# Supplementary material for: Transcription and DNA methylation signatures of paternal behavior in hippocampal dentate gyrus of prairie voles
Source: Sci Rep. 2023 Jul 7;13:11020. doi: 10.1038/s41598-023-37521-2 (PMC10328943; doi:10.1038/s41598-023-37521-2)
Supplement: Supplementary file 2 — Supplementary Information 2. [file 41598_2023_37521_MOESM2_ESM.xlsx]

## Sheet: Metadata
Supplemental Table 1: Behavioral analysis
Latency to Attack
This sheet contains the only behavioral data collected for the Attacker group. Because of the nature of the behavioral experiment only this data was able to be collected from Attacking voles
ANOVA
This sheet contains the one-way ANOVA results from all collected behavior
There is a point where the ANOVA comparisons are no longer significant. The bolded and underline sentence, "Results listed below this line will be non-significant" represents the separation
Note
The significant results from the omnibus ANOVA analysis are presented in this table on the right, while the left side shows the results of the post-hoc testing correction of the between groups analysis
The significant results shown in the figure have differences specific between groups after Tukey HSD post-hoc testing

## Sheet: Latency to Attack
Subject	Latency to Attack (s)
Attacker 1	32.99
Attacker 2	37.94
Attacker 3	63.75
Attacker 4	44.02
Attacker 5	15.4
Attacker 6	18
Attacker 7	30.8
Attacker 8	10.28

## Sheet: ANOVA
Huddle Duration
Descriptive Statistics									ANOVA
					95% Confidence Interval for Mean					Sum of Squares	df	Mean Square	F	Sig.
	Group (I)	Group (J)	Mean Difference ( I-J )	STE	Lower Bound	Upper Bound	Sig.		Bettween Groups	98887.4	2	49443.7	4.453	0.027
Tukey HSD	Father	Mother	-53.6727	56.3232	-197.419	90.0733	0.615		Within Groups	199855	18	11103.1
		Parental	111.111	56.3232	-32.6346	254.857	0.148		Total	298743	20
	Mother	Father	53.6727	56.3232	-90.0733	197.419	0.615
		Parental	164.784	56.3232	21.0381	308.53	0.023
	Parental	Father	-111.111	56.3232	-254.857	32.6346	0.148
		Mother	-164.784	56.3232	-308.53	-21.0381	0.023
Huddle Frequency
Descriptive Statistics									ANOVA
					95% Confidence Interval for Mean					Sum of Squares	df	Mean Square	F	Sig.
	Group (I)	Group (J)	Mean Difference ( I-J )	STE	Lower Bound	Upper Bound	Sig.		Bettween Groups	125.429	2	62.714	6.812	0.006
Tukey HSD	Father	Mother	-1.85714	1.62185	-5.9964	2.2821	0.5		Within Groups	165.714	18	9.206
		Parental	4	1.62185	-0.1392	9.1392	0.059		Total	291.143	20
	Mother	Father	1.85714	1.62185	-2.2821	5.9964	0.5
		Parental	5.85714	1.62185	1.7179	9.9964	0.005
	Parental	Father	-4	1.62185	-8.1392	0.1392	0.059
		Mother	-5.85714	1.62185	-9.9964	-1.7179	0.005
Olfaction Duration
Descriptive Statistics									ANOVA
					95% Confidence Interval for Mean					Sum of Squares	df	Mean Square	F	Sig.
	Group (I)	Group (J)	Mean Difference ( I-J )	STE	Lower Bound	Upper Bound	Sig.		Bettween Groups	257.485	2	128.743	3.793	0.042
Tukey HSD	Father	Mother	0.87314	3.114	-7.0743	8.8206	0.958		Within Groups	610.909	18	33.939
		Parental	-6.95286	3.114	-14.9003	0.9946	0.092		Total	868.394	20
	Mother	Father	-0.87314	3.114	-8.8206	7.0743	0.958
		Parental	-7.826	3.114	-15.7734	0.1214	0.054
	Parental	Father	6.95286	3.114	-0.9946	14.9003	0.092
		Mother	7.826	3.114	-0.1214	15.7734	0.054
Rest Duration
Descriptive Statistics									ANOVA
					95% Confidence Interval for Mean					Sum of Squares	df	Mean Square	F	Sig.
	Group (I)	Group (J)	Mean Difference ( I-J )	STE	Lower Bound	Upper Bound	Sig.		Bettween Groups	3354.62	2	1677.31	4.017	0.036
Tukey HSD	Father	Mother	1.92643	10.9227	-25.95	29.8029	0.983		Within Groups	7516.21	18	417.567
		Parental	-25.7961	10.9227	-53.6726	2.0803	0.072		Total	10870.8	20
	Mother	Father	-1.92643	10.9227	-29.8029	25.95	0.983
		Parental	-27.7226	10.9227	-55.599	0.1539	0.051
	Parental	Father	25.7961	10.9227	-2.0803	53.6726	0.072
		Mother	27.7226	10.9227	-0.1539	55.599	0.051
Rest Frequency
Descriptive Statistics									ANOVA
					95% Confidence Interval for Mean					Sum of Squares	df	Mean Square	F	Sig.
	Group (I)	Group (J)	Mean Difference ( I-J )	STE	Lower Bound	Upper Bound	Sig.		Bettween Groups	9.238	2	4.619	6.191	0.009
Tukey HSD	Father	Mother	0.42857	0.46168	-0.7497	1.6069	0.63		Within Groups	13.429	18	0.746
		Parental	-1.14286	0.46168	-2.3211	0.0354	0.058		Total	22.667	20
	Mother	Father	-0.42857	0.46168	-1.6069	0.7497	0.63
		Parental	-1.57143	0.46168	-2.7497	-0.3931	0.008
	Parental	Father	1.14286	0.46168	-0.0354	2.3211	0.058
		Mother	1.57143	0.46168	0.3931	2.7497	0.008
Results listed below this line will be non-significant
Autogroom Duration
Descriptive Statistics									ANOVA
					95% Confidence Interval for Mean					Sum of Squares	df	Mean Square	F	Sig.
	Group (I)	Group (J)	Mean Difference ( I-J )	STE	Lower Bound	Upper Bound	Sig.		Bettween Groups	488.586	2	244.293	0.445	0.648
Tukey HSD	Father	Mother	10.8396	12.5295	-21.1378	42.8169	0.668		Within Groups	9890.29	18	549.461
		Parental	1.34857	12.5295	-30.6288	33.3259	0.994		Total	10378.9	20
	Mother	Father	-10.8396	12.5295	-42.8169	21.1378	0.668
		Parental	-9.491	12.5295	-41.4684	22.4864	0.733
	Parental	Father	-1.34857	12.5295	-33.3259	30.6288	0.994
		Mother	9.491	12.5295	-22.4864	41.4684	0.733
Autogroom Frequency
Descriptive Statistics									ANOVA
					95% Confidence Interval for Mean					Sum of Squares	df	Mean Square	F	Sig.
	Group (I)	Group (J)	Mean Difference ( I-J )	STE	Lower Bound	Upper Bound	Sig.		Bettween Groups	62.095	2	31.048	1.506	0.249
Tukey HSD	Father	Mother	0.85714	2.42717	-5.3374	7.0517	0.934		Within Groups	371.143	18	20.619
		Parental	-3.14286	2.42717	-9.3374	3.0517	0.416		Total	433.238	20
	Mother	Father	-0.85714	2.42717	-7.0517	5.3374	0.934
		Parental	-4	2.42717	-10.1945	2.1945	0.252
	Parental	Father	3.14286	2.42717	-3.0517	9.3374	0.416
		Mother	4	2.42717	-2.1945	10.1945	0.252
Nest Building Duration
Descriptive Statistics									ANOVA
					95% Confidence Interval for Mean					Sum of Squares	df	Mean Square	F	Sig.
	Group (I)	Group (J)	Mean Difference ( I-J )	STE	Lower Bound	Upper Bound	Sig.		Bettween Groups	94.535	2	47.267	1.126	0.346
Tukey HSD	Father	Mother	3.52957	3.46325	-5.3092	12.3684	0.575		Within Groups	755.629	18	41.979
		Parental	5.06843	3.46325	-3.7704	13.9072	0.331		Total	850.164	20
	Mother	Father	-3.52957	3.46325	-12.3684	5.3092	0.575
		Parental	1.53886	3.46325	-7.2999	10.3776	0.897
	Parental	Father	-5.06843	3.46325	-13.9072	3.7704	0.331
		Mother	-1.53886	3.46325	-10.3776	7.2999	0.897
Nest Building Frequency
Descriptive Statistics									ANOVA
					95% Confidence Interval for Mean					Sum of Squares	df	Mean Square	F	Sig.
	Group (I)	Group (J)	Mean Difference ( I-J )	STE	Lower Bound	Upper Bound	Sig.		Bettween Groups	8	2	4	1.241	0.313
Tukey HSD	Father	Mother	1.14286	0.9595	-1.3059	3.5917	0.473		Within Groups	58	18	3.222
		Parental	1.42857	0.9595	-1.0202	3.8774	0.319		Total	66	20
	Mother	Father	-1.14286	0.9595	-3.5917	1.3059	0.473
		Parental	0.28571	0.9595	-2.1631	2.7345	0.952
	Parental	Father	-1.42857	0.9595	-3.8774	1.0202	0.319
		Mother	-0.28571	0.9595	-2.7345	2.1631	0.952
Pup Carrying Duration
Descriptive Statistics									ANOVA
					95% Confidence Interval for Mean					Sum of Squares	df	Mean Square	F	Sig.
	Group (I)	Group (J)	Mean Difference ( I-J )	STE	Lower Bound	Upper Bound	Sig.		Bettween Groups	23.181	2	11.59	1.336	0.288
Tukey HSD	Father	Mother	-1.82971	1.57439	-5.8478	2.1884	0.49		Within Groups	156.158	18	8.675
		Parental	0.65243	1.57439	-3.3657	4.6705	0.91		Total	179.339	20
	Mother	Father	1.82971	1.57439	-2.1884	5.8478	0.49
		Parental	2.48214	1.57439	-1.536	6.5002	0.281
	Parental	Father	-0.65243	1.57439	-4.6705	3.3657	0.91
		Mother	-2.48214	1.57439	-6.5002	1.536	0.281
Pup Carrying Frequency
Descriptive Statistics									ANOVA
					95% Confidence Interval for Mean					Sum of Squares	df	Mean Square	F	Sig.
	Group (I)	Group (J)	Mean Difference ( I-J )	STE	Lower Bound	Upper Bound	Sig.		Bettween Groups	0.667	2	0.333	0.124	0.884
Tukey HSD	Father	Mother	0.14286	0.87547	-2.0915	2.3772	0.985		Within Groups	48.286	18	2.683
		Parental	0.42857	0.87547	-1.8058	2.6629	0.877		Total	48.952	20
	Mother	Father	-0.14286	0.87547	-2.3772	2.0915	0.985
		Parental	0.28571	0.87547	-1.9486	2.52	0.943
	Parental	Father	-0.42857	0.87547	-2.6629	1.8058	0.877
		Mother	-0.28571	0.87547	-2.52	1.9486	0.943
Licking and Grooming Duration
Descriptive Statistics									ANOVA
					95% Confidence Interval for Mean					Sum of Squares	df	Mean Square	F	Sig.
	Group (I)	Group (J)	Mean Difference ( I-J )	STE	Lower Bound	Upper Bound	Sig.		Bettween Groups	4674.15	2	2337.08	0.413	0.667
Tukey HSD	Father	Mother	-10.9237	40.186	-113.485	91.6376	0.96		Within Groups	101740	18	5652.21
		Parental	-35.663	40.186	-138.224	66.8983	0.655		Total	106414	20
	Mother	Father	10.9237	40.186	-91.6376	113.485	0.96
		Parental	-24.7393	40.186	-127.301	77.822	0.814
	Parental	Father	35.663	40.186	-66.8983	138.224	0.655
		Mother	24.7393	40.186	-77.822	127.301	0.814
Licking and Grooming Frequency
Descriptive Statistics									ANOVA
					95% Confidence Interval for Mean					Sum of Squares	df	Mean Square	F	Sig.
	Group (I)	Group (J)	Mean Difference ( I-J )	STE	Lower Bound	Upper Bound	Sig.		Bettween Groups	20.667	2	10.333	0.321	0.729
Tukey HSD	Father	Mother	0.42857	3.03195	-7.3095	8.1666	0.989		Within Groups	579.143	18	32.175
		Parental	2.28571	3.03195	-5.4523	10.0238	0.735		Total	599.81	20
	Mother	Father	-0.42857	3.03195	-8.1666	7.3095	0.989
		Parental	1.85714	3.03195	-5.8809	9.5952	0.815
	Parental	Father	-2.28571	3.03195	-10.0238	5.4523	0.735
		Mother	-1.85714	3.03195	-9.5952	5.8809	0.815
Locomotion Duration
Descriptive Statistics									ANOVA
					95% Confidence Interval for Mean					Sum of Squares	df	Mean Square	F	Sig.
	Group (I)	Group (J)	Mean Difference ( I-J )	STE	Lower Bound	Upper Bound	Sig.		Bettween Groups	30.4	2	15.2	0.28	0.759
Tukey HSD	Father	Mother	-2.80886	3.9371	-12.857	7.2393	0.759		Within Groups	976.549	18	54.253
		Parental	-2.17714	3.9371	-12.2253	7.871	0.846		Total	1006.95	20
	Mother	Father	2.80886	3.9371	-7.2393	12.857	0.759
		Parental	0.63171	3.9371	-9.4164	10.6798	0.986
	Parental	Father	2.17714	3.9371	-7.871	12.2253	0.846
		Mother	-0.63171	3.9371	-10.6798	9.4164	0.986
Locomotion Frequency
Descriptive Statistics									ANOVA
					95% Confidence Interval for Mean					Sum of Squares	df	Mean Square	F	Sig.
	Group (I)	Group (J)	Mean Difference ( I-J )	STE	Lower Bound	Upper Bound	Sig.		Bettween Groups	8.667	2	4.333	0.086	0.918
Tukey HSD	Father	Mother	-1.28571	3.79282	-10.9656	8.3942	0.939		Within Groups	906.286	18	50.349
		Parental	-1.42857	3.79282	-11.1085	8.2513	0.925		Total	914.952	20
	Mother	Father	1.28571	3.79282	-8.3942	10.9656	0.939
		Parental	-0.14286	3.79282	-9.8228	9.537	0.999
	Parental	Father	1.42857	3.79282	-8.2513	11.1085	0.925
		Mother	0.14286	3.79282	-9.537	9.8228	0.999
Olfaction Frequency
Descriptive Statistics									ANOVA
					95% Confidence Interval for Mean					Sum of Squares	df	Mean Square	F	Sig.
	Group (I)	Group (J)	Mean Difference ( I-J )	STE	Lower Bound	Upper Bound	Sig.		Bettween Groups	14	2	7	0.537	0.593
Tukey HSD	Father	Mother	2	1.9296	-2.9247	6.9247	0.564		Within Groups	234.571	18	13.032
		Parental	1	1.9296	-3.9247	5.9247	0.863		Total	248.571	20
	Mother	Father	-2	1.9296	-6.9247	2.9247	0.564
		Parental	-1	1.9296	-5.9247	3.9247	0.863
	Parental	Father	-1	1.9296	-5.9247	3.9247	0.863
		Mother	1	1.9296	-3.9247	5.9247	0.863
Total Parental Behavior Duration
Descriptive Statistics									ANOVA
					95% Confidence Interval for Mean					Sum of Squares	df	Mean Square	F	Sig.
	Group (I)	Group (J)	Mean Difference ( I-J )	STE	Lower Bound	Upper Bound	Sig.		Bettween Groups	71208	2	35604	1.804	0.193
Tukey HSD	Father	Mother	-66.4261	75.0868	-258.06	125.208	0.657		Within Groups	355196	18	19733.1
		Parental	76.1009	75.0868	-115.533	267.735	0.578		Total	426404	20
	Mother	Father	66.4261	75.0868	-125.208	258.06	0.657
		Parental	142.527	75.0868	-49.1069	334.161	0.168
	Parental	Father	-76.1009	75.0868	-267.735	115.533	0.578
		Mother	-142.527	75.0868	-334.161	49.1069	0.168
Total Parental Behavior Frequency
Descriptive Statistics									ANOVA
					95% Confidence Interval for Mean					Sum of Squares	df	Mean Square	F	Sig.
	Group (I)	Group (J)	Mean Difference ( I-J )	STE	Lower Bound	Upper Bound	Sig.		Bettween Groups	258.381	2	129.19	3.026	0.074
Tukey HSD	Father	Mother	-1.28571	3.49278	-10.1999	7.6284	0.928		Within Groups	768.571	18	42.698
		Parental	6.71429	3.49278	-2.1999	15.6284	0.161		Total	1026.95	20
	Mother	Father	1.28571	3.49278	-7.6284	10.1999	0.928
		Parental	8	3.49278	-0.9142	16.9142	0.083
	Parental	Father	-6.71429	3.49278	-15.6284	2.1999	0.161
		Mother	-8	3.49278	-16.9142	0.9142	0.083
