# Supplementary material for: Transcription and DNA methylation signatures of paternal behavior in hippocampal dentate gyrus of prairie voles
Source: Sci Rep. 2023 Jul 7;13:11020. doi: 10.1038/s41598-023-37521-2 (PMC10328943; doi:10.1038/s41598-023-37521-2)
Supplement: Supplementary file 3 — Supplementary Information 3. [file 41598_2023_37521_MOESM3_ESM.xlsx]

## Sheet: Metadata
Supplemental Table 2: Differentially expressed genes
Column annotation
Ensembl Gene ID PV	Ensemble Gene IDs for the MicOch1.0 genome for Prairie Voles
log2FC	Difference in gene expression fold change (FC) between groups after log2 transformation
Pvalue	This is the unadjusted Pvalue from the differential analysis in EdgeR
FDR	This is the BH-corrected False Discovery Rate
Gene Symbol PV	Gene symbols annotated to the MicOch1.0 genome for Prairie Voles
Description PV	Gene descriptions annotated to the MicOch1.0 genome for Prairie Voles
Ensembl Gene ID MM	Homologous genes annotated to the GRCm38 mouse genome that correspond to the Prairie Vole genes
Note
This is the full list of differentially expressed genes that meet the following differential critera. |log2FC| > 0.5 and p-value < 0.05
When there is no corresponding mouse gene in GRCm38 for the respective MicOch1.0 ensembl gene IDs, there will be a missing annotation for homologous genes.
Novel genes in the Prairie Vole genome do not have an assigned gene symbol, but they may have a gene description.
For more information regarding these genes, please use the Ensembl Gene ID PV in column A to search.
The direction of log2FC is as listed in each of the subsequent table names, where a positive log2FC refers to an increase in Attacker (Attacker vs Parental, Attacker vs Father), Parental (Parental vs Father), or Father (Father vs Mother)

## Sheet: Attacker vs Parental
Ensembl Gene ID PV	log2FC	PValue	FDR	Gene Symbol PV	Description PV	Ensembl Gene ID MM
ENSMOCG00000011364	0.500046	6.52162e-10	9.23658e-06	Fat3	FAT atypical cadherin 3 [Source:NCBI gene;Acc:101979529]	ENSMUSG00000074505
ENSMOCG00000001248	1.48778	6.19083e-08	0.000438404	Efcab1	EF-hand calcium binding domain 1 [Source:NCBI gene;Acc:101984449]	ENSMUSG00000068617
ENSMOCG00000005439	0.875961	9.54062e-08	0.000450413	Bgn	biglycan [Source:NCBI gene;Acc:101984558]	ENSMUSG00000031375
ENSMOCG00000008356	0.8577	3.96016e-07	0.00140219	Adamtsl4	ADAMTS like 4 [Source:NCBI gene;Acc:101989198]	ENSMUSG00000015850
ENSMOCG00000019350	1.85439	8.6072e-07	0.00243808	Col14a1	collagen type XIV alpha 1 chain [Source:NCBI gene;Acc:101990904]	ENSMUSG00000022371
ENSMOCG00000014295	1.69199	1.44854e-06	0.0029308	Gm17455	linkage group 2 C10orf105 homolog [Source:NCBI gene;Acc:101998435]	ENSMUSG00000090439
ENSMOCG00000015098	2.04393	2.08222e-06	0.00332189	Ccdc187	coiled-coil domain containing 187 [Source:MGI Symbol;Acc:MGI:3045295]	ENSMUSG00000048038
ENSMOCG00000020959	1.36243	2.11092e-06	0.00332189	Slc17a6	solute carrier family 17 member 6 [Source:NCBI gene;Acc:101984671]	ENSMUSG00000030500
ENSMOCG00000002896	2.44395	2.84895e-06	0.00403497		olfactomedin like 1 [Source:NCBI gene;Acc:101979851]	ENSMUSG00000051041
ENSMOCG00000011190	0.787551	4.83519e-06	0.00622552	Cgnl1	cingulin like 1 [Source:NCBI gene;Acc:101987661]	ENSMUSG00000032232
ENSMOCG00000014152	1.0074	6.51213e-06	0.00768594	Car14	carbonic anhydrase 14 [Source:NCBI gene;Acc:101985437]	ENSMUSG00000038526
ENSMOCG00000003044	1.028	7.9459e-06	0.00865675	Col12a1	collagen type XII alpha 1 chain [Source:NCBI gene;Acc:101990394]	ENSMUSG00000032332
ENSMOCG00000021294	0.793576	8.64464e-06	0.00874529	Ddr2	discoidin domain receptor tyrosine kinase 2 [Source:NCBI gene;Acc:101998486]	ENSMUSG00000026674
ENSMOCG00000015513	1.11706	1.29623e-05	0.0121085	Calb2	calbindin 2 [Source:NCBI gene;Acc:101995118]	ENSMUSG00000003657
ENSMOCG00000015344	1.368	1.3679e-05	0.0121085	Zic1	Zic family member 1 [Source:NCBI gene;Acc:101990952]	ENSMUSG00000032368
ENSMOCG00000002459	0.874159	1.51321e-05	0.0126068	Col3a1	collagen type III alpha 1 chain [Source:NCBI gene;Acc:101983659]	ENSMUSG00000026043
ENSMOCG00000021776	1.58451	2.63831e-05	0.0179571	Epha8	EPH receptor A8 [Source:NCBI gene;Acc:101990522]	ENSMUSG00000028661
ENSMOCG00000017004	0.874664	2.64748e-05	0.0179571	Syt6	synaptotagmin 6 [Source:NCBI gene;Acc:101992505]	ENSMUSG00000027849
ENSMOCG00000009766	2.45065	2.67692e-05	0.0179571	Cdh1	cadherin 1 [Source:NCBI gene;Acc:101994146]	ENSMUSG00000000303
ENSMOCG00000009126	0.930547	2.87238e-05	0.0179571	Myo7a	myosin VIIA [Source:NCBI gene;Acc:101991469]	ENSMUSG00000030761
ENSMOCG00000009705	1.2057	2.91738e-05	0.0179571	Hspb8	heat shock protein family B (small) member 8 [Source:NCBI gene;Acc:101981412]	ENSMUSG00000041548
ENSMOCG00000008205	1.10941	3.19269e-05	0.0179571	Sgms2	sphingomyelin synthase 2 [Source:NCBI gene;Acc:101989769]	ENSMUSG00000050931
ENSMOCG00000017839	0.901817	3.29652e-05	0.0179571	Ace	angiotensin-converting enzyme [Source:NCBI gene;Acc:101982560]	ENSMUSG00000020681
ENSMOCG00000009504	0.919507	3.53792e-05	0.0185584	Col1a2	collagen type I alpha 2 chain [Source:NCBI gene;Acc:101996726]	ENSMUSG00000029661
ENSMOCG00000013021	1.07858	3.95825e-05	0.019555	Amigo2	adhesion molecule with Ig like domain 2 [Source:NCBI gene;Acc:101989187]	ENSMUSG00000048218
ENSMOCG00000012701	1.33658	4.00407e-05	0.019555	Col8a1	collagen type VIII alpha 1 chain [Source:NCBI gene;Acc:101986798]	ENSMUSG00000068196
ENSMOCG00000007325	0.550921	4.35617e-05	0.0203225	Lama4	laminin subunit alpha 4 [Source:NCBI gene;Acc:101995190]	ENSMUSG00000019846
ENSMOCG00000008848	0.530278	4.86656e-05	0.0203225	Hspg2	heparan sulfate proteoglycan 2 [Source:NCBI gene;Acc:102001736]	ENSMUSG00000028763
ENSMOCG00000021619	1.5836	4.96035e-05	0.0203225	Piezo2	piezo-type mechanosensitive ion channel component 2 [Source:MGI Symbol;Acc:MGI:1918781]	ENSMUSG00000041482
ENSMOCG00000013288	2.17444	4.98323e-05	0.0203225	Kl	klotho [Source:NCBI gene;Acc:102000235]	ENSMUSG00000058488
ENSMOCG00000014133	1.74528	5.02216e-05	0.0203225	Syt9	synaptotagmin 9 [Source:NCBI gene;Acc:101980137]	ENSMUSG00000062542
ENSMOCG00000005063	0.683044	5.99855e-05	0.0229615	Gfap	glial fibrillary acidic protein [Source:NCBI gene;Acc:101978885]	ENSMUSG00000020932
ENSMOCG00000000784	1.22397	6.20285e-05	0.0231187	Ogn	osteoglycin [Source:NCBI gene;Acc:101980633]	ENSMUSG00000021390
ENSMOCG00000007312	2.00153	6.6911e-05	0.024126	Tc2n	tandem C2 domains, nuclear [Source:NCBI gene;Acc:102002787]	ENSMUSG00000021187
ENSMOCG00000022292	1.06726	6.8138e-05	0.024126	Tcf7l2	transcription factor 7 like 2 [Source:NCBI gene;Acc:102001631]	ENSMUSG00000024985
ENSMOCG00000012306	0.798868	7.06838e-05	0.024417	Loxl1	lysyl oxidase like 1 [Source:NCBI gene;Acc:101998849]	ENSMUSG00000032334
ENSMOCG00000018040	0.841385	7.40522e-05	0.0249715	Cbln2	cerebellin 2 precursor [Source:NCBI gene;Acc:101998323]	ENSMUSG00000024647
ENSMOCG00000012871	0.558331	8.32244e-05	0.0265462	Sh3d19	SH3 domain containing 19 [Source:NCBI gene;Acc:102002881]	ENSMUSG00000028082
ENSMOCG00000021165	0.774881	8.43449e-05	0.0265462	Gstm2	glutathione S-transferase Mu 2 [Source:NCBI gene;Acc:101984348]	ENSMUSG00000040562
ENSMOCG00000003131	0.825409	8.66739e-05	0.0266861	Slc4a2	solute carrier family 4 member 2 [Source:NCBI gene;Acc:102000113]	ENSMUSG00000028962
ENSMOCG00000001571	1.86247	9.10253e-05	0.0268581	Enpp2	ectonucleotide pyrophosphatase/phosphodiesterase 2 [Source:NCBI gene;Acc:102000272]	ENSMUSG00000022425
ENSMOCG00000010704	2.67416	9.38329e-05	0.0269715	Gpr151	G protein-coupled receptor 151 [Source:NCBI gene;Acc:101989860]	ENSMUSG00000042816
ENSMOCG00000002718	0.598944	9.6571e-05	0.0269715	Arhgap24	Rho GTPase activating protein 24 [Source:NCBI gene;Acc:102000821]	ENSMUSG00000057315
ENSMOCG00000020649	0.881264	9.71224e-05	0.0269715	Pdlim2	PDZ and LIM domain 2 [Source:NCBI gene;Acc:101998234]	ENSMUSG00000022090
ENSMOCG00000017991	1.44777	0.000100316	0.0273225	Col6a5	collagen type VI alpha 5 chain [Source:NCBI gene;Acc:101988027]	ENSMUSG00000091345
ENSMOCG00000005570	0.99981	0.000106343	0.0284178	Fzd2	frizzled class receptor 2 [Source:NCBI gene;Acc:101981987]	ENSMUSG00000050288
ENSMOCG00000003033	0.872635	0.00012219	0.0304669	Gucy1a1	guanylate cyclase 1 soluble subunit alpha 1 [Source:NCBI gene;Acc:101995112]	ENSMUSG00000033910
ENSMOCG00000007572	2.01066	0.000124031	0.0304669	Nhlh2	nescient helix-loop-helix 2 [Source:NCBI gene;Acc:101984192]	ENSMUSG00000048540
ENSMOCG00000000066	1.32974	0.000124598	0.0304669	Mmp2	matrix metallopeptidase 2 [Source:NCBI gene;Acc:101987109]	ENSMUSG00000031740
ENSMOCG00000006167	0.690597	0.000124767	0.0304669	Olfml2a	olfactomedin like 2A [Source:NCBI gene;Acc:102001139]	ENSMUSG00000046618
ENSMOCG00000002695	0.965855	0.00013317	0.0314483	Slc16a12	solute carrier family 16 member 12 [Source:NCBI gene;Acc:101983242]	ENSMUSG00000009378
ENSMOCG00000012146	1.13808	0.000139789	0.0315738	Synpo2	synaptopodin 2 [Source:NCBI gene;Acc:101997647]	ENSMUSG00000050315
ENSMOCG00000014623	1.52324	0.000155675	0.0339969	Gstt3	glutathione S-transferase theta-3 [Source:NCBI gene;Acc:101983725]	ENSMUSG00000001665
ENSMOCG00000014844	0.908803	0.000156026	0.0339969	Aga	aspartylglucosaminidase [Source:NCBI gene;Acc:101991120]	ENSMUSG00000031521
ENSMOCG00000010702	1.36295	0.000165317	0.034946	Kcnh8	potassium voltage-gated channel subfamily H member 8 [Source:NCBI gene;Acc:102001885]	ENSMUSG00000035580
ENSMOCG00000019715	2.14316	0.000171184	0.035308	Slc5a7	solute carrier family 5 member 7 [Source:NCBI gene;Acc:101979969]	ENSMUSG00000023945
ENSMOCG00000022221	1.44712	0.00017236	0.035308	Tspan18	tetraspanin 18 [Source:NCBI gene;Acc:101989602]	ENSMUSG00000027217
ENSMOCG00000019963	0.695563	0.000174508	0.035308	Phactr2	phosphatase and actin regulator 2 [Source:MGI Symbol;Acc:MGI:2446138]	ENSMUSG00000062866
ENSMOCG00000008904	1.00166	0.000188576	0.0376169	Gstt1	glutathione S-transferase theta-1 [Source:NCBI gene;Acc:101984021]	ENSMUSG00000001663
ENSMOCG00000019162	1.45911	0.000194768	0.0383124	Tnfrsf11b	TNF receptor superfamily member 11b [Source:NCBI gene;Acc:102002308]	ENSMUSG00000063727
ENSMOCG00000010394	0.912308	0.000204229	0.0396233	Tnxb	tenascin XB [Source:NCBI gene;Acc:102002738]	ENSMUSG00000033327
ENSMOCG00000021489	0.757358	0.000213869	0.0409328	Zdhhc22	zinc finger DHHC-type containing 22 [Source:NCBI gene;Acc:101984787]	ENSMUSG00000048483
ENSMOCG00000017322	1.43552	0.000223121	0.0415224	Crabp2	cellular retinoic acid binding protein 2 [Source:NCBI gene;Acc:101993058]	ENSMUSG00000004885
ENSMOCG00000002818	1.37107	0.000223807	0.0415224	Cpne9	copine family member 9 [Source:NCBI gene;Acc:101983183]	ENSMUSG00000030270
ENSMOCG00000018420	1.63197	0.000230441	0.0415224	Lhx9	LIM homeobox 9 [Source:NCBI gene;Acc:101997524]	ENSMUSG00000019230
ENSMOCG00000002016	2.54705	0.000232949	0.0415224	Irx2	iroquois homeobox 2 [Source:NCBI gene;Acc:102002938]	ENSMUSG00000001504
ENSMOCG00000008662	2.55526	0.000234227	0.0415224		chloride intracellular channel 6 [Source:NCBI gene;Acc:101987649]	ENSMUSG00000022949
ENSMOCG00000001127	2.15141	0.00023454	0.0415224	Irx1	iroquois homeobox 1 [Source:NCBI gene;Acc:102002379]	ENSMUSG00000060969
ENSMOCG00000020478	0.71423	0.000240388	0.0420323	Rnf152	ring finger protein 152 [Source:NCBI gene;Acc:101996386]	ENSMUSG00000047496
ENSMOCG00000001591	0.558231	0.000247978	0.0428307	Plcb4	phospholipase C beta 4 [Source:NCBI gene;Acc:102001224]	ENSMUSG00000039943
ENSMOCG00000013923	1.47723	0.000268127	0.0457527	Slitrk6	SLIT and NTRK like family member 6 [Source:NCBI gene;Acc:101999259]	ENSMUSG00000045871
ENSMOCG00000020373	0.539894	0.00028199	0.046969	Aldh3b1	aldehyde dehydrogenase family 3 member B1 [Source:NCBI gene;Acc:101979568]	ENSMUSG00000024885
ENSMOCG00000017508	1.22931	0.000290296	0.046969	Foxj1	forkhead box J1 [Source:NCBI gene;Acc:101980042]	ENSMUSG00000034227
ENSMOCG00000008395	0.78847	0.000291663	0.046969	Tnc	tenascin C [Source:NCBI gene;Acc:101983607]	ENSMUSG00000028364
ENSMOCG00000001979	0.99635	0.000294503	0.046969	Ppl	periplakin [Source:NCBI gene;Acc:101985228]	ENSMUSG00000039457
ENSMOCG00000002400	2.72021	0.000295965	0.046969	Ttr	transthyretin [Source:NCBI gene;Acc:101996516]	ENSMUSG00000061808
ENSMOCG00000015635	1.06942	0.000296134	0.046969	Col6a1	collagen type VI alpha 1 chain [Source:NCBI gene;Acc:101992327]	ENSMUSG00000001119
ENSMOCG00000022488	1.71706	0.000304167	0.046969	Gpr139	G protein-coupled receptor 139 [Source:NCBI gene;Acc:101990319]	ENSMUSG00000066197
ENSMOCG00000001440	0.944585	0.000305101	0.046969	Slc2a12	solute carrier family 2 member 12 [Source:NCBI gene;Acc:101990267]	ENSMUSG00000037490
ENSMOCG00000005659	0.788143	0.000313056	0.0476753	Zic2	Zic family member 2 [Source:NCBI gene;Acc:101986577]	ENSMUSG00000061524
ENSMOCG00000007472	0.838184	0.000337405	0.0507922	Fign	fidgetin, microtubule severing factor [Source:NCBI gene;Acc:101990671]	ENSMUSG00000075324
ENSMOCG00000017244	0.652674	0.00034382	0.0507922	Lrrc9	leucine rich repeat containing 9 [Source:NCBI gene;Acc:101998445]	ENSMUSG00000021090
ENSMOCG00000003306	0.953008	0.00034526	0.0507922	Adcyap1	adenylate cyclase activating polypeptide 1 [Source:NCBI gene;Acc:102002732]	ENSMUSG00000024256
ENSMOCG00000010617	1.27268	0.000370426	0.0535341	Vwa7	von Willebrand factor A domain containing 7 [Source:NCBI gene;Acc:101985974]	ENSMUSG00000007030
ENSMOCG00000007772	0.561213	0.000380863	0.0543302	Itga3	integrin subunit alpha 3 [Source:NCBI gene;Acc:101984170]	ENSMUSG00000001507
ENSMOCG00000020737	0.77339	0.000383607	0.0543302	Hcn4	hyperpolarization activated cyclic nucleotide gated potassium channel 4 [Source:NCBI gene;Acc:102001607]	ENSMUSG00000032338
ENSMOCG00000013653	1.25241	0.000392137	0.0548805	Vav3	vav guanine nucleotide exchange factor 3 [Source:NCBI gene;Acc:101996847]	ENSMUSG00000033721
ENSMOCG00000023039	0.656322	0.000397454	0.0548805	Celsr1	cadherin, EGF LAG seven-pass G-type receptor 1 [Source:MGI Symbol;Acc:MGI:1100883]	ENSMUSG00000016028
ENSMOCG00000006436	0.698674	0.000399117	0.0548805	Foxc1	forkhead box C1 [Source:NCBI gene;Acc:101994005]	ENSMUSG00000050295
ENSMOCG00000009699	0.856717	0.00041308	0.055193	Slc22a3	solute carrier family 22 member 3 [Source:NCBI gene;Acc:101995189]	ENSMUSG00000023828
ENSMOCG00000022051	1.01521	0.00042454	0.0556737	Rasl12	RAS like family 12 [Source:NCBI gene;Acc:101997905]	ENSMUSG00000041696
ENSMOCG00000015924	0.815122	0.000431896	0.0558573	Aebp1	AE binding protein 1 [Source:NCBI gene;Acc:101991976]	ENSMUSG00000020473
ENSMOCG00000001570	2.16414	0.000450343	0.0569483	Irx3	iroquois homeobox 3 [Source:NCBI gene;Acc:101988513]	ENSMUSG00000031734
ENSMOCG00000014563	1.48065	0.000466539	0.0579513		argininosuccinate synthase 1 [Source:NCBI gene;Acc:101989335]	ENSMUSG00000076441
ENSMOCG00000002613	2.24325	0.000474334	0.0579513	Onecut1	one cut homeobox 1 [Source:NCBI gene;Acc:101980684]	ENSMUSG00000043013
ENSMOCG00000000396	0.941324	0.000474852	0.0579513	Anpep	alanyl aminopeptidase, membrane [Source:NCBI gene;Acc:101993543]	ENSMUSG00000039062
ENSMOCG00000000367	2.4827	0.000483526	0.0579513	Slc4a5	solute carrier family 4 member 5 [Source:NCBI gene;Acc:101998812]	ENSMUSG00000068323
ENSMOCG00000007028	1.14419	0.000486217	0.0579513	Thsd4	thrombospondin type 1 domain containing 4 [Source:NCBI gene;Acc:101991058]	ENSMUSG00000032289
ENSMOCG00000010088	1.72413	0.000488877	0.0579513	Sod3	superoxide dismutase 3 [Source:NCBI gene;Acc:101994725]	ENSMUSG00000072941
ENSMOCG00000001832	0.578848	0.000491008	0.0579513	Shisal1	shisa like 1 [Source:NCBI gene;Acc:101987130]	ENSMUSG00000062760
ENSMOCG00000000630	1.00425	0.00049589	0.0580437
ENSMOCG00000005448	1.7085	0.000530571	0.0612885	Kctd8	potassium channel tetramerization domain containing 8 [Source:NCBI gene;Acc:101995679]	ENSMUSG00000037653
ENSMOCG00000010989	0.649566	0.000532267	0.0612885	Mrvi1	murine retrovirus integration site 1 homolog [Source:NCBI gene;Acc:101996687]	ENSMUSG00000005611
ENSMOCG00000016568	1.78981	0.000539866	0.0616623	Cyp2f2	cytochrome P450 2F2 [Source:NCBI gene;Acc:102001904]	ENSMUSG00000052974
ENSMOCG00000000402	-0.651326	0.00054658	0.0619297	Vip	vasoactive intestinal peptide [Source:NCBI gene;Acc:101983177]	ENSMUSG00000019772
ENSMOCG00000022060	0.751296	0.000551805	0.0620255	Col1a1	collagen type I alpha 1 chain [Source:NCBI gene;Acc:101982092]	ENSMUSG00000001506
ENSMOCG00000001604	0.897391	0.00055773	0.0621979	Igf2	insulin like growth factor 2 [Source:NCBI gene;Acc:101987600]	ENSMUSG00000048583
ENSMOCG00000014576	1.86582	0.00056691	0.0627277	St6galnac2	ST6 N-acetylgalactosaminide alpha-2,6-sialyltransferase 2 [Source:NCBI gene;Acc:101983332]	ENSMUSG00000057286
ENSMOCG00000014116	1.7856	0.000579321	0.0631529	Sfrp1	secreted frizzled related protein 1 [Source:NCBI gene;Acc:101993648]	ENSMUSG00000031548
ENSMOCG00000015789	0.779324	0.00057997	0.0631529	Kcnj12	potassium inwardly rectifying channel subfamily J member 12 [Source:NCBI gene;Acc:101993032]	ENSMUSG00000042529
ENSMOCG00000017591	1.50152	0.000588589	0.0631529	Togaram2	TOG array regulator of axonemal microtubules 2 [Source:NCBI gene;Acc:101992545]	ENSMUSG00000045761
ENSMOCG00000001757	0.84672	0.000597976	0.063263	Frzb	frizzled related protein [Source:NCBI gene;Acc:101983670]	ENSMUSG00000027004
ENSMOCG00000022855	1.97044	0.000598548	0.063263	Kcnj13	potassium inwardly rectifying channel subfamily J member 13 [Source:NCBI gene;Acc:101980078]	ENSMUSG00000079436
ENSMOCG00000015262	1.10435	0.000607315	0.0637141	Ak8	adenylate kinase 8 [Source:NCBI gene;Acc:101984908]	ENSMUSG00000026807
ENSMOCG00000005470	0.876141	0.000624764	0.0650627	Cpxm1	carboxypeptidase X, M14 family member 1 [Source:NCBI gene;Acc:101995707]	ENSMUSG00000027408
ENSMOCG00000021685	0.741385	0.000656121	0.0659423	Mrc1	mannose receptor C-type 1 [Source:NCBI gene;Acc:101980348]	ENSMUSG00000026712
ENSMOCG00000012564	1.35568	0.000656489	0.0659423	Stra6	stimulated by retinoic acid 6 [Source:NCBI gene;Acc:101996484]	ENSMUSG00000032327
ENSMOCG00000015163	0.570909	0.000685445	0.0683659	Abca9	ATP binding cassette subfamily A member 9 [Source:NCBI gene;Acc:102001165]	ENSMUSG00000041797
ENSMOCG00000016525	0.553983	0.000695268	0.0688607		occludin [Source:NCBI gene;Acc:101987653]	ENSMUSG00000021638
ENSMOCG00000018479	0.842193	0.000719989	0.0703985	Vat1l	vesicle amine transport 1 like [Source:NCBI gene;Acc:101981341]	ENSMUSG00000046844
ENSMOCG00000012675	1.46952	0.000721318	0.0703985	Capsl	calcyphosine like [Source:NCBI gene;Acc:102001646]	ENSMUSG00000039676
ENSMOCG00000019723	0.706846	0.000725707	0.0703985	Coch	cochlin [Source:MGI Symbol;Acc:MGI:1278313]	ENSMUSG00000020953
ENSMOCG00000022949	0.997455	0.000748193	0.071599	Lrrc55	leucine rich repeat containing 55 [Source:NCBI gene;Acc:101996090]	ENSMUSG00000075224
ENSMOCG00000001982	1.21772	0.000769672	0.0723909	Prkcq	protein kinase C theta [Source:NCBI gene;Acc:101981639]	ENSMUSG00000026778
ENSMOCG00000011828	1.5009	0.000771802	0.0723909	Slc38a8	solute carrier family 38 member 8 [Source:NCBI gene;Acc:101988868]	ENSMUSG00000034224
ENSMOCG00000016646	0.779944	0.00081207	0.0742888	Acy3	aminoacylase 3 [Source:NCBI gene;Acc:101981082]	ENSMUSG00000024866
ENSMOCG00000016888	2.87268	0.00081273	0.0742888	Ecrg4	ECRG4 augurin precursor [Source:NCBI gene;Acc:101978927]	ENSMUSG00000026051
ENSMOCG00000005343	0.921612	0.000813017	0.0742888	Hyal1	hyaluronidase 1 [Source:NCBI gene;Acc:101999308]	ENSMUSG00000010051
ENSMOCG00000021955	0.526077	0.000819455	0.0743971	Fxyd6	FXYD domain-containing ion transport regulator 6 [Source:NCBI gene;Acc:101996474]	ENSMUSG00000066705
ENSMOCG00000016138	0.850155	0.00085203	0.0764839	Cp	ceruloplasmin [Source:NCBI gene;Acc:101996264]	ENSMUSG00000003617
ENSMOCG00000018855	0.513089	0.000873939	0.07736	Myo1b	myosin IB [Source:NCBI gene;Acc:102001787]	ENSMUSG00000018417
ENSMOCG00000021296	1.68336	0.000890687	0.0778724	Prlr	prolactin receptor [Source:NCBI gene;Acc:102002764]	ENSMUSG00000005268
ENSMOCG00000008799	1.53391	0.000890724	0.0778724		ubiquitin-like protein 5 [Source:NCBI gene;Acc:101980277]	ENSMUSG00000113489
ENSMOCG00000016179	1.33853	0.000907778	0.0780172	Rbp1	retinol binding protein 1 [Source:NCBI gene;Acc:102000296]	ENSMUSG00000046402
ENSMOCG00000012482	1.61391	0.000908906	0.0780172	Prima1	proline rich membrane anchor 1 [Source:NCBI gene;Acc:101986024]	ENSMUSG00000041669
ENSMOCG00000012957	1.64956	0.000966356	0.0810843	Col8a2	collagen type VIII alpha 2 chain [Source:NCBI gene;Acc:101994190]	ENSMUSG00000056174
ENSMOCG00000009671	0.845907	0.000980388	0.0810843	Oprm1	opioid receptor mu 1 [Source:NCBI gene;Acc:101981223]	ENSMUSG00000000766
ENSMOCG00000000532	1.58801	0.0009806	0.0810843		castor zinc finger 1 [Source:NCBI gene;Acc:101984749]
ENSMOCG00000022450	1.12509	0.000983774	0.0810843	Vwa3a	von Willebrand factor A domain containing 3A [Source:NCBI gene;Acc:101998127]	ENSMUSG00000030889
ENSMOCG00000020469	0.659496	0.000984113	0.0810843		Ras and Rab interactor 3 [Source:NCBI gene;Acc:101982145]	ENSMUSG00000044456
ENSMOCG00000002726	1.22705	0.000993294	0.0810843	Nwd2	NACHT and WD repeat domain containing 2 [Source:NCBI gene;Acc:101981469]	ENSMUSG00000090061
ENSMOCG00000019629	1.88926	0.000994789	0.0810843	Chrnb4	cholinergic receptor nicotinic beta 4 subunit [Source:NCBI gene;Acc:101988686]	ENSMUSG00000035200
ENSMOCG00000013910	0.91793	0.000997665	0.0810843	Eya2	EYA transcriptional coactivator and phosphatase 2 [Source:NCBI gene;Acc:101996539]	ENSMUSG00000017897
ENSMOCG00000011281	2.26147	0.00100189	0.0810843	Otx2	orthodenticle homeobox 2 [Source:NCBI gene;Acc:101983254]	ENSMUSG00000021848
ENSMOCG00000000089	1.35006	0.00101048	0.0813151	Ttc25	tetratricopeptide repeat domain 25 [Source:NCBI gene;Acc:101983592]	ENSMUSG00000006784
ENSMOCG00000010788	1.05779	0.00102302	0.081859	Ccdc114	coiled-coil domain containing 114 [Source:MGI Symbol;Acc:MGI:2446120]	ENSMUSG00000040189
ENSMOCG00000021272	1.30854	0.00108067	0.0851235	Loxl2	lysyl oxidase like 2 [Source:NCBI gene;Acc:101990046]	ENSMUSG00000034205
ENSMOCG00000018674	1.23923	0.00108585	0.0851235	Foxp2	forkhead box P2 [Source:MGI Symbol;Acc:MGI:2148705]	ENSMUSG00000029563
ENSMOCG00000019425	1.25847	0.00108786	0.0851235	Sulf1	sulfatase 1 [Source:NCBI gene;Acc:101984982]	ENSMUSG00000016918
ENSMOCG00000019214	0.571832	0.00110345	0.0854	Pygl	glycogen phosphorylase L [Source:NCBI gene;Acc:101981120]	ENSMUSG00000021069
ENSMOCG00000014543	1.20725	0.00111998	0.0862079	Nt5dc2	5'-nucleotidase domain containing 2 [Source:NCBI gene;Acc:101987110]	ENSMUSG00000071547
ENSMOCG00000003725	2.26029	0.00114487	0.0871852	Sostdc1	sclerostin domain containing 1 [Source:NCBI gene;Acc:101985562]	ENSMUSG00000036169
ENSMOCG00000016609	0.978168	0.00115036	0.0871852	Aoc3	amine oxidase copper containing 3 [Source:NCBI gene;Acc:101995511]	ENSMUSG00000019326
ENSMOCG00000021515	0.952056	0.00122861	0.0907986		eva-1 homolog C [Source:NCBI gene;Acc:101994052]
ENSMOCG00000021377	1.09124	0.00123274	0.0907986		serpin family B member 1 [Source:NCBI gene;Acc:101995556]	ENSMUSG00000044734
ENSMOCG00000008155	1.22429	0.00123732	0.0907986		family with sequence similarity 166 member B [Source:NCBI gene;Acc:102002874]	ENSMUSG00000042788
ENSMOCG00000014159	1.18258	0.00128104	0.0910819	Mdfic	MyoD family inhibitor domain containing [Source:NCBI gene;Acc:101989027]	ENSMUSG00000041390
ENSMOCG00000020402	1.14815	0.00129094	0.0910819	Lama3	laminin subunit alpha 3 [Source:NCBI gene;Acc:101983258]	ENSMUSG00000024421
ENSMOCG00000020505	1.08861	0.00129132	0.0910819	Gask1a	golgi associated kinase 1A [Source:NCBI gene;Acc:101995723]	ENSMUSG00000038233
ENSMOCG00000002519	0.964877	0.00129906	0.0910819	Cbln4	cerebellin 4 precursor [Source:NCBI gene;Acc:101982231]	ENSMUSG00000067578
ENSMOCG00000017374	0.725568	0.00136607	0.0953085	Ifitm3	interferon-induced transmembrane protein 3 [Source:NCBI gene;Acc:101992489]	ENSMUSG00000025492
ENSMOCG00000000740	1.32591	0.00138905	0.096437	Mybpc2	myosin binding protein C, fast type [Source:NCBI gene;Acc:101983021]	ENSMUSG00000038670
ENSMOCG00000022054	0.738807	0.00140425	0.0970162	Col4a6	collagen type IV alpha 6 chain [Source:NCBI gene;Acc:102000956]	ENSMUSG00000031273
ENSMOCG00000019177	0.614588	0.00141797	0.0974261	Azin2	antizyme inhibitor 2 [Source:MGI Symbol;Acc:MGI:2442093]	ENSMUSG00000028789
ENSMOCG00000007120	0.724556	0.00144231	0.0979686	Col6a2	collagen type VI alpha 2 chain [Source:NCBI gene;Acc:101992041]	ENSMUSG00000020241
ENSMOCG00000011371	1.41963	0.00144604	0.0979686	Slc22a8	solute carrier family 22 member 8 [Source:NCBI gene;Acc:101995250]	ENSMUSG00000063796
ENSMOCG00000008860	0.99365	0.00145262	0.0979686	Rgs22	regulator of G protein signaling 22 [Source:NCBI gene;Acc:101996943]	ENSMUSG00000037627
ENSMOCG00000001343	1.05719	0.00158874	0.10565	Scube2	signal peptide, CUB domain and EGF like domain containing 2 [Source:NCBI gene;Acc:101992849]	ENSMUSG00000007279
ENSMOCG00000008067	1.67021	0.00158996	0.10565	Chrna3	cholinergic receptor nicotinic alpha 3 subunit [Source:NCBI gene;Acc:101988026]	ENSMUSG00000032303
ENSMOCG00000021900	1.82981	0.00164753	0.108028	Kcng4	potassium voltage-gated channel modifier subfamily G member 4 [Source:NCBI gene;Acc:101990578]	ENSMUSG00000045246
ENSMOCG00000003939	2.18182	0.00166779	0.108852	Wfikkn2	WAP, follistatin/kazal, immunoglobulin, kunitz and netrin domain containing 2 [Source:NCBI gene;Acc:101994849]	ENSMUSG00000044177
ENSMOCG00000010670	2.97324	0.00167575	0.10887	Pou4f1	POU class 4 homeobox 1 [Source:NCBI gene;Acc:101996834]	ENSMUSG00000048349
ENSMOCG00000006556	0.814236	0.00170576	0.110313	Fzd7	frizzled class receptor 7 [Source:NCBI gene;Acc:101990088]	ENSMUSG00000041075
ENSMOCG00000009021	0.806916	0.00177327	0.110522	Rerg	RAS like estrogen regulated growth inhibitor [Source:NCBI gene;Acc:101985372]	ENSMUSG00000030222
ENSMOCG00000016876	0.771141	0.0017883	0.110601	Wnt4	Wnt family member 4 [Source:NCBI gene;Acc:101979100]	ENSMUSG00000036856
ENSMOCG00000017318	0.597136	0.00184192	0.112592	Anxa3	annexin A3 [Source:NCBI gene;Acc:101988269]	ENSMUSG00000029484
ENSMOCG00000014632	0.659831	0.00184385	0.112592	Colec12	collectin subfamily member 12 [Source:NCBI gene;Acc:102000258]	ENSMUSG00000036103
ENSMOCG00000016123	2.2355	0.00184433	0.112592	Dynlrb2	dynein light chain roadblock-type 2 [Source:NCBI gene;Acc:101982631]	ENSMUSG00000034467
ENSMOCG00000014229	2.36158	0.00186627	0.113442	Evpl	envoplakin [Source:NCBI gene;Acc:101979273]	ENSMUSG00000034282
ENSMOCG00000003890	0.864721	0.0018939	0.114141	Zic5	Zic family member 5 [Source:NCBI gene;Acc:101986286]	ENSMUSG00000041703
ENSMOCG00000015741	0.80819	0.00190836	0.114526	Msx1	msh homeobox 1 [Source:NCBI gene;Acc:102002047]	ENSMUSG00000048450
ENSMOCG00000012442	1.3215	0.00192821	0.11489	Greb1	growth regulating estrogen receptor binding 1 [Source:NCBI gene;Acc:102001412]	ENSMUSG00000036523
ENSMOCG00000018676	1.00331	0.00195248	0.115703
ENSMOCG00000005939	2.26363	0.00202627	0.119376	F5	coagulation factor V [Source:NCBI gene;Acc:101997385]	ENSMUSG00000026579
ENSMOCG00000009143	0.781465	0.00203681	0.119376	Rgs16	regulator of G protein signaling 16 [Source:NCBI gene;Acc:101989409]	ENSMUSG00000026475
ENSMOCG00000016575	1.33043	0.00205761	0.119376	Cfap57	cilia and flagella associated protein 57 [Source:NCBI gene;Acc:101991721]	ENSMUSG00000028730
ENSMOCG00000019473	0.768342	0.00206379	0.119376		hypoxia inducible factor 3 subunit alpha [Source:NCBI gene;Acc:101992890]	ENSMUSG00000004328
ENSMOCG00000010995	0.50336	0.002095	0.120523	Antxr1	ANTXR cell adhesion molecule 1 [Source:NCBI gene;Acc:101981950]	ENSMUSG00000033420
ENSMOCG00000013235	0.888433	0.0021104	0.120523	Mgp	matrix Gla protein [Source:NCBI gene;Acc:101984037]	ENSMUSG00000030218
ENSMOCG00000021893	0.815217	0.00214285	0.121397	Osgin1	oxidative stress induced growth inhibitor 1 [Source:NCBI gene;Acc:101988494]	ENSMUSG00000074063
ENSMOCG00000019575	1.02084	0.00219085	0.122351	Scara5	scavenger receptor class A member 5 [Source:NCBI gene;Acc:101979585]	ENSMUSG00000022032
ENSMOCG00000003746	0.801168	0.00219266	0.122351			ENSMUSG00000026750
ENSMOCG00000002417	1.18198	0.00220286	0.122351	Dnah6	dynein axonemal heavy chain 6 [Source:NCBI gene;Acc:101990464]	ENSMUSG00000052861
ENSMOCG00000020168	1.08974	0.00225832	0.124454	Cfap47	cilia and flagella associated protein 47 [Source:MGI Symbol;Acc:MGI:3781475]	ENSMUSG00000073077
ENSMOCG00000001804	0.571648	0.00227186	0.124715	Cacna2d2	calcium voltage-gated channel auxiliary subunit alpha2delta 2 [Source:NCBI gene;Acc:101996479]	ENSMUSG00000010066
ENSMOCG00000012040	0.716115	0.00231364	0.126031	Slc16a9	solute carrier family 16 member 9 [Source:NCBI gene;Acc:101996999]	ENSMUSG00000037762
ENSMOCG00000016357	0.5242	0.002344	0.127196	Pcp4	Purkinje cell protein 4 [Source:NCBI gene;Acc:101986154]	ENSMUSG00000090223
ENSMOCG00000001320	1.05372	0.00235523	0.127317		complement C2 [Source:NCBI gene;Acc:101982465]	ENSMUSG00000090231
ENSMOCG00000012023	2.68248	0.00237385	0.127836	Cldn1	claudin 1 [Source:NCBI gene;Acc:101987265]	ENSMUSG00000022512
ENSMOCG00000017685	0.633913	0.00245283	0.130699	Heph	hephaestin [Source:NCBI gene;Acc:102000436]	ENSMUSG00000031209
ENSMOCG00000021919	0.636809	0.00245471	0.130699	Itga5	integrin subunit alpha 5 [Source:NCBI gene;Acc:101981290]	ENSMUSG00000000555
ENSMOCG00000018022	0.758798	0.00249625	0.131429	Slc2a10	solute carrier family 2 member 10 [Source:NCBI gene;Acc:101996815]	ENSMUSG00000027661
ENSMOCG00000015949	1.3513	0.00257679	0.134668	Fgl2	fibrinogen like 2 [Source:NCBI gene;Acc:101980457]	ENSMUSG00000039899
ENSMOCG00000000953	0.97602	0.00261853	0.135847	Sfrp4	secreted frizzled related protein 4 [Source:NCBI gene;Acc:101982373]	ENSMUSG00000021319
ENSMOCG00000007918	1.28001	0.00266917	0.137969	Fzd10	frizzled class receptor 10 [Source:NCBI gene;Acc:101988190]	ENSMUSG00000081683
ENSMOCG00000001104	1.08355	0.00270723	0.138922	Olfml3	olfactomedin like 3 [Source:NCBI gene;Acc:101993060]	ENSMUSG00000027848
ENSMOCG00000019610	0.675397	0.00272284	0.139219	Cercam	cerebral endothelial cell adhesion molecule [Source:NCBI gene;Acc:101979727]	ENSMUSG00000039787
ENSMOCG00000017824	0.784438	0.00280481	0.141369	Wnt6	Wnt family member 6 [Source:NCBI gene;Acc:101992786]	ENSMUSG00000033227
ENSMOCG00000021169	1.09061	0.00286349	0.143814	Cyp1b1	cytochrome P450 1B1 [Source:NCBI gene;Acc:101986198]	ENSMUSG00000024087
ENSMOCG00000018934	1.02846	0.00302132	0.149619	Mlf1	myeloid leukemia factor 1 [Source:NCBI gene;Acc:102002133]	ENSMUSG00000048416
ENSMOCG00000000963	2.26811	0.00311265	0.153058	Irx5	iroquois homeobox 5 [Source:NCBI gene;Acc:101987850]	ENSMUSG00000031737
ENSMOCG00000005766	0.559828	0.00313786	0.153058	Slc12a7	solute carrier family 12 member 7 [Source:NCBI gene;Acc:101982497]	ENSMUSG00000017756
ENSMOCG00000014998	2.19185	0.00315547	0.153058		aldose reductase-related protein 1-like [Source:NCBI gene;Acc:102001225]	ENSMUSG00000061758
ENSMOCG00000004827	1.89271	0.00318113	0.153058	Wdr63	WD repeat domain 63 [Source:NCBI gene;Acc:101994875]	ENSMUSG00000043020
ENSMOCG00000000813	1.17409	0.00318945	0.153058	Ect2l	epithelial cell transforming 2 like [Source:NCBI gene;Acc:102000444]	ENSMUSG00000071392
ENSMOCG00000015145	0.625719	0.00319885	0.153058	Atp2a3	ATPase sarcoplasmic/endoplasmic reticulum Ca2+ transporting 3 [Source:NCBI gene;Acc:101986636]	ENSMUSG00000020788
ENSMOCG00000021170	1.2919	0.00321306	0.153213	Rbm47	RNA binding motif protein 47 [Source:NCBI gene;Acc:101990056]	ENSMUSG00000070780
ENSMOCG00000012340	0.661748	0.00324435	0.153213	Gfra1	GDNF family receptor alpha 1 [Source:NCBI gene;Acc:101989471]	ENSMUSG00000025089
ENSMOCG00000018244	1.02306	0.00324535	0.153213		acetyl-CoA carboxylase beta [Source:NCBI gene;Acc:101986127]
ENSMOCG00000012749	0.869308	0.00325719	0.153261	Lypd1	LY6/PLAUR domain containing 1 [Source:NCBI gene;Acc:101984924]	ENSMUSG00000026344
ENSMOCG00000013581	0.827345	0.00333839	0.156562	Fzd5	frizzled class receptor 5 [Source:NCBI gene;Acc:101999361]	ENSMUSG00000045005
ENSMOCG00000011720	0.641398	0.00344589	0.159855	Tmem200c	transmembrane protein 200C [Source:NCBI gene;Acc:101998369]	ENSMUSG00000095407
ENSMOCG00000005186	1.27082	0.00345449	0.159855	2410004P03Rik	chromosome unknown C2orf50 homolog [Source:NCBI gene;Acc:102000106]	ENSMUSG00000071398
ENSMOCG00000005959	0.911726	0.00346504	0.159855	Pde11a	phosphodiesterase 11A [Source:NCBI gene;Acc:101999939]	ENSMUSG00000075270
ENSMOCG00000009108	1.79532	0.00348945	0.160074	Dnah3	dynein, axonemal, heavy chain 3 [Source:MGI Symbol;Acc:MGI:2683040]	ENSMUSG00000052273
ENSMOCG00000022580	0.566267	0.00350743	0.160244	Gfpt2	glutamine-fructose-6-phosphate transaminase 2 [Source:NCBI gene;Acc:101983420]	ENSMUSG00000020363
ENSMOCG00000002809	1.33908	0.00352356	0.160463	Scube1	signal peptide, CUB domain and EGF like domain containing 1 [Source:NCBI gene;Acc:101990425]	ENSMUSG00000016763
ENSMOCG00000008643	2.01728	0.00367486	0.166284
ENSMOCG00000000829	0.658885	0.00373787	0.167746	Vstm4	V-set and transmembrane domain containing 4 [Source:NCBI gene;Acc:101993787]	ENSMUSG00000050666
ENSMOCG00000002901	0.813966	0.00373829	0.167746	Htr2c	5-hydroxytryptamine receptor 2C [Source:NCBI gene;Acc:101999303]	ENSMUSG00000041380
ENSMOCG00000018829	0.802016	0.00374269	0.167746	Itgb4	integrin subunit beta 4 [Source:NCBI gene;Acc:101998963]	ENSMUSG00000020758
ENSMOCG00000010849	2.49348	0.00385947	0.170286		folate receptor alpha [Source:NCBI gene;Acc:101992185]
ENSMOCG00000013777	-0.554731	0.00387673	0.170461	Stac2	SH3 and cysteine rich domain 2 [Source:NCBI gene;Acc:101986141]	ENSMUSG00000017400
ENSMOCG00000018638	-1.12783	0.00388751	0.170461	Crh	corticotropin releasing hormone [Source:NCBI gene;Acc:101981750]	ENSMUSG00000049796
ENSMOCG00000013868	0.630193	0.00394028	0.172241	Tnfrsf1a	TNF receptor superfamily member 1A [Source:NCBI gene;Acc:101998355]	ENSMUSG00000030341
ENSMOCG00000000978	1.19782	0.00395977	0.172561		Zic family member 4 [Source:NCBI gene;Acc:101991227]	ENSMUSG00000036972
ENSMOCG00000020969	1.27164	0.00399453	0.172702	Fkbp10	FKBP prolyl isomerase 10 [Source:NCBI gene;Acc:101984056]	ENSMUSG00000001555
ENSMOCG00000012836	0.527507	0.0039996	0.172702	Elovl7	ELOVL fatty acid elongase 7 [Source:NCBI gene;Acc:101981095]	ENSMUSG00000021696
ENSMOCG00000020660	0.72386	0.00403701	0.173369	Ccdc8	coiled-coil domain containing 8 [Source:NCBI gene;Acc:101993836]	ENSMUSG00000041117
ENSMOCG00000014458	0.627034	0.00404284	0.173369	Smad6	SMAD family member 6 [Source:NCBI gene;Acc:101980774]	ENSMUSG00000036867
ENSMOCG00000020601	0.535807	0.00405176	0.173369		complement factor H [Source:NCBI gene;Acc:101999859]	ENSMUSG00000070594
ENSMOCG00000004687	-0.663924	0.00409364	0.174109	Col5a3	collagen type V alpha 3 chain [Source:NCBI gene;Acc:101992178]	ENSMUSG00000004098
ENSMOCG00000018691	0.952183	0.00413347	0.175245	Glt8d2	glycosyltransferase 8 domain containing 2 [Source:NCBI gene;Acc:101984480]	ENSMUSG00000020251
ENSMOCG00000020225	1.23603	0.00423349	0.177472	Slc13a4	solute carrier family 13 member 4 [Source:NCBI gene;Acc:101981335]	ENSMUSG00000029843
ENSMOCG00000007744	0.562102	0.00427947	0.178194	Pifo	primary cilia formation [Source:NCBI gene;Acc:101985408]	ENSMUSG00000010136
ENSMOCG00000011484	1.45239	0.00430637	0.178194	Cfap44	cilia and flagella associated protein 44 [Source:NCBI gene;Acc:101983188]	ENSMUSG00000071550
ENSMOCG00000020544	0.590645	0.00431551	0.178194	Zic3	Zic family member 3 [Source:NCBI gene;Acc:101983720]	ENSMUSG00000067860
ENSMOCG00000022191	-0.883395	0.00437229	0.179492	Akr1cl	prostaglandin-E(2) 9-reductase-like [Source:NCBI gene;Acc:101988440]	ENSMUSG00000025955
ENSMOCG00000021878	0.723369	0.00448289	0.180917	Efhc2	EF-hand domain containing 2 [Source:NCBI gene;Acc:101991200]	ENSMUSG00000025038
ENSMOCG00000015186	0.758867	0.00448612	0.180917	C1qtnf1	C1q and TNF related 1 [Source:NCBI gene;Acc:101993131]	ENSMUSG00000017446
ENSMOCG00000017666	0.958507	0.00448841	0.180917	Zfp750	zinc finger protein 750 [Source:NCBI gene;Acc:101995646]	ENSMUSG00000039238
ENSMOCG00000021316	0.50253	0.00451605	0.180917	Slc8a3	solute carrier family 8 member A3 [Source:NCBI gene;Acc:101981589]	ENSMUSG00000079055
ENSMOCG00000015132	1.18024	0.00461185	0.18254	Bnc2	basonuclin 2 [Source:MGI Symbol;Acc:MGI:2443805]	ENSMUSG00000028487
ENSMOCG00000006328	0.661006	0.00462697	0.18254	Tnfaip3	TNF alpha induced protein 3 [Source:NCBI gene;Acc:101998059]	ENSMUSG00000019850
ENSMOCG00000009829	1.28501	0.00466244	0.182597	Kiss1r	KISS1 receptor [Source:NCBI gene;Acc:101982600]	ENSMUSG00000035773
ENSMOCG00000003934	1.23929	0.00469527	0.18269	Cbln1	cerebellin 1 precursor [Source:NCBI gene;Acc:101984051]	ENSMUSG00000031654
ENSMOCG00000004053	0.604991	0.00476411	0.18486	Arhgap42	Rho GTPase activating protein 42 [Source:NCBI gene;Acc:101992177]	ENSMUSG00000050730
ENSMOCG00000012323	0.618945	0.00500053	0.190932	Col6a3	collagen type VI alpha 3 chain [Source:NCBI gene;Acc:101994218]	ENSMUSG00000048126
ENSMOCG00000007371	1.42204	0.0050027	0.190932	Cftr	CF transmembrane conductance regulator [Source:NCBI gene;Acc:101994520]	ENSMUSG00000041301
ENSMOCG00000003946	0.611648	0.00505593	0.191976	Ebf1	EBF transcription factor 1 [Source:NCBI gene;Acc:102000393]	ENSMUSG00000057098
ENSMOCG00000003217	0.558289	0.00510239	0.193222	Igfbp5	insulin like growth factor binding protein 5 [Source:NCBI gene;Acc:102002390]	ENSMUSG00000026185
ENSMOCG00000015087	1.10389	0.00513898	0.19392	C6	complement C6 [Source:NCBI gene;Acc:101991190]	ENSMUSG00000022181
ENSMOCG00000015852	0.505988	0.00519015	0.194982	Dhrs3	dehydrogenase/reductase 3 [Source:NCBI gene;Acc:101995367]	ENSMUSG00000066026
ENSMOCG00000009597	0.758241	0.00521178	0.195276	Flnc	filamin C [Source:NCBI gene;Acc:101985757]	ENSMUSG00000068699
ENSMOCG00000003013	1.0899	0.00527586	0.196997	Lbp	lipopolysaccharide binding protein [Source:NCBI gene;Acc:101982420]	ENSMUSG00000016024
ENSMOCG00000011520	-0.996198	0.00535733	0.197593		alpha-1-antitrypsin-like [Source:NCBI gene;Acc:101989607]	ENSMUSG00000079015
ENSMOCG00000012793	0.714483	0.00542296	0.198978	Osr1	odd-skipped related transcription factor 1 [Source:NCBI gene;Acc:101998523]	ENSMUSG00000048387
ENSMOCG00000010109	0.640707	0.00547299	0.199778	Greb1l	growth regulation by estrogen in breast cancer-like [Source:MGI Symbol;Acc:MGI:3576497]	ENSMUSG00000042942
ENSMOCG00000009845	0.938192	0.00552981	0.200817	Xdh	xanthine dehydrogenase [Source:NCBI gene;Acc:101983959]	ENSMUSG00000024066
ENSMOCG00000016240	1.91911	0.00568327	0.204295	Cpxm2	carboxypeptidase X, M14 family member 2 [Source:NCBI gene;Acc:101988623]	ENSMUSG00000030862
ENSMOCG00000016826	1.30989	0.00580155	0.207493	Irs4	insulin receptor substrate 4 [Source:NCBI gene;Acc:102000388]	ENSMUSG00000054667
ENSMOCG00000020797	0.530392	0.00594969	0.211206		solute carrier organic anion transporter family member 1A5 [Source:NCBI gene;Acc:101994812]	ENSMUSG00000063975
ENSMOCG00000014577	0.575384	0.00595801	0.211206	Ctsc	cathepsin C [Source:NCBI gene;Acc:101987145]	ENSMUSG00000030560
ENSMOCG00000022852	0.532374	0.00605922	0.214007	Ggt5	gamma-glutamyltransferase 5 [Source:NCBI gene;Acc:101982410]	ENSMUSG00000006344
ENSMOCG00000007783	2.62651	0.00609109	0.21428		keratin 18 [Source:NCBI gene;Acc:101996137]	ENSMUSG00000023043
ENSMOCG00000017530	0.72238	0.00611756	0.214408	Rhod	ras homolog family member D [Source:NCBI gene;Acc:101989664]	ENSMUSG00000041845
ENSMOCG00000006777	1.98676	0.00615551	0.214408	Cfap161	cilia and flagella associated protein 161 [Source:NCBI gene;Acc:101985059]	ENSMUSG00000011154
ENSMOCG00000003182	0.637346	0.00616142	0.214408	Spag1	sperm associated antigen 1 [Source:NCBI gene;Acc:101988315]	ENSMUSG00000037617
ENSMOCG00000015702	0.594117	0.00622595	0.215644	Lpar4	lysophosphatidic acid receptor 4 [Source:NCBI gene;Acc:101989643]	ENSMUSG00000049929
ENSMOCG00000018929	0.510281	0.00626211	0.215792	Lgals3bp	galectin 3 binding protein [Source:NCBI gene;Acc:101992569]	ENSMUSG00000033880
ENSMOCG00000015037	1.26674	0.00640208	0.219273	Ttc21a	tetratricopeptide repeat domain 21A [Source:NCBI gene;Acc:101987008]	ENSMUSG00000032514
ENSMOCG00000011210	-0.881155	0.00642789	0.219273	Rac2	Rac family small GTPase 2 [Source:NCBI gene;Acc:101984296]	ENSMUSG00000033220
ENSMOCG00000020846	0.629192	0.00642839	0.219273	Thbs2	thrombospondin 2 [Source:NCBI gene;Acc:101984881]	ENSMUSG00000023885
ENSMOCG00000019423	0.548912	0.00651532	0.220757	Gpc3	glypican 3 [Source:NCBI gene;Acc:101994299]	ENSMUSG00000055653
ENSMOCG00000022617	0.560541	0.00655295	0.221502	Rbms1	RNA binding motif single stranded interacting protein 1 [Source:NCBI gene;Acc:101983199]	ENSMUSG00000026970
ENSMOCG00000019712	0.989206	0.00671561	0.223796	Crhr2	corticotropin releasing hormone receptor 2 [Source:NCBI gene;Acc:102000275]	ENSMUSG00000003476
ENSMOCG00000021029	0.880773	0.00685282	0.226768	Wnt11	Wnt family member 11 [Source:NCBI gene;Acc:101989006]	ENSMUSG00000015957
ENSMOCG00000012984	1.13818	0.00690795	0.228059	Grk1	G protein-coupled receptor kinase 1 [Source:NCBI gene;Acc:101991507]	ENSMUSG00000031450
ENSMOCG00000018654	0.594641	0.0069666	0.228669	Slc27a3	solute carrier family 27 member 3 [Source:NCBI gene;Acc:101990954]	ENSMUSG00000027932
ENSMOCG00000022192	0.655228	0.00699319	0.228669	Cpne2	copine 2 [Source:NCBI gene;Acc:101993481]	ENSMUSG00000034361
ENSMOCG00000007760	0.724002	0.00709691	0.228669	Slc6a13	solute carrier family 6 member 13 [Source:NCBI gene;Acc:101999288]	ENSMUSG00000030108
ENSMOCG00000007113	0.596194	0.00711263	0.228669	Tpbg	trophoblast glycoprotein [Source:NCBI gene;Acc:101983029]	ENSMUSG00000035274
ENSMOCG00000022932	1.00503	0.00711631	0.228669	Col4a4	collagen type IV alpha 4 chain [Source:NCBI gene;Acc:101990831]	ENSMUSG00000067158
ENSMOCG00000014271	1.07698	0.00711843	0.228669	Ttll3	tubulin monoglycylase TTLL3 [Source:NCBI gene;Acc:101985467]	ENSMUSG00000030276
ENSMOCG00000000756	0.773089	0.00715946	0.228669	Il17rc	interleukin 17 receptor C [Source:NCBI gene;Acc:101986790]	ENSMUSG00000030281
ENSMOCG00000015819	0.811846	0.00719737	0.228669	Fmod	fibromodulin [Source:NCBI gene;Acc:102001806]	ENSMUSG00000041559
ENSMOCG00000018618	1.58464	0.00727321	0.229934	Shox2	short stature homeobox 2 [Source:NCBI gene;Acc:102001401]	ENSMUSG00000027833
ENSMOCG00000020514	0.871207	0.00730779	0.230513	Itga8	integrin subunit alpha 8 [Source:NCBI gene;Acc:101999787]	ENSMUSG00000026768
ENSMOCG00000014455	0.622682	0.00743403	0.232405	Nid1	nidogen 1 [Source:NCBI gene;Acc:101986512]	ENSMUSG00000005397
ENSMOCG00000009427	0.690423	0.00744755	0.232405
ENSMOCG00000016051	1.4838	0.00745831	0.232405	Aqp1	aquaporin 1 (Colton blood group) [Source:NCBI gene;Acc:101998991]	ENSMUSG00000004655
ENSMOCG00000004510	0.766656	0.00746907	0.232405	Ctsh	cathepsin H [Source:NCBI gene;Acc:101988585]	ENSMUSG00000032359
ENSMOCG00000018320	0.648431	0.00758527	0.23424	Sema3c	semaphorin 3C [Source:NCBI gene;Acc:102001477]	ENSMUSG00000028780
ENSMOCG00000004876	1.01336	0.00759954	0.23424	Col11a1	collagen type XI alpha 1 chain [Source:NCBI gene;Acc:101983425]	ENSMUSG00000027966
ENSMOCG00000018474	1.03045	0.00764687	0.234823	Ada	adenosine deaminase [Source:NCBI gene;Acc:101991211]	ENSMUSG00000017697
ENSMOCG00000002683	-0.584733	0.00773188	0.235115	Rab3d	RAB3D, member RAS oncogene family [Source:NCBI gene;Acc:101983112]	ENSMUSG00000019066
ENSMOCG00000015759	1.32981	0.00779015	0.235115	Efcab10	EF-hand calcium binding domain 10 [Source:NCBI gene;Acc:101989704]	ENSMUSG00000020562
ENSMOCG00000011104	1.25762	0.00779738	0.235115	Car12	carbonic anhydrase 12 [Source:NCBI gene;Acc:101990967]	ENSMUSG00000032373
ENSMOCG00000002702	0.886481	0.00780231	0.235115	Hapln3	hyaluronan and proteoglycan link protein 3 [Source:NCBI gene;Acc:101998891]	ENSMUSG00000030606
ENSMOCG00000007927	0.538628	0.00783598	0.235254	Triqk	triple QxxK/R motif containing [Source:NCBI gene;Acc:101999191]	ENSMUSG00000055963
ENSMOCG00000019208	1.50689	0.00787402	0.235254	Mpzl2	myelin protein zero like 2 [Source:NCBI gene;Acc:101993392]	ENSMUSG00000032092
ENSMOCG00000013518	0.695952	0.00788826	0.235254	Syndig1l	synapse differentiation inducing 1 like [Source:NCBI gene;Acc:101997673]	ENSMUSG00000071234
ENSMOCG00000012598	0.770909	0.0079255	0.235322	Pld5	phospholipase D family member 5 [Source:NCBI gene;Acc:101991158]	ENSMUSG00000055214
ENSMOCG00000017730	0.56229	0.00802074	0.237156	Pnoc	prepronociceptin [Source:NCBI gene;Acc:101980724]	ENSMUSG00000045731
ENSMOCG00000001575	1.73037	0.00815607	0.237918			ENSMUSG00000029442
ENSMOCG00000014501	0.764354	0.0081641	0.237918
ENSMOCG00000012111	1.20339	0.00821602	0.237962	Dnah10	dynein axonemal heavy chain 10 [Source:NCBI gene;Acc:101992531]	ENSMUSG00000038011
ENSMOCG00000000597	1.19883	0.00825264	0.238535	Wdr86	WD repeat domain 86 [Source:NCBI gene;Acc:101981053]	ENSMUSG00000055235
ENSMOCG00000022427	1.03859	0.00835842	0.240276	Copz2	coatomer protein complex subunit zeta 2 [Source:NCBI gene;Acc:101996658]	ENSMUSG00000018672
ENSMOCG00000014797	2.05752	0.00840406	0.240721	Sytl3	synaptotagmin like 3 [Source:NCBI gene;Acc:101985641]	ENSMUSG00000041831
ENSMOCG00000008791	0.577508	0.00845568	0.241008	Fbln1	fibulin 1 [Source:NCBI gene;Acc:101982302]	ENSMUSG00000006369
ENSMOCG00000016947	0.549611	0.00845732	0.241008	Arl6ip6	ADP ribosylation factor like GTPase 6 interacting protein 6 [Source:NCBI gene;Acc:101996844]	ENSMUSG00000026960
ENSMOCG00000022463	0.683311	0.00847507	0.241029	Tmem163	transmembrane protein 163 [Source:NCBI gene;Acc:101983772]	ENSMUSG00000026347
ENSMOCG00000017103	0.800169	0.00855755	0.242401	Adamtsl5	ADAMTS like 5 [Source:NCBI gene;Acc:101997466]	ENSMUSG00000043822
ENSMOCG00000014356	1.08769	0.00872685	0.245607	Dock11	dedicator of cytokinesis 11 [Source:MGI Symbol;Acc:MGI:1923224]	ENSMUSG00000031093
ENSMOCG00000007993	0.586186	0.00888536	0.248702	Shroom3	shroom family member 3 [Source:NCBI gene;Acc:101984769]	ENSMUSG00000029381
ENSMOCG00000006627	0.935669	0.00899636	0.250818		cingulin [Source:NCBI gene;Acc:102000810]
ENSMOCG00000010339	1.70241	0.00910667	0.25279	Alox12b	arachidonate 12-lipoxygenase, 12R type [Source:NCBI gene;Acc:101983781]	ENSMUSG00000032807
ENSMOCG00000013174	1.40578	0.0091385	0.25279	Pon3	paraoxonase 3 [Source:NCBI gene;Acc:101998998]	ENSMUSG00000029759
ENSMOCG00000022502	1.9941	0.00925517	0.255021	Cltrn	collectrin, amino acid transport regulator [Source:NCBI gene;Acc:101993547]	ENSMUSG00000015401
ENSMOCG00000000143	0.931367	0.00946259	0.259726	Plscr2	phospholipid scramblase 2 [Source:NCBI gene;Acc:101992072]	ENSMUSG00000032372
ENSMOCG00000022440	-0.84372	0.00954151	0.261014	Gpc2	glypican 2 (cerebroglycan) [Source:MGI Symbol;Acc:MGI:1919201]	ENSMUSG00000029510
ENSMOCG00000017592	0.670522	0.00955181	0.261014	Crb2	crumbs cell polarity complex component 2 [Source:NCBI gene;Acc:101998186]	ENSMUSG00000035403
ENSMOCG00000015012	1.13774	0.00975689	0.264726	Endou	endonuclease, poly(U) specific [Source:NCBI gene;Acc:101988060]	ENSMUSG00000022468
ENSMOCG00000016145	0.594046	0.00982263	0.266	Cd82	CD82 molecule [Source:NCBI gene;Acc:101989311]	ENSMUSG00000027215
ENSMOCG00000018984	1.1337	0.010196	0.273989	1110017D15Rik	linkage group 5 C9orf24 homolog [Source:NCBI gene;Acc:101989787]	ENSMUSG00000028441
ENSMOCG00000009697	1.03483	0.0102718	0.273989			ENSMUSG00000113489
ENSMOCG00000015958	0.902164	0.0102824	0.273989	Epn3	epsin 3 [Source:NCBI gene;Acc:102002832]	ENSMUSG00000010080
ENSMOCG00000022736	0.532067	0.0103396	0.273989		DAB adaptor protein 2 [Source:NCBI gene;Acc:101993442]	ENSMUSG00000022150
ENSMOCG00000019951	0.726699	0.010342	0.273989	Nkain1	Na+/K+ transporting ATPase interacting 1 [Source:MGI Symbol;Acc:MGI:1914399]	ENSMUSG00000078532
ENSMOCG00000016476	0.619156	0.0104508	0.273989	Bmp7	bone morphogenetic protein 7 [Source:NCBI gene;Acc:102002600]	ENSMUSG00000008999
ENSMOCG00000003789	0.773422	0.0104659	0.273989	Anxa2	annexin A2 [Source:NCBI gene;Acc:101993973]	ENSMUSG00000032231
ENSMOCG00000017966	1.35147	0.0106359	0.275198	Anxa8	annexin A8 [Source:NCBI gene;Acc:101999037]	ENSMUSG00000021950
ENSMOCG00000001007	0.716588	0.0106737	0.275198	Gpr4	G protein-coupled receptor 4 [Source:NCBI gene;Acc:101980507]	ENSMUSG00000044317
ENSMOCG00000012161	2.11999	0.0106881	0.275198	Cd164l2	CD164 molecule like 2 [Source:NCBI gene;Acc:101982963]	ENSMUSG00000028865
ENSMOCG00000000797	1.87173	0.0108665	0.276306	Ankrd66	ankyrin repeat domain 66 [Source:NCBI gene;Acc:101996245]	ENSMUSG00000096140
ENSMOCG00000017897	0.563438	0.011023	0.279783	Lef1	lymphoid enhancer binding factor 1 [Source:NCBI gene;Acc:101988549]	ENSMUSG00000027985
ENSMOCG00000005280	0.764085	0.0111318	0.28097		insulin like growth factor binding protein 2 [Source:NCBI gene;Acc:102002675]	ENSMUSG00000039323
ENSMOCG00000001994	0.742804	0.0111609	0.28097	Gxylt2	glucoside xylosyltransferase 2 [Source:NCBI gene;Acc:101993470]	ENSMUSG00000030074
ENSMOCG00000004769	0.611466	0.011169	0.28097	Chrna4	cholinergic receptor nicotinic alpha 4 subunit [Source:NCBI gene;Acc:101981033]	ENSMUSG00000027577
ENSMOCG00000000327	1.0646	0.0112578	0.282201	Espl1	extra spindle pole bodies like 1, separase [Source:NCBI gene;Acc:101992214]	ENSMUSG00000058290
ENSMOCG00000015990	0.601721	0.0114096	0.284384	Fbln5	fibulin 5 [Source:NCBI gene;Acc:101978941]	ENSMUSG00000021186
ENSMOCG00000005355	0.937289	0.0114251	0.284384	Mrgprf	MAS related GPR family member F [Source:NCBI gene;Acc:101999053]	ENSMUSG00000031070
ENSMOCG00000009768	0.69308	0.0115082	0.285006	U2	U2 spliceosomal RNA [Source:RFAM;Acc:RF00004]	ENSMUSG00000064856
ENSMOCG00000009266	0.805882	0.0115431	0.285006	Paqr5	progestin and adipoQ receptor family member 5 [Source:NCBI gene;Acc:101986433]	ENSMUSG00000032278
ENSMOCG00000002244	0.703351	0.0117862	0.28589	Smim1	small integral membrane protein 1 (Vel blood group) [Source:NCBI gene;Acc:101992930]	ENSMUSG00000078350
ENSMOCG00000013787	1.69723	0.0118513	0.286923	Slc47a1	multidrug and toxin extrusion protein 1 [Source:NCBI gene;Acc:101991442]	ENSMUSG00000010122
ENSMOCG00000005778	-0.569417	0.012127	0.290385	Sds	serine dehydratase [Source:NCBI gene;Acc:101997341]	ENSMUSG00000029597
ENSMOCG00000017832	0.572644	0.0122329	0.291674	Cenpe	centromere protein E [Source:NCBI gene;Acc:101995861]	ENSMUSG00000045328
ENSMOCG00000017328	2.3761	0.0126794	0.297811	Tmem72	transmembrane protein 72 [Source:NCBI gene;Acc:101979232]	ENSMUSG00000048108
ENSMOCG00000011306	0.653403	0.012702	0.297846	Pdk4	pyruvate dehydrogenase kinase 4 [Source:NCBI gene;Acc:101999815]	ENSMUSG00000019577
ENSMOCG00000021315	2.31514	0.0127358	0.298144	Mfrp	membrane frizzled-related protein [Source:NCBI gene;Acc:101978878]	ENSMUSG00000034739
ENSMOCG00000016380	0.933402	0.0128043	0.299252	Llgl2	LLGL scribble cell polarity complex component 2 [Source:NCBI gene;Acc:101997054]	ENSMUSG00000020782
ENSMOCG00000015827	0.702561	0.0129896	0.302089	Aldh1a2	aldehyde dehydrogenase 1 family member A2 [Source:NCBI gene;Acc:101988690]	ENSMUSG00000013584
ENSMOCG00000017937	1.06327	0.0131463	0.304731	Thbs4	thrombospondin 4 [Source:NCBI gene;Acc:101983260]	ENSMUSG00000021702
ENSMOCG00000015857	0.657524	0.0131706	0.304796	Cyba	cytochrome b-245 light chain [Source:NCBI gene;Acc:102001877]	ENSMUSG00000006519
ENSMOCG00000001838	0.885842	0.0133175	0.306692	Ppp1r1c	protein phosphatase 1 regulatory inhibitor subunit 1C [Source:NCBI gene;Acc:101982443]	ENSMUSG00000034683
ENSMOCG00000017568	0.714183	0.0134226	0.307116	Ankrd34c	ankyrin repeat domain 34C [Source:NCBI gene;Acc:101987825]	ENSMUSG00000047606
ENSMOCG00000003587	0.521607	0.0135869	0.309217		formin homology 2 domain containing 3 [Source:NCBI gene;Acc:101996515]	ENSMUSG00000034295
ENSMOCG00000021687	-1.33971	0.0136145	0.309217	Klrg1	killer cell lectin like receptor G1 [Source:NCBI gene;Acc:102000745]	ENSMUSG00000030114
ENSMOCG00000019275	0.731632	0.0136502	0.309324	Dnah8	dynein, axonemal, heavy chain 8 [Source:MGI Symbol;Acc:MGI:107714]	ENSMUSG00000033826
ENSMOCG00000017179	-0.90396	0.0142571	0.317989	Epb42	erythrocyte membrane protein band 4.2 [Source:NCBI gene;Acc:101993654]	ENSMUSG00000023216
ENSMOCG00000018714	2.56702	0.0143252	0.319007	Gnat1	G protein subunit alpha transducin 1 [Source:NCBI gene;Acc:102001327]	ENSMUSG00000034837
ENSMOCG00000020011	0.736991	0.0143588	0.319252			ENSMUSG00000042073
ENSMOCG00000007932	0.702713	0.0144514	0.320556	Dap	death associated protein [Source:NCBI gene;Acc:101992690]	ENSMUSG00000039168
ENSMOCG00000010539	0.770465	0.0145674	0.321704	Tcf7	transcription factor 7 [Source:NCBI gene;Acc:101991915]	ENSMUSG00000000782
ENSMOCG00000022972	0.924318	0.0146524	0.321704	Wnt9a	Wnt family member 9A [Source:NCBI gene;Acc:101984277]	ENSMUSG00000000126
ENSMOCG00000009999	0.506232	0.0146912	0.321704	Cd248	CD248 molecule [Source:NCBI gene;Acc:101998773]	ENSMUSG00000056481
ENSMOCG00000001590	1.62692	0.0147311	0.321704	Spag17	sperm associated antigen 17 [Source:NCBI gene;Acc:101980451]	ENSMUSG00000027867
ENSMOCG00000022890	0.870455	0.0147417	0.321704	Nsun7	NOP2/Sun RNA methyltransferase family member 7 [Source:NCBI gene;Acc:101990543]	ENSMUSG00000029206
ENSMOCG00000002260	2.41815	0.014887	0.322887	Cldn2	claudin 2 [Source:NCBI gene;Acc:101982635]	ENSMUSG00000047230
ENSMOCG00000014570	0.578996	0.0149678	0.323155	Lepr	leptin receptor [Source:NCBI gene;Acc:101994388]	ENSMUSG00000057722
ENSMOCG00000002500	0.663281	0.0151338	0.324884	Klhdc8a	kelch domain containing 8A [Source:NCBI gene;Acc:101993402]	ENSMUSG00000042115
ENSMOCG00000022395	0.883338	0.0156356	0.328249	Slc2a4	solute carrier family 2 member 4 [Source:NCBI gene;Acc:101991346]	ENSMUSG00000018566
ENSMOCG00000017010	0.56652	0.0156934	0.328249	Ppp1r42	protein phosphatase 1 regulatory subunit 42 [Source:NCBI gene;Acc:101979130]	ENSMUSG00000025916
ENSMOCG00000016612	-0.630529	0.0158111	0.328249	Cyp4f14	cytochrome P450 4F1 [Source:NCBI gene;Acc:101981473]	ENSMUSG00000024292
ENSMOCG00000006718	0.975317	0.015866	0.328249	Emp3	epithelial membrane protein 3 [Source:NCBI gene;Acc:101980392]	ENSMUSG00000040212
ENSMOCG00000017296	1.19092	0.0163158	0.334104	Mak	male germ cell associated kinase [Source:NCBI gene;Acc:101989097]	ENSMUSG00000021363
ENSMOCG00000011264	0.611008	0.0163242	0.334104	Rab37	RAB37, member RAS oncogene family [Source:NCBI gene;Acc:101985030]	ENSMUSG00000020732
ENSMOCG00000003774	0.610938	0.0166564	0.338943	Gm27608	predicted gene, 27608 [Source:MGI Symbol;Acc:MGI:5530990]	ENSMUSG00000099136
ENSMOCG00000018972	0.582386	0.0170171	0.343814	Prkg2	protein kinase cGMP-dependent 2 [Source:NCBI gene;Acc:101991571]	ENSMUSG00000029334
ENSMOCG00000010429	2.42498	0.0171505	0.346015	Tmc3	transmembrane channel like 3 [Source:NCBI gene;Acc:101984194]	ENSMUSG00000038540
ENSMOCG00000008360	0.906051	0.017269	0.347911	Mab21l2	mab-21 like 2 [Source:NCBI gene;Acc:101979714]	ENSMUSG00000057777
ENSMOCG00000006340	-0.792282	0.0174609	0.349292
ENSMOCG00000014927	0.522683	0.0175407	0.349969		transgelin [Source:NCBI gene;Acc:102000120]	ENSMUSG00000032085
ENSMOCG00000018427	0.521531	0.0175442	0.349969	Tmem107	transmembrane protein 107 [Source:NCBI gene;Acc:101985794]	ENSMUSG00000020895
ENSMOCG00000011466	0.776333	0.0176338	0.351261	Draxin	dorsal inhibitory axon guidance protein [Source:NCBI gene;Acc:101990997]	ENSMUSG00000029005
ENSMOCG00000019013	-0.503216	0.0178574	0.353726	Hsph1	heat shock protein family H (Hsp110) member 1 [Source:NCBI gene;Acc:101995786]	ENSMUSG00000029657
ENSMOCG00000006657	0.936866	0.0180219	0.355988	Spata17	spermatogenesis associated 17 [Source:NCBI gene;Acc:101997820]	ENSMUSG00000026611
ENSMOCG00000009882	1.57075	0.01807	0.356155	Ccdc146	coiled-coil domain containing 146 [Source:NCBI gene;Acc:101980739]	ENSMUSG00000064280
ENSMOCG00000011393	2.38406	0.0180806	0.356155	Prr32	proline rich 32 [Source:NCBI gene;Acc:101979492]	ENSMUSG00000037086
ENSMOCG00000018614	0.705078	0.0181724	0.356468	Clec18a	C-type lectin domain family 18, member A [Source:MGI Symbol;Acc:MGI:2672935]	ENSMUSG00000033633
ENSMOCG00000021111	0.919512	0.0182223	0.356468	Enkur	enkurin, TRPC channel interacting protein [Source:NCBI gene;Acc:101987415]	ENSMUSG00000026679
ENSMOCG00000005504	0.861116	0.0189463	0.36558	Pde1c	phosphodiesterase 1C [Source:NCBI gene;Acc:101996335]	ENSMUSG00000004347
ENSMOCG00000006303	-0.585052	0.0191045	0.366336	Lamp5	lysosomal associated membrane protein family member 5 [Source:NCBI gene;Acc:102000467]	ENSMUSG00000027270
ENSMOCG00000014009	0.513989	0.0191346	0.366336	Rbpms	RNA binding protein, mRNA processing factor [Source:NCBI gene;Acc:101989597]	ENSMUSG00000031586
ENSMOCG00000001090	1.22298	0.0192128	0.366336	Dsp	desmoplakin [Source:NCBI gene;Acc:101983538]	ENSMUSG00000054889
ENSMOCG00000011964	0.979613	0.0192301	0.366336	Mfap2	microfibril associated protein 2 [Source:NCBI gene;Acc:101982196]	ENSMUSG00000060572
ENSMOCG00000021326	0.672603	0.01927	0.366336	Phex	phosphate regulating endopeptidase homolog X-linked [Source:NCBI gene;Acc:101983903]	ENSMUSG00000057457
ENSMOCG00000016721	0.857624	0.0193986	0.367368	Slc4a11	solute carrier family 4 member 11 [Source:NCBI gene;Acc:101990566]	ENSMUSG00000074796
ENSMOCG00000014298	1.77397	0.0194776	0.367368	Trpv4	transient receptor potential cation channel subfamily V member 4 [Source:NCBI gene;Acc:101989037]	ENSMUSG00000014158
ENSMOCG00000014349	0.830642	0.0196726	0.367368	Eno3	enolase 3 [Source:NCBI gene;Acc:101998394]	ENSMUSG00000060600
ENSMOCG00000001391	0.509667	0.0196937	0.367368	Mcub	mitochondrial calcium uniporter dominant negative beta subunit [Source:NCBI gene;Acc:101985058]	ENSMUSG00000027994
ENSMOCG00000011702	0.606919	0.0197587	0.367368	Clec3b	C-type lectin domain family 3 member B [Source:NCBI gene;Acc:102001329]	ENSMUSG00000025784
ENSMOCG00000002763	0.931558	0.0197606	0.367368	Baiap2l1	BAR/IMD domain containing adaptor protein 2 like 1 [Source:NCBI gene;Acc:101988205]	ENSMUSG00000038859
ENSMOCG00000011268	0.94528	0.0203625	0.375025	Cldn19	claudin 19 [Source:NCBI gene;Acc:101996696]	ENSMUSG00000066058
ENSMOCG00000021091	0.595677	0.0204014	0.375254	Lamc2	laminin subunit gamma 2 [Source:NCBI gene;Acc:101987165]	ENSMUSG00000026479
ENSMOCG00000018046	1.41115	0.0209473	0.381823	Ubxn10	UBX domain protein 10 [Source:NCBI gene;Acc:101993713]	ENSMUSG00000043621
ENSMOCG00000011050	2.16211	0.021067	0.382038	Chat	choline O-acetyltransferase [Source:NCBI gene;Acc:101981619]	ENSMUSG00000021919
ENSMOCG00000009976	0.983234	0.0211213	0.382533		gasdermin A [Source:NCBI gene;Acc:101980017]	ENSMUSG00000017204
ENSMOCG00000004455	1.8608	0.0212591	0.382925	Cdhr4	cadherin related family member 4 [Source:NCBI gene;Acc:101990775]	ENSMUSG00000032595
ENSMOCG00000012086	0.770915	0.0217475	0.389392	Acss3	acyl-CoA synthetase short chain family member 3 [Source:NCBI gene;Acc:101981844]	ENSMUSG00000035948
ENSMOCG00000011186	1.59922	0.0217767	0.389424	Ak7	adenylate kinase 7 [Source:NCBI gene;Acc:101996547]	ENSMUSG00000041323
ENSMOCG00000009564	0.524054	0.0218273	0.389837	Pidd1	p53-induced death domain protein 1 [Source:NCBI gene;Acc:102000417]	ENSMUSG00000025507
ENSMOCG00000001314	0.674882	0.0218748	0.390035	Mdh1b	malate dehydrogenase 1B, NAD (soluble) [Source:MGI Symbol;Acc:MGI:1923918]	ENSMUSG00000025963
ENSMOCG00000015051	0.988039	0.0219162	0.390035	Crybb1	crystallin beta B1 [Source:NCBI gene;Acc:102000841]	ENSMUSG00000029343
ENSMOCG00000020523	0.763159	0.0220598	0.39167			ENSMUSG00000031171
ENSMOCG00000015875	1.08195	0.0220682	0.39167	Lrrc56	leucine rich repeat containing 56 [Source:MGI Symbol;Acc:MGI:1917802]	ENSMUSG00000038637
ENSMOCG00000019650	0.573433	0.0221613	0.392337	Tmem98	transmembrane protein 98 [Source:NCBI gene;Acc:101999954]	ENSMUSG00000035413
ENSMOCG00000018122	0.841162	0.0224758	0.394036	Vipr2	vasoactive intestinal peptide receptor 2 [Source:NCBI gene;Acc:101978943]	ENSMUSG00000011171
ENSMOCG00000001121	1.42378	0.0224797	0.394036	Iqca	IQ motif containing with AAA domain [Source:MGI Symbol;Acc:MGI:1922168]	ENSMUSG00000026301
ENSMOCG00000022057	1.00653	0.0226566	0.395179	Maats1	MYCBP associated and testis expressed 1 [Source:NCBI gene;Acc:101997206]	ENSMUSG00000022805
ENSMOCG00000010615	-0.609178	0.0228119	0.395579	Stab2	stabilin 2 [Source:MGI Symbol;Acc:MGI:2178743]	ENSMUSG00000035459
ENSMOCG00000008690	0.524832	0.0228471	0.395579	Tmem132c	transmembrane protein 132C [Source:NCBI gene;Acc:101980838]	ENSMUSG00000034324
ENSMOCG00000002759	0.749096	0.0236435	0.401245	Vwa5b1	von Willebrand factor A domain containing 5B1 [Source:NCBI gene;Acc:101989957]	ENSMUSG00000028753
ENSMOCG00000013697	1.26986	0.0236912	0.401245	Steap1	STEAP family member 1 [Source:NCBI gene;Acc:101990917]	ENSMUSG00000015652
ENSMOCG00000022714	0.949343	0.0237139	0.401245			ENSMUSG00000050994
ENSMOCG00000011686	-1.09365	0.0240684	0.403173	Lhx8	LIM homeobox 8 [Source:NCBI gene;Acc:101993921]	ENSMUSG00000096225
ENSMOCG00000015416	0.735757	0.0242709	0.405003	Kdelr3	KDEL endoplasmic reticulum protein retention receptor 3 [Source:NCBI gene;Acc:101998781]	ENSMUSG00000010830
ENSMOCG00000017640	0.801128	0.0245524	0.407184	Zbtb7c	zinc finger and BTB domain containing 7C [Source:NCBI gene;Acc:101981922]	ENSMUSG00000044646
ENSMOCG00000019678	0.606118	0.0246542	0.407442	Galm	galactose mutarotase [Source:NCBI gene;Acc:101985631]	ENSMUSG00000035473
ENSMOCG00000023017	1.07164	0.0248567	0.407696		solute carrier family 23 member 1-like [Source:NCBI gene;Acc:101979337]	ENSMUSG00000029847
ENSMOCG00000019056	0.632528	0.0249789	0.407696	Drc7	dynein regulatory complex subunit 7 [Source:NCBI gene;Acc:101987731]	ENSMUSG00000031786
ENSMOCG00000015180	0.605542	0.0251599	0.407696	Angpt1	angiopoietin 1 [Source:NCBI gene;Acc:101981974]	ENSMUSG00000022309
ENSMOCG00000021183	-0.673603	0.02518	0.407696	Sdr42e1	short chain dehydrogenase/reductase family 42E, member 1 [Source:NCBI gene;Acc:101986528]	ENSMUSG00000034308
ENSMOCG00000005673	0.838924	0.0252046	0.407696	Foxd1	forkhead box D1 [Source:MGI Symbol;Acc:MGI:1347463]	ENSMUSG00000078302
ENSMOCG00000005962	0.567706	0.0252623	0.407696	Bmp2	bone morphogenetic protein 2 [Source:NCBI gene;Acc:102002323]	ENSMUSG00000027358
ENSMOCG00000007271	0.81553	0.0254145	0.408786	Mst1r	macrophage stimulating 1 receptor (c-met-related tyrosine kinase) [Source:MGI Symbol;Acc:MGI:99614]	ENSMUSG00000032584
ENSMOCG00000021190	0.746207	0.0254694	0.408786	Myocd	myocardin [Source:NCBI gene;Acc:102000877]	ENSMUSG00000020542
ENSMOCG00000010867	0.539587	0.0257064	0.408786	SNORA74	Small nucleolar RNA SNORA74 [Source:RFAM;Acc:RF00090]	ENSMUSG00000065649
ENSMOCG00000001601	0.863657	0.0257319	0.408786			ENSMUSG00000029304
ENSMOCG00000012833	0.52869	0.0258129	0.408786	Adap2	ArfGAP with dual PH domains 2 [Source:NCBI gene;Acc:101979260]	ENSMUSG00000020709
ENSMOCG00000022729	1.1097	0.0258323	0.408786	Neb	nebulin [Source:NCBI gene;Acc:101999941]	ENSMUSG00000026950
ENSMOCG00000018340	0.608405	0.0259381	0.409545	Tbx18	T-box transcription factor 18 [Source:NCBI gene;Acc:102002902]	ENSMUSG00000032419
ENSMOCG00000001307	-1.28591	0.0262851	0.412266	Prlhr	prolactin releasing hormone receptor [Source:NCBI gene;Acc:101994968]	ENSMUSG00000045052
ENSMOCG00000015191	1.06771	0.0263814	0.413318	Cfap126	cilia and flagella associated protein 126 [Source:NCBI gene;Acc:102002820]	ENSMUSG00000026649
ENSMOCG00000011452	1.33026	0.0264989	0.414701	Tctex1d4	Tctex1 domain containing 4 [Source:NCBI gene;Acc:101981440]	ENSMUSG00000047671
ENSMOCG00000005505	0.857946	0.0266285	0.415809	Gimap8	GTPase, IMAP family member 8 [Source:NCBI gene;Acc:101998558]	ENSMUSG00000064262
ENSMOCG00000020982	0.981425	0.0270777	0.418669	Ptgfr	prostaglandin F receptor [Source:NCBI gene;Acc:102000906]	ENSMUSG00000028036
ENSMOCG00000009836	0.617019	0.0271391	0.419161	1500009L16Rik	chromosome 24 C12orf75 homolog [Source:NCBI gene;Acc:101994795]	ENSMUSG00000087651
ENSMOCG00000013521	0.83455	0.0275104	0.422134	Uhrf1	ubiquitin like with PHD and ring finger domains 1 [Source:NCBI gene;Acc:101986448]	ENSMUSG00000001228
ENSMOCG00000008511	0.600679	0.0277279	0.423663	Adra1b	adrenoceptor alpha 1B [Source:NCBI gene;Acc:102002534]	ENSMUSG00000050541
ENSMOCG00000021714	1.49852	0.02776	0.423663			ENSMUSG00000021879
ENSMOCG00000010143	0.750285	0.0277695	0.423663	Tacr3	tachykinin receptor 3 [Source:NCBI gene;Acc:101995271]	ENSMUSG00000028172
ENSMOCG00000022275	0.620507	0.0287569	0.43282	Tnfrsf12a	TNF receptor superfamily member 12A [Source:NCBI gene;Acc:101997424]	ENSMUSG00000023905
ENSMOCG00000017616	0.550278	0.0292198	0.435163	Fpgt	fucose-1-phosphate guanylyltransferase [Source:NCBI gene;Acc:101992600]	ENSMUSG00000053870
ENSMOCG00000019421	0.830645	0.0293515	0.435737	Cfap65	cilia and flagella associated protein 65 [Source:NCBI gene;Acc:101982710]	ENSMUSG00000047021
ENSMOCG00000020807	0.673043	0.0296297	0.438043	Pkhd1l1	PKHD1 like 1 [Source:NCBI gene;Acc:101979062]	ENSMUSG00000038725
ENSMOCG00000018830	0.924538	0.0298007	0.439195	Itih2	inter-alpha-trypsin inhibitor heavy chain 2 [Source:NCBI gene;Acc:101980350]	ENSMUSG00000037254
ENSMOCG00000014056	1.27493	0.030443	0.443821		dynein assembly factor with WD repeats 1 [Source:NCBI gene;Acc:101987994]
ENSMOCG00000009086	-0.516441	0.0307311	0.445778	Npy2r	neuropeptide Y receptor Y2 [Source:NCBI gene;Acc:101995884]	ENSMUSG00000028004
ENSMOCG00000016136	0.917687	0.0309546	0.446092	Dpp4	dipeptidyl peptidase 4 [Source:NCBI gene;Acc:101988204]	ENSMUSG00000035000
ENSMOCG00000019606	0.604171	0.0313569	0.447238	Col18a1	collagen type XVIII alpha 1 chain [Source:NCBI gene;Acc:101993346]	ENSMUSG00000001435
ENSMOCG00000000959	0.805632	0.0314441	0.447456	Kcnu1	potassium channel, subfamily U, member 1 [Source:MGI Symbol;Acc:MGI:1202300]	ENSMUSG00000031576
ENSMOCG00000022376	1.12298	0.0315189	0.447456	Prom2	prominin 2 [Source:NCBI gene;Acc:102000004]	ENSMUSG00000027376
ENSMOCG00000008957	0.852529	0.0315271	0.447456	Twist1	twist family bHLH transcription factor 1 [Source:NCBI gene;Acc:101988946]	ENSMUSG00000035799
ENSMOCG00000015887	0.727911	0.0320801	0.451496	Dsg2	desmoglein 2 [Source:NCBI gene;Acc:101980636]	ENSMUSG00000044393
ENSMOCG00000021643	1.07526	0.0321288	0.451496	Wnt16	Wnt family member 16 [Source:NCBI gene;Acc:101998260]	ENSMUSG00000029671
ENSMOCG00000004558	0.513446	0.033104	0.459984	Thbd	thrombomodulin [Source:NCBI gene;Acc:101982150]	ENSMUSG00000074743
ENSMOCG00000019991	0.685915	0.0331667	0.459984
ENSMOCG00000007489	0.747166	0.0331886	0.459984	Tsku	tsukushi, small leucine rich proteoglycan [Source:NCBI gene;Acc:101990628]	ENSMUSG00000049580
ENSMOCG00000019651	-0.615152	0.0332866	0.459984	Rad51ap1	RAD51 associated protein 1 [Source:MGI Symbol;Acc:MGI:1098224]	ENSMUSG00000030346
ENSMOCG00000018301	0.619793	0.0333629	0.459984	F13a1	coagulation factor XIII A chain [Source:NCBI gene;Acc:101981377]	ENSMUSG00000039109
ENSMOCG00000014763	0.762945	0.0333937	0.459984	Myh7	myosin-7 [Source:NCBI gene;Acc:106144425]	ENSMUSG00000053093
ENSMOCG00000021845	0.694372	0.0334013	0.459984	Cfap100	cilia and flagella associated protein 100 [Source:NCBI gene;Acc:101994328]	ENSMUSG00000048794
ENSMOCG00000021244	-0.564111	0.0334189	0.459984	Wfs1	wolframin ER transmembrane glycoprotein [Source:NCBI gene;Acc:101999559]	ENSMUSG00000039474
ENSMOCG00000014686	0.818953	0.0336489	0.46001	Tac1	tachykinin precursor 1 [Source:NCBI gene;Acc:101979426]	ENSMUSG00000061762
ENSMOCG00000016151	-0.629329	0.0338615	0.461579	Cyp21a1	steroid 21-hydroxylase [Source:NCBI gene;Acc:101980226]	ENSMUSG00000024365
ENSMOCG00000013463	0.701625	0.0340144	0.462328	Adgrg6	adhesion G protein-coupled receptor G6 [Source:MGI Symbol;Acc:MGI:1916151]	ENSMUSG00000039116
ENSMOCG00000022464	1.11428	0.0341748	0.462391	Ebf3	EBF transcription factor 3 [Source:NCBI gene;Acc:101998218]	ENSMUSG00000010476
ENSMOCG00000018703	0.515958	0.0343349	0.462805	Pacrg	PARK2 co-regulated [Source:MGI Symbol;Acc:MGI:1916560]	ENSMUSG00000037196
ENSMOCG00000003184	0.871914	0.0345035	0.464078	Iqcg	IQ motif containing G [Source:NCBI gene;Acc:102002139]	ENSMUSG00000035578
ENSMOCG00000015001	0.547548	0.0350145	0.468282	Kif9	kinesin family member 9 [Source:MGI Symbol;Acc:MGI:1098237]	ENSMUSG00000032489
ENSMOCG00000011314	-1.26049	0.0353558	0.469713	Trpm8	transient receptor potential cation channel subfamily M member 8 [Source:NCBI gene;Acc:101997763]	ENSMUSG00000036251
ENSMOCG00000021921	0.566464	0.0353749	0.469713	Snx22	sorting nexin 22 [Source:NCBI gene;Acc:101993878]	ENSMUSG00000039452
ENSMOCG00000002191	0.540896	0.0353765	0.469713	Col5a2	collagen type V alpha 2 chain [Source:NCBI gene;Acc:101983386]	ENSMUSG00000026042
ENSMOCG00000022738	-0.78321	0.0357987	0.472963	Mgmt	O-6-methylguanine-DNA methyltransferase [Source:NCBI gene;Acc:101997438]	ENSMUSG00000054612
ENSMOCG00000017815	1.09676	0.0363387	0.47614	Fbp2	fructose-bisphosphatase 2 [Source:NCBI gene;Acc:101997169]	ENSMUSG00000021456
ENSMOCG00000019549	0.653108	0.0364089	0.47614	Cavin2	caveolae associated protein 2 [Source:NCBI gene;Acc:102001230]	ENSMUSG00000045954
ENSMOCG00000007380	0.771711	0.0366194	0.477569	Psd4	pleckstrin and Sec7 domain containing 4 [Source:NCBI gene;Acc:101983395]	ENSMUSG00000026979
ENSMOCG00000018162	0.760506	0.0367981	0.478139	Ppp1r36	protein phosphatase 1 regulatory subunit 36 [Source:NCBI gene;Acc:101985464]	ENSMUSG00000052221
ENSMOCG00000019336	0.514706	0.0372422	0.481699	Fbn2	fibrillin 2 [Source:NCBI gene;Acc:101991005]	ENSMUSG00000024598
ENSMOCG00000017186	-0.577777	0.0376234	0.483101	DRD1A	dopamine receptor D1 [Source:NCBI gene;Acc:101987419]	ENSMUSG00000021478
ENSMOCG00000010548	-0.862092	0.0376711	0.483275	Sag	S-antigen, retina and pineal gland (arrestin) [Source:MGI Symbol;Acc:MGI:98227]	ENSMUSG00000056055
ENSMOCG00000019091	0.9244	0.0378661	0.484899	Prkcd	protein kinase C delta [Source:NCBI gene;Acc:101992658]	ENSMUSG00000021948
ENSMOCG00000003376	0.6082	0.0379035	0.484939	Zc2hc1c	zinc finger C2HC-type containing 1C [Source:NCBI gene;Acc:102002127]	ENSMUSG00000045064
ENSMOCG00000018694	0.645974	0.0380411	0.485821	Tmprss9	transmembrane protease, serine 9 [Source:MGI Symbol;Acc:MGI:3612246]	ENSMUSG00000059406
ENSMOCG00000006030	-0.50368	0.0387418	0.490349	Lrrd1	leucine rich repeats and death domain containing 1 [Source:NCBI gene;Acc:101994852]	ENSMUSG00000040367
ENSMOCG00000005700	-0.899648	0.0391467	0.493709
ENSMOCG00000015096	0.553146	0.0394632	0.495644	Col5a1	collagen type V alpha 1 chain [Source:NCBI gene;Acc:101991052]	ENSMUSG00000026837
ENSMOCG00000003514	-0.781504	0.0399524	0.497234
ENSMOCG00000022277	0.915414	0.0400697	0.497234	Fndc9	fibronectin type III domain containing 9 [Source:NCBI gene;Acc:101990033]	ENSMUSG00000048721
ENSMOCG00000022380	0.554112	0.0405103	0.501126			ENSMUSG00000036528
ENSMOCG00000015979	1.13903	0.0406958	0.501599	Dnah11	dynein, axonemal, heavy chain 11 [Source:MGI Symbol;Acc:MGI:1100864]	ENSMUSG00000018581
ENSMOCG00000007360	0.770761	0.040922	0.502052	Gpr52	G protein-coupled receptor 52 [Source:NCBI gene;Acc:101982896]	ENSMUSG00000118401
ENSMOCG00000021500	0.641539	0.0411583	0.502596	Cpvl	carboxypeptidase vitellogenic like [Source:NCBI gene;Acc:101981578]	ENSMUSG00000052955
ENSMOCG00000002311	0.717809	0.0413979	0.504144	Arhgap28	Rho GTPase activating protein 28 [Source:NCBI gene;Acc:101998935]	ENSMUSG00000024043
ENSMOCG00000022760	0.819568	0.0418242	0.507155		histone H2A type 1-E [Source:NCBI gene;Acc:101978889]
ENSMOCG00000022733	0.651361	0.0420966	0.507934	Glra1	glycine receptor alpha 1 [Source:NCBI gene;Acc:101999866]	ENSMUSG00000000263
ENSMOCG00000016091	0.533925	0.0421174	0.507934	Spata46	spermatogenesis associated 46 [Source:MGI Symbol;Acc:MGI:1924175]	ENSMUSG00000042800
ENSMOCG00000000045	0.63214	0.0426775	0.507934		lysozyme [Source:NCBI gene;Acc:101982099]	ENSMUSG00000069516
ENSMOCG00000015092	0.606999	0.0433295	0.512678	Postn	periostin [Source:NCBI gene;Acc:101999373]	ENSMUSG00000027750
ENSMOCG00000021783	-0.602635	0.0439461	0.516806			ENSMUSG00000036309
ENSMOCG00000008987	-0.695414	0.0440498	0.516806			ENSMUSG00000029153
ENSMOCG00000005744	0.977878	0.0441482	0.517057	Klhdc7a	kelch domain containing 7A [Source:NCBI gene;Acc:101986463]	ENSMUSG00000078234
ENSMOCG00000001063	0.628807	0.0442541	0.517382	Pou3f4	POU class 3 homeobox 4 [Source:NCBI gene;Acc:101990862]	ENSMUSG00000056854
ENSMOCG00000010972	0.524934	0.0444058	0.517382	Rassf9	Ras association domain family member 9 [Source:NCBI gene;Acc:101985624]	ENSMUSG00000044921
ENSMOCG00000015227	0.692365	0.0446196	0.518414	Lyve1	lymphatic vessel endothelial hyaluronan receptor 1 [Source:NCBI gene;Acc:101996405]	ENSMUSG00000030787
ENSMOCG00000007269	0.89989	0.0447325	0.518458	Capn6	calpain 6 [Source:NCBI gene;Acc:102000879]	ENSMUSG00000067276
ENSMOCG00000017972	0.778285	0.0447364	0.518458	AI661453	expressed sequence AI661453 [Source:MGI Symbol;Acc:MGI:2146908]	ENSMUSG00000034382
ENSMOCG00000009514	0.652123	0.0450861	0.520541	Mei1	meiotic double-stranded break formation protein 1 [Source:NCBI gene;Acc:101987131]	ENSMUSG00000068117
ENSMOCG00000011749	0.608617	0.0451819	0.520541	Hs3st2	heparan sulfate-glucosamine 3-sulfotransferase 2 [Source:NCBI gene;Acc:101995144]	ENSMUSG00000046321
ENSMOCG00000014779	0.785967	0.0451985	0.520541	Dapk2	death associated protein kinase 2 [Source:NCBI gene;Acc:101992826]	ENSMUSG00000032380
ENSMOCG00000020731	0.678905	0.0459922	0.526161	Sntg2	syntrophin gamma 2 [Source:NCBI gene;Acc:101998250]	ENSMUSG00000020672
ENSMOCG00000013110	0.882626	0.0462373	0.527636		FXYD domain containing ion transport regulator 3 [Source:NCBI gene;Acc:101993265]
ENSMOCG00000010606	0.674128	0.0464485	0.527636	Layn	layilin [Source:NCBI gene;Acc:101999023]	ENSMUSG00000060594
ENSMOCG00000010013	1.06013	0.0464737	0.527636	Cd36	CD36 molecule [Source:NCBI gene;Acc:102001755]	ENSMUSG00000002944
ENSMOCG00000003328	0.616771	0.0465571	0.527636	Dnali1	dynein axonemal light intermediate chain 1 [Source:NCBI gene;Acc:102000613]	ENSMUSG00000042707
ENSMOCG00000020187	0.614521	0.0465953	0.527636	Fam163a	family with sequence similarity 163 member A [Source:NCBI gene;Acc:101996163]	ENSMUSG00000015484
ENSMOCG00000003317	0.853358	0.0467045	0.527636	Ttc22	tetratricopeptide repeat domain 22 [Source:NCBI gene;Acc:102002368]	ENSMUSG00000034919
ENSMOCG00000015325	-0.638237	0.0467201	0.527636	Ccn3	cellular communication network factor 3 [Source:NCBI gene;Acc:102001486]	ENSMUSG00000037362
ENSMOCG00000018134	0.683122	0.0467545	0.527636	Slc43a1	solute carrier family 43 member 1 [Source:NCBI gene;Acc:101993293]	ENSMUSG00000027075
ENSMOCG00000007672	0.712983	0.0470145	0.528862	Smoc2	SPARC related modular calcium binding 2 [Source:MGI Symbol;Acc:MGI:1929881]	ENSMUSG00000023886
ENSMOCG00000006214	0.667975	0.0473432	0.530057		60S ribosomal protein L26-like [Source:NCBI gene;Acc:102001001]
ENSMOCG00000016900	0.73625	0.0477063	0.532587	Ect2	epithelial cell transforming 2 [Source:NCBI gene;Acc:102000095]	ENSMUSG00000027699
ENSMOCG00000000284	0.892631	0.0477644	0.532587	Ido1	indoleamine 2,3-dioxygenase 1 [Source:MGI Symbol;Acc:MGI:96416]	ENSMUSG00000031551
ENSMOCG00000009245	0.66546	0.0478627	0.532587	Obscn	obscurin, cytoskeletal calmodulin and titin-interacting RhoGEF [Source:MGI Symbol;Acc:MGI:2681862]	ENSMUSG00000061462
ENSMOCG00000014725	0.606914	0.0482097	0.532587	Rlbp1	retinaldehyde binding protein 1 [Source:NCBI gene;Acc:101997650]	ENSMUSG00000039194
ENSMOCG00000002582	-0.511771	0.0482151	0.532587	Adamts20	ADAM metallopeptidase with thrombospondin type 1 motif 20 [Source:NCBI gene;Acc:101980054]	ENSMUSG00000022449
ENSMOCG00000016089	0.510169	0.0488353	0.534096	Kcnq1	potassium voltage-gated channel subfamily Q member 1 [Source:NCBI gene;Acc:101990032]	ENSMUSG00000009545
ENSMOCG00000010861	0.572766	0.0491886	0.536184	Galnt12	polypeptide N-acetylgalactosaminyltransferase 12 [Source:MGI Symbol;Acc:MGI:2444664]	ENSMUSG00000039774
ENSMOCG00000001667	0.789679	0.0496968	0.537555	Gm973	predicted gene 973 [Source:MGI Symbol;Acc:MGI:2685819]	ENSMUSG00000047361
ENSMOCG00000011155	1.15786	0.0497563	0.537555	Armc4	armadillo repeat containing 4 [Source:NCBI gene;Acc:101984470]	ENSMUSG00000061802

## Sheet: Attacker vs Father
Ensembl Gene ID PV	log2FC	PValue	FDR	Gene Symbol PV	Description PV	Ensembl Gene ID MM
ENSMOCG00000014356	2.44117	1.53234e-07	0.00217026	Dock11	dedicator of cytokinesis 11 [Source:MGI Symbol;Acc:MGI:1923224]	ENSMUSG00000031093
ENSMOCG00000017685	1.11715	9.85206e-07	0.00697673	Heph	hephaestin [Source:NCBI gene;Acc:102000436]	ENSMUSG00000031209
ENSMOCG00000012306	0.98745	5.84343e-06	0.0275869	Loxl1	lysyl oxidase like 1 [Source:NCBI gene;Acc:101998849]	ENSMUSG00000032334
ENSMOCG00000001360	0.580418	1.43155e-05	0.0506876	Atp2b4	ATPase plasma membrane Ca2+ transporting 4 [Source:NCBI gene;Acc:102000972]	ENSMUSG00000026463
ENSMOCG00000000968	0.905418	2.12031e-05	0.0600599	Fos	Fos proto-oncogene, AP-1 transcription factor subunit [Source:NCBI gene;Acc:101978854]	ENSMUSG00000021250
ENSMOCG00000021955	0.689454	3.65863e-05	0.0799883	Fxyd6	FXYD domain-containing ion transport regulator 6 [Source:NCBI gene;Acc:101996474]	ENSMUSG00000066705
ENSMOCG00000001127	2.65035	4.3735e-05	0.0799883	Irx1	iroquois homeobox 1 [Source:NCBI gene;Acc:102002379]	ENSMUSG00000060969
ENSMOCG00000000830	0.816177	4.51816e-05	0.0799883	Card6	caspase recruitment domain family member 6 [Source:NCBI gene;Acc:101989864]	ENSMUSG00000041849
ENSMOCG00000021962	0.698578	6.0861e-05	0.095775	Zdbf2	zinc finger, DBF-type containing 2 [Source:MGI Symbol;Acc:MGI:1921134]	ENSMUSG00000027520
ENSMOCG00000002519	1.28699	7.9597e-05	0.102841	Cbln4	cerebellin 4 precursor [Source:NCBI gene;Acc:101982231]	ENSMUSG00000067578
ENSMOCG00000021528	1.02653	8.72892e-05	0.102841		protein phosphatase 1A-like [Source:NCBI gene;Acc:101986621]
ENSMOCG00000020737	0.915696	9.06854e-05	0.102841	Hcn4	hyperpolarization activated cyclic nucleotide gated potassium channel 4 [Source:NCBI gene;Acc:102001607]	ENSMUSG00000032338
ENSMOCG00000003210	0.588869	9.43965e-05	0.102841			ENSMUSG00000092035
ENSMOCG00000011384	1.66866	0.000129903	0.122655	Klhl1	kelch like family member 1 [Source:NCBI gene;Acc:101989417]	ENSMUSG00000022076
ENSMOCG00000009671	1.05352	0.000163547	0.139087	Oprm1	opioid receptor mu 1 [Source:NCBI gene;Acc:101981223]	ENSMUSG00000000766
ENSMOCG00000003565	0.86109	0.000166947	0.139087	Glra3	glycine receptor alpha 3 [Source:NCBI gene;Acc:101999223]	ENSMUSG00000038257
ENSMOCG00000020078	-0.785256	0.000194082	0.140846	Sytl5	synaptotagmin like 5 [Source:NCBI gene;Acc:101986656]	ENSMUSG00000054453
ENSMOCG00000018719	1.10404	0.00020363	0.140846	Npas4	neuronal PAS domain protein 4 [Source:NCBI gene;Acc:101997348]	ENSMUSG00000045903
ENSMOCG00000005448	1.97569	0.000224417	0.140846	Kctd8	potassium channel tetramerization domain containing 8 [Source:NCBI gene;Acc:101995679]	ENSMUSG00000037653
ENSMOCG00000010273	2.55531	0.000227061	0.140846	Chrdl2	chordin like 2 [Source:NCBI gene;Acc:101983350]	ENSMUSG00000030732
ENSMOCG00000003222	0.783481	0.000228726	0.140846	Rasgrp2	RAS guanyl releasing protein 2 [Source:NCBI gene;Acc:102001549]	ENSMUSG00000032946
ENSMOCG00000019629	2.28252	0.0002777	0.153244	Chrnb4	cholinergic receptor nicotinic beta 4 subunit [Source:NCBI gene;Acc:101988686]	ENSMUSG00000035200
ENSMOCG00000008431	0.631419	0.000285166	0.153244	Lcat	lecithin-cholesterol acyltransferase [Source:NCBI gene;Acc:102000210]	ENSMUSG00000035237
ENSMOCG00000014810	0.743539	0.000293911	0.153244	Hs6st2	heparan sulfate 6-O-sulfotransferase 2 [Source:NCBI gene;Acc:101999816]	ENSMUSG00000062184
ENSMOCG00000012722	-0.514375	0.000308594	0.153244		protein BEX2 [Source:NCBI gene;Acc:101992568]	ENSMUSG00000042750
ENSMOCG00000003033	0.864493	0.000337148	0.157904	Gucy1a1	guanylate cyclase 1 soluble subunit alpha 1 [Source:NCBI gene;Acc:101995112]	ENSMUSG00000033910
ENSMOCG00000019715	2.19541	0.00035677	0.157904	Slc5a7	solute carrier family 5 member 7 [Source:NCBI gene;Acc:101979969]	ENSMUSG00000023945
ENSMOCG00000003013	1.52127	0.000370537	0.159028	Lbp	lipopolysaccharide binding protein [Source:NCBI gene;Acc:101982420]	ENSMUSG00000016024
ENSMOCG00000018320	0.92036	0.000391434	0.161542	Sema3c	semaphorin 3C [Source:NCBI gene;Acc:102001477]	ENSMUSG00000028780
ENSMOCG00000012482	1.86804	0.000410614	0.161542	Prima1	proline rich membrane anchor 1 [Source:NCBI gene;Acc:101986024]	ENSMUSG00000041669
ENSMOCG00000022243	0.604252	0.000458269	0.170802	Olfm3	olfactomedin 3 [Source:NCBI gene;Acc:101981565]	ENSMUSG00000027965
ENSMOCG00000011050	3.83345	0.000501521	0.177576	Chat	choline O-acetyltransferase [Source:NCBI gene;Acc:101981619]	ENSMUSG00000021919
ENSMOCG00000008067	1.98807	0.000522292	0.180066	Chrna3	cholinergic receptor nicotinic alpha 3 subunit [Source:NCBI gene;Acc:101988026]	ENSMUSG00000032303
ENSMOCG00000011769	1.0527	0.000603489	0.189938	D630003M21Rik	KIAA1755 ortholog [Source:NCBI gene;Acc:102000651]	ENSMUSG00000037813
ENSMOCG00000003026	-0.601277	0.000630131	0.194012	Setmar	histone-lysine N-methyltransferase SETMAR [Source:NCBI gene;Acc:101998542]	ENSMUSG00000034639
ENSMOCG00000014133	1.54702	0.000694367	0.205449	Syt9	synaptotagmin 9 [Source:NCBI gene;Acc:101980137]	ENSMUSG00000062542
ENSMOCG00000002016	2.52496	0.000704184	0.205449	Irx2	iroquois homeobox 2 [Source:NCBI gene;Acc:102002938]	ENSMUSG00000001504
ENSMOCG00000018654	0.798718	0.000710797	0.205449	Slc27a3	solute carrier family 27 member 3 [Source:NCBI gene;Acc:101990954]	ENSMUSG00000027932
ENSMOCG00000016359	0.863409	0.000826663	0.225154	Meis1	Meis homeobox 1 [Source:NCBI gene;Acc:102000847]	ENSMUSG00000020160
ENSMOCG00000006778	0.552796	0.000856785	0.228956	Lcorl	ligand dependent nuclear receptor corepressor like [Source:NCBI gene;Acc:101989042]	ENSMUSG00000015882
ENSMOCG00000010285	-1.76575	0.000920099	0.233676		60S ribosomal protein L22-like 1 [Source:NCBI gene;Acc:101984375]	ENSMUSG00000039221
ENSMOCG00000011878	0.539251	0.000924152	0.233676	Nudt2	nudix hydrolase 2 [Source:NCBI gene;Acc:101988753]	ENSMUSG00000028443
ENSMOCG00000021236	0.664477	0.000946228	0.233676	Trim66	tripartite motif containing 66 [Source:NCBI gene;Acc:101990701]	ENSMUSG00000031026
ENSMOCG00000013383	0.540091	0.000959685	0.233676	Grb10	growth factor receptor bound protein 10 [Source:NCBI gene;Acc:101994993]	ENSMUSG00000020176
ENSMOCG00000022277	1.61659	0.000973443	0.233676	Fndc9	fibronectin type III domain containing 9 [Source:NCBI gene;Acc:101990033]	ENSMUSG00000048721
ENSMOCG00000010617	1.27733	0.000997909	0.235556	Vwa7	von Willebrand factor A domain containing 7 [Source:NCBI gene;Acc:101985974]	ENSMUSG00000007030
ENSMOCG00000017004	0.719615	0.00106621	0.237889	Syt6	synaptotagmin 6 [Source:NCBI gene;Acc:101992505]	ENSMUSG00000027849
ENSMOCG00000002718	0.540846	0.00109976	0.237889	Arhgap24	Rho GTPase activating protein 24 [Source:NCBI gene;Acc:102000821]	ENSMUSG00000057315
ENSMOCG00000007772	0.547948	0.00115334	0.237889	Itga3	integrin subunit alpha 3 [Source:NCBI gene;Acc:101984170]	ENSMUSG00000001507
ENSMOCG00000013309	0.834742	0.00115759	0.237889	Baiap3	BAI1 associated protein 3 [Source:NCBI gene;Acc:101996577]	ENSMUSG00000047507
ENSMOCG00000009514	1.21048	0.00117141	0.237889	Mei1	meiotic double-stranded break formation protein 1 [Source:NCBI gene;Acc:101987131]	ENSMUSG00000068117
ENSMOCG00000006113	0.545649	0.00119989	0.237889		H-2 class I histocompatibility antigen, Q10 alpha chain-like [Source:NCBI gene;Acc:101995431]	ENSMUSG00000067235
ENSMOCG00000003306	0.926298	0.00124781	0.237889	Adcyap1	adenylate cyclase activating polypeptide 1 [Source:NCBI gene;Acc:102002732]	ENSMUSG00000024256
ENSMOCG00000018694	1.12499	0.00124865	0.237889	Tmprss9	transmembrane protease, serine 9 [Source:MGI Symbol;Acc:MGI:3612246]	ENSMUSG00000059406
ENSMOCG00000021595	0.627179	0.00126855	0.237889	Rasgef1b	RasGEF domain family member 1B [Source:NCBI gene;Acc:101992039]	ENSMUSG00000089809
ENSMOCG00000022163	0.512158	0.00127426	0.237889	Slc7a11	solute carrier family 7 member 11 [Source:NCBI gene;Acc:101992628]	ENSMUSG00000027737
ENSMOCG00000000963	2.73663	0.00128922	0.237889	Irx5	iroquois homeobox 5 [Source:NCBI gene;Acc:101987850]	ENSMUSG00000031737
ENSMOCG00000022488	1.67348	0.0012927	0.237889	Gpr139	G protein-coupled receptor 139 [Source:NCBI gene;Acc:101990319]	ENSMUSG00000066197
ENSMOCG00000015513	0.869036	0.00131033	0.237889	Calb2	calbindin 2 [Source:NCBI gene;Acc:101995118]	ENSMUSG00000003657
ENSMOCG00000021316	0.609739	0.00133133	0.237889	Slc8a3	solute carrier family 8 member A3 [Source:NCBI gene;Acc:101981589]	ENSMUSG00000079055
ENSMOCG00000017485	1.04811	0.00137113	0.237889	Lrrc3	leucine rich repeat containing 3 [Source:NCBI gene;Acc:101999907]	ENSMUSG00000051652
ENSMOCG00000014295	1.17551	0.00147064	0.237889	Gm17455	linkage group 2 C10orf105 homolog [Source:NCBI gene;Acc:101998435]	ENSMUSG00000090439
ENSMOCG00000003044	0.775944	0.00148504	0.237889	Col12a1	collagen type XII alpha 1 chain [Source:NCBI gene;Acc:101990394]	ENSMUSG00000032332
ENSMOCG00000020959	0.95455	0.00157244	0.240558	Slc17a6	solute carrier family 17 member 6 [Source:NCBI gene;Acc:101984671]	ENSMUSG00000030500
ENSMOCG00000002818	1.24283	0.00162735	0.240558	Cpne9	copine family member 9 [Source:NCBI gene;Acc:101983183]	ENSMUSG00000030270
ENSMOCG00000015344	1.04451	0.00163056	0.240558	Zic1	Zic family member 1 [Source:NCBI gene;Acc:101990952]	ENSMUSG00000032368
ENSMOCG00000001804	0.625296	0.00165743	0.242001	Cacna2d2	calcium voltage-gated channel auxiliary subunit alpha2delta 2 [Source:NCBI gene;Acc:101996479]	ENSMUSG00000010066
ENSMOCG00000021776	1.23947	0.00186914	0.259262	Epha8	EPH receptor A8 [Source:NCBI gene;Acc:101990522]	ENSMUSG00000028661
ENSMOCG00000003322	1.05769	0.0018706	0.259262	Tmem215	transmembrane protein 215 [Source:NCBI gene;Acc:101983916]	ENSMUSG00000046593
ENSMOCG00000014064	1.08988	0.00188306	0.259262	Pram1	PML-RARA regulated adaptor molecule 1 [Source:NCBI gene;Acc:101982775]	ENSMUSG00000032739
ENSMOCG00000009134	0.797445	0.00190358	0.259262	Krt10	keratin 10 [Source:NCBI gene;Acc:101996473]	ENSMUSG00000019761
ENSMOCG00000000532	1.61269	0.00190378	0.259262		castor zinc finger 1 [Source:NCBI gene;Acc:101984749]
ENSMOCG00000013518	0.872155	0.0019643	0.264956	Syndig1l	synapse differentiation inducing 1 like [Source:NCBI gene;Acc:101997673]	ENSMUSG00000071234
ENSMOCG00000022331	0.565012	0.00200823	0.268327	Adamts2	ADAM metallopeptidase with thrombospondin type 1 motif 2 [Source:NCBI gene;Acc:102001989]	ENSMUSG00000036545
ENSMOCG00000009566	-0.85546	0.00208136	0.272893	Ppp1r3d	protein phosphatase 1 regulatory subunit 3D [Source:NCBI gene;Acc:101991121]	ENSMUSG00000049999
ENSMOCG00000017614	0.962876	0.00216161	0.272893	Spag4	sperm associated antigen 4 [Source:NCBI gene;Acc:101995001]	ENSMUSG00000038180
ENSMOCG00000022350	0.63171	0.00223178	0.273076	Acta2	actin alpha 2, smooth muscle [Source:NCBI gene;Acc:101981550]	ENSMUSG00000035783
ENSMOCG00000009021	0.850673	0.00223993	0.273076	Rerg	RAS like estrogen regulated growth inhibitor [Source:NCBI gene;Acc:101985372]	ENSMUSG00000030222
ENSMOCG00000005659	0.704288	0.00233196	0.273076	Zic2	Zic family member 2 [Source:NCBI gene;Acc:101986577]	ENSMUSG00000061524
ENSMOCG00000009005	1.00967	0.00237335	0.273076	Trp73	tumor protein p73 [Source:NCBI gene;Acc:101993208]	ENSMUSG00000029026
ENSMOCG00000019682	1.02296	0.00237743	0.273076	Gpr101	G protein-coupled receptor 101 [Source:NCBI gene;Acc:101983450]	ENSMUSG00000036357
ENSMOCG00000008155	1.25582	0.00239377	0.273076		family with sequence similarity 166 member B [Source:NCBI gene;Acc:102002874]	ENSMUSG00000042788
ENSMOCG00000015051	1.4832	0.00239557	0.273076	Crybb1	crystallin beta B1 [Source:NCBI gene;Acc:102000841]	ENSMUSG00000029343
ENSMOCG00000016525	0.536065	0.00239999	0.273076		occludin [Source:NCBI gene;Acc:101987653]	ENSMUSG00000021638
ENSMOCG00000002901	0.904858	0.00244318	0.273457	Htr2c	5-hydroxytryptamine receptor 2C [Source:NCBI gene;Acc:101999303]	ENSMUSG00000041380
ENSMOCG00000012749	0.957964	0.0024521	0.273457	Lypd1	LY6/PLAUR domain containing 1 [Source:NCBI gene;Acc:101984924]	ENSMUSG00000026344
ENSMOCG00000002726	1.19098	0.00259398	0.283202	Nwd2	NACHT and WD repeat domain containing 2 [Source:NCBI gene;Acc:101981469]	ENSMUSG00000090061
ENSMOCG00000013923	1.29819	0.00263899	0.283202	Slitrk6	SLIT and NTRK like family member 6 [Source:NCBI gene;Acc:101999259]	ENSMUSG00000045871
ENSMOCG00000006328	0.793362	0.00280795	0.291862	Tnfaip3	TNF alpha induced protein 3 [Source:NCBI gene;Acc:101998059]	ENSMUSG00000019850
ENSMOCG00000011828	1.44897	0.00286623	0.29368	Slc38a8	solute carrier family 38 member 8 [Source:NCBI gene;Acc:101988868]	ENSMUSG00000034224
ENSMOCG00000010704	2.1329	0.00300302	0.294516	Gpr151	G protein-coupled receptor 151 [Source:NCBI gene;Acc:101989860]	ENSMUSG00000042816
ENSMOCG00000013777	-0.594453	0.00303158	0.294516	Stac2	SH3 and cysteine rich domain 2 [Source:NCBI gene;Acc:101986141]	ENSMUSG00000017400
ENSMOCG00000010670	3.03901	0.00303798	0.294516	Pou4f1	POU class 4 homeobox 1 [Source:NCBI gene;Acc:101996834]	ENSMUSG00000048349
ENSMOCG00000012340	0.708596	0.00303913	0.294516	Gfra1	GDNF family receptor alpha 1 [Source:NCBI gene;Acc:101989471]	ENSMUSG00000025089
ENSMOCG00000017666	1.12013	0.00307413	0.294516	Zfp750	zinc finger protein 750 [Source:NCBI gene;Acc:101995646]	ENSMUSG00000039238
ENSMOCG00000002613	2.04537	0.00310283	0.294935	Onecut1	one cut homeobox 1 [Source:NCBI gene;Acc:101980684]	ENSMUSG00000043013
ENSMOCG00000000889	0.550267	0.00315315	0.297453	Tac2	tachykinin precursor 3 [Source:NCBI gene;Acc:101983268]	ENSMUSG00000025400
ENSMOCG00000013435	0.560735	0.00329268	0.301425	Msrb3	methionine sulfoxide reductase B3 [Source:NCBI gene;Acc:113455432]	ENSMUSG00000051236
ENSMOCG00000016766	0.826258	0.00329879	0.301425	Gprin2	G protein regulated inducer of neurite outgrowth 2 [Source:NCBI gene;Acc:101998485]	ENSMUSG00000071531
ENSMOCG00000018676	1.04093	0.00346763	0.312815
ENSMOCG00000022464	1.70549	0.0036724	0.319218	Ebf3	EBF transcription factor 3 [Source:NCBI gene;Acc:101998218]	ENSMUSG00000010476
ENSMOCG00000002809	1.42211	0.0037333	0.320453	Scube1	signal peptide, CUB domain and EGF like domain containing 1 [Source:NCBI gene;Acc:101990425]	ENSMUSG00000016763
ENSMOCG00000004259	-0.972836	0.00383665	0.32153	Rpe65	retinoid isomerohydrolase RPE65 [Source:NCBI gene;Acc:101986959]	ENSMUSG00000028174
ENSMOCG00000013653	1.07867	0.0039503	0.321737	Vav3	vav guanine nucleotide exchange factor 3 [Source:NCBI gene;Acc:101996847]	ENSMUSG00000033721
ENSMOCG00000001700	0.537816	0.00443041	0.345768	Fam222a	family with sequence similarity 222 member A [Source:NCBI gene;Acc:101988766]	ENSMUSG00000041930
ENSMOCG00000007360	1.16993	0.00446095	0.345768	Gpr52	G protein-coupled receptor 52 [Source:NCBI gene;Acc:101982896]	ENSMUSG00000118401
ENSMOCG00000013070	1.91566	0.00455376	0.348621	Mgam	maltase-glucoamylase [Source:MGI Symbol;Acc:MGI:1203495]	ENSMUSG00000068587
ENSMOCG00000021721	0.70309	0.00459667	0.349483	Nod2	nucleotide binding oligomerization domain containing 2 [Source:NCBI gene;Acc:101988305]	ENSMUSG00000055994
ENSMOCG00000009781	-0.938891	0.00471101	0.35275	U2	U2 spliceosomal RNA [Source:RFAM;Acc:RF00004]
ENSMOCG00000002459	0.600839	0.00481879	0.35275	Col3a1	collagen type III alpha 1 chain [Source:NCBI gene;Acc:101983659]	ENSMUSG00000026043
ENSMOCG00000013151	-0.669742	0.00489987	0.35275	Tmem182	transmembrane protein 182 [Source:NCBI gene;Acc:102000641]	ENSMUSG00000079588
ENSMOCG00000022949	0.879238	0.00493054	0.35275	Lrrc55	leucine rich repeat containing 55 [Source:NCBI gene;Acc:101996090]	ENSMUSG00000075224
ENSMOCG00000013910	0.847744	0.00493691	0.35275	Eya2	EYA transcriptional coactivator and phosphatase 2 [Source:NCBI gene;Acc:101996539]	ENSMUSG00000017897
ENSMOCG00000018829	0.829362	0.00502009	0.35275	Itgb4	integrin subunit beta 4 [Source:NCBI gene;Acc:101998963]	ENSMUSG00000020758
ENSMOCG00000018420	1.31222	0.00511415	0.35275	Lhx9	LIM homeobox 9 [Source:NCBI gene;Acc:101997524]	ENSMUSG00000019230
ENSMOCG00000008643	2.10895	0.00512985	0.35275
ENSMOCG00000011157	0.549487	0.00514318	0.35275	Nudt16	U8 snoRNA-decapping enzyme-like [Source:NCBI gene;Acc:101986430]	ENSMUSG00000032565
ENSMOCG00000000821	0.597329	0.00516656	0.35275	Emb	embigin [Source:NCBI gene;Acc:101995452]	ENSMUSG00000021728
ENSMOCG00000010143	1.08648	0.00518502	0.35275	Tacr3	tachykinin receptor 3 [Source:NCBI gene;Acc:101995271]	ENSMUSG00000028172
ENSMOCG00000004240	0.53064	0.00526234	0.353225	Apold1	apolipoprotein L domain containing 1 [Source:NCBI gene;Acc:102001023]	ENSMUSG00000090698
ENSMOCG00000004996	1.16722	0.00535561	0.354274	Fat2	FAT atypical cadherin 2 [Source:NCBI gene;Acc:102001537]	ENSMUSG00000055333
ENSMOCG00000018071	0.867762	0.00546284	0.354909	2310009B15Rik	chromosome 6 C1orf53 homolog [Source:NCBI gene;Acc:101998009]	ENSMUSG00000079283
ENSMOCG00000011622	0.617893	0.00555054	0.357329	Ackr3	atypical chemokine receptor 3 [Source:NCBI gene;Acc:101994803]	ENSMUSG00000044337
ENSMOCG00000008068	0.894415	0.00562525	0.358535	Amigo3	adhesion molecule with Ig like domain 3 [Source:NCBI gene;Acc:101981985]	ENSMUSG00000032593
ENSMOCG00000019766	0.983691	0.00582	0.358535	Gldn	gliomedin [Source:NCBI gene;Acc:101983490]	ENSMUSG00000046167
ENSMOCG00000018487	0.831524	0.00584774	0.358535	Slc30a10	solute carrier family 30 member 10 [Source:NCBI gene;Acc:101995335]	ENSMUSG00000026614
ENSMOCG00000022221	1.1219	0.00593156	0.360902	Tspan18	tetraspanin 18 [Source:NCBI gene;Acc:101989602]	ENSMUSG00000027217
ENSMOCG00000003238	0.600366	0.00633076	0.373594	Junb	JunB proto-oncogene, AP-1 transcription factor subunit [Source:NCBI gene;Acc:101996746]	ENSMUSG00000052837
ENSMOCG00000002402	2.11087	0.00645401	0.37772	Adad2	adenosine deaminase domain containing 2 [Source:NCBI gene;Acc:101990294]	ENSMUSG00000024266
ENSMOCG00000021845	1.00987	0.00664882	0.385931	Cfap100	cilia and flagella associated protein 100 [Source:NCBI gene;Acc:101994328]	ENSMUSG00000048794
ENSMOCG00000002896	1.45881	0.00694517	0.388633		olfactomedin like 1 [Source:NCBI gene;Acc:101979851]	ENSMUSG00000051041
ENSMOCG00000001441	0.948538	0.00708426	0.388633
ENSMOCG00000005359	1.61968	0.00710696	0.388633			ENSMUSG00000043716
ENSMOCG00000021900	1.65897	0.00719255	0.3918	Kcng4	potassium voltage-gated channel modifier subfamily G member 4 [Source:NCBI gene;Acc:101990578]	ENSMUSG00000045246
ENSMOCG00000018830	1.24855	0.00728087	0.391833	Itih2	inter-alpha-trypsin inhibitor heavy chain 2 [Source:NCBI gene;Acc:101980350]	ENSMUSG00000037254
ENSMOCG00000015789	0.644248	0.00740421	0.394232	Kcnj12	potassium inwardly rectifying channel subfamily J member 12 [Source:NCBI gene;Acc:101993032]	ENSMUSG00000042529
ENSMOCG00000021150	0.760853	0.00754936	0.397574	Myh7b	myosin heavy chain 7B [Source:NCBI gene;Acc:102002601]	ENSMUSG00000074652
ENSMOCG00000000597	1.31153	0.00766433	0.398535	Wdr86	WD repeat domain 86 [Source:NCBI gene;Acc:101981053]	ENSMUSG00000055235
ENSMOCG00000014623	1.13136	0.007682	0.398535	Gstt3	glutathione S-transferase theta-3 [Source:NCBI gene;Acc:101983725]	ENSMUSG00000001665
ENSMOCG00000021893	0.747331	0.00776717	0.399327	Osgin1	oxidative stress induced growth inhibitor 1 [Source:NCBI gene;Acc:101988494]	ENSMUSG00000074063
ENSMOCG00000011227	-0.52565	0.00780435	0.399327	Nwd1	NACHT and WD repeat domain containing 1 [Source:NCBI gene;Acc:101998615]	ENSMUSG00000048148
ENSMOCG00000020505	0.989095	0.00795581	0.402422	Gask1a	golgi associated kinase 1A [Source:NCBI gene;Acc:101995723]	ENSMUSG00000038233
ENSMOCG00000017912	0.706864	0.00811827	0.405023	Drc3	dynein regulatory complex subunit 3 [Source:MGI Symbol;Acc:MGI:1921915]	ENSMUSG00000056598
ENSMOCG00000018479	0.693555	0.00830728	0.405023	Vat1l	vesicle amine transport 1 like [Source:NCBI gene;Acc:101981341]	ENSMUSG00000046844
ENSMOCG00000001307	-1.58564	0.00868666	0.412849	Prlhr	prolactin releasing hormone receptor [Source:NCBI gene;Acc:101994968]	ENSMUSG00000045052
ENSMOCG00000009829	1.28231	0.00878069	0.414575	Kiss1r	KISS1 receptor [Source:NCBI gene;Acc:101982600]	ENSMUSG00000035773
ENSMOCG00000010109	0.650092	0.00881689	0.414575	Greb1l	growth regulation by estrogen in breast cancer-like [Source:MGI Symbol;Acc:MGI:3576497]	ENSMUSG00000042942
ENSMOCG00000006198	0.842833	0.00883775	0.414575	Ngb	neuroglobin [Source:NCBI gene;Acc:101985371]	ENSMUSG00000021032
ENSMOCG00000007572	1.4339	0.00910602	0.421864	Nhlh2	nescient helix-loop-helix 2 [Source:NCBI gene;Acc:101984192]	ENSMUSG00000048540
ENSMOCG00000017502	1.60051	0.00925623	0.421886	Alb	albumin [Source:NCBI gene;Acc:101999271]	ENSMUSG00000029368
ENSMOCG00000005064	0.837258	0.00926403	0.421886	MC4R	melanocortin 4 receptor [Source:NCBI gene;Acc:101990144]	ENSMUSG00000047259
ENSMOCG00000022064	-0.901014	0.00930971	0.422607		testis specific 10 interacting protein [Source:NCBI gene;Acc:101979190]	ENSMUSG00000039330
ENSMOCG00000005959	0.867294	0.00938497	0.423274	Pde11a	phosphodiesterase 11A [Source:NCBI gene;Acc:101999939]	ENSMUSG00000075270
ENSMOCG00000006436	0.542835	0.00987618	0.432971	Foxc1	forkhead box C1 [Source:NCBI gene;Acc:101994005]	ENSMUSG00000050295
ENSMOCG00000021090	0.942033	0.00993544	0.432971	Cpz	carboxypeptidase Z [Source:NCBI gene;Acc:101992534]	ENSMUSG00000036596
ENSMOCG00000005570	0.704777	0.00999888	0.433071	Fzd2	frizzled class receptor 2 [Source:NCBI gene;Acc:101981987]	ENSMUSG00000050288
ENSMOCG00000004772	0.654737	0.0102799	0.441048	Cep63	centrosomal protein 63 [Source:NCBI gene;Acc:101988022]	ENSMUSG00000032534
ENSMOCG00000000066	0.936422	0.0103253	0.441048	Mmp2	matrix metallopeptidase 2 [Source:NCBI gene;Acc:101987109]	ENSMUSG00000031740
ENSMOCG00000007918	1.17152	0.0103388	0.441048	Fzd10	frizzled class receptor 10 [Source:NCBI gene;Acc:101988190]	ENSMUSG00000081683
ENSMOCG00000015074	0.816268	0.010947	0.456007	Clic3	chloride intracellular channel 3 [Source:NCBI gene;Acc:101990669]	ENSMUSG00000015093
ENSMOCG00000004826	0.630723	0.0110157	0.457523	Fbxw10	tripartite motif containing 16 [Source:NCBI gene;Acc:101981530]	ENSMUSG00000090173
ENSMOCG00000005504	1.01522	0.0112534	0.462182	Pde1c	phosphodiesterase 1C [Source:NCBI gene;Acc:101996335]	ENSMUSG00000004347
ENSMOCG00000016213	0.844163	0.011291	0.462182	Zmym1	zinc finger MYM-type containing 1 [Source:NCBI gene;Acc:101990335]	ENSMUSG00000043872
ENSMOCG00000014009	0.617905	0.0113362	0.462695	Rbpms	RNA binding protein, mRNA processing factor [Source:NCBI gene;Acc:101989597]	ENSMUSG00000031586
ENSMOCG00000006554	0.9277	0.0119143	0.470034	Angptl7	angiopoietin like 7 [Source:NCBI gene;Acc:101987967]	ENSMUSG00000028989
ENSMOCG00000000913	0.835245	0.0121345	0.472144	Mmp9	matrix metallopeptidase 9 [Source:NCBI gene;Acc:101995287]	ENSMUSG00000017737
ENSMOCG00000012870	0.913502	0.0124645	0.475836
ENSMOCG00000018993	0.666205	0.0126075	0.479789	Klf4	Kruppel like factor 4 [Source:NCBI gene;Acc:101990455]	ENSMUSG00000003032
ENSMOCG00000005202	1.38245	0.0127819	0.479789	Gal	galanin and GMAP prepropeptide [Source:NCBI gene;Acc:102000418]	ENSMUSG00000024907
ENSMOCG00000012199	0.670656	0.0130523	0.479789	Gpr88	G protein-coupled receptor 88 [Source:NCBI gene;Acc:101984580]	ENSMUSG00000068696
ENSMOCG00000000788	0.536016	0.0131792	0.479789	Wfdc1	WAP four-disulfide core domain 1 [Source:NCBI gene;Acc:101990864]	ENSMUSG00000023336
ENSMOCG00000009484	-0.52191	0.0135182	0.479789		ninein like [Source:NCBI gene;Acc:101986738]	ENSMUSG00000068115
ENSMOCG00000013288	1.37346	0.013562	0.479789	Kl	klotho [Source:NCBI gene;Acc:102000235]	ENSMUSG00000058488
ENSMOCG00000013071	0.766784	0.0136743	0.48057	Map3k15	mitogen-activated protein kinase kinase kinase 15 [Source:NCBI gene;Acc:102002862]	ENSMUSG00000031303
ENSMOCG00000005171	-0.546813	0.0139681	0.488468	Rbpjl	recombination signal binding protein for immunoglobulin kappa J region like [Source:NCBI gene;Acc:101986404]	ENSMUSG00000017007
ENSMOCG00000004129	-1.47065	0.0144678	0.498558	Ly6g6e	lymphocyte antigen 6G6e-like [Source:NCBI gene;Acc:101988803]	ENSMUSG00000013766
ENSMOCG00000010788	0.845592	0.0145334	0.498719	Ccdc114	coiled-coil domain containing 114 [Source:MGI Symbol;Acc:MGI:2446120]	ENSMUSG00000040189
ENSMOCG00000022567	-0.528108	0.0147132	0.498828
ENSMOCG00000007371	1.32526	0.014721	0.498828	Cftr	CF transmembrane conductance regulator [Source:NCBI gene;Acc:101994520]	ENSMUSG00000041301
ENSMOCG00000004876	0.989598	0.0147702	0.498828	Col11a1	collagen type XI alpha 1 chain [Source:NCBI gene;Acc:101983425]	ENSMUSG00000027966
ENSMOCG00000000422	0.583269	0.0148148	0.498828	Trim45	tripartite motif containing 45 [Source:NCBI gene;Acc:101982025]	ENSMUSG00000033233
ENSMOCG00000020478	0.500774	0.0148921	0.498828	Rnf152	ring finger protein 152 [Source:NCBI gene;Acc:101996386]	ENSMUSG00000047496
ENSMOCG00000002172	-0.584429	0.0150889	0.498828	Rprm	reprimo, TP53 dependent G2 arrest mediator homolog [Source:NCBI gene;Acc:101997411]	ENSMUSG00000075334
ENSMOCG00000020176	-0.550328	0.0151629	0.498828	Eepd1	endonuclease/exonuclease/phosphatase family domain containing 1 [Source:NCBI gene;Acc:101993679]	ENSMUSG00000036611
ENSMOCG00000017752	0.574802	0.0152102	0.498828	Slc41a3	solute carrier family 41 member 3 [Source:NCBI gene;Acc:101997295]	ENSMUSG00000030089
ENSMOCG00000019880	0.716235	0.0155554	0.503963	Col23a1	collagen, type XXIII, alpha 1 [Source:MGI Symbol;Acc:MGI:2653243]	ENSMUSG00000063564
ENSMOCG00000001343	0.864051	0.0156099	0.503963	Scube2	signal peptide, CUB domain and EGF like domain containing 2 [Source:NCBI gene;Acc:101992849]	ENSMUSG00000007279
ENSMOCG00000005701	0.687828	0.0156594	0.503963	Tbxa2r	thromboxane A2 receptor [Source:NCBI gene;Acc:101979779]	ENSMUSG00000034881
ENSMOCG00000006653	-0.919005	0.0158407	0.505296	Adamts16	ADAM metallopeptidase with thrombospondin type 1 motif 16 [Source:NCBI gene;Acc:102001838]	ENSMUSG00000049538
ENSMOCG00000019575	0.882037	0.0161248	0.506403	Scara5	scavenger receptor class A member 5 [Source:NCBI gene;Acc:101979585]	ENSMUSG00000022032
ENSMOCG00000013021	0.664508	0.0161537	0.506403	Amigo2	adhesion molecule with Ig like domain 2 [Source:NCBI gene;Acc:101989187]	ENSMUSG00000048218
ENSMOCG00000017640	0.944521	0.0161972	0.506403	Zbtb7c	zinc finger and BTB domain containing 7C [Source:NCBI gene;Acc:101981922]	ENSMUSG00000044646
ENSMOCG00000008395	0.552536	0.0164901	0.509932	Tnc	tenascin C [Source:NCBI gene;Acc:101983607]	ENSMUSG00000028364
ENSMOCG00000022587	-0.510456	0.016527	0.509962	Fbxl7	F-box and leucine rich repeat protein 7 [Source:NCBI gene;Acc:101988923]	ENSMUSG00000043556
ENSMOCG00000022191	-0.819522	0.0168879	0.515482	Akr1cl	prostaglandin-E(2) 9-reductase-like [Source:NCBI gene;Acc:101988440]	ENSMUSG00000025955
ENSMOCG00000001596	0.537899	0.017044	0.516905	Fosb	FosB proto-oncogene, AP-1 transcription factor subunit [Source:NCBI gene;Acc:101982079]	ENSMUSG00000003545
ENSMOCG00000006531	0.546376	0.0171818	0.518329	Tcerg1l	transcription elongation regulator 1 like [Source:NCBI gene;Acc:102000243]	ENSMUSG00000091002
ENSMOCG00000021183	-0.757409	0.0172114	0.518329	Sdr42e1	short chain dehydrogenase/reductase family 42E, member 1 [Source:NCBI gene;Acc:101986528]	ENSMUSG00000034308
ENSMOCG00000006556	0.654132	0.0176655	0.522718	Fzd7	frizzled class receptor 7 [Source:NCBI gene;Acc:101990088]	ENSMUSG00000041075
ENSMOCG00000022054	0.585915	0.0176786	0.522718	Col4a6	collagen type IV alpha 6 chain [Source:NCBI gene;Acc:102000956]	ENSMUSG00000031273
ENSMOCG00000015924	0.580109	0.0177621	0.522722	Aebp1	AE binding protein 1 [Source:NCBI gene;Acc:101991976]	ENSMUSG00000020473
ENSMOCG00000022417	0.570079	0.0180204	0.522991		histone H4 [Source:NCBI gene;Acc:101980531]	ENSMUSG00000069305
ENSMOCG00000022060	0.542997	0.0180474	0.522991	Col1a1	collagen type I alpha 1 chain [Source:NCBI gene;Acc:101982092]	ENSMUSG00000001506
ENSMOCG00000018674	0.962843	0.0182135	0.522991	Foxp2	forkhead box P2 [Source:MGI Symbol;Acc:MGI:2148705]	ENSMUSG00000029563
ENSMOCG00000020558	0.784086	0.0185978	0.522991	Fetub	fetuin B [Source:NCBI gene;Acc:101979338]	ENSMUSG00000022871
ENSMOCG00000016476	0.602374	0.0186134	0.522991	Bmp7	bone morphogenetic protein 7 [Source:NCBI gene;Acc:102002600]	ENSMUSG00000008999
ENSMOCG00000008860	0.78073	0.0187587	0.522991	Rgs22	regulator of G protein signaling 22 [Source:NCBI gene;Acc:101996943]	ENSMUSG00000037627
ENSMOCG00000015702	0.54981	0.0191833	0.530963	Lpar4	lysophosphatidic acid receptor 4 [Source:NCBI gene;Acc:101989643]	ENSMUSG00000049929
ENSMOCG00000017824	0.659505	0.0191946	0.530963	Wnt6	Wnt family member 6 [Source:NCBI gene;Acc:101992786]	ENSMUSG00000033227
ENSMOCG00000013472	-1.16885	0.0195814	0.531799		vitamin D receptor [Source:NCBI gene;Acc:101986752]	ENSMUSG00000022479
ENSMOCG00000004133	0.757046	0.0196537	0.532227	5_8S_rRNA	5.8S ribosomal RNA [Source:RFAM;Acc:RF00002]	ENSMUSG00000065922
ENSMOCG00000011720	0.544294	0.0199214	0.535135	Tmem200c	transmembrane protein 200C [Source:NCBI gene;Acc:101998369]	ENSMUSG00000095407
ENSMOCG00000012857	0.944148	0.0199456	0.535135	6030498E09Rik	RIKEN cDNA 6030498E09 gene [Source:MGI Symbol;Acc:MGI:1925133]	ENSMUSG00000051361
ENSMOCG00000006641	0.544702	0.0199563	0.535135	Otof	otoferlin [Source:MGI Symbol;Acc:MGI:1891247]	ENSMUSG00000062372
ENSMOCG00000000062	-0.701967	0.0201425	0.535135	Rnase6	ribonuclease A family member k6 [Source:NCBI gene;Acc:101983799]	ENSMUSG00000021880
ENSMOCG00000007028	0.807824	0.0202552	0.535135	Thsd4	thrombospondin type 1 domain containing 4 [Source:NCBI gene;Acc:101991058]	ENSMUSG00000032289
ENSMOCG00000018275	0.644819	0.0203026	0.535135	Immp2l	inner mitochondrial membrane peptidase subunit 2 [Source:NCBI gene;Acc:101979711]	ENSMUSG00000056899
ENSMOCG00000021878	0.640741	0.020689	0.535135	Efhc2	EF-hand domain containing 2 [Source:NCBI gene;Acc:101991200]	ENSMUSG00000025038
ENSMOCG00000011800	1.01856	0.0209483	0.535135	Topaz1	testis and ovary specific PAZ domain containing 1 [Source:NCBI gene;Acc:101997907]	ENSMUSG00000094985
ENSMOCG00000010647	0.724273	0.0209824	0.535135	Art3	ADP-ribosyltransferase 3 [Source:NCBI gene;Acc:101982699]	ENSMUSG00000034842
ENSMOCG00000000740	1.02403	0.0211411	0.535135	Mybpc2	myosin binding protein C, fast type [Source:NCBI gene;Acc:101983021]	ENSMUSG00000038670
ENSMOCG00000000139	-0.697975	0.0212737	0.535135	Ccdc74a	coiled-coil domain-containing protein 74A [Source:NCBI gene;Acc:102000871]	ENSMUSG00000041617
ENSMOCG00000000284	1.10718	0.0216304	0.535135	Ido1	indoleamine 2,3-dioxygenase 1 [Source:MGI Symbol;Acc:MGI:96416]	ENSMUSG00000031551
ENSMOCG00000001570	1.48462	0.0218867	0.536754	Irx3	iroquois homeobox 3 [Source:NCBI gene;Acc:101988513]	ENSMUSG00000031734
ENSMOCG00000000498	-0.676105	0.0219863	0.536827	Heyl	hes related family bHLH transcription factor with YRPW motif like [Source:NCBI gene;Acc:101983535]	ENSMUSG00000032744
ENSMOCG00000013013	0.59175	0.0220219	0.536827	Ssc5d	scavenger receptor cysteine rich family member with 5 domains [Source:NCBI gene;Acc:101999678]	ENSMUSG00000035279
ENSMOCG00000016720	-1.48091	0.0220764	0.537231	Sapcd2	suppressor APC domain containing 2 [Source:NCBI gene;Acc:101993014]	ENSMUSG00000026955
ENSMOCG00000016762	0.678225	0.0222671	0.539752	Ptch2	patched 2 [Source:NCBI gene;Acc:101980873]	ENSMUSG00000028681
ENSMOCG00000008360	0.9577	0.0227514	0.544075	Mab21l2	mab-21 like 2 [Source:NCBI gene;Acc:101979714]	ENSMUSG00000057777
ENSMOCG00000016675	-0.533221	0.0228893	0.544595	Chst9	carbohydrate sulfotransferase 9 [Source:NCBI gene;Acc:101989965]	ENSMUSG00000047161
ENSMOCG00000021619	0.938248	0.0229132	0.544595	Piezo2	piezo-type mechanosensitive ion channel component 2 [Source:MGI Symbol;Acc:MGI:1918781]	ENSMUSG00000041482
ENSMOCG00000015094	-0.645644	0.0229446	0.544595			ENSMUSG00000041765
ENSMOCG00000019162	0.955602	0.0229558	0.544595	Tnfrsf11b	TNF receptor superfamily member 11b [Source:NCBI gene;Acc:102002308]	ENSMUSG00000063727
ENSMOCG00000018954	0.584473	0.0231975	0.545976	Ggt1	gamma-glutamyltransferase 1 [Source:NCBI gene;Acc:101982128]	ENSMUSG00000006345
ENSMOCG00000013403	1.21579	0.0232344	0.545976	Myo15b	myosin XVB [Source:NCBI gene;Acc:102001167]	ENSMUSG00000034427
ENSMOCG00000015857	0.655299	0.0234333	0.54605	Cyba	cytochrome b-245 light chain [Source:NCBI gene;Acc:102001877]	ENSMUSG00000006519
ENSMOCG00000002230	1.14582	0.0236183	0.54605		H-2 class I histocompatibility antigen, D-37 alpha chain-like [Source:NCBI gene;Acc:101989835]	ENSMUSG00000060550
ENSMOCG00000022292	0.63553	0.0238698	0.546652	Tcf7l2	transcription factor 7 like 2 [Source:NCBI gene;Acc:102001631]	ENSMUSG00000024985
ENSMOCG00000014798	0.530242	0.0241111	0.546652			ENSMUSG00000054517
ENSMOCG00000012377	-1.26345	0.0241453	0.546652	Cenpf	centromere protein F [Source:NCBI gene;Acc:102000589]	ENSMUSG00000026605
ENSMOCG00000004558	0.582999	0.0243081	0.546652	Thbd	thrombomodulin [Source:NCBI gene;Acc:101982150]	ENSMUSG00000074743
ENSMOCG00000007472	0.571702	0.0244816	0.548629	Fign	fidgetin, microtubule severing factor [Source:NCBI gene;Acc:101990671]	ENSMUSG00000075324
ENSMOCG00000015990	0.568253	0.0246871	0.549754	Fbln5	fibulin 5 [Source:NCBI gene;Acc:101978941]	ENSMUSG00000021186
ENSMOCG00000008789	0.562632	0.0248939	0.551576	Slc10a3	solute carrier family 10 member 3 [Source:NCBI gene;Acc:101998761]	ENSMUSG00000032806
ENSMOCG00000019473	0.603996	0.0250089	0.551576		hypoxia inducible factor 3 subunit alpha [Source:NCBI gene;Acc:101992890]	ENSMUSG00000004328
ENSMOCG00000020811	0.738105	0.0250108	0.551576	Calcr	calcitonin receptor [Source:NCBI gene;Acc:101995289]	ENSMUSG00000023964
ENSMOCG00000018972	0.586922	0.0254965	0.556406	Prkg2	protein kinase cGMP-dependent 2 [Source:NCBI gene;Acc:101991571]	ENSMUSG00000029334
ENSMOCG00000020889	0.694295	0.0260294	0.561287	Slc26a2	solute carrier family 26 member 2 [Source:NCBI gene;Acc:102000999]	ENSMUSG00000034320
ENSMOCG00000009902	-0.796169	0.0260373	0.561287	U2	U2 spliceosomal RNA [Source:RFAM;Acc:RF00004]
ENSMOCG00000003080	0.550329	0.0264721	0.565496		histone H2B type 3-B [Source:NCBI gene;Acc:101986350]
ENSMOCG00000012315	0.776017	0.0267232	0.567181
ENSMOCG00000013239	-1.02189	0.0269114	0.567181	Cox7a1	cytochrome c oxidase subunit 7A1, mitochondrial [Source:NCBI gene;Acc:101985737]	ENSMUSG00000074218
ENSMOCG00000001604	0.605793	0.0269857	0.567902	Igf2	insulin like growth factor 2 [Source:NCBI gene;Acc:101987600]	ENSMUSG00000048583
ENSMOCG00000015635	0.687435	0.0273423	0.570348	Col6a1	collagen type VI alpha 1 chain [Source:NCBI gene;Acc:101992327]	ENSMUSG00000001119
ENSMOCG00000015262	0.752247	0.0274209	0.571121	Ak8	adenylate kinase 8 [Source:NCBI gene;Acc:101984908]	ENSMUSG00000026807
ENSMOCG00000004312	0.52677	0.0275057	0.571951	Nr4a2	nuclear receptor subfamily 4 group A member 2 [Source:NCBI gene;Acc:101998742]	ENSMUSG00000026826
ENSMOCG00000021487	0.551399	0.0278063	0.571951	Gpr149	G protein-coupled receptor 149 [Source:NCBI gene;Acc:101995111]	ENSMUSG00000043441
ENSMOCG00000018633	-0.670314	0.0279788	0.571951	Brdt	bromodomain testis associated [Source:NCBI gene;Acc:102000177]	ENSMUSG00000029279
ENSMOCG00000007113	0.515405	0.0281047	0.571951	Tpbg	trophoblast glycoprotein [Source:NCBI gene;Acc:101983029]	ENSMUSG00000035274
ENSMOCG00000002345	-0.509045	0.0281305	0.571951	Msrb2	methionine sulfoxide reductase B2 [Source:NCBI gene;Acc:101989961]	ENSMUSG00000023094
ENSMOCG00000001982	0.836036	0.0281496	0.571951	Prkcq	protein kinase C theta [Source:NCBI gene;Acc:101981639]	ENSMUSG00000026778
ENSMOCG00000007760	0.624952	0.0282327	0.571951	Slc6a13	solute carrier family 6 member 13 [Source:NCBI gene;Acc:101999288]	ENSMUSG00000030108
ENSMOCG00000017815	1.25589	0.0284356	0.571951	Fbp2	fructose-bisphosphatase 2 [Source:NCBI gene;Acc:101997169]	ENSMUSG00000021456
ENSMOCG00000011972	0.572858	0.0284704	0.571951	Metazoa_SRP	Metazoan signal recognition particle RNA [Source:RFAM;Acc:RF00017]
ENSMOCG00000020468	0.706764	0.0289137	0.574779	Nxph4	neurexophilin 4 [Source:NCBI gene;Acc:101981206]	ENSMUSG00000040258
ENSMOCG00000005311	0.799319	0.0289544	0.574779	Cnbd2	cyclic nucleotide binding domain containing 2 [Source:NCBI gene;Acc:101991869]	ENSMUSG00000038085
ENSMOCG00000008278	0.863835	0.0289569	0.574779	Wdr93	WD repeat domain 93 [Source:NCBI gene;Acc:101994403]	ENSMUSG00000039099
ENSMOCG00000020402	0.833797	0.0292236	0.576235	Lama3	laminin subunit alpha 3 [Source:NCBI gene;Acc:101983258]	ENSMUSG00000024421
ENSMOCG00000016924	0.80335	0.029868	0.58261
ENSMOCG00000018880	-0.56364	0.0303491	0.58524	Slco4a1	solute carrier organic anion transporter family member 4A1 [Source:NCBI gene;Acc:101986498]	ENSMUSG00000038963
ENSMOCG00000000218	0.729947	0.0304416	0.58524
ENSMOCG00000011070	-0.643792	0.0305561	0.585611	Wdr62	WD repeat domain 62 [Source:MGI Symbol;Acc:MGI:1923696]	ENSMUSG00000037020
ENSMOCG00000017149	0.957131	0.0305976	0.585614	Fam124b	family with sequence similarity 124 member B [Source:NCBI gene;Acc:101996719]	ENSMUSG00000043230
ENSMOCG00000001825	-0.528804	0.0307359	0.585886	Setd4	SET domain containing 4 [Source:NCBI gene;Acc:101986900]	ENSMUSG00000022948
ENSMOCG00000018967	0.860886	0.0314349	0.588508		ADAM metallopeptidase domain 21 [Source:NCBI gene;Acc:101982817]
ENSMOCG00000005673	0.886836	0.0314968	0.588508	Foxd1	forkhead box D1 [Source:MGI Symbol;Acc:MGI:1347463]	ENSMUSG00000078302
ENSMOCG00000016324	-0.656363	0.031709	0.588637	Smpdl3b	sphingomyelin phosphodiesterase acid like 3B [Source:NCBI gene;Acc:101985885]	ENSMUSG00000028885
ENSMOCG00000022162	0.64777	0.0319698	0.590094	Lgals9	galectin 9 [Source:NCBI gene;Acc:101984448]	ENSMUSG00000001123
ENSMOCG00000010702	0.822728	0.0320873	0.590094	Kcnh8	potassium voltage-gated channel subfamily H member 8 [Source:NCBI gene;Acc:102001885]	ENSMUSG00000035580
ENSMOCG00000004094	0.643384	0.0321931	0.59061	Gm27761	predicted gene, 27761 [Source:MGI Symbol;Acc:MGI:5531143]	ENSMUSG00000098566
ENSMOCG00000012241	0.628045	0.0323538	0.592025	Fads6	fatty acid desaturase 6 [Source:NCBI gene;Acc:101988527]	ENSMUSG00000044788
ENSMOCG00000005486	0.798609	0.0324801	0.592066			ENSMUSG00000020490
ENSMOCG00000005050	-0.694182	0.0325013	0.592066			ENSMUSG00000040681
ENSMOCG00000008601	-0.672665	0.0326867	0.592066	U12	U12 minor spliceosomal RNA [Source:RFAM;Acc:RF00007]	ENSMUSG00000065176
ENSMOCG00000020152	0.62764	0.0327888	0.59233
ENSMOCG00000018512	0.621586	0.0328677	0.59277	Scn5a	sodium voltage-gated channel alpha subunit 5 [Source:NCBI gene;Acc:101983969]	ENSMUSG00000032511
ENSMOCG00000020704	0.767187	0.0329483	0.59277	Nxpe4	NXPE family member 4 [Source:NCBI gene;Acc:101982168]	ENSMUSG00000044229
ENSMOCG00000018362	0.729114	0.0330576	0.59277	Aoc2	amine oxidase, copper containing 2 (retina-specific) [Source:MGI Symbol;Acc:MGI:2668431]	ENSMUSG00000078651
ENSMOCG00000001454	0.906858	0.0331799	0.59277	Lox	lysyl oxidase [Source:NCBI gene;Acc:101981920]	ENSMUSG00000024529
ENSMOCG00000020011	0.710087	0.0332745	0.59277			ENSMUSG00000042073
ENSMOCG00000014686	0.873662	0.0334315	0.59277	Tac1	tachykinin precursor 1 [Source:NCBI gene;Acc:101979426]	ENSMUSG00000061762
ENSMOCG00000001601	0.893214	0.0338467	0.594017			ENSMUSG00000029304
ENSMOCG00000012560	0.78734	0.0341307	0.595311	Mns1	meiosis specific nuclear structural 1 [Source:NCBI gene;Acc:101985860]	ENSMUSG00000032221
ENSMOCG00000019650	0.56301	0.0350951	0.603951	Tmem98	transmembrane protein 98 [Source:NCBI gene;Acc:101999954]	ENSMUSG00000035413
ENSMOCG00000022463	0.583575	0.0351858	0.604762	Tmem163	transmembrane protein 163 [Source:NCBI gene;Acc:101983772]	ENSMUSG00000026347
ENSMOCG00000011235	0.717635	0.0354605	0.605743	Clic5	chloride intracellular channel 5 [Source:NCBI gene;Acc:101999804]	ENSMUSG00000023959
ENSMOCG00000002545	0.836582	0.0359829	0.608382	Gpr6	G protein-coupled receptor 6 [Source:NCBI gene;Acc:101979137]	ENSMUSG00000046922
ENSMOCG00000020560	1.26541	0.0360913	0.609251	Xirp1	xin actin binding repeat containing 1 [Source:NCBI gene;Acc:101987746]	ENSMUSG00000079243
ENSMOCG00000009997	-0.532935	0.0362888	0.611856	Ccdc62	coiled-coil domain containing 62 [Source:MGI Symbol;Acc:MGI:2684996]	ENSMUSG00000061882
ENSMOCG00000019275	0.661117	0.0363391	0.611975	Dnah8	dynein, axonemal, heavy chain 8 [Source:MGI Symbol;Acc:MGI:107714]	ENSMUSG00000033826
ENSMOCG00000003694	0.657235	0.0368697	0.616626	Gpr165	probable G-protein coupled receptor 83 [Source:NCBI gene;Acc:101999900]	ENSMUSG00000031210
ENSMOCG00000007497	0.878379	0.0369855	0.616626	Trpc7	transient receptor potential cation channel subfamily C member 7 [Source:NCBI gene;Acc:101985050]	ENSMUSG00000021541
ENSMOCG00000014970	0.51835	0.0371593	0.616626	Pxmp2	peroxisomal membrane protein 2 [Source:NCBI gene;Acc:102001871]	ENSMUSG00000029499
ENSMOCG00000010539	0.712676	0.0373929	0.617185	Tcf7	transcription factor 7 [Source:NCBI gene;Acc:101991915]	ENSMUSG00000000782
ENSMOCG00000001829	0.70911	0.0380771	0.621613			ENSMUSG00000037143
ENSMOCG00000014349	0.798162	0.0381842	0.621613	Eno3	enolase 3 [Source:NCBI gene;Acc:101998394]	ENSMUSG00000060600
ENSMOCG00000021377	0.737915	0.0384593	0.62394		serpin family B member 1 [Source:NCBI gene;Acc:101995556]	ENSMUSG00000044734
ENSMOCG00000011186	1.54753	0.0385698	0.624018	Ak7	adenylate kinase 7 [Source:NCBI gene;Acc:101996547]	ENSMUSG00000041323
ENSMOCG00000001899	0.510342	0.0388127	0.624018	Zc3h12a	zinc finger CCCH-type containing 12A [Source:NCBI gene;Acc:102000054]	ENSMUSG00000042677
ENSMOCG00000011129	-0.532989	0.0389675	0.624018	Chrdl1	chordin like 1 [Source:NCBI gene;Acc:101999139]	ENSMUSG00000031283
ENSMOCG00000013174	1.18315	0.0391	0.624018	Pon3	paraoxonase 3 [Source:NCBI gene;Acc:101998998]	ENSMUSG00000029759
ENSMOCG00000002964	0.613934	0.0403357	0.629205		histone H3.1 [Source:NCBI gene;Acc:102002373]
ENSMOCG00000001326	0.540892	0.0407475	0.634214	Pbx4	PBX homeobox 4 [Source:NCBI gene;Acc:102001441]	ENSMUSG00000031860
ENSMOCG00000004510	0.625561	0.0412017	0.635432	Ctsh	cathepsin H [Source:NCBI gene;Acc:101988585]	ENSMUSG00000032359
ENSMOCG00000004153	-0.619371	0.0412311	0.635432			ENSMUSG00000006057
ENSMOCG00000011126	0.874418	0.0412563	0.635432	Scn4b	sodium voltage-gated channel beta subunit 4 [Source:NCBI gene;Acc:101994931]	ENSMUSG00000046480
ENSMOCG00000010786	0.826616	0.0413483	0.635432	Gtse1	G two S phase expressed protein 1 [Source:MGI Symbol;Acc:MGI:1352755]	ENSMUSG00000022385
ENSMOCG00000004054	0.611468	0.0418223	0.636773		leukotriene B4 receptor [Source:NCBI gene;Acc:101999320]
ENSMOCG00000002833	0.783397	0.0419443	0.636773			ENSMUSG00000005161
ENSMOCG00000002417	0.826794	0.0419626	0.636773	Dnah6	dynein axonemal heavy chain 6 [Source:NCBI gene;Acc:101990464]	ENSMUSG00000052861
ENSMOCG00000016089	0.572496	0.0421105	0.636773	Kcnq1	potassium voltage-gated channel subfamily Q member 1 [Source:NCBI gene;Acc:101990032]	ENSMUSG00000009545
ENSMOCG00000009845	0.732907	0.0421966	0.637133	Xdh	xanthine dehydrogenase [Source:NCBI gene;Acc:101983959]	ENSMUSG00000024066
ENSMOCG00000001791	0.567837	0.0425208	0.639688	Proser2	proline and serine rich 2 [Source:NCBI gene;Acc:101998977]	ENSMUSG00000045319
ENSMOCG00000020658	0.766621	0.0429562	0.640948	Iqgap3	IQ motif containing GTPase activating protein 3 [Source:NCBI gene;Acc:101990254]	ENSMUSG00000028068
ENSMOCG00000016227	0.609686	0.0429642	0.640948	Zfp963	zinc finger protein 963 [Source:MGI Symbol;Acc:MGI:4867078]	ENSMUSG00000092260
ENSMOCG00000001124	-0.544273	0.0433091	0.641618		60S ribosomal protein L5 [Source:NCBI gene;Acc:101988584]
ENSMOCG00000019712	0.793445	0.0437558	0.643651	Crhr2	corticotropin releasing hormone receptor 2 [Source:NCBI gene;Acc:102000275]	ENSMUSG00000003476
ENSMOCG00000004696	0.798238	0.044022	0.645275	Pdzk1	PDZ domain containing 1 [Source:NCBI gene;Acc:101994685]	ENSMUSG00000038298
ENSMOCG00000015012	0.951148	0.0443524	0.645405	Endou	endonuclease, poly(U) specific [Source:NCBI gene;Acc:101988060]	ENSMUSG00000022468
ENSMOCG00000008820	0.928357	0.044481	0.645405
ENSMOCG00000016800	0.579242	0.0447527	0.645405
ENSMOCG00000021052	0.550673	0.0450025	0.645405	Ltc4s	leukotriene C4 synthase [Source:NCBI gene;Acc:101980038]	ENSMUSG00000020377
ENSMOCG00000000816	0.575679	0.0450124	0.645405	Arhgap30	Rho GTPase activating protein 30 [Source:NCBI gene;Acc:101988220]	ENSMUSG00000048865
ENSMOCG00000016091	0.582622	0.045026	0.645405	Spata46	spermatogenesis associated 46 [Source:MGI Symbol;Acc:MGI:1924175]	ENSMUSG00000042800
ENSMOCG00000012598	0.622732	0.0450958	0.645405	Pld5	phospholipase D family member 5 [Source:NCBI gene;Acc:101991158]	ENSMUSG00000055214
ENSMOCG00000020926	0.570509	0.0451597	0.645405		ribosomal protein L29 [Source:NCBI gene;Acc:101993777]	ENSMUSG00000048758
ENSMOCG00000013075	0.899568	0.0453931	0.645537	Lhx5	LIM homeobox 5 [Source:NCBI gene;Acc:101996772]	ENSMUSG00000029595
ENSMOCG00000001994	0.633885	0.045513	0.645537	Gxylt2	glucoside xylosyltransferase 2 [Source:NCBI gene;Acc:101993470]	ENSMUSG00000030074
ENSMOCG00000003328	0.668129	0.0455338	0.645537	Dnali1	dynein axonemal light intermediate chain 1 [Source:NCBI gene;Acc:102000613]	ENSMUSG00000042707
ENSMOCG00000008450	0.518259	0.0457546	0.646729	H2ac21	histone H2A type 2-C [Source:NCBI gene;Acc:101982209]	ENSMUSG00000063689
ENSMOCG00000018597	0.730801	0.0461162	0.649214	Cyp2j6	cytochrome P450, family 2, subfamily j, polypeptide 6 [Source:MGI Symbol;Acc:MGI:1270148]	ENSMUSG00000052914
ENSMOCG00000005590	0.661503	0.0469631	0.653169	Zfp185	zinc finger protein 185 [Source:MGI Symbol;Acc:MGI:108095]	ENSMUSG00000031351
ENSMOCG00000015066	-0.539615	0.0473642	0.655097	Il27ra	interleukin 27 receptor subunit alpha [Source:NCBI gene;Acc:101997921]	ENSMUSG00000005465
ENSMOCG00000002618	1.11604	0.0476581	0.657488	Terb1	telomere repeat binding bouquet formation protein 1 [Source:NCBI gene;Acc:101999384]	ENSMUSG00000052616
ENSMOCG00000017850	-0.690839	0.0479371	0.65888	Mettl21c	methyltransferase like 21C [Source:MGI Symbol;Acc:MGI:3611450]	ENSMUSG00000047343
ENSMOCG00000016375	-0.71984	0.0481748	0.65888
ENSMOCG00000016721	0.778212	0.048196	0.65888	Slc4a11	solute carrier family 4 member 11 [Source:NCBI gene;Acc:101990566]	ENSMUSG00000074796
ENSMOCG00000001130	0.688833	0.04827	0.659256	Ttc39d	tetratricopeptide repeat protein 39B-like [Source:NCBI gene;Acc:101985355]	ENSMUSG00000046196
ENSMOCG00000004195	0.571167	0.0490522	0.663725
ENSMOCG00000018871	0.537297	0.0493211	0.663776			ENSMUSG00000026972
ENSMOCG00000017436	0.572872	0.0495577	0.663776	Gulp1	GULP PTB domain containing engulfment adaptor 1 [Source:NCBI gene;Acc:101983945]	ENSMUSG00000056870
ENSMOCG00000010371	0.623444	0.0495748	0.663776	Traf3ip3	TRAF3 interacting protein 3 [Source:NCBI gene;Acc:101988121]	ENSMUSG00000037318

## Sheet: Parental vs Father
Ensembl Gene ID PV	log2FC	PValue	FDR	Gene Symbol PV	Description PV	Ensembl Gene ID MM
ENSMOCG00000000968	0.873315	4.01376e-05	0.185444	Fos	Fos proto-oncogene, AP-1 transcription factor subunit [Source:NCBI gene;Acc:101978854]	ENSMUSG00000021250
ENSMOCG00000001248	-1.16279	4.42264e-05	0.185444	Efcab1	EF-hand calcium binding domain 1 [Source:NCBI gene;Acc:101984449]	ENSMUSG00000068617
ENSMOCG00000009768	-1.15929	5.23741e-05	0.185444	U2	U2 spliceosomal RNA [Source:RFAM;Acc:RF00004]	ENSMUSG00000064856
ENSMOCG00000003238	0.858701	0.000102844	0.193239	Junb	JunB proto-oncogene, AP-1 transcription factor subunit [Source:NCBI gene;Acc:101996746]	ENSMUSG00000052837
ENSMOCG00000014212	0.738085	0.000110806	0.193239	Arc	activity regulated cytoskeleton associated protein [Source:NCBI gene;Acc:101989960]	ENSMUSG00000022602
ENSMOCG00000010273	2.6454	0.000143274	0.202919	Chrdl2	chordin like 2 [Source:NCBI gene;Acc:101983350]	ENSMUSG00000030732
ENSMOCG00000015098	-1.69879	0.000216418	0.278648	Ccdc187	coiled-coil domain containing 187 [Source:MGI Symbol;Acc:MGI:3045295]	ENSMUSG00000048038
ENSMOCG00000000953	-1.20286	0.000374831	0.349399	Sfrp4	secreted frizzled related protein 4 [Source:NCBI gene;Acc:101982373]	ENSMUSG00000021319
ENSMOCG00000002702	-1.23324	0.000506803	0.349399	Hapln3	hyaluronan and proteoglycan link protein 3 [Source:NCBI gene;Acc:101998891]	ENSMUSG00000030606
ENSMOCG00000022373	-0.52663	0.000567406	0.349399	Epb41	erythrocyte membrane protein band 4.1 [Source:NCBI gene;Acc:101996225]	ENSMUSG00000028906
ENSMOCG00000008356	-0.61027	0.000670803	0.365407	Adamtsl4	ADAMTS like 4 [Source:NCBI gene;Acc:101989198]	ENSMUSG00000015850
ENSMOCG00000021489	-0.720714	0.000773395	0.368151	Zdhhc22	zinc finger DHHC-type containing 22 [Source:NCBI gene;Acc:101984787]	ENSMUSG00000048483
ENSMOCG00000021465	-0.617881	0.000857402	0.368151		SH3 domain binding protein 1 [Source:NCBI gene;Acc:101981457]	ENSMUSG00000116069
ENSMOCG00000016172	-0.643343	0.00085791	0.368151	Col9a2	collagen type IX alpha 2 chain [Source:NCBI gene;Acc:101988438]	ENSMUSG00000028626
ENSMOCG00000014844	-0.838644	0.000889673	0.368151	Aga	aspartylglucosaminidase [Source:NCBI gene;Acc:101991120]	ENSMUSG00000031521
ENSMOCG00000009766	-1.98396	0.000959348	0.368151	Cdh1	cadherin 1 [Source:NCBI gene;Acc:101994146]	ENSMUSG00000000303
ENSMOCG00000000895	0.568451	0.00101748	0.368151	Tmem267	transmembrane protein 267 [Source:NCBI gene;Acc:101997740]	ENSMUSG00000074634
ENSMOCG00000011753	0.566386	0.00103911	0.368151	Dusp6	dual specificity phosphatase 6 [Source:NCBI gene;Acc:101988452]	ENSMUSG00000019960
ENSMOCG00000009126	-0.76069	0.00113205	0.368151	Myo7a	myosin VIIA [Source:NCBI gene;Acc:101991469]	ENSMUSG00000030761
ENSMOCG00000009018	0.779181	0.0011588	0.368151	Nnat	neuronatin [Source:NCBI gene;Acc:101984322]	ENSMUSG00000067786
ENSMOCG00000009427	-0.904343	0.00116501	0.368151
ENSMOCG00000000218	1.0832	0.00120926	0.368151
ENSMOCG00000004148	1.24873	0.00122761	0.368151	5_8S_rRNA	5.8S ribosomal RNA [Source:RFAM;Acc:RF00002]
ENSMOCG00000009795	-1.2936	0.00125795	0.368151	U2	U2 spliceosomal RNA [Source:RFAM;Acc:RF00004]
ENSMOCG00000001279	0.545937	0.00127542	0.368151	Dll1	delta like canonical Notch ligand 1 [Source:NCBI gene;Acc:101982612]	ENSMUSG00000014773
ENSMOCG00000013475	-0.533475	0.00134131	0.368151			ENSMUSG00000078490
ENSMOCG00000001375	0.68672	0.00148965	0.383598	Nr4a1	nuclear receptor subfamily 4 group A member 1 [Source:NCBI gene;Acc:101979670]	ENSMUSG00000023034
ENSMOCG00000022051	-0.970123	0.00188597	0.445184	Rasl12	RAS like family 12 [Source:NCBI gene;Acc:101997905]	ENSMUSG00000041696
ENSMOCG00000013075	1.35073	0.00239263	0.527827	Lhx5	LIM homeobox 5 [Source:NCBI gene;Acc:101996772]	ENSMUSG00000029595
ENSMOCG00000014356	1.35349	0.00242242	0.527827	Dock11	dedicator of cytokinesis 11 [Source:MGI Symbol;Acc:MGI:1923224]	ENSMUSG00000031093
ENSMOCG00000014152	-0.698449	0.00270534	0.568897	Car14	carbonic anhydrase 14 [Source:NCBI gene;Acc:101985437]	ENSMUSG00000038526
ENSMOCG00000009870	-1.45952	0.00285274	0.568897	U2	U2 spliceosomal RNA [Source:RFAM;Acc:RF00004]
ENSMOCG00000001979	-0.862143	0.00294375	0.568897	Ppl	periplakin [Source:NCBI gene;Acc:101985228]	ENSMUSG00000039457
ENSMOCG00000017502	1.82722	0.00295962	0.568897	Alb	albumin [Source:NCBI gene;Acc:101999271]	ENSMUSG00000029368
ENSMOCG00000009781	-0.98351	0.00306093	0.568897	U2	U2 spliceosomal RNA [Source:RFAM;Acc:RF00004]
ENSMOCG00000014797	-2.40391	0.00306443	0.568897	Sytl3	synaptotagmin like 3 [Source:NCBI gene;Acc:101985641]	ENSMUSG00000041831
ENSMOCG00000009170	-0.581733	0.0030688	0.568897	Ptchd4	patched domain containing 4 [Source:NCBI gene;Acc:101993260]	ENSMUSG00000042256
ENSMOCG00000018719	0.865807	0.0034003	0.568897	Npas4	neuronal PAS domain protein 4 [Source:NCBI gene;Acc:101997348]	ENSMUSG00000045903
ENSMOCG00000011190	-0.524611	0.00350797	0.568897	Cgnl1	cingulin like 1 [Source:NCBI gene;Acc:101987661]	ENSMUSG00000032232
ENSMOCG00000015087	-1.1999	0.00385943	0.590168	C6	complement C6 [Source:NCBI gene;Acc:101991190]	ENSMUSG00000022181
ENSMOCG00000007269	-1.35425	0.00386574	0.590168	Capn6	calpain 6 [Source:NCBI gene;Acc:102000879]	ENSMUSG00000067276
ENSMOCG00000005766	-0.572985	0.00387528	0.590168	Slc12a7	solute carrier family 12 member 7 [Source:NCBI gene;Acc:101982497]	ENSMUSG00000017756
ENSMOCG00000013151	-0.678714	0.00405092	0.603929	Tmem182	transmembrane protein 182 [Source:NCBI gene;Acc:102000641]	ENSMUSG00000079588
ENSMOCG00000022331	0.519778	0.0043929	0.62348	Adamts2	ADAM metallopeptidase with thrombospondin type 1 motif 2 [Source:NCBI gene;Acc:102001989]	ENSMUSG00000036545
ENSMOCG00000003924	-1.04812	0.00440707	0.62348	Mki67	marker of proliferation Ki-67 [Source:NCBI gene;Acc:101990899]	ENSMUSG00000031004
ENSMOCG00000019350	-1.10086	0.00441007	0.62348	Col14a1	collagen type XIV alpha 1 chain [Source:NCBI gene;Acc:101990904]	ENSMUSG00000022371
ENSMOCG00000013472	-1.42331	0.00446853	0.62348		vitamin D receptor [Source:NCBI gene;Acc:101986752]	ENSMUSG00000022479
ENSMOCG00000022580	-0.579048	0.00483573	0.647211	Gfpt2	glutamine-fructose-6-phosphate transaminase 2 [Source:NCBI gene;Acc:101983420]	ENSMUSG00000020363
ENSMOCG00000011384	1.22489	0.00484391	0.647211	Klhl1	kelch like family member 1 [Source:NCBI gene;Acc:101989417]	ENSMUSG00000022076
ENSMOCG00000021190	-0.98959	0.00489417	0.647814	Myocd	myocardin [Source:NCBI gene;Acc:102000877]	ENSMUSG00000020542
ENSMOCG00000005343	-0.825506	0.00514149	0.667315	Hyal1	hyaluronidase 1 [Source:NCBI gene;Acc:101999308]	ENSMUSG00000010051
ENSMOCG00000001547	0.618405	0.0053382	0.675045	Phtf2	putative homeodomain transcription factor 2 [Source:NCBI gene;Acc:101979406]	ENSMUSG00000039987
ENSMOCG00000020926	0.794308	0.00546498	0.678952		ribosomal protein L29 [Source:NCBI gene;Acc:101993777]	ENSMUSG00000048758
ENSMOCG00000004195	0.807191	0.00557022	0.685361
ENSMOCG00000019610	-0.654779	0.00561335	0.685361	Cercam	cerebral endothelial cell adhesion molecule [Source:NCBI gene;Acc:101979727]	ENSMUSG00000039787
ENSMOCG00000018461	-0.842485	0.0058698	0.688447	P2ry2	purinergic receptor P2Y2 [Source:NCBI gene;Acc:101988318]	ENSMUSG00000032860
ENSMOCG00000000830	0.549171	0.00587027	0.688447	Card6	caspase recruitment domain family member 6 [Source:NCBI gene;Acc:101989864]	ENSMUSG00000041849
ENSMOCG00000002695	-0.730539	0.00602046	0.696305	Slc16a12	solute carrier family 16 member 12 [Source:NCBI gene;Acc:101983242]	ENSMUSG00000009378
ENSMOCG00000012084	-0.517902	0.00609629	0.696305	Adamts1	ADAM metallopeptidase with thrombospondin type 1 motif 1 [Source:NCBI gene;Acc:101979444]	ENSMUSG00000022893
ENSMOCG00000010394	-0.693708	0.00670529	0.710333	Tnxb	tenascin XB [Source:NCBI gene;Acc:102002738]	ENSMUSG00000033327
ENSMOCG00000001870	-0.544485	0.00685866	0.710333	Rasd1	ras related dexamethasone induced 1 [Source:NCBI gene;Acc:102001536]	ENSMUSG00000049892
ENSMOCG00000011721	0.633488	0.00688617	0.710333	Egr1	early growth response 1 [Source:NCBI gene;Acc:101982493]	ENSMUSG00000038418
ENSMOCG00000008789	0.668845	0.006926	0.710333	Slc10a3	solute carrier family 10 member 3 [Source:NCBI gene;Acc:101998761]	ENSMUSG00000032806
ENSMOCG00000013403	1.45475	0.00694328	0.710333	Myo15b	myosin XVB [Source:NCBI gene;Acc:102001167]	ENSMUSG00000034427
ENSMOCG00000003565	0.612573	0.00711498	0.710333	Glra3	glycine receptor alpha 3 [Source:NCBI gene;Acc:101999223]	ENSMUSG00000038257
ENSMOCG00000005320	-0.56866	0.00729016	0.710333	Vwf	von Willebrand factor [Source:NCBI gene;Acc:101999206]	ENSMUSG00000001930
ENSMOCG00000006866	0.644149	0.00730857	0.710333	Fbxo39	F-box protein 39 [Source:NCBI gene;Acc:101990222]	ENSMUSG00000070388
ENSMOCG00000017991	-1.03825	0.00738045	0.710333	Col6a5	collagen type VI alpha 5 chain [Source:NCBI gene;Acc:101988027]	ENSMUSG00000091345
ENSMOCG00000010436	0.563061	0.00738154	0.710333	Ccdc159	coiled-coil domain containing 159 [Source:MGI Symbol;Acc:MGI:1914369]	ENSMUSG00000006241
ENSMOCG00000001441	0.936543	0.00742248	0.710333
ENSMOCG00000010647	0.840538	0.00748026	0.710333	Art3	ADP-ribosyltransferase 3 [Source:NCBI gene;Acc:101982699]	ENSMUSG00000034842
ENSMOCG00000021091	-0.710322	0.00817477	0.715746	Lamc2	laminin subunit gamma 2 [Source:NCBI gene;Acc:101987165]	ENSMUSG00000026479
ENSMOCG00000000062	-0.794715	0.00832918	0.715746	Rnase6	ribonuclease A family member k6 [Source:NCBI gene;Acc:101983799]	ENSMUSG00000021880
ENSMOCG00000000089	-1.14664	0.00834404	0.715746	Ttc25	tetratricopeptide repeat domain 25 [Source:NCBI gene;Acc:101983592]	ENSMUSG00000006784
ENSMOCG00000017318	-0.534918	0.00837924	0.715746	Anxa3	annexin A3 [Source:NCBI gene;Acc:101988269]	ENSMUSG00000029484
ENSMOCG00000019880	0.778787	0.00840125	0.715746	Col23a1	collagen, type XXIII, alpha 1 [Source:MGI Symbol;Acc:MGI:2653243]	ENSMUSG00000063564
ENSMOCG00000013131	-0.604585	0.00865892	0.715746	Gas2	growth arrest specific 2 [Source:NCBI gene;Acc:101984389]	ENSMUSG00000030498
ENSMOCG00000009705	-0.789755	0.00879332	0.715746	Hspb8	heat shock protein family B (small) member 8 [Source:NCBI gene;Acc:101981412]	ENSMUSG00000041548
ENSMOCG00000017850	-0.912964	0.00885632	0.716755	Mettl21c	methyltransferase like 21C [Source:MGI Symbol;Acc:MGI:3611450]	ENSMUSG00000047343
ENSMOCG00000002545	1.03875	0.0091049	0.724536	Gpr6	G protein-coupled receptor 6 [Source:NCBI gene;Acc:101979137]	ENSMUSG00000046922
ENSMOCG00000005725	1.00188	0.00910594	0.724536		40S ribosomal protein S4, X isoform-like [Source:NCBI gene;Acc:101985181]
ENSMOCG00000019821	0.6454	0.00926768	0.725183	Cpne8	copine 8 [Source:NCBI gene;Acc:101986661]	ENSMUSG00000052560
ENSMOCG00000013182	-0.9832	0.0100405	0.741655	Top2a	DNA topoisomerase II alpha [Source:NCBI gene;Acc:101999568]	ENSMUSG00000020914
ENSMOCG00000002867	-1.20717	0.0100542	0.741655	OXTR	oxytocin receptor [Source:NCBI gene;Acc:101979991]	ENSMUSG00000049112
ENSMOCG00000020969	-1.17709	0.0106009	0.758136	Fkbp10	FKBP prolyl isomerase 10 [Source:NCBI gene;Acc:101984056]	ENSMUSG00000001555
ENSMOCG00000016609	-0.808584	0.0107594	0.758136	Aoc3	amine oxidase copper containing 3 [Source:NCBI gene;Acc:101995511]	ENSMUSG00000019326
ENSMOCG00000010088	-1.28837	0.010974	0.765641	Sod3	superoxide dismutase 3 [Source:NCBI gene;Acc:101994725]	ENSMUSG00000072941
ENSMOCG00000006653	-0.964319	0.0110287	0.765685	Adamts16	ADAM metallopeptidase with thrombospondin type 1 motif 16 [Source:NCBI gene;Acc:102001838]	ENSMUSG00000049538
ENSMOCG00000017839	-0.577535	0.0111916	0.76678	Ace	angiotensin-converting enzyme [Source:NCBI gene;Acc:101982560]	ENSMUSG00000020681
ENSMOCG00000004094	0.753443	0.0112303	0.76678	Gm27761	predicted gene, 27761 [Source:MGI Symbol;Acc:MGI:5531143]	ENSMUSG00000098566
ENSMOCG00000021296	-1.31687	0.0112611	0.76678	Prlr	prolactin receptor [Source:NCBI gene;Acc:102002764]	ENSMUSG00000005268
ENSMOCG00000022064	-0.869151	0.0116734	0.777844		testis specific 10 interacting protein [Source:NCBI gene;Acc:101979190]	ENSMUSG00000039330
ENSMOCG00000012564	-1.03577	0.0118251	0.777844	Stra6	stimulated by retinoic acid 6 [Source:NCBI gene;Acc:101996484]	ENSMUSG00000032327
ENSMOCG00000004259	-0.838652	0.0119727	0.777844	Rpe65	retinoid isomerohydrolase RPE65 [Source:NCBI gene;Acc:101986959]	ENSMUSG00000028174
ENSMOCG00000000837	0.532559	0.0122727	0.779736	Bmp15	bone morphogenetic protein 15 [Source:NCBI gene;Acc:101990707]	ENSMUSG00000023279
ENSMOCG00000000045	-0.816869	0.0123768	0.779736		lysozyme [Source:NCBI gene;Acc:101982099]	ENSMUSG00000069516
ENSMOCG00000005355	-0.998381	0.0125003	0.779736	Mrgprf	MAS related GPR family member F [Source:NCBI gene;Acc:101999053]	ENSMUSG00000031070
ENSMOCG00000011210	0.860004	0.012508	0.779736	Rac2	Rac family small GTPase 2 [Source:NCBI gene;Acc:101984296]	ENSMUSG00000033220
ENSMOCG00000021919	-0.558433	0.0128534	0.779736	Itga5	integrin subunit alpha 5 [Source:NCBI gene;Acc:101981290]	ENSMUSG00000000555
ENSMOCG00000015770	-0.599286	0.0130606	0.779736	Epha2	EPH receptor A2 [Source:NCBI gene;Acc:101979385]	ENSMUSG00000006445
ENSMOCG00000009902	-0.880557	0.0131589	0.779736	U2	U2 spliceosomal RNA [Source:RFAM;Acc:RF00004]
ENSMOCG00000022395	-0.954215	0.0131652	0.779736	Slc2a4	solute carrier family 2 member 4 [Source:NCBI gene;Acc:101991346]	ENSMUSG00000018566
ENSMOCG00000011697	-0.70374	0.0133241	0.779736	Gm27348	predicted gene, 27348 [Source:MGI Symbol;Acc:MGI:5530730]	ENSMUSG00000098953
ENSMOCG00000018362	0.839357	0.0137054	0.780891	Aoc2	amine oxidase, copper containing 2 (retina-specific) [Source:MGI Symbol;Acc:MGI:2668431]	ENSMUSG00000078651
ENSMOCG00000013239	-1.13898	0.0138463	0.780891	Cox7a1	cytochrome c oxidase subunit 7A1, mitochondrial [Source:NCBI gene;Acc:101985737]	ENSMUSG00000074218
ENSMOCG00000017712	-0.614684	0.0138896	0.780891			ENSMUSG00000006941
ENSMOCG00000007744	-0.512277	0.0139572	0.780891	Pifo	primary cilia formation [Source:NCBI gene;Acc:101985408]	ENSMUSG00000010136
ENSMOCG00000000367	-1.75762	0.0140354	0.780891	Slc4a5	solute carrier family 4 member 5 [Source:NCBI gene;Acc:101998812]	ENSMUSG00000068323
ENSMOCG00000007056	1.1074	0.0143147	0.780891			ENSMUSG00000029246
ENSMOCG00000008799	-1.16936	0.0143405	0.780891		ubiquitin-like protein 5 [Source:NCBI gene;Acc:101980277]	ENSMUSG00000113489
ENSMOCG00000010867	-0.620523	0.0143512	0.780891	SNORA74	Small nucleolar RNA SNORA74 [Source:RFAM;Acc:RF00090]	ENSMUSG00000065649
ENSMOCG00000010797	-0.557554	0.0144748	0.780891	Ror1	receptor tyrosine kinase like orphan receptor 1 [Source:NCBI gene;Acc:101990901]	ENSMUSG00000035305
ENSMOCG00000020902	0.597971	0.0145916	0.780891
ENSMOCG00000021274	1.16654	0.0152424	0.789924	Umod	uromodulin [Source:NCBI gene;Acc:101998865]	ENSMUSG00000030963
ENSMOCG00000012701	-0.816757	0.0152568	0.789924	Col8a1	collagen type VIII alpha 1 chain [Source:NCBI gene;Acc:101986798]	ENSMUSG00000068196
ENSMOCG00000022855	-1.41485	0.0155865	0.789924	Kcnj13	potassium inwardly rectifying channel subfamily J member 13 [Source:NCBI gene;Acc:101980078]	ENSMUSG00000079436
ENSMOCG00000016575	-1.09307	0.015687	0.789924	Cfap57	cilia and flagella associated protein 57 [Source:NCBI gene;Acc:101991721]	ENSMUSG00000028730
ENSMOCG00000001571	-1.16692	0.0158944	0.789924	Enpp2	ectonucleotide pyrophosphatase/phosphodiesterase 2 [Source:NCBI gene;Acc:102000272]	ENSMUSG00000022425
ENSMOCG00000008068	0.774431	0.0159255	0.789924	Amigo3	adhesion molecule with Ig like domain 3 [Source:NCBI gene;Acc:101981985]	ENSMUSG00000032593
ENSMOCG00000012784	0.50142	0.0159823	0.789924			ENSMUSG00000036833
ENSMOCG00000007861	0.585188	0.0164235	0.789924	Trib1	tribbles pseudokinase 1 [Source:NCBI gene;Acc:101979579]	ENSMUSG00000032501
ENSMOCG00000017752	0.565425	0.0164801	0.789924	Slc41a3	solute carrier family 41 member 3 [Source:NCBI gene;Acc:101997295]	ENSMUSG00000030089
ENSMOCG00000020731	-0.869296	0.0167362	0.789924	Sntg2	syntrophin gamma 2 [Source:NCBI gene;Acc:101998250]	ENSMUSG00000020672
ENSMOCG00000022542	0.588557	0.0167923	0.789924	Dclk3	doublecortin like kinase 3 [Source:NCBI gene;Acc:101990489]	ENSMUSG00000032500
ENSMOCG00000016326	0.985438	0.0168567	0.789924	Gucy2e	guanylate cyclase 2D, retinal [Source:NCBI gene;Acc:101982860]	ENSMUSG00000020890
ENSMOCG00000012068	0.743608	0.0168865	0.789924	Metazoa_SRP	Metazoan signal recognition particle RNA [Source:RFAM;Acc:RF00017]	ENSMUSG00000099021
ENSMOCG00000008205	-0.662098	0.0171872	0.792748	Sgms2	sphingomyelin synthase 2 [Source:NCBI gene;Acc:101989769]	ENSMUSG00000050931
ENSMOCG00000008500	-0.711325	0.0178085	0.80057	Snord17	small nucleolar RNA, C/D box 17 [Source:MGI Symbol;Acc:MGI:3819523]	ENSMUSG00000077714
ENSMOCG00000014373	1.21535	0.0179193	0.80057
ENSMOCG00000002105	0.609158	0.0180263	0.80057	Tert	telomerase reverse transcriptase [Source:MGI Symbol;Acc:MGI:1202709]	ENSMUSG00000021611
ENSMOCG00000005773	-0.538231	0.0180808	0.80057	Tll1	tolloid like 1 [Source:NCBI gene;Acc:101998834]	ENSMUSG00000053626
ENSMOCG00000000031	-0.557183	0.0181792	0.80057
ENSMOCG00000002400	-1.76643	0.0182278	0.80057	Ttr	transthyretin [Source:NCBI gene;Acc:101996516]	ENSMUSG00000061808
ENSMOCG00000004133	0.763118	0.0187073	0.804419	5_8S_rRNA	5.8S ribosomal RNA [Source:RFAM;Acc:RF00002]	ENSMUSG00000065922
ENSMOCG00000017937	-1.04783	0.0189507	0.806001	Thbs4	thrombospondin 4 [Source:NCBI gene;Acc:101983260]	ENSMUSG00000021702
ENSMOCG00000003694	0.737576	0.0190215	0.80659	Gpr165	probable G-protein coupled receptor 83 [Source:NCBI gene;Acc:101999900]	ENSMUSG00000031210
ENSMOCG00000002277	-0.777242	0.0191603	0.809112	Kctd11	potassium channel tetramerization domain containing 11 [Source:NCBI gene;Acc:101994654]	ENSMUSG00000046731
ENSMOCG00000016179	-0.975467	0.0192434	0.809112	Rbp1	retinol binding protein 1 [Source:NCBI gene;Acc:102000296]	ENSMUSG00000046402
ENSMOCG00000012562	-1.06222	0.0195681	0.812283	Tnnt2	troponin T2, cardiac type [Source:NCBI gene;Acc:101989066]	ENSMUSG00000026414
ENSMOCG00000021105	-0.922289	0.019874	0.812717	Fmo2	flavin containing dimethylaniline monoxygenase 2 [Source:NCBI gene;Acc:101992997]	ENSMUSG00000040170
ENSMOCG00000022932	-0.902925	0.0199693	0.812717	Col4a4	collagen type IV alpha 4 chain [Source:NCBI gene;Acc:101990831]	ENSMUSG00000067158
ENSMOCG00000018872	-0.892641	0.0202149	0.818012
ENSMOCG00000021528	0.602349	0.0203645	0.821716		protein phosphatase 1A-like [Source:NCBI gene;Acc:101986621]
ENSMOCG00000016138	-0.61786	0.0206784	0.822429	Cp	ceruloplasmin [Source:NCBI gene;Acc:101996264]	ENSMUSG00000003617
ENSMOCG00000000756	-0.706395	0.0207776	0.822429	Il17rc	interleukin 17 receptor C [Source:NCBI gene;Acc:101986790]	ENSMUSG00000030281
ENSMOCG00000002618	1.30264	0.0208022	0.822429	Terb1	telomere repeat binding bouquet formation protein 1 [Source:NCBI gene;Acc:101999384]	ENSMUSG00000052616
ENSMOCG00000014806	0.580068	0.0208467	0.822429	Arhgap25	Rho GTPase activating protein 25 [Source:NCBI gene;Acc:101982724]	ENSMUSG00000030047
ENSMOCG00000008662	-1.60245	0.0210328	0.823233		chloride intracellular channel 6 [Source:NCBI gene;Acc:101987649]	ENSMUSG00000022949
ENSMOCG00000022057	-1.06589	0.0212393	0.823233	Maats1	MYCBP associated and testis expressed 1 [Source:NCBI gene;Acc:101997206]	ENSMUSG00000022805
ENSMOCG00000001667	-0.96882	0.0213321	0.823233	Gm973	predicted gene 973 [Source:MGI Symbol;Acc:MGI:2685819]	ENSMUSG00000047361
ENSMOCG00000020660	-0.616023	0.0219621	0.833913	Ccdc8	coiled-coil domain containing 8 [Source:NCBI gene;Acc:101993836]	ENSMUSG00000041117
ENSMOCG00000000030	-0.626079	0.0221729	0.838688
ENSMOCG00000014576	-1.26845	0.0227816	0.849093	St6galnac2	ST6 N-acetylgalactosaminide alpha-2,6-sialyltransferase 2 [Source:NCBI gene;Acc:101983332]	ENSMUSG00000057286
ENSMOCG00000006627	-0.852444	0.0228507	0.849436		cingulin [Source:NCBI gene;Acc:102000810]
ENSMOCG00000002230	1.1464	0.0235003	0.85562		H-2 class I histocompatibility antigen, D-37 alpha chain-like [Source:NCBI gene;Acc:101989835]	ENSMUSG00000060550
ENSMOCG00000012675	-1.03205	0.0235004	0.85562	Capsl	calcyphosine like [Source:NCBI gene;Acc:102001646]	ENSMUSG00000039676
ENSMOCG00000017069	0.944569	0.0235743	0.85611	Crygs	crystallin gamma S [Source:NCBI gene;Acc:102001959]	ENSMUSG00000033501
ENSMOCG00000007372	-1.59861	0.0248303	0.873032	Tecta	tectorin alpha [Source:NCBI gene;Acc:101998657]	ENSMUSG00000037705
ENSMOCG00000021979	-0.821736	0.0253413	0.881427	Dcaf12l2	DDB1 and CUL4 associated factor 12-like 2 [Source:MGI Symbol;Acc:MGI:2445178]	ENSMUSG00000050926
ENSMOCG00000018071	0.697197	0.0253917	0.881427	2310009B15Rik	chromosome 6 C1orf53 homolog [Source:NCBI gene;Acc:101998009]	ENSMUSG00000079283
ENSMOCG00000001243	0.60226	0.0254848	0.882495	Ier2	immediate early response 2 [Source:NCBI gene;Acc:102001717]	ENSMUSG00000053560
ENSMOCG00000019704	-0.520012	0.0263458	0.897258			ENSMUSG00000057969
ENSMOCG00000019425	-0.884528	0.0264263	0.897258	Sulf1	sulfatase 1 [Source:NCBI gene;Acc:101984982]	ENSMUSG00000016918
ENSMOCG00000012161	-1.8894	0.0266092	0.897258	Cd164l2	CD164 molecule like 2 [Source:NCBI gene;Acc:101982963]	ENSMUSG00000028865
ENSMOCG00000021685	-0.504575	0.0270475	0.897258	Mrc1	mannose receptor C-type 1 [Source:NCBI gene;Acc:101980348]	ENSMUSG00000026712
ENSMOCG00000012065	0.615694	0.0273406	0.897258	Metazoa_SRP	Metazoan signal recognition particle RNA [Source:RFAM;Acc:RF00017]
ENSMOCG00000020168	-0.829266	0.0273904	0.897258	Cfap47	cilia and flagella associated protein 47 [Source:MGI Symbol;Acc:MGI:3781475]	ENSMUSG00000073077
ENSMOCG00000017513	-0.547246	0.0278652	0.897258	Htr3a	5-hydroxytryptamine receptor 3A [Source:NCBI gene;Acc:101985212]	ENSMUSG00000032269
ENSMOCG00000017614	0.691715	0.0279695	0.897258	Spag4	sperm associated antigen 4 [Source:NCBI gene;Acc:101995001]	ENSMUSG00000038180
ENSMOCG00000012957	-1.12649	0.0281204	0.897258	Col8a2	collagen type VIII alpha 2 chain [Source:NCBI gene;Acc:101994190]	ENSMUSG00000056174
ENSMOCG00000005505	-0.908423	0.0286159	0.897258	Gimap8	GTPase, IMAP family member 8 [Source:NCBI gene;Acc:101998558]	ENSMUSG00000064262
ENSMOCG00000019682	0.730186	0.0288874	0.897258	Gpr101	G protein-coupled receptor 101 [Source:NCBI gene;Acc:101983450]	ENSMUSG00000036357
ENSMOCG00000010089	1.17338	0.0289806	0.897258	U2	U2 spliceosomal RNA [Source:RFAM;Acc:RF00004]
ENSMOCG00000014563	-0.952191	0.0291102	0.897258		argininosuccinate synthase 1 [Source:NCBI gene;Acc:101989335]	ENSMUSG00000076441
ENSMOCG00000011126	0.935654	0.0292033	0.897258	Scn4b	sodium voltage-gated channel beta subunit 4 [Source:NCBI gene;Acc:101994931]	ENSMUSG00000046480
ENSMOCG00000004153	-0.658643	0.0292781	0.897258			ENSMUSG00000006057
ENSMOCG00000021181	-0.866231	0.0295483	0.897258	Fam180a	family with sequence similarity 180 member A [Source:NCBI gene;Acc:101981771]	ENSMUSG00000047420
ENSMOCG00000019606	-0.636801	0.0299972	0.897258	Col18a1	collagen type XVIII alpha 1 chain [Source:NCBI gene;Acc:101993346]	ENSMUSG00000001435
ENSMOCG00000014501	-0.675381	0.0300923	0.897258
ENSMOCG00000000690	0.800921	0.0302076	0.897258	Nts	neurotensin [Source:NCBI gene;Acc:101985907]	ENSMUSG00000019890
ENSMOCG00000014798	0.505892	0.030391	0.897258			ENSMUSG00000054517
ENSMOCG00000000334	0.879175	0.0304889	0.897258			ENSMUSG00000028188
ENSMOCG00000012096	0.723069	0.0305299	0.897258	Med7	mediator complex subunit 7 [Source:NCBI gene;Acc:101997256]	ENSMUSG00000020397
ENSMOCG00000003725	-1.5165	0.0306505	0.897258	Sostdc1	sclerostin domain containing 1 [Source:NCBI gene;Acc:101985562]	ENSMUSG00000036169
ENSMOCG00000005202	1.19388	0.0306607	0.897258	Gal	galanin and GMAP prepropeptide [Source:NCBI gene;Acc:102000418]	ENSMUSG00000024907
ENSMOCG00000011972	0.560026	0.0308402	0.897258	Metazoa_SRP	Metazoan signal recognition particle RNA [Source:RFAM;Acc:RF00017]
ENSMOCG00000018122	-0.85681	0.0308681	0.897258	Vipr2	vasoactive intestinal peptide receptor 2 [Source:NCBI gene;Acc:101978943]	ENSMUSG00000011171
ENSMOCG00000016762	0.636558	0.0311199	0.897258	Ptch2	patched 2 [Source:NCBI gene;Acc:101980873]	ENSMUSG00000028681
ENSMOCG00000010418	0.564619	0.0315554	0.897258	Insm1	INSM transcriptional repressor 1 [Source:NCBI gene;Acc:101986035]	ENSMUSG00000068154
ENSMOCG00000000327	-0.939726	0.0319468	0.897258	Espl1	extra spindle pole bodies like 1, separase [Source:NCBI gene;Acc:101992214]	ENSMUSG00000058290
ENSMOCG00000006344	0.526427	0.0320053	0.897258	Met	MET proto-oncogene, receptor tyrosine kinase [Source:NCBI gene;Acc:101992237]	ENSMUSG00000009376
ENSMOCG00000004183	-0.877506	0.0323274	0.897258		C-type lectin domain family 2 member D11-like [Source:NCBI gene;Acc:101992652]
ENSMOCG00000018022	-0.577952	0.0324081	0.897258	Slc2a10	solute carrier family 2 member 10 [Source:NCBI gene;Acc:101996815]	ENSMUSG00000027661
ENSMOCG00000005311	0.776914	0.032586	0.897258	Cnbd2	cyclic nucleotide binding domain containing 2 [Source:NCBI gene;Acc:101991869]	ENSMUSG00000038085
ENSMOCG00000016900	-0.852362	0.0327584	0.897258	Ect2	epithelial cell transforming 2 [Source:NCBI gene;Acc:102000095]	ENSMUSG00000027699
ENSMOCG00000021721	0.526891	0.033235	0.897258	Nod2	nucleotide binding oligomerization domain containing 2 [Source:NCBI gene;Acc:101988305]	ENSMUSG00000055994
ENSMOCG00000000095	0.508579	0.0335803	0.897258		methyltransferase like 4 [Source:NCBI gene;Acc:101990958]	ENSMUSG00000055660
ENSMOCG00000005939	-1.57153	0.0338438	0.897258	F5	coagulation factor V [Source:NCBI gene;Acc:101997385]	ENSMUSG00000026579
ENSMOCG00000020523	-0.761413	0.0340786	0.897258			ENSMUSG00000031171
ENSMOCG00000014708	0.824071	0.0340873	0.897258	Aldh3a1	aldehyde dehydrogenase 3 family member A1 [Source:NCBI gene;Acc:101992282]	ENSMUSG00000019102
ENSMOCG00000020589	-0.690416	0.0341337	0.897258	Ikzf3	IKAROS family zinc finger 3 [Source:MGI Symbol;Acc:MGI:1342542]	ENSMUSG00000018168
ENSMOCG00000001400	-0.598895	0.0346826	0.897258	Hpdl	4-hydroxyphenylpyruvate dioxygenase like [Source:NCBI gene;Acc:101979257]	ENSMUSG00000043155
ENSMOCG00000008820	0.974073	0.0347373	0.897258
ENSMOCG00000021552	-0.627237	0.0348311	0.897258			ENSMUSG00000033276
ENSMOCG00000000228	0.537576	0.0349199	0.897258	Aplf	aprataxin and PNKP like factor [Source:NCBI gene;Acc:101983646]	ENSMUSG00000030051
ENSMOCG00000012023	-1.86072	0.0351736	0.897258	Cldn1	claudin 1 [Source:NCBI gene;Acc:101987265]	ENSMUSG00000022512
ENSMOCG00000013521	-0.849818	0.0352229	0.897258	Uhrf1	ubiquitin like with PHD and ring finger domains 1 [Source:NCBI gene;Acc:101986448]	ENSMUSG00000001228
ENSMOCG00000012686	-0.619885	0.0361542	0.897258	Vstm5	V-set and transmembrane domain containing 5 [Source:NCBI gene;Acc:102001969]	ENSMUSG00000031937
ENSMOCG00000000003	-0.72368	0.0361696	0.897258
ENSMOCG00000021052	0.571588	0.0361733	0.897258	Ltc4s	leukotriene C4 synthase [Source:NCBI gene;Acc:101980038]	ENSMUSG00000020377
ENSMOCG00000005064	0.668934	0.0371289	0.905549	MC4R	melanocortin 4 receptor [Source:NCBI gene;Acc:101990144]	ENSMUSG00000047259
ENSMOCG00000009143	-0.552841	0.0374642	0.906932	Rgs16	regulator of G protein signaling 16 [Source:NCBI gene;Acc:101989409]	ENSMUSG00000026475
ENSMOCG00000019745	0.702525	0.0376064	0.906932	Tmprss5	transmembrane serine protease 5 [Source:NCBI gene;Acc:101986536]	ENSMUSG00000032268
ENSMOCG00000007124	-0.788088	0.0376631	0.906932	A2m	alpha-2-macroglobulin [Source:NCBI gene;Acc:102000462]	ENSMUSG00000030111
ENSMOCG00000000396	-0.594535	0.0378061	0.906932	Anpep	alanyl aminopeptidase, membrane [Source:NCBI gene;Acc:101993543]	ENSMUSG00000039062
ENSMOCG00000001113	-0.90316	0.0378449	0.906932	Cnmd	chondromodulin [Source:NCBI gene;Acc:101981338]	ENSMUSG00000022025
ENSMOCG00000003449	-1.2832	0.0382288	0.911506	U2	U2 spliceosomal RNA [Source:RFAM;Acc:RF00004]
ENSMOCG00000013562	0.889304	0.0383089	0.911881		WASH complex subunit 1-like [Source:NCBI gene;Acc:101985442]	ENSMUSG00000024101
ENSMOCG00000014064	0.724414	0.0387031	0.918177	Pram1	PML-RARA regulated adaptor molecule 1 [Source:NCBI gene;Acc:101982775]	ENSMUSG00000032739
ENSMOCG00000017322	-0.828817	0.0394575	0.925225	Crabp2	cellular retinoic acid binding protein 2 [Source:NCBI gene;Acc:101993058]	ENSMUSG00000004885
ENSMOCG00000013309	0.523291	0.0402566	0.926035	Baiap3	BAI1 associated protein 3 [Source:NCBI gene;Acc:101996577]	ENSMUSG00000047507
ENSMOCG00000016568	-1.09166	0.0402922	0.926035	Cyp2f2	cytochrome P450 2F2 [Source:NCBI gene;Acc:102001904]	ENSMUSG00000052974
ENSMOCG00000012870	0.744118	0.0410777	0.929366
ENSMOCG00000009976	-0.922382	0.041315	0.930199		gasdermin A [Source:NCBI gene;Acc:101980017]	ENSMUSG00000017204
ENSMOCG00000019265	0.932537	0.0413772	0.930199	AU021092	chromosome 7 C16orf89 homolog [Source:NCBI gene;Acc:101990597]	ENSMUSG00000051669
ENSMOCG00000003080	0.502979	0.0417177	0.933361		histone H2B type 3-B [Source:NCBI gene;Acc:101986350]
ENSMOCG00000000665	0.899799	0.0418474	0.933361	Ostn	osteocrin [Source:NCBI gene;Acc:101988295]	ENSMUSG00000052276
ENSMOCG00000017267	1.44964	0.0421152	0.937859	Crb1	crumbs cell polarity complex component 1 [Source:NCBI gene;Acc:101998754]	ENSMUSG00000063681
ENSMOCG00000016123	-1.47852	0.0424815	0.94046	Dynlrb2	dynein light chain roadblock-type 2 [Source:NCBI gene;Acc:101982631]	ENSMUSG00000034467
ENSMOCG00000012137	0.770173	0.0428155	0.94046	Arhgap36	Rho GTPase activating protein 36 [Source:NCBI gene;Acc:101986547]	ENSMUSG00000036198
ENSMOCG00000002402	1.54409	0.0430899	0.94046	Adad2	adenosine deaminase domain containing 2 [Source:NCBI gene;Acc:101990294]	ENSMUSG00000024266
ENSMOCG00000021643	-1.06354	0.0435276	0.94046	Wnt16	Wnt family member 16 [Source:NCBI gene;Acc:101998260]	ENSMUSG00000029671
ENSMOCG00000020704	0.724128	0.0436444	0.94046	Nxpe4	NXPE family member 4 [Source:NCBI gene;Acc:101982168]	ENSMUSG00000044229
ENSMOCG00000014068	0.516743	0.0438498	0.94046	Vsig10	V-set and immunoglobulin domain containing 10 [Source:NCBI gene;Acc:101982729]	ENSMUSG00000066894
ENSMOCG00000018737	0.527474	0.0438895	0.94046			ENSMUSG00000020380
ENSMOCG00000012442	-0.902455	0.0439458	0.94046	Greb1	growth regulating estrogen receptor binding 1 [Source:NCBI gene;Acc:102001412]	ENSMUSG00000036523
ENSMOCG00000000932	-0.546569	0.0440801	0.940786	Castor1	cytosolic arginine sensor for mTORC1 subunit 1 [Source:NCBI gene;Acc:101980094]	ENSMUSG00000020424
ENSMOCG00000005282	0.865318	0.044623	0.944592	Ankfn1	ankyrin-repeat and fibronectin type III domain containing 1 [Source:MGI Symbol;Acc:MGI:2686021]	ENSMUSG00000047773
ENSMOCG00000021272	-0.838894	0.0448488	0.944592	Loxl2	lysyl oxidase like 2 [Source:NCBI gene;Acc:101990046]	ENSMUSG00000034205
ENSMOCG00000009134	0.51393	0.0449644	0.944592	Krt10	keratin 10 [Source:NCBI gene;Acc:101996473]	ENSMUSG00000019761
ENSMOCG00000003036	-1.07866	0.0453398	0.944592	SNORA71	Small nucleolar RNA SNORA71 [Source:RFAM;Acc:RF00056]	ENSMUSG00000064405
ENSMOCG00000021907	0.61636	0.0456705	0.944592	Myo18b	myosin XVIIIb [Source:MGI Symbol;Acc:MGI:1921626]	ENSMUSG00000072720
ENSMOCG00000009882	-1.3667	0.0462167	0.945935	Ccdc146	coiled-coil domain containing 146 [Source:NCBI gene;Acc:101980739]	ENSMUSG00000064280
ENSMOCG00000004054	0.589576	0.0468685	0.951		leukotriene B4 receptor [Source:NCBI gene;Acc:101999320]
ENSMOCG00000017508	-0.69612	0.0472941	0.951458	Foxj1	forkhead box J1 [Source:NCBI gene;Acc:101980042]	ENSMUSG00000034227
ENSMOCG00000018445	-0.599174	0.0477228	0.951973		von Willebrand factor A domain-containing protein 5A-like [Source:NCBI gene;Acc:101989341]	ENSMUSG00000023186
ENSMOCG00000010849	-1.71815	0.0483378	0.956582		folate receptor alpha [Source:NCBI gene;Acc:101992185]
ENSMOCG00000013235	-0.596669	0.0485301	0.956582	Mgp	matrix Gla protein [Source:NCBI gene;Acc:101984037]	ENSMUSG00000030218
ENSMOCG00000010285	-1.01218	0.0487678	0.956582		60S ribosomal protein L22-like 1 [Source:NCBI gene;Acc:101984375]	ENSMUSG00000039221
ENSMOCG00000007312	-1.01604	0.0488584	0.956582	Tc2n	tandem C2 domains, nuclear [Source:NCBI gene;Acc:102002787]	ENSMUSG00000021187
ENSMOCG00000005196	-0.528449	0.0489652	0.956582		epoxide hydrolase 1-like [Source:NCBI gene;Acc:101990704]	ENSMUSG00000038776
ENSMOCG00000016051	-1.11987	0.0497037	0.960155	Aqp1	aquaporin 1 (Colton blood group) [Source:NCBI gene;Acc:101998991]	ENSMUSG00000004655

## Sheet: Father vs Mother
Ensembl Gene ID PV	log2FC	PValue	FDR	Gene Symbol PV	Description PV	Ensembl Gene ID MM
ENSMOCG00000017535	-0.658159	2.34543e-21	3.32183e-17	Kdm6a	lysine demethylase 6A [Source:NCBI gene;Acc:101988157]	ENSMUSG00000037369
ENSMOCG00000001511	0.91552	3.27977e-09	1.54838e-05	Rbm3	RNA binding motif protein 3 [Source:NCBI gene;Acc:101979192]	ENSMUSG00000031167
ENSMOCG00000014356	-2.3839	2.78715e-07	0.000986861	Dock11	dedicator of cytokinesis 11 [Source:MGI Symbol;Acc:MGI:1923224]	ENSMUSG00000031093
ENSMOCG00000003210	-0.712636	2.45333e-06	0.00694929			ENSMUSG00000092035
ENSMOCG00000011384	-1.93788	1.0322e-05	0.023172	Klhl1	kelch like family member 1 [Source:NCBI gene;Acc:101989417]	ENSMUSG00000022076
ENSMOCG00000009671	-1.23017	1.14527e-05	0.023172	Oprm1	opioid receptor mu 1 [Source:NCBI gene;Acc:101981223]	ENSMUSG00000000766
ENSMOCG00000009464	0.526313	2.05518e-05	0.0343871	Smarca1	SWI/SNF related, matrix associated, actin dependent regulator of chromatin, subfamily a, member 1 [Source:NCBI gene;Acc:102001565]	ENSMUSG00000031099
ENSMOCG00000017685	-0.964664	2.36737e-05	0.0343871	Heph	hephaestin [Source:NCBI gene;Acc:102000436]	ENSMUSG00000031209
ENSMOCG00000010473	-1.3525	2.51483e-05	0.0343871	Y_RNA	Y RNA [Source:RFAM;Acc:RF00019]	ENSMUSG00000064945
ENSMOCG00000011455	-0.92312	2.67075e-05	0.0343871		PWWP domain containing 3B [Source:NCBI gene;Acc:101983955]	ENSMUSG00000042515
ENSMOCG00000005202	-2.34809	2.95586e-05	0.0348866	Gal	galanin and GMAP prepropeptide [Source:NCBI gene;Acc:102000418]	ENSMUSG00000024907
ENSMOCG00000002487	0.5981	0.000126035	0.127502	St6galnac3	ST6 N-acetylgalactosaminide alpha-2,6-sialyltransferase 3 [Source:NCBI gene;Acc:101996523]	ENSMUSG00000052544
ENSMOCG00000016359	-0.959457	0.000209576	0.185514	Meis1	Meis homeobox 1 [Source:NCBI gene;Acc:102000847]	ENSMUSG00000020160
ENSMOCG00000022277	-1.76458	0.000340189	0.267145	Fndc9	fibronectin type III domain containing 9 [Source:NCBI gene;Acc:101990033]	ENSMUSG00000048721
ENSMOCG00000021962	-0.616597	0.000401016	0.272569	Zdbf2	zinc finger, DBF-type containing 2 [Source:MGI Symbol;Acc:MGI:1921134]	ENSMUSG00000027520
ENSMOCG00000001127	-2.26237	0.000404148	0.272569	Irx1	iroquois homeobox 1 [Source:NCBI gene;Acc:102002379]	ENSMUSG00000060969
ENSMOCG00000013309	-0.894222	0.000510755	0.300266	Baiap3	BAI1 associated protein 3 [Source:NCBI gene;Acc:101996577]	ENSMUSG00000047507
ENSMOCG00000008431	-0.602908	0.000530018	0.300266	Lcat	lecithin-cholesterol acyltransferase [Source:NCBI gene;Acc:102000210]	ENSMUSG00000035237
ENSMOCG00000008439	-2.4089	0.000728087	0.336303	H2-Ab1	H-2 class II histocompatibility antigen, A beta chain-like [Source:NCBI gene;Acc:101995973]	ENSMUSG00000073421
ENSMOCG00000011050	-3.69705	0.000736101	0.336303	Chat	choline O-acetyltransferase [Source:NCBI gene;Acc:101981619]	ENSMUSG00000021919
ENSMOCG00000019715	-2.05301	0.000790443	0.341123	Slc5a7	solute carrier family 5 member 7 [Source:NCBI gene;Acc:101979969]	ENSMUSG00000023945
ENSMOCG00000009846	-0.520578	0.000803138	0.341123	Phyhd1	phytanoyl-CoA dioxygenase domain containing 1 [Source:NCBI gene;Acc:101998189]	ENSMUSG00000079484
ENSMOCG00000008186	-0.625927	0.00121787	0.455188	Ecel1	endothelin converting enzyme like 1 [Source:NCBI gene;Acc:101982889]	ENSMUSG00000026247
ENSMOCG00000011318	-0.80899	0.00122595	0.455188	Pla2g4a	phospholipase A2 group IVA [Source:NCBI gene;Acc:101981792]	ENSMUSG00000056220
ENSMOCG00000000062	0.985939	0.00123639	0.455188	Rnase6	ribonuclease A family member k6 [Source:NCBI gene;Acc:101983799]	ENSMUSG00000021880
ENSMOCG00000017614	-1.01299	0.00133525	0.472779	Spag4	sperm associated antigen 4 [Source:NCBI gene;Acc:101995001]	ENSMUSG00000038180
ENSMOCG00000014810	-0.65518	0.00145217	0.476097	Hs6st2	heparan sulfate 6-O-sulfotransferase 2 [Source:NCBI gene;Acc:101999816]	ENSMUSG00000062184
ENSMOCG00000019629	-1.97438	0.00147489	0.476097	Chrnb4	cholinergic receptor nicotinic beta 4 subunit [Source:NCBI gene;Acc:101988686]	ENSMUSG00000035200
ENSMOCG00000020737	-0.737905	0.00158991	0.489519	Hcn4	hyperpolarization activated cyclic nucleotide gated potassium channel 4 [Source:NCBI gene;Acc:102001607]	ENSMUSG00000032338
ENSMOCG00000000431	-0.574586	0.00168613	0.497515	Ung	uracil DNA glycosylase [Source:NCBI gene;Acc:101985282]	ENSMUSG00000029591
ENSMOCG00000012482	-1.60679	0.00220027	0.577082	Prima1	proline rich membrane anchor 1 [Source:NCBI gene;Acc:101986024]	ENSMUSG00000041669
ENSMOCG00000017485	-1.00044	0.00239135	0.579577	Lrrc3	leucine rich repeat containing 3 [Source:NCBI gene;Acc:101999907]	ENSMUSG00000051652
ENSMOCG00000009401	-0.941985	0.00242336	0.579577	U4	U4 spliceosomal RNA [Source:RFAM;Acc:RF00015]	ENSMUSG00000094377
ENSMOCG00000021595	-0.590083	0.00245532	0.579577	Rasgef1b	RasGEF domain family member 1B [Source:NCBI gene;Acc:101992039]	ENSMUSG00000089809
ENSMOCG00000009134	-0.773134	0.00272394	0.622244	Krt10	keratin 10 [Source:NCBI gene;Acc:101996473]	ENSMUSG00000019761
ENSMOCG00000022243	-0.514015	0.00286654	0.644426	Olfm3	olfactomedin 3 [Source:NCBI gene;Acc:101981565]	ENSMUSG00000027965
ENSMOCG00000012784	-0.625229	0.00292601	0.646068			ENSMUSG00000036833
ENSMOCG00000001461	0.828792	0.00296508	0.646068	Papln	papilin, proteoglycan like sulfated glycoprotein [Source:NCBI gene;Acc:101988384]	ENSMUSG00000021223
ENSMOCG00000003934	-1.38791	0.00309125	0.663353	Cbln1	cerebellin 1 precursor [Source:NCBI gene;Acc:101984051]	ENSMUSG00000031654
ENSMOCG00000017157	-0.573766	0.00323778	0.684429
ENSMOCG00000007360	-1.1993	0.00362827	0.744741	Gpr52	G protein-coupled receptor 52 [Source:NCBI gene;Acc:101982896]	ENSMUSG00000118401
ENSMOCG00000020811	-0.955772	0.00380093	0.758205	Calcr	calcitonin receptor [Source:NCBI gene;Acc:101995289]	ENSMUSG00000023964
ENSMOCG00000015513	-0.77916	0.00389245	0.765207	Calb2	calbindin 2 [Source:NCBI gene;Acc:101995118]	ENSMUSG00000003657
ENSMOCG00000020732	0.644989	0.00402135	0.765207	Tex15	testis expressed gene 15 [Source:MGI Symbol;Acc:MGI:1934816]	ENSMUSG00000009628
ENSMOCG00000002016	-2.10721	0.00403426	0.765207	Irx2	iroquois homeobox 2 [Source:NCBI gene;Acc:102002938]	ENSMUSG00000001504
ENSMOCG00000003306	-0.822251	0.00421423	0.765207	Adcyap1	adenylate cyclase activating polypeptide 1 [Source:NCBI gene;Acc:102002732]	ENSMUSG00000024256
ENSMOCG00000001275	-0.531742	0.00429005	0.769114	Hic1	HIC ZBTB transcriptional repressor 1 [Source:NCBI gene;Acc:101994762]	ENSMUSG00000043099
ENSMOCG00000001804	-0.566043	0.00439331	0.770239	Cacna2d2	calcium voltage-gated channel auxiliary subunit alpha2delta 2 [Source:NCBI gene;Acc:101996479]	ENSMUSG00000010066
ENSMOCG00000011928	-0.670465	0.00496119	0.795462	Tgif2	TGFB induced factor homeobox 2 [Source:NCBI gene;Acc:101989506]	ENSMUSG00000062175
ENSMOCG00000008067	-1.58472	0.00502634	0.795462	Chrna3	cholinergic receptor nicotinic alpha 3 subunit [Source:NCBI gene;Acc:101988026]	ENSMUSG00000032303
ENSMOCG00000011552	-1.156	0.00508395	0.795462	Ngfr	nerve growth factor receptor [Source:NCBI gene;Acc:101987761]	ENSMUSG00000000120
ENSMOCG00000006722	-1.03855	0.00508929	0.795462	Gem	GTP binding protein overexpressed in skeletal muscle [Source:NCBI gene;Acc:101996720]	ENSMUSG00000028214
ENSMOCG00000012834	-0.806143	0.00529578	0.797917	Homez	homeobox and leucine zipper encoding [Source:NCBI gene;Acc:101988800]	ENSMUSG00000057156
ENSMOCG00000012078	0.707312	0.00549074	0.810056	Metazoa_SRP	Metazoan signal recognition particle RNA [Source:RFAM;Acc:RF00017]
ENSMOCG00000006198	-0.89133	0.00575408	0.840156	Ngb	neuroglobin [Source:NCBI gene;Acc:101985371]	ENSMUSG00000021032
ENSMOCG00000021316	-0.522158	0.00610636	0.866937	Slc8a3	solute carrier family 8 member A3 [Source:NCBI gene;Acc:101981589]	ENSMUSG00000079055
ENSMOCG00000002519	-0.889044	0.00613614	0.866937	Cbln4	cerebellin 4 precursor [Source:NCBI gene;Acc:101982231]	ENSMUSG00000067578
ENSMOCG00000022733	-0.945253	0.00636496	0.873166	Glra1	glycine receptor alpha 1 [Source:NCBI gene;Acc:101999866]	ENSMUSG00000000263
ENSMOCG00000020521	-1.55937	0.00653287	0.873166	Actg2	actin gamma 2, smooth muscle [Source:NCBI gene;Acc:101996167]	ENSMUSG00000059430
ENSMOCG00000001321	-0.65926	0.0065982	0.873166	Atf5	activating transcription factor 5 [Source:NCBI gene;Acc:101979056]	ENSMUSG00000038539
ENSMOCG00000008601	-0.824052	0.00669255	0.873166	U12	U12 minor spliceosomal RNA [Source:RFAM;Acc:RF00007]	ENSMUSG00000065176
ENSMOCG00000005124	-0.637431	0.00684325	0.873166	Ret	ret proto-oncogene [Source:NCBI gene;Acc:101982727]	ENSMUSG00000030110
ENSMOCG00000016979	0.829569	0.00686901	0.873166	Tead4	TEA domain family member 4 [Source:MGI Symbol;Acc:MGI:106907]	ENSMUSG00000030353
ENSMOCG00000014133	-1.21768	0.00695999	0.873166	Syt9	synaptotagmin 9 [Source:NCBI gene;Acc:101980137]	ENSMUSG00000062542
ENSMOCG00000003246	-0.659011	0.00711805	0.875223		hereditary hemochromatosis protein homolog [Source:NCBI gene;Acc:101993508]	ENSMUSG00000040987
ENSMOCG00000002613	-1.84743	0.00722802	0.875223	Onecut1	one cut homeobox 1 [Source:NCBI gene;Acc:101980684]	ENSMUSG00000043013
ENSMOCG00000005448	-1.41131	0.00729936	0.875223	Kctd8	potassium channel tetramerization domain containing 8 [Source:NCBI gene;Acc:101995679]	ENSMUSG00000037653
ENSMOCG00000016213	-0.895931	0.00741481	0.875223	Zmym1	zinc finger MYM-type containing 1 [Source:NCBI gene;Acc:101990335]	ENSMUSG00000043872
ENSMOCG00000021236	-0.537723	0.00741558	0.875223	Trim66	tripartite motif containing 66 [Source:NCBI gene;Acc:101990701]	ENSMUSG00000031026
ENSMOCG00000016172	0.515757	0.00775863	0.893378	Col9a2	collagen type IX alpha 2 chain [Source:NCBI gene;Acc:101988438]	ENSMUSG00000028626
ENSMOCG00000012340	-0.632849	0.00807877	0.908538	Gfra1	GDNF family receptor alpha 1 [Source:NCBI gene;Acc:101989471]	ENSMUSG00000025089
ENSMOCG00000000830	-0.531979	0.00808274	0.908538	Card6	caspase recruitment domain family member 6 [Source:NCBI gene;Acc:101989864]	ENSMUSG00000041849
ENSMOCG00000008988	-0.510974	0.00834779	0.923099	Cd93	CD93 molecule [Source:NCBI gene;Acc:101981867]	ENSMUSG00000027435
ENSMOCG00000018965	1.82093	0.00861276	0.923099		collagen type X alpha 1 chain [Source:NCBI gene;Acc:101993465]
ENSMOCG00000002818	-1.0218	0.00915628	0.946572	Cpne9	copine family member 9 [Source:NCBI gene;Acc:101983183]	ENSMUSG00000030270
ENSMOCG00000015051	-1.27006	0.00954262	0.958526	Crybb1	crystallin beta B1 [Source:NCBI gene;Acc:102000841]	ENSMUSG00000029343
ENSMOCG00000004757	0.742565	0.0098524	0.975801	Slc25a43	solute carrier family 25 member 43 [Source:NCBI gene;Acc:101998103]	ENSMUSG00000037636
ENSMOCG00000000963	-2.14113	0.0100746	0.977307	Irx5	iroquois homeobox 5 [Source:NCBI gene;Acc:101987850]	ENSMUSG00000031737
ENSMOCG00000014806	-0.648606	0.0102358	0.978866	Arhgap25	Rho GTPase activating protein 25 [Source:NCBI gene;Acc:101982724]	ENSMUSG00000030047
ENSMOCG00000013394	-0.596832	0.010243	0.978866	DRD2	dopamine receptor D2 [Source:NCBI gene;Acc:101987565]	ENSMUSG00000032259
ENSMOCG00000003033	-0.613754	0.0105466	0.978866	Gucy1a1	guanylate cyclase 1 soluble subunit alpha 1 [Source:NCBI gene;Acc:101995112]	ENSMUSG00000033910
ENSMOCG00000009755	-1.75189	0.0106642	0.978866	U2	U2 spliceosomal RNA [Source:RFAM;Acc:RF00004]	ENSMUSG00000064856
ENSMOCG00000021356	-0.66412	0.0107439	0.978866	Smpdl3a	sphingomyelin phosphodiesterase acid like 3A [Source:NCBI gene;Acc:101981756]	ENSMUSG00000019872
ENSMOCG00000011943	1.47512	0.0108004	0.978866	RNaseP_nuc	Nuclear RNase P [Source:RFAM;Acc:RF00009]
ENSMOCG00000014021	-0.529864	0.0108509	0.978866		TRAF3 interacting protein 2 [Source:NCBI gene;Acc:101997872]
ENSMOCG00000017267	-1.83003	0.0113979	0.999825	Crb1	crumbs cell polarity complex component 1 [Source:NCBI gene;Acc:101998754]	ENSMUSG00000063681
ENSMOCG00000004821	-1.22418	0.0119853	0.999841	5S_rRNA	5S ribosomal RNA [Source:RFAM;Acc:RF00001]	ENSMUSG00000096367
ENSMOCG00000008125	0.743579	0.0120755	0.999841	Fkbp7	FKBP prolyl isomerase 7 [Source:NCBI gene;Acc:102002431]	ENSMUSG00000002732
ENSMOCG00000022493	-0.508906	0.012533	0.999841			ENSMUSG00000040711
ENSMOCG00000022488	-1.2974	0.0126043	0.999841	Gpr139	G protein-coupled receptor 139 [Source:NCBI gene;Acc:101990319]	ENSMUSG00000066197
ENSMOCG00000001177	-0.514982	0.0127371	0.999841		androgen receptor [Source:NCBI gene;Acc:101998704]	ENSMUSG00000046532
ENSMOCG00000008875	0.56533	0.0130039	0.999841		G-patch domain containing 4 [Source:NCBI gene;Acc:101990535]	ENSMUSG00000028069
ENSMOCG00000013021	-0.681656	0.0137074	0.999841	Amigo2	adhesion molecule with Ig like domain 2 [Source:NCBI gene;Acc:101989187]	ENSMUSG00000048218
ENSMOCG00000000968	-0.521523	0.013891	0.999841	Fos	Fos proto-oncogene, AP-1 transcription factor subunit [Source:NCBI gene;Acc:101978854]	ENSMUSG00000021250
ENSMOCG00000018040	-0.549723	0.0142247	0.999841	Cbln2	cerebellin 2 precursor [Source:NCBI gene;Acc:101998323]	ENSMUSG00000024647
ENSMOCG00000010670	-2.44693	0.0143232	0.999841	Pou4f1	POU class 4 homeobox 1 [Source:NCBI gene;Acc:101996834]	ENSMUSG00000048349
ENSMOCG00000016090	-0.558598	0.0158323	0.999841	Sema3d	semaphorin 3D [Source:NCBI gene;Acc:101998048]	ENSMUSG00000040254
ENSMOCG00000014798	-0.567932	0.0161238	0.999841			ENSMUSG00000054517
ENSMOCG00000016646	-0.596481	0.0168544	0.999841	Acy3	aminoacylase 3 [Source:NCBI gene;Acc:101981082]	ENSMUSG00000024866
ENSMOCG00000018649	0.567971	0.0168545	0.999841		radial spoke head 3 [Source:NCBI gene;Acc:101985364]	ENSMUSG00000023806
ENSMOCG00000006556	-0.658451	0.0170178	0.999841	Fzd7	frizzled class receptor 7 [Source:NCBI gene;Acc:101990088]	ENSMUSG00000041075
ENSMOCG00000012241	-0.704419	0.0170677	0.999841	Fads6	fatty acid desaturase 6 [Source:NCBI gene;Acc:101988527]	ENSMUSG00000044788
ENSMOCG00000000532	-1.22711	0.0171168	0.999841		castor zinc finger 1 [Source:NCBI gene;Acc:101984749]
ENSMOCG00000009256	-0.501221	0.0171558	0.999841	Rhbdd1	rhomboid domain containing 1 [Source:NCBI gene;Acc:101991114]	ENSMUSG00000026142
ENSMOCG00000013131	0.557188	0.0172265	0.999841	Gas2	growth arrest specific 2 [Source:NCBI gene;Acc:101984389]	ENSMUSG00000030498
ENSMOCG00000001148	-0.799002	0.0172276	0.999841	Qpct	glutaminyl-peptide cyclotransferase [Source:NCBI gene;Acc:101987059]	ENSMUSG00000024084
ENSMOCG00000002618	-1.34596	0.0174513	0.999841	Terb1	telomere repeat binding bouquet formation protein 1 [Source:NCBI gene;Acc:101999384]	ENSMUSG00000052616
ENSMOCG00000008843	-0.808504	0.0176098	0.999841	Shh	sonic hedgehog signaling molecule [Source:NCBI gene;Acc:101987276]	ENSMUSG00000002633
ENSMOCG00000007260	0.818559	0.0177877	0.999841	Myo15	myosin XVA [Source:NCBI gene;Acc:101997534]	ENSMUSG00000042678
ENSMOCG00000022587	0.510814	0.0178321	0.999841	Fbxl7	F-box and leucine rich repeat protein 7 [Source:NCBI gene;Acc:101988923]	ENSMUSG00000043556
ENSMOCG00000010871	-0.534723	0.018144	0.999841	Minar1	membrane integral NOTCH2 associated receptor 1 [Source:NCBI gene;Acc:101987271]	ENSMUSG00000039313
ENSMOCG00000019385	-0.818082	0.0181867	0.999841	Dgkk	diacylglycerol kinase kappa [Source:NCBI gene;Acc:101991263]	ENSMUSG00000062393
ENSMOCG00000000392	-0.543515	0.0182269	0.999841		ribosomal modification protein rimK like family member B [Source:NCBI gene;Acc:102001503]	ENSMUSG00000040649
ENSMOCG00000017198	-0.702144	0.018377	0.999841
ENSMOCG00000015344	-0.776414	0.0184284	0.999841	Zic1	Zic family member 1 [Source:NCBI gene;Acc:101990952]	ENSMUSG00000032368
ENSMOCG00000007918	-1.07257	0.018732	0.999841	Fzd10	frizzled class receptor 10 [Source:NCBI gene;Acc:101988190]	ENSMUSG00000081683
ENSMOCG00000008306	-0.821311	0.0187962	0.999841	Snora68	small nucleolar RNA, H/ACA box 68 [Source:MGI Symbol;Acc:MGI:2148181]	ENSMUSG00000077563
ENSMOCG00000020664	-0.747268	0.0189241	0.999841	Shisa2	shisa family member 2 [Source:NCBI gene;Acc:102000340]	ENSMUSG00000044461
ENSMOCG00000020686	-1.01193	0.0193032	0.999841	Pdlim3	PDZ and LIM domain 3 [Source:NCBI gene;Acc:101981585]	ENSMUSG00000031636
ENSMOCG00000013653	-0.870376	0.0194404	0.999841	Vav3	vav guanine nucleotide exchange factor 3 [Source:NCBI gene;Acc:101996847]	ENSMUSG00000033721
ENSMOCG00000015092	-0.752475	0.0194758	0.999841	Postn	periostin [Source:NCBI gene;Acc:101999373]	ENSMUSG00000027750
ENSMOCG00000018804	-0.865288	0.019517	0.999841	Ces5a	carboxylesterase 5A [Source:MGI Symbol;Acc:MGI:1915185]	ENSMUSG00000058019
ENSMOCG00000010704	-1.64391	0.0198289	0.999841	Gpr151	G protein-coupled receptor 151 [Source:NCBI gene;Acc:101989860]	ENSMUSG00000042816
ENSMOCG00000001547	-0.516558	0.0199492	0.999841	Phtf2	putative homeodomain transcription factor 2 [Source:NCBI gene;Acc:101979406]	ENSMUSG00000039987
ENSMOCG00000006381	-0.86632	0.020074	0.999841			ENSMUSG00000025602
ENSMOCG00000000228	-0.596632	0.0204336	0.999841	Aplf	aprataxin and PNKP like factor [Source:NCBI gene;Acc:101983646]	ENSMUSG00000030051
ENSMOCG00000018420	-1.07613	0.020912	0.999841	Lhx9	LIM homeobox 9 [Source:NCBI gene;Acc:101997524]	ENSMUSG00000019230
ENSMOCG00000006531	-0.53043	0.0215532	0.999841	Tcerg1l	transcription elongation regulator 1 like [Source:NCBI gene;Acc:102000243]	ENSMUSG00000091002
ENSMOCG00000009566	0.63695	0.0217112	0.999841	Ppp1r3d	protein phosphatase 1 regulatory subunit 3D [Source:NCBI gene;Acc:101991121]	ENSMUSG00000049999
ENSMOCG00000019978	0.508811	0.0220144	0.999841	Rassf4	Ras association domain family member 4 [Source:NCBI gene;Acc:101978948]	ENSMUSG00000042129
ENSMOCG00000005212	-0.624757	0.022057	0.999841	Fer1l5	fer-1 like family member 5 [Source:NCBI gene;Acc:101981029]	ENSMUSG00000037432
ENSMOCG00000021979	0.855825	0.022481	0.999841	Dcaf12l2	DDB1 and CUL4 associated factor 12-like 2 [Source:MGI Symbol;Acc:MGI:2445178]	ENSMUSG00000050926
ENSMOCG00000001231	0.517112	0.0233316	0.999841	Has1	hyaluronan synthase 1 [Source:MGI Symbol;Acc:MGI:106590]	ENSMUSG00000003665
ENSMOCG00000004349	-0.869723	0.0236165	0.999841	Kcnk6	potassium two pore domain channel subfamily K member 6 [Source:NCBI gene;Acc:101992707]	ENSMUSG00000046410
ENSMOCG00000012243	-0.734314	0.0236174	0.999841		cyclin dependent kinase like 3 [Source:NCBI gene;Acc:101992840]	ENSMUSG00000020389
ENSMOCG00000022464	-1.32266	0.0238474	0.999841	Ebf3	EBF transcription factor 3 [Source:NCBI gene;Acc:101998218]	ENSMUSG00000010476
ENSMOCG00000019011	-0.894668	0.02417	0.999841	Adamts8	ADAM metallopeptidase with thrombospondin type 1 motif 8 [Source:NCBI gene;Acc:101999666]	ENSMUSG00000031994
ENSMOCG00000000597	-1.10434	0.0243506	0.999841	Wdr86	WD repeat domain 86 [Source:NCBI gene;Acc:101981053]	ENSMUSG00000055235
ENSMOCG00000002966	0.849203	0.0250699	0.999841	Myof	myoferlin [Source:NCBI gene;Acc:101991643]	ENSMUSG00000048612
ENSMOCG00000008068	-0.726058	0.0253209	0.999841	Amigo3	adhesion molecule with Ig like domain 3 [Source:NCBI gene;Acc:101981985]	ENSMUSG00000032593
ENSMOCG00000012450	-0.524438	0.0255078	0.999841		Ras association domain family member 7 [Source:NCBI gene;Acc:101996022]	ENSMUSG00000038618
ENSMOCG00000015292	1.47396	0.0255234	0.999841			ENSMUSG00000066512
ENSMOCG00000010299	-0.645294	0.0258908	0.999841	Klhl6	kelch like family member 6 [Source:NCBI gene;Acc:101983209]	ENSMUSG00000043008
ENSMOCG00000014064	-0.788813	0.0262212	0.999841	Pram1	PML-RARA regulated adaptor molecule 1 [Source:NCBI gene;Acc:101982775]	ENSMUSG00000032739
ENSMOCG00000017846	-1.10679	0.0262374	0.999841	Txlnb	taxilin beta [Source:NCBI gene;Acc:102002215]	ENSMUSG00000039891
ENSMOCG00000000254	-0.650043	0.0265621	0.999841	Asb4	ankyrin repeat and SOCS box containing 4 [Source:NCBI gene;Acc:101999544]	ENSMUSG00000042607
ENSMOCG00000002726	-0.868819	0.0265785	0.999841	Nwd2	NACHT and WD repeat domain containing 2 [Source:NCBI gene;Acc:101981469]	ENSMUSG00000090061
ENSMOCG00000020176	0.502856	0.0266153	0.999841	Eepd1	endonuclease/exonuclease/phosphatase family domain containing 1 [Source:NCBI gene;Acc:101993679]	ENSMUSG00000036611
ENSMOCG00000013155	-0.888396	0.0267885	0.999841			ENSMUSG00000011382
ENSMOCG00000011697	0.638589	0.0268533	0.999841	Gm27348	predicted gene, 27348 [Source:MGI Symbol;Acc:MGI:5530730]	ENSMUSG00000098953
ENSMOCG00000002545	-0.889906	0.0270632	0.999841	Gpr6	G protein-coupled receptor 6 [Source:NCBI gene;Acc:101979137]	ENSMUSG00000046922
ENSMOCG00000017219	0.505732	0.0273281	0.999841		tRNA methyltransferase 10A [Source:NCBI gene;Acc:102002103]	ENSMUSG00000004127
ENSMOCG00000017752	-0.525368	0.0280328	0.999841	Slc41a3	solute carrier family 41 member 3 [Source:NCBI gene;Acc:101997295]	ENSMUSG00000030089
ENSMOCG00000013923	-0.936905	0.0286996	0.999841	Slitrk6	SLIT and NTRK like family member 6 [Source:NCBI gene;Acc:101999259]	ENSMUSG00000045871
ENSMOCG00000005359	-1.29637	0.0298397	0.999841			ENSMUSG00000043716
ENSMOCG00000002809	-1.04712	0.0308656	0.999841	Scube1	signal peptide, CUB domain and EGF like domain containing 1 [Source:NCBI gene;Acc:101990425]	ENSMUSG00000016763
ENSMOCG00000017101	-0.786708	0.0310837	0.999841			ENSMUSG00000007646
ENSMOCG00000002417	-0.876257	0.0313723	0.999841	Dnah6	dynein axonemal heavy chain 6 [Source:NCBI gene;Acc:101990464]	ENSMUSG00000052861
ENSMOCG00000002390	-1.19705	0.031971	0.999841	Mmp25	matrix metallopeptidase 25 [Source:NCBI gene;Acc:101998949]	ENSMUSG00000023903
ENSMOCG00000007572	-1.16498	0.0328829	0.999841	Nhlh2	nescient helix-loop-helix 2 [Source:NCBI gene;Acc:101984192]	ENSMUSG00000048540
ENSMOCG00000020437	0.710996	0.0335337	0.999841		small nuclear ribonucleoprotein polypeptide F [Source:NCBI gene;Acc:101997953]	ENSMUSG00000020018
ENSMOCG00000016766	-0.603049	0.0338533	0.999841	Gprin2	G protein regulated inducer of neurite outgrowth 2 [Source:NCBI gene;Acc:101998485]	ENSMUSG00000071531
ENSMOCG00000011828	-1.02589	0.0343091	0.999841	Slc38a8	solute carrier family 38 member 8 [Source:NCBI gene;Acc:101988868]	ENSMUSG00000034224
ENSMOCG00000004148	-0.80603	0.0346408	0.999841	5_8S_rRNA	5.8S ribosomal RNA [Source:RFAM;Acc:RF00002]
ENSMOCG00000014373	-1.08317	0.0347561	0.999841
ENSMOCG00000009018	-0.513042	0.0351063	0.999841	Nnat	neuronatin [Source:NCBI gene;Acc:101984322]	ENSMUSG00000067786
ENSMOCG00000001284	-0.696688	0.0352919	0.999841	Lgr6	leucine rich repeat containing G protein-coupled receptor 6 [Source:NCBI gene;Acc:101983324]	ENSMUSG00000042793
ENSMOCG00000011126	-0.896898	0.0364164	0.999841	Scn4b	sodium voltage-gated channel beta subunit 4 [Source:NCBI gene;Acc:101994931]	ENSMUSG00000046480
ENSMOCG00000018583	-0.578717	0.0364536	0.999841			ENSMUSG00000056608
ENSMOCG00000009408	-0.822093	0.0374383	0.999841	Fndc1	fibronectin type III domain containing 1 [Source:MGI Symbol;Acc:MGI:1915905]	ENSMUSG00000071984
ENSMOCG00000012870	-0.758634	0.0380585	0.999841
ENSMOCG00000002901	-0.615597	0.0381119	0.999841	Htr2c	5-hydroxytryptamine receptor 2C [Source:NCBI gene;Acc:101999303]	ENSMUSG00000041380
ENSMOCG00000008820	-0.963413	0.0382657	0.999841
ENSMOCG00000008342	-0.655858	0.0390272	0.999841	1110032F04Rik	chromosome 1 C3orf80 homolog [Source:NCBI gene;Acc:101981495]	ENSMUSG00000046999
ENSMOCG00000017713	-0.663752	0.0393276	0.999841	Mss51	MSS51 mitochondrial translational activator [Source:MGI Symbol;Acc:MGI:1922093]	ENSMUSG00000021815
ENSMOCG00000005504	-0.829615	0.0394159	0.999841	Pde1c	phosphodiesterase 1C [Source:NCBI gene;Acc:101996335]	ENSMUSG00000004347
ENSMOCG00000018880	0.540147	0.0401164	0.999841	Slco4a1	solute carrier organic anion transporter family member 4A1 [Source:NCBI gene;Acc:101986498]	ENSMUSG00000038963
ENSMOCG00000003694	-0.645729	0.0403417	0.999841	Gpr165	probable G-protein coupled receptor 83 [Source:NCBI gene;Acc:101999900]	ENSMUSG00000031210
ENSMOCG00000002152	-1.04625	0.0403828	0.999841	Cdhr2	cadherin related family member 2 [Source:NCBI gene;Acc:101992686]	ENSMUSG00000034918
ENSMOCG00000005959	-0.683107	0.0405794	0.999841	Pde11a	phosphodiesterase 11A [Source:NCBI gene;Acc:101999939]	ENSMUSG00000075270
ENSMOCG00000010371	-0.658175	0.0409507	0.999841	Traf3ip3	TRAF3 interacting protein 3 [Source:NCBI gene;Acc:101988121]	ENSMUSG00000037318
ENSMOCG00000003013	-0.862297	0.0412081	0.999841	Lbp	lipopolysaccharide binding protein [Source:NCBI gene;Acc:101982420]	ENSMUSG00000016024
ENSMOCG00000010143	-0.803416	0.0412805	0.999841	Tacr3	tachykinin receptor 3 [Source:NCBI gene;Acc:101995271]	ENSMUSG00000028172
ENSMOCG00000022949	-0.633194	0.0417253	0.999841	Lrrc55	leucine rich repeat containing 55 [Source:NCBI gene;Acc:101996090]	ENSMUSG00000075224
ENSMOCG00000008278	-0.81222	0.041795	0.999841	Wdr93	WD repeat domain 93 [Source:NCBI gene;Acc:101994403]	ENSMUSG00000039099
ENSMOCG00000008957	-0.880149	0.0419265	0.999841	Twist1	twist family bHLH transcription factor 1 [Source:NCBI gene;Acc:101988946]	ENSMUSG00000035799
ENSMOCG00000001570	-1.31195	0.0421405	0.999841	Irx3	iroquois homeobox 3 [Source:NCBI gene;Acc:101988513]	ENSMUSG00000031734
ENSMOCG00000019163	-0.549149	0.0432163	0.999841	Icam4	intercellular adhesion molecule 4 (Landsteiner-Wiener blood group) [Source:NCBI gene;Acc:101995033]	ENSMUSG00000001014
ENSMOCG00000004346	-0.508923	0.0436473	0.999841		small nucleolar RNA, H/ACA box 26 [Source:MGI Symbol;Acc:MGI:3819495]
ENSMOCG00000001113	0.887651	0.0436726	0.999841	Cnmd	chondromodulin [Source:NCBI gene;Acc:101981338]	ENSMUSG00000022025
ENSMOCG00000020202	-0.723942	0.0445174	0.999841	Ccdc162	coiled-coil domain containing 162 [Source:MGI Symbol;Acc:MGI:1923223]	ENSMUSG00000075225
ENSMOCG00000006130	-0.512403	0.0446514	0.999841	Trp53i13	tumor protein p53 inducible protein 13 [Source:NCBI gene;Acc:101999768]	ENSMUSG00000044328
ENSMOCG00000015343	0.658573	0.0448414	0.999841	Blnk	B cell linker [Source:NCBI gene;Acc:101992761]	ENSMUSG00000061132
ENSMOCG00000010788	-0.695738	0.0450962	0.999841	Ccdc114	coiled-coil domain containing 114 [Source:MGI Symbol;Acc:MGI:2446120]	ENSMUSG00000040189
ENSMOCG00000000266	-0.752407	0.0451744	0.999841	Glyctk	glycerate kinase [Source:NCBI gene;Acc:101988316]	ENSMUSG00000020258
ENSMOCG00000020959	-0.599965	0.0452213	0.999841	Slc17a6	solute carrier family 17 member 6 [Source:NCBI gene;Acc:101984671]	ENSMUSG00000030500
ENSMOCG00000007371	-1.08294	0.0453112	0.999841	Cftr	CF transmembrane conductance regulator [Source:NCBI gene;Acc:101994520]	ENSMUSG00000041301
ENSMOCG00000017953	-0.538471	0.0455836	0.999841	Fbxl21	F-box/LRR-repeat protein 21 [Source:NCBI gene;Acc:101983713]	ENSMUSG00000035509
ENSMOCG00000013070	-1.33026	0.0455882	0.999841	Mgam	maltase-glucoamylase [Source:MGI Symbol;Acc:MGI:1203495]	ENSMUSG00000068587
ENSMOCG00000007497	-0.844252	0.0457427	0.999841	Trpc7	transient receptor potential cation channel subfamily C member 7 [Source:NCBI gene;Acc:101985050]	ENSMUSG00000021541
ENSMOCG00000022866	-0.819034	0.0458105	0.999841	Lgals3	galectin 3 [Source:NCBI gene;Acc:101985818]	ENSMUSG00000050335
ENSMOCG00000017677	0.546099	0.0459069	0.999841	P2ry6	pyrimidinergic receptor P2Y6 [Source:NCBI gene;Acc:101988029]	ENSMUSG00000048779
ENSMOCG00000021834	-0.745317	0.0468327	0.999841	Gfra3	GDNF family receptor alpha 3 [Source:NCBI gene;Acc:101979770]	ENSMUSG00000024366
ENSMOCG00000019682	-0.66396	0.047537	0.999841	Gpr101	G protein-coupled receptor 101 [Source:NCBI gene;Acc:101983450]	ENSMUSG00000036357
ENSMOCG00000019597	0.669605	0.0475867	0.999841	1700003F12Rik	RIKEN cDNA 1700003F12 gene [Source:MGI Symbol;Acc:MGI:1922730]	ENSMUSG00000038523
ENSMOCG00000017218	-0.897002	0.0480731	0.999841			ENSMUSG00000029718
ENSMOCG00000004129	1.17386	0.0483036	0.999841	Ly6g6e	lymphocyte antigen 6G6e-like [Source:NCBI gene;Acc:101988803]	ENSMUSG00000013766
ENSMOCG00000002659	0.704195	0.0484137	0.999841	Aldh1a3	aldehyde dehydrogenase 1 family member A3 [Source:NCBI gene;Acc:101989106]	ENSMUSG00000015134
ENSMOCG00000001528	-0.884109	0.0485573	0.999841			ENSMUSG00000039001
ENSMOCG00000019812	-0.536967	0.0486292	0.999841	Atoh8	atonal bHLH transcription factor 8 [Source:NCBI gene;Acc:101996259]	ENSMUSG00000037621
ENSMOCG00000001307	1.19296	0.0486317	0.999841	Prlhr	prolactin releasing hormone receptor [Source:NCBI gene;Acc:101994968]	ENSMUSG00000045052
ENSMOCG00000006067	0.517431	0.0488974	0.999841	Fgf7	fibroblast growth factor 7 [Source:NCBI gene;Acc:101991303]	ENSMUSG00000027208
ENSMOCG00000020589	0.646438	0.0492147	0.999841	Ikzf3	IKAROS family zinc finger 3 [Source:MGI Symbol;Acc:MGI:1342542]	ENSMUSG00000018168
ENSMOCG00000018362	-0.674071	0.0497981	0.999841	Aoc2	amine oxidase, copper containing 2 (retina-specific) [Source:MGI Symbol;Acc:MGI:2668431]	ENSMUSG00000078651
