# Supplementary material for: Transcription and DNA methylation signatures of paternal behavior in hippocampal dentate gyrus of prairie voles
Source: Sci Rep. 2023 Jul 7;13:11020. doi: 10.1038/s41598-023-37521-2 (PMC10328943; doi:10.1038/s41598-023-37521-2)
Supplement: Supplementary file 5 — Supplementary Information 5. [file 41598_2023_37521_MOESM5_ESM.xlsx]

## Sheet: Metadata
Supplemental Table 4: RRHO gene list
Column Annotation
Ensembl Gene ID PV	Ensemble Gene IDs for the MicOch1.0 genome for Prairie Voles
Gene Symbol PV	Gene symbols annotated to the MicOch1.0 genome for Prairie Voles
Description PV	Gene descriptions annotated to the MicOch1.0 genome for Prairie Voles
Note
This spreadsheet contains detailed results of the RRHO analysis displayed in Figure 3A.
UU refers to genes that were upregulated in both Attacker vs Parental and Attacker vs Father comparisons
DD refers to genes that were downregulated in both Attacker vs Parental and Attacker vs Father comparisons
DU refers to genes that were downregulated in Attacker vs Parental but upregulatted in Attacker vs Father comparisons
UD refers to genes that were upregulated in Attacker vs Parental but downregulated in Attacker vs Father comparisons
Annotations that are missing data is reflective of the prairie vole genome MicOch1.0 annotations. These unlabeled genes refer to "novel genes" as stated by Ensembl.

## Sheet: UU
Ensembl Gene ID PV	Gene Symbol PV	Description PV
ENSMOCG00000011364	Fat3	FAT atypical cadherin 3 [Source:NCBI gene;Acc:101979529]
ENSMOCG00000001248	Efcab1	EF-hand calcium binding domain 1 [Source:NCBI gene;Acc:101984449]
ENSMOCG00000005439	Bgn	biglycan [Source:NCBI gene;Acc:101984558]
ENSMOCG00000008356	Adamtsl4	ADAMTS like 4 [Source:NCBI gene;Acc:101989198]
ENSMOCG00000019350	Col14a1	collagen type XIV alpha 1 chain [Source:NCBI gene;Acc:101990904]
ENSMOCG00000007095	Pde4a	phosphodiesterase 4A [Source:NCBI gene;Acc:101996941]
ENSMOCG00000014295	Gm17455	linkage group 2 C10orf105 homolog [Source:NCBI gene;Acc:101998435]
ENSMOCG00000015098		coiled-coil domain containing 187 [Source:MGI Symbol;Acc:MGI:3045295]
ENSMOCG00000020959	Slc17a6	solute carrier family 17 member 6 [Source:NCBI gene;Acc:101984671]
ENSMOCG00000002896	Olfml1	olfactomedin like 1 [Source:NCBI gene;Acc:101979851]
ENSMOCG00000011190	Cgnl1	cingulin like 1 [Source:NCBI gene;Acc:101987661]
ENSMOCG00000014152	Car14	carbonic anhydrase 14 [Source:NCBI gene;Acc:101985437]
ENSMOCG00000003044	Col12a1	collagen type XII alpha 1 chain [Source:NCBI gene;Acc:101990394]
ENSMOCG00000021294	Ddr2	discoidin domain receptor tyrosine kinase 2 [Source:NCBI gene;Acc:101998486]
ENSMOCG00000015513	Calb2	calbindin 2 [Source:NCBI gene;Acc:101995118]
ENSMOCG00000015344	Zic1	Zic family member 1 [Source:NCBI gene;Acc:101990952]
ENSMOCG00000002459	Col3a1	collagen type III alpha 1 chain [Source:NCBI gene;Acc:101983659]
ENSMOCG00000021776	Epha8	EPH receptor A8 [Source:NCBI gene;Acc:101990522]
ENSMOCG00000017004	Syt6	synaptotagmin 6 [Source:NCBI gene;Acc:101992505]
ENSMOCG00000009766	Cdh1	cadherin 1 [Source:NCBI gene;Acc:101994146]
ENSMOCG00000009126	Myo7a	myosin VIIA [Source:NCBI gene;Acc:101991469]
ENSMOCG00000009705	Hspb8	heat shock protein family B (small) member 8 [Source:NCBI gene;Acc:101981412]
ENSMOCG00000013948	Fam20c	FAM20C golgi associated secretory pathway kinase [Source:NCBI gene;Acc:101978871]
ENSMOCG00000012759	Lamp2	lysosomal associated membrane protein 2 [Source:NCBI gene;Acc:101986294]
ENSMOCG00000008205	Sgms2	sphingomyelin synthase 2 [Source:NCBI gene;Acc:101989769]
ENSMOCG00000017839	Ace	angiotensin-converting enzyme [Source:NCBI gene;Acc:101982560]
ENSMOCG00000009504	Col1a2	collagen type I alpha 2 chain [Source:NCBI gene;Acc:101996726]
ENSMOCG00000013021	Amigo2	adhesion molecule with Ig like domain 2 [Source:NCBI gene;Acc:101989187]
ENSMOCG00000012701	Col8a1	collagen type VIII alpha 1 chain [Source:NCBI gene;Acc:101986798]
ENSMOCG00000007325	Lama4	laminin subunit alpha 4 [Source:NCBI gene;Acc:101995190]
ENSMOCG00000008848	Hspg2	heparan sulfate proteoglycan 2 [Source:NCBI gene;Acc:102001736]
ENSMOCG00000014289	Pbxip1	PBX homeobox interacting protein 1 [Source:NCBI gene;Acc:101979241]
ENSMOCG00000021619	Piezo2	piezo-type mechanosensitive ion channel component 2 [Source:MGI Symbol;Acc:MGI:1918781]
ENSMOCG00000013288	Kl	klotho [Source:NCBI gene;Acc:102000235]
ENSMOCG00000014133	Syt9	synaptotagmin 9 [Source:NCBI gene;Acc:101980137]
ENSMOCG00000011765	Rdh5	biogenesis of lysosomal organelles complex 1 subunit 1 [Source:NCBI gene;Acc:101991629]
ENSMOCG00000005063	Gfap	glial fibrillary acidic protein [Source:NCBI gene;Acc:101978885]
ENSMOCG00000000784	Ogn	osteoglycin [Source:NCBI gene;Acc:101980633]
ENSMOCG00000007312	Tc2n	tandem C2 domains, nuclear [Source:NCBI gene;Acc:102002787]
ENSMOCG00000022292	Tcf7l2	transcription factor 7 like 2 [Source:NCBI gene;Acc:102001631]
ENSMOCG00000012306	Loxl1	lysyl oxidase like 1 [Source:NCBI gene;Acc:101998849]
ENSMOCG00000018040	Cbln2	cerebellin 2 precursor [Source:NCBI gene;Acc:101998323]
ENSMOCG00000012342	Cables1	Cdk5 and Abl enzyme substrate 1 [Source:NCBI gene;Acc:101981299]
ENSMOCG00000012871	Sh3d19	SH3 domain containing 19 [Source:NCBI gene;Acc:102002881]
ENSMOCG00000021165	Gstm2	glutathione S-transferase Mu 2 [Source:NCBI gene;Acc:101984348]
ENSMOCG00000003131	Slc4a2	solute carrier family 4 member 2 [Source:NCBI gene;Acc:102000113]
ENSMOCG00000022312	Ltbp3	latent transforming growth factor beta binding protein 3 [Source:NCBI gene;Acc:101989086]
ENSMOCG00000001571	Enpp2	ectonucleotide pyrophosphatase/phosphodiesterase 2 [Source:NCBI gene;Acc:102000272]
ENSMOCG00000010704	Gpr151	G protein-coupled receptor 151 [Source:NCBI gene;Acc:101989860]
ENSMOCG00000002718	Arhgap24	Rho GTPase activating protein 24 [Source:NCBI gene;Acc:102000821]
ENSMOCG00000020649	Pdlim2	PDZ and LIM domain 2 [Source:NCBI gene;Acc:101998234]
ENSMOCG00000017991	Col6a5	collagen type VI alpha 5 chain [Source:NCBI gene;Acc:101988027]
ENSMOCG00000005570	Fzd2	frizzled class receptor 2 [Source:NCBI gene;Acc:101981987]
ENSMOCG00000007304	Tenm1	teneurin transmembrane protein 1 [Source:NCBI gene;Acc:101980640]
ENSMOCG00000003033	Gucy1a1	guanylate cyclase 1 soluble subunit alpha 1 [Source:NCBI gene;Acc:101995112]
ENSMOCG00000007572	Nhlh2	nescient helix-loop-helix 2 [Source:NCBI gene;Acc:101984192]
ENSMOCG00000000066	Mmp2	matrix metallopeptidase 2 [Source:NCBI gene;Acc:101987109]
ENSMOCG00000006167	Olfml2a	olfactomedin like 2A [Source:NCBI gene;Acc:102001139]
ENSMOCG00000002695	Slc16a12	solute carrier family 16 member 12 [Source:NCBI gene;Acc:101983242]
ENSMOCG00000009350	Tgfbr3	transforming growth factor beta receptor 3 [Source:NCBI gene;Acc:101985543]
ENSMOCG00000012339	Samd14	sterile alpha motif domain containing 14 [Source:NCBI gene;Acc:101983230]
ENSMOCG00000012146	Synpo2	synaptopodin 2 [Source:NCBI gene;Acc:101997647]
ENSMOCG00000000221	Plxdc2	plexin domain containing 2 [Source:NCBI gene;Acc:101983345]
ENSMOCG00000014623	Gstt3	glutathione S-transferase theta-3 [Source:NCBI gene;Acc:101983725]
ENSMOCG00000014844	Aga	aspartylglucosaminidase [Source:NCBI gene;Acc:101991120]
ENSMOCG00000001126	Rnf144b	ring finger protein 144B [Source:NCBI gene;Acc:102000160]
ENSMOCG00000010702	Kcnh8	potassium voltage-gated channel subfamily H member 8 [Source:NCBI gene;Acc:102001885]
ENSMOCG00000019715	Slc5a7	solute carrier family 5 member 7 [Source:NCBI gene;Acc:101979969]
ENSMOCG00000022221	Tspan18	tetraspanin 18 [Source:NCBI gene;Acc:101989602]
ENSMOCG00000019963	Phactr2	phosphatase and actin regulator 2 [Source:MGI Symbol;Acc:MGI:2446138]
ENSMOCG00000008904	Gstt1	glutathione S-transferase theta-1 [Source:NCBI gene;Acc:101984021]
ENSMOCG00000019162	Tnfrsf11b	TNF receptor superfamily member 11b [Source:NCBI gene;Acc:102002308]
ENSMOCG00000010394	Tnxb	tenascin XB [Source:NCBI gene;Acc:102002738]
ENSMOCG00000017322	Crabp2	cellular retinoic acid binding protein 2 [Source:NCBI gene;Acc:101993058]
ENSMOCG00000002818	Cpne9	copine family member 9 [Source:NCBI gene;Acc:101983183]
ENSMOCG00000018420	Lhx9	LIM homeobox 9 [Source:NCBI gene;Acc:101997524]
ENSMOCG00000002016	Irx2	iroquois homeobox 2 [Source:NCBI gene;Acc:102002938]
ENSMOCG00000008662		chloride intracellular channel 6 [Source:NCBI gene;Acc:101987649]
ENSMOCG00000001127	Irx1	iroquois homeobox 1 [Source:NCBI gene;Acc:102002379]
ENSMOCG00000020478	Rnf152	ring finger protein 152 [Source:NCBI gene;Acc:101996386]
ENSMOCG00000001591	Plcb4	phospholipase C beta 4 [Source:NCBI gene;Acc:102001224]
ENSMOCG00000013923	Slitrk6	SLIT and NTRK like family member 6 [Source:NCBI gene;Acc:101999259]
ENSMOCG00000020373	Aldh3b1	aldehyde dehydrogenase family 3 member B1 [Source:NCBI gene;Acc:101979568]
ENSMOCG00000017508	Foxj1	forkhead box J1 [Source:NCBI gene;Acc:101980042]
ENSMOCG00000008395	Tnc	tenascin C [Source:NCBI gene;Acc:101983607]
ENSMOCG00000001979	Ppl	periplakin [Source:NCBI gene;Acc:101985228]
ENSMOCG00000002400	Ttr	transthyretin [Source:NCBI gene;Acc:101996516]
ENSMOCG00000015635	Col6a1	collagen type VI alpha 1 chain [Source:NCBI gene;Acc:101992327]
ENSMOCG00000010459	Bcam	basal cell adhesion molecule (Lutheran blood group) [Source:NCBI gene;Acc:101990781]
ENSMOCG00000022488	Gpr139	G protein-coupled receptor 139 [Source:NCBI gene;Acc:101990319]
ENSMOCG00000001440	Slc2a12	solute carrier family 2 member 12 [Source:NCBI gene;Acc:101990267]
ENSMOCG00000005659	Zic2	Zic family member 2 [Source:NCBI gene;Acc:101986577]
ENSMOCG00000007472	Fign	fidgetin, microtubule severing factor [Source:NCBI gene;Acc:101990671]
ENSMOCG00000017244	Lrrc9	leucine rich repeat containing 9 [Source:NCBI gene;Acc:101998445]
ENSMOCG00000003306	Adcyap1	adenylate cyclase activating polypeptide 1 [Source:NCBI gene;Acc:102002732]
ENSMOCG00000015550		plexin B2 [Source:NCBI gene;Acc:101995370]
ENSMOCG00000010617	Vwa7	von Willebrand factor A domain containing 7 [Source:NCBI gene;Acc:101985974]
ENSMOCG00000007772	Itga3	integrin subunit alpha 3 [Source:NCBI gene;Acc:101984170]
ENSMOCG00000020737	Hcn4	hyperpolarization activated cyclic nucleotide gated potassium channel 4 [Source:NCBI gene;Acc:102001607]
ENSMOCG00000013653	Vav3	vav guanine nucleotide exchange factor 3 [Source:NCBI gene;Acc:101996847]
ENSMOCG00000023039	Celsr1	cadherin, EGF LAG seven-pass G-type receptor 1 [Source:MGI Symbol;Acc:MGI:1100883]
ENSMOCG00000006436	Foxc1	forkhead box C1 [Source:NCBI gene;Acc:101994005]
ENSMOCG00000007826	Flna	filamin A [Source:NCBI gene;Acc:101979373]
ENSMOCG00000019424	Stab1	stabilin 1 [Source:NCBI gene;Acc:101987393]
ENSMOCG00000009699	Slc22a3	solute carrier family 22 member 3 [Source:NCBI gene;Acc:101995189]
ENSMOCG00000010407	Msn	moesin [Source:NCBI gene;Acc:102001006]
ENSMOCG00000015924	Aebp1	AE binding protein 1 [Source:NCBI gene;Acc:101991976]
ENSMOCG00000022557	Tppp3	tubulin polymerization promoting protein family member 3 [Source:NCBI gene;Acc:101984242]
ENSMOCG00000001570	Irx3	iroquois homeobox 3 [Source:NCBI gene;Acc:101988513]
ENSMOCG00000014563		argininosuccinate synthase 1 [Source:NCBI gene;Acc:101989335]
ENSMOCG00000002613	Onecut1	one cut homeobox 1 [Source:NCBI gene;Acc:101980684]
ENSMOCG00000000396	Anpep	alanyl aminopeptidase, membrane [Source:NCBI gene;Acc:101993543]
ENSMOCG00000000367	Slc4a5	solute carrier family 4 member 5 [Source:NCBI gene;Acc:101998812]
ENSMOCG00000007028	Thsd4	thrombospondin type 1 domain containing 4 [Source:NCBI gene;Acc:101991058]
ENSMOCG00000010088	Sod3	superoxide dismutase 3 [Source:NCBI gene;Acc:101994725]
ENSMOCG00000001832	Shisal1	shisa like 1 [Source:NCBI gene;Acc:101987130]
ENSMOCG00000000630
ENSMOCG00000005448	Kctd8	potassium channel tetramerization domain containing 8 [Source:NCBI gene;Acc:101995679]
ENSMOCG00000010989	Irag1	murine retrovirus integration site 1 homolog [Source:NCBI gene;Acc:101996687]
ENSMOCG00000016568	Cyp2f2	cytochrome P450 2F2 [Source:NCBI gene;Acc:102001904]
ENSMOCG00000022060	Col1a1	collagen type I alpha 1 chain [Source:NCBI gene;Acc:101982092]
ENSMOCG00000001604	Igf2	insulin like growth factor 2 [Source:NCBI gene;Acc:101987600]
ENSMOCG00000014576	St6galnac2	ST6 N-acetylgalactosaminide alpha-2,6-sialyltransferase 2 [Source:NCBI gene;Acc:101983332]
ENSMOCG00000014116	Sfrp1	secreted frizzled related protein 1 [Source:NCBI gene;Acc:101993648]
ENSMOCG00000015789	Kcnj12	potassium inwardly rectifying channel subfamily J member 12 [Source:NCBI gene;Acc:101993032]
ENSMOCG00000021107	Pard3b	par-3 family cell polarity regulator beta [Source:NCBI gene;Acc:101982807]
ENSMOCG00000017591	Togaram2	TOG array regulator of axonemal microtubules 2 [Source:NCBI gene;Acc:101992545]
ENSMOCG00000001757	Frzb	frizzled related protein [Source:NCBI gene;Acc:101983670]
ENSMOCG00000022855	Kcnj13	potassium inwardly rectifying channel subfamily J member 13 [Source:NCBI gene;Acc:101980078]
ENSMOCG00000015262	Ak8	adenylate kinase 8 [Source:NCBI gene;Acc:101984908]
ENSMOCG00000005470	Cpxm1	carboxypeptidase X, M14 family member 1 [Source:NCBI gene;Acc:101995707]
ENSMOCG00000015376	Nek7	NIMA related kinase 7 [Source:NCBI gene;Acc:101997230]
ENSMOCG00000018943	Timp2	TIMP metallopeptidase inhibitor 2 [Source:NCBI gene;Acc:101992288]
ENSMOCG00000021685	Mrc1	mannose receptor C-type 1 [Source:NCBI gene;Acc:101980348]
ENSMOCG00000012564	Stra6	stimulated by retinoic acid 6 [Source:NCBI gene;Acc:101996484]
ENSMOCG00000015163	Abca9	ATP binding cassette subfamily A member 9 [Source:NCBI gene;Acc:102001165]
ENSMOCG00000016525		occludin [Source:NCBI gene;Acc:101987653]
ENSMOCG00000018479	Vat1l	vesicle amine transport 1 like [Source:NCBI gene;Acc:101981341]
ENSMOCG00000012675	Capsl	calcyphosine like [Source:NCBI gene;Acc:102001646]
ENSMOCG00000019723	Coch	cochlin [Source:MGI Symbol;Acc:MGI:1278313]
ENSMOCG00000020853	Lamb2	laminin subunit beta 2 [Source:NCBI gene;Acc:101989062]
ENSMOCG00000022949	Lrrc55	leucine rich repeat containing 55 [Source:NCBI gene;Acc:101996090]
ENSMOCG00000021700	Denn2b	DENN domain containing 2B [Source:NCBI gene;Acc:101991256]
ENSMOCG00000001982	Prkcq	protein kinase C theta [Source:NCBI gene;Acc:101981639]
ENSMOCG00000011828	Slc38a8	solute carrier family 38 member 8 [Source:NCBI gene;Acc:101988868]
ENSMOCG00000016646	Acy3	aminoacylase 3 [Source:NCBI gene;Acc:101981082]
ENSMOCG00000016888	Ecrg4	ECRG4 augurin precursor [Source:NCBI gene;Acc:101978927]
ENSMOCG00000005343	Hyal1	hyaluronidase 1 [Source:NCBI gene;Acc:101999308]
ENSMOCG00000021955	Fxyd6	FXYD domain-containing ion transport regulator 6 [Source:NCBI gene;Acc:101996474]
ENSMOCG00000016138	Cp	ceruloplasmin [Source:NCBI gene;Acc:101996264]
ENSMOCG00000011957	Marcks	myristoylated alanine rich protein kinase C substrate [Source:NCBI gene;Acc:101994900]
ENSMOCG00000010713	Oplah	5-oxoprolinase, ATP-hydrolysing [Source:NCBI gene;Acc:101997942]
ENSMOCG00000018855	Myo1b	myosin IB [Source:NCBI gene;Acc:102001787]
ENSMOCG00000021296	Prlr	prolactin receptor [Source:NCBI gene;Acc:102002764]
ENSMOCG00000008799		ubiquitin-like protein 5 [Source:NCBI gene;Acc:101980277]
ENSMOCG00000016179	Rbp1	retinol binding protein 1 [Source:NCBI gene;Acc:102000296]
ENSMOCG00000009338	Trpm3	transient receptor potential cation channel subfamily M member 3 [Source:NCBI gene;Acc:102000248]
ENSMOCG00000012482	Prima1	proline rich membrane anchor 1 [Source:NCBI gene;Acc:101986024]
ENSMOCG00000012957	Col8a2	collagen type VIII alpha 2 chain [Source:NCBI gene;Acc:101994190]
ENSMOCG00000009671	Oprm1	opioid receptor mu 1 [Source:NCBI gene;Acc:101981223]
ENSMOCG00000000532		castor zinc finger 1 [Source:NCBI gene;Acc:101984749]
ENSMOCG00000022450	Vwa3a	von Willebrand factor A domain containing 3A [Source:NCBI gene;Acc:101998127]
ENSMOCG00000020469		Ras and Rab interactor 3 [Source:NCBI gene;Acc:101982145]
ENSMOCG00000002726	Nwd2	NACHT and WD repeat domain containing 2 [Source:NCBI gene;Acc:101981469]
ENSMOCG00000019629	Chrnb4	cholinergic receptor nicotinic beta 4 subunit [Source:NCBI gene;Acc:101988686]
ENSMOCG00000013910	Eya2	EYA transcriptional coactivator and phosphatase 2 [Source:NCBI gene;Acc:101996539]
ENSMOCG00000011281		orthodenticle homeobox 2 [Source:NCBI gene;Acc:101983254]
ENSMOCG00000000089	Odad4	tetratricopeptide repeat domain 25 [Source:NCBI gene;Acc:101983592]
ENSMOCG00000010788		coiled-coil domain containing 114 [Source:MGI Symbol;Acc:MGI:2446120]
ENSMOCG00000021272	Loxl2	lysyl oxidase like 2 [Source:NCBI gene;Acc:101990046]
ENSMOCG00000018674	Foxp2	forkhead box P2 [Source:MGI Symbol;Acc:MGI:2148705]
ENSMOCG00000019425	Sulf1	sulfatase 1 [Source:NCBI gene;Acc:101984982]
ENSMOCG00000019214	Pygl	glycogen phosphorylase L [Source:NCBI gene;Acc:101981120]
ENSMOCG00000014543	Nt5dc2	5'-nucleotidase domain containing 2 [Source:NCBI gene;Acc:101987110]
ENSMOCG00000003725	Sostdc1	sclerostin domain containing 1 [Source:NCBI gene;Acc:101985562]
ENSMOCG00000016609	Aoc3	amine oxidase copper containing 3 [Source:NCBI gene;Acc:101995511]
ENSMOCG00000020990	N4bp3	NEDD4 binding protein 3 [Source:NCBI gene;Acc:101995836]
ENSMOCG00000019021	Map3k5	mitogen-activated protein kinase kinase kinase 5 [Source:NCBI gene;Acc:101995472]
ENSMOCG00000016157	Ahcyl2	adenosylhomocysteinase like 2 [Source:NCBI gene;Acc:101989422]
ENSMOCG00000021515		eva-1 homolog C [Source:NCBI gene;Acc:101994052]
ENSMOCG00000021377		serpin family B member 1 [Source:NCBI gene;Acc:101995556]
ENSMOCG00000008155		family with sequence similarity 166 member B [Source:NCBI gene;Acc:102002874]
ENSMOCG00000002059	Pdia4	protein disulfide isomerase family A member 4 [Source:NCBI gene;Acc:101983523]
ENSMOCG00000014908	Tm9sf1	transmembrane 9 superfamily member 1 [Source:NCBI gene;Acc:101979546]
ENSMOCG00000014159	Mdfic	MyoD family inhibitor domain containing [Source:NCBI gene;Acc:101989027]
ENSMOCG00000020402	Lama3	laminin subunit alpha 3 [Source:NCBI gene;Acc:101983258]
ENSMOCG00000020505	Gask1a	golgi associated kinase 1A [Source:NCBI gene;Acc:101995723]
ENSMOCG00000007575	Maoa	monoamine oxidase A [Source:NCBI gene;Acc:101993456]
ENSMOCG00000002519	Cbln4	cerebellin 4 precursor [Source:NCBI gene;Acc:101982231]
ENSMOCG00000017374	Ifitm3	interferon-induced transmembrane protein 3 [Source:NCBI gene;Acc:101992489]
ENSMOCG00000000740	Mybpc2	myosin binding protein C, fast type [Source:NCBI gene;Acc:101983021]
ENSMOCG00000022054	Col4a6	collagen type IV alpha 6 chain [Source:NCBI gene;Acc:102000956]
ENSMOCG00000019177	Azin2	antizyme inhibitor 2 [Source:MGI Symbol;Acc:MGI:2442093]
ENSMOCG00000016631	Fbn1	fibrillin 1 [Source:NCBI gene;Acc:101989030]
ENSMOCG00000007120	Col6a2	collagen type VI alpha 2 chain [Source:NCBI gene;Acc:101992041]
ENSMOCG00000011371	Slc22a8	solute carrier family 22 member 8 [Source:NCBI gene;Acc:101995250]
ENSMOCG00000008860	Rgs22	regulator of G protein signaling 22 [Source:NCBI gene;Acc:101996943]
ENSMOCG00000020929	Oat	ornithine aminotransferase [Source:NCBI gene;Acc:101989174]
ENSMOCG00000001343	Scube2	signal peptide, CUB domain and EGF like domain containing 2 [Source:NCBI gene;Acc:101992849]
ENSMOCG00000008067	Chrna3	cholinergic receptor nicotinic alpha 3 subunit [Source:NCBI gene;Acc:101988026]
ENSMOCG00000011074	Lrp5	LDL receptor related protein 5 [Source:NCBI gene;Acc:102001629]
ENSMOCG00000007679
ENSMOCG00000021900	Kcng4	potassium voltage-gated channel modifier subfamily G member 4 [Source:NCBI gene;Acc:101990578]
ENSMOCG00000003939	Wfikkn2	WAP, follistatin/kazal, immunoglobulin, kunitz and netrin domain containing 2 [Source:NCBI gene;Acc:101994849]
ENSMOCG00000010670	Pou4f1	POU class 4 homeobox 1 [Source:NCBI gene;Acc:101996834]
ENSMOCG00000006556	Fzd7	frizzled class receptor 7 [Source:NCBI gene;Acc:101990088]
ENSMOCG00000020725	Kank1	KN motif and ankyrin repeat domains 1 [Source:NCBI gene;Acc:101986462]
ENSMOCG00000009021	Rerg	RAS like estrogen regulated growth inhibitor [Source:NCBI gene;Acc:101985372]
ENSMOCG00000001511	Rbm3	RNA binding motif protein 3 [Source:NCBI gene;Acc:101979192]
ENSMOCG00000023022	Fam149a	family with sequence similarity 149 member A [Source:NCBI gene;Acc:101980371]
ENSMOCG00000016876	Wnt4	Wnt family member 4 [Source:NCBI gene;Acc:101979100]
ENSMOCG00000017318	Anxa3	annexin A3 [Source:NCBI gene;Acc:101988269]
ENSMOCG00000014632	Colec12	collectin subfamily member 12 [Source:NCBI gene;Acc:102000258]
ENSMOCG00000016123	Dynlrb2	dynein light chain roadblock-type 2 [Source:NCBI gene;Acc:101982631]
ENSMOCG00000014229	Evpl	envoplakin [Source:NCBI gene;Acc:101979273]
ENSMOCG00000015682	B4galt1	beta-1,4-galactosyltransferase 1 [Source:NCBI gene;Acc:101984776]
ENSMOCG00000003890	Zic5	Zic family member 5 [Source:NCBI gene;Acc:101986286]
ENSMOCG00000015741	Msx1	msh homeobox 1 [Source:NCBI gene;Acc:102002047]
ENSMOCG00000012442	Greb1	growth regulating estrogen receptor binding 1 [Source:NCBI gene;Acc:102001412]
ENSMOCG00000018911	Kitl	KIT ligand [Source:NCBI gene;Acc:101987700]
ENSMOCG00000018676
ENSMOCG00000005939	F5	coagulation factor V [Source:NCBI gene;Acc:101997385]
ENSMOCG00000009143	Rgs16	regulator of G protein signaling 16 [Source:NCBI gene;Acc:101989409]
ENSMOCG00000016575	Cfap57	cilia and flagella associated protein 57 [Source:NCBI gene;Acc:101991721]
ENSMOCG00000019473	Hif3a	hypoxia inducible factor 3 subunit alpha [Source:NCBI gene;Acc:101992890]
ENSMOCG00000010995	Antxr1	ANTXR cell adhesion molecule 1 [Source:NCBI gene;Acc:101981950]
ENSMOCG00000018281	Vangl1	VANGL planar cell polarity protein 1 [Source:NCBI gene;Acc:101985154]
ENSMOCG00000013235	Mgp	matrix Gla protein [Source:NCBI gene;Acc:101984037]
ENSMOCG00000021893	Osgin1	oxidative stress induced growth inhibitor 1 [Source:NCBI gene;Acc:101988494]
ENSMOCG00000019575	Scara5	scavenger receptor class A member 5 [Source:NCBI gene;Acc:101979585]
ENSMOCG00000003746
ENSMOCG00000002417	Dnah6	dynein axonemal heavy chain 6 [Source:NCBI gene;Acc:101990464]
ENSMOCG00000019094	Lama1	laminin, alpha 1 [Source:MGI Symbol;Acc:MGI:99892]
ENSMOCG00000015671		C1GALT1 specific chaperone 1 [Source:NCBI gene;Acc:101984965]
ENSMOCG00000020168	Cfap47	cilia and flagella associated protein 47 [Source:MGI Symbol;Acc:MGI:3781475]
ENSMOCG00000001804	Cacna2d2	calcium voltage-gated channel auxiliary subunit alpha2delta 2 [Source:NCBI gene;Acc:101996479]
ENSMOCG00000008784	Sorbs3	sorbin and SH3 domain containing 3 [Source:NCBI gene;Acc:101999066]
ENSMOCG00000012040	Slc16a9	solute carrier family 16 member 9 [Source:NCBI gene;Acc:101996999]
ENSMOCG00000016357		Purkinje cell protein 4 [Source:NCBI gene;Acc:101986154]
ENSMOCG00000001320	Cfb	complement C2 [Source:NCBI gene;Acc:101982465]
ENSMOCG00000012023	Cldn1	claudin 1 [Source:NCBI gene;Acc:101987265]
ENSMOCG00000010072	Tapbp	TAP binding protein [Source:NCBI gene;Acc:101988561]
ENSMOCG00000017685	Heph	hephaestin [Source:NCBI gene;Acc:102000436]
ENSMOCG00000021919	Itga5	integrin subunit alpha 5 [Source:NCBI gene;Acc:101981290]
ENSMOCG00000001360	Atp2b4	ATPase plasma membrane Ca2+ transporting 4 [Source:NCBI gene;Acc:102000972]
ENSMOCG00000019178	Rnd3	Rho family GTPase 3 [Source:NCBI gene;Acc:101992361]
ENSMOCG00000018022	Slc2a10	solute carrier family 2 member 10 [Source:NCBI gene;Acc:101996815]
ENSMOCG00000008838	Slc19a1	solute carrier family 19 member 1 [Source:NCBI gene;Acc:101993068]
ENSMOCG00000015949	Fgl2	fibrinogen like 2 [Source:NCBI gene;Acc:101980457]
ENSMOCG00000007918	Fzd10	frizzled class receptor 10 [Source:NCBI gene;Acc:101988190]
ENSMOCG00000014967	Rcan3	RCAN family member 3 [Source:NCBI gene;Acc:101991370]
ENSMOCG00000001104	Olfml3	olfactomedin like 3 [Source:NCBI gene;Acc:101993060]
ENSMOCG00000017993	Lrrc8c	leucine rich repeat containing 8 VRAC subunit C [Source:NCBI gene;Acc:101997182]
ENSMOCG00000017753	Tns1	tensin 1 [Source:NCBI gene;Acc:102001111]
ENSMOCG00000017824	Wnt6	Wnt family member 6 [Source:NCBI gene;Acc:101992786]
ENSMOCG00000021169	Cyp1b1	cytochrome P450 1B1 [Source:NCBI gene;Acc:101986198]
ENSMOCG00000017767	Nr2f2	nuclear receptor subfamily 2 group F member 2 [Source:NCBI gene;Acc:101982983]
ENSMOCG00000008969	Iqgap1	IQ motif containing GTPase activating protein 1 [Source:NCBI gene;Acc:101999266]
ENSMOCG00000019337	Man2b1	mannosidase alpha class 2B member 1 [Source:NCBI gene;Acc:102001416]
ENSMOCG00000018934	Mlf1	myeloid leukemia factor 1 [Source:NCBI gene;Acc:102002133]
ENSMOCG00000006778		ligand dependent nuclear receptor corepressor like [Source:NCBI gene;Acc:101989042]
ENSMOCG00000000963	Irx5	iroquois homeobox 5 [Source:NCBI gene;Acc:101987850]
ENSMOCG00000014998		aldose reductase-related protein 1-like [Source:NCBI gene;Acc:102001225]
ENSMOCG00000020331	Mylk	myosin, light polypeptide kinase [Source:MGI Symbol;Acc:MGI:894806]
ENSMOCG00000004827	Dnai3	WD repeat domain 63 [Source:NCBI gene;Acc:101994875]
ENSMOCG00000017998	Zfhx3	zinc finger homeobox 3 [Source:NCBI gene;Acc:102001415]
ENSMOCG00000000813	Ect2l	epithelial cell transforming 2 like [Source:NCBI gene;Acc:102000444]
ENSMOCG00000015145	Atp2a3	ATPase sarcoplasmic/endoplasmic reticulum Ca2+ transporting 3 [Source:NCBI gene;Acc:101986636]
ENSMOCG00000021170	Rbm47	RNA binding motif protein 47 [Source:NCBI gene;Acc:101990056]
ENSMOCG00000016724	Slc16a1	solute carrier family 16 member 1 [Source:NCBI gene;Acc:102002348]
ENSMOCG00000012340	Gfra1	GDNF family receptor alpha 1 [Source:NCBI gene;Acc:101989471]
ENSMOCG00000018244	Acacb	acetyl-CoA carboxylase beta [Source:NCBI gene;Acc:101986127]
ENSMOCG00000012749	Lypd1	LY6/PLAUR domain containing 1 [Source:NCBI gene;Acc:101984924]
ENSMOCG00000013581	Fzd5	frizzled class receptor 5 [Source:NCBI gene;Acc:101999361]
ENSMOCG00000014274	Atp11a	ATPase phospholipid transporting 11A [Source:NCBI gene;Acc:101997404]
ENSMOCG00000011720	Tmem200c	transmembrane protein 200C [Source:NCBI gene;Acc:101998369]
ENSMOCG00000005186	2410004P03Rik	chromosome unknown C2orf50 homolog [Source:NCBI gene;Acc:102000106]
ENSMOCG00000005959	Pde11a	phosphodiesterase 11A [Source:NCBI gene;Acc:101999939]
ENSMOCG00000009108	Dnah3	dynein, axonemal, heavy chain 3 [Source:MGI Symbol;Acc:MGI:2683040]
ENSMOCG00000006687	Lrp10	LDL receptor related protein 10 [Source:NCBI gene;Acc:101992475]
ENSMOCG00000002809	Scube1	signal peptide, CUB domain and EGF like domain containing 1 [Source:NCBI gene;Acc:101990425]
ENSMOCG00000005207	Tbc1d9	TBC1 domain family member 9 [Source:NCBI gene;Acc:101994469]
ENSMOCG00000008643
ENSMOCG00000000829	Vstm4	V-set and transmembrane domain containing 4 [Source:NCBI gene;Acc:101993787]
ENSMOCG00000002901	Htr2c	5-hydroxytryptamine receptor 2C [Source:NCBI gene;Acc:101999303]
ENSMOCG00000018829	Itgb4	integrin subunit beta 4 [Source:NCBI gene;Acc:101998963]
ENSMOCG00000019889	Id3	inhibitor of DNA binding 3, HLH protein [Source:NCBI gene;Acc:101985245]
ENSMOCG00000001163	Ifi30	IFI30 lysosomal thiol reductase [Source:NCBI gene;Acc:101995055]
ENSMOCG00000017522	Lama2	laminin, alpha 2 [Source:MGI Symbol;Acc:MGI:99912]
ENSMOCG00000015437	Ppt1	palmitoyl-protein thioesterase 1 [Source:NCBI gene;Acc:101987324]
ENSMOCG00000010849		folate receptor alpha [Source:NCBI gene;Acc:101992185]
ENSMOCG00000013868	Tnfrsf1a	TNF receptor superfamily member 1A [Source:NCBI gene;Acc:101998355]
ENSMOCG00000000978		Zic family member 4 [Source:NCBI gene;Acc:101991227]
ENSMOCG00000012836	Elovl7	ELOVL fatty acid elongase 7 [Source:NCBI gene;Acc:101981095]
ENSMOCG00000020660	Ccdc8	coiled-coil domain containing 8 [Source:NCBI gene;Acc:101993836]
ENSMOCG00000014458	Smad6	SMAD family member 6 [Source:NCBI gene;Acc:101980774]
ENSMOCG00000020601		complement factor H [Source:NCBI gene;Acc:101999859]
ENSMOCG00000018691	Glt8d2	glycosyltransferase 8 domain containing 2 [Source:NCBI gene;Acc:101984480]
ENSMOCG00000017704	Tln1	talin 1 [Source:NCBI gene;Acc:101983462]
ENSMOCG00000020225	Slc13a4	solute carrier family 13 member 4 [Source:NCBI gene;Acc:101981335]
ENSMOCG00000015057	Pltp	phospholipid transfer protein [Source:NCBI gene;Acc:102002499]
ENSMOCG00000011955	Mtss1	MTSS I-BAR domain containing 1 [Source:NCBI gene;Acc:101981294]
ENSMOCG00000011484	Cfap44	cilia and flagella associated protein 44 [Source:NCBI gene;Acc:101983188]
ENSMOCG00000020544	Zic3	Zic family member 3 [Source:NCBI gene;Acc:101983720]
ENSMOCG00000016041	Gjb2	gap junction protein beta 2 [Source:NCBI gene;Acc:101983714]
ENSMOCG00000010495	Hps5	HPS5 biogenesis of lysosomal organelles complex 2 subunit 2 [Source:NCBI gene;Acc:101980067]
ENSMOCG00000021878	Efhc2	EF-hand domain containing 2 [Source:NCBI gene;Acc:101991200]
ENSMOCG00000015186	C1qtnf1	C1q and TNF related 1 [Source:NCBI gene;Acc:101993131]
ENSMOCG00000017666	Zfp750	zinc finger protein 750 [Source:NCBI gene;Acc:101995646]
ENSMOCG00000021316	Slc8a3	solute carrier family 8 member A3 [Source:NCBI gene;Acc:101981589]
ENSMOCG00000016683	Clic4	chloride intracellular channel 4 [Source:NCBI gene;Acc:101993431]
ENSMOCG00000004583	Clasp1	cytoplasmic linker associated protein 1 [Source:NCBI gene;Acc:101993214]
ENSMOCG00000002630	Itpkb	inositol-trisphosphate 3-kinase B [Source:NCBI gene;Acc:101981361]
ENSMOCG00000012898	Svil	supervillin [Source:MGI Symbol;Acc:MGI:2147319]
ENSMOCG00000015132	Bnc2	basonuclin 2 [Source:MGI Symbol;Acc:MGI:2443805]
ENSMOCG00000016874	Btbd11	BTB domain containing 11 [Source:NCBI gene;Acc:101999172]
ENSMOCG00000006328	Tnfaip3	TNF alpha induced protein 3 [Source:NCBI gene;Acc:101998059]
ENSMOCG00000003014		angiomotin like 2 [Source:NCBI gene;Acc:101986330]
ENSMOCG00000009829	Kiss1r	KISS1 receptor [Source:NCBI gene;Acc:101982600]
ENSMOCG00000003934	Cbln1	cerebellin 1 precursor [Source:NCBI gene;Acc:101984051]
ENSMOCG00000004053	Arhgap42	Rho GTPase activating protein 42 [Source:NCBI gene;Acc:101992177]
ENSMOCG00000000092	Tmem47	transmembrane protein 47 [Source:NCBI gene;Acc:101984542]
ENSMOCG00000002241	Lpp	LIM domain containing preferred translocation partner in lipoma [Source:NCBI gene;Acc:101984509]
ENSMOCG00000019291	Cdc14a	cell division cycle 14A [Source:NCBI gene;Acc:101984862]
ENSMOCG00000012323	Col6a3	collagen type VI alpha 3 chain [Source:NCBI gene;Acc:101994218]
ENSMOCG00000007371	Cftr	CF transmembrane conductance regulator [Source:NCBI gene;Acc:101994520]
ENSMOCG00000003214	Lgi2	leucine rich repeat LGI family member 2 [Source:NCBI gene;Acc:101995017]
ENSMOCG00000016178	Gnai3	G protein subunit alpha i3 [Source:NCBI gene;Acc:101987465]
ENSMOCG00000003946	Ebf1	EBF transcription factor 1 [Source:NCBI gene;Acc:102000393]
ENSMOCG00000003217	Igfbp5	insulin like growth factor binding protein 5 [Source:NCBI gene;Acc:102002390]
ENSMOCG00000016765	Slc16a2	solute carrier family 16 member 2 [Source:NCBI gene;Acc:101982460]
ENSMOCG00000015852	Dhrs3	dehydrogenase/reductase 3 [Source:NCBI gene;Acc:101995367]
ENSMOCG00000009597	Flnc	filamin C [Source:NCBI gene;Acc:101985757]
ENSMOCG00000003013	Lbp	lipopolysaccharide binding protein [Source:NCBI gene;Acc:101982420]
ENSMOCG00000003842	Slc20a2	solute carrier family 20 member 2 [Source:NCBI gene;Acc:101989503]
ENSMOCG00000007022	Ccdc136	coiled-coil domain containing 136 [Source:NCBI gene;Acc:101985473]
ENSMOCG00000009223	Obsl1	obscurin like cytoskeletal adaptor 1 [Source:NCBI gene;Acc:101981216]
ENSMOCG00000006357	P2ry14	purinergic receptor P2Y14 [Source:NCBI gene;Acc:101988763]
ENSMOCG00000012793	Osr1	odd-skipped related transcription factor 1 [Source:NCBI gene;Acc:101998523]
ENSMOCG00000002689	Zfp423	zinc finger protein 423 [Source:MGI Symbol;Acc:MGI:1891217]
ENSMOCG00000010109	Greb1l	growth regulation by estrogen in breast cancer-like [Source:MGI Symbol;Acc:MGI:3576497]
ENSMOCG00000009845	Xdh	xanthine dehydrogenase [Source:NCBI gene;Acc:101983959]
ENSMOCG00000016795	Ube4a	ubiquitination factor E4A [Source:NCBI gene;Acc:101992085]
ENSMOCG00000018062	Prr5	proline rich 5 [Source:NCBI gene;Acc:113455429]
ENSMOCG00000016240	Cpxm2	carboxypeptidase X, M14 family member 2 [Source:NCBI gene;Acc:101988623]
ENSMOCG00000014197	Sparc	secreted protein acidic and cysteine rich [Source:NCBI gene;Acc:102001059]
ENSMOCG00000016826	Irs4	insulin receptor substrate 4 [Source:NCBI gene;Acc:102000388]
ENSMOCG00000018384	Slc36a4	solute carrier family 36 member 4 [Source:NCBI gene;Acc:101979245]
ENSMOCG00000020797		solute carrier organic anion transporter family member 1A5 [Source:NCBI gene;Acc:101994812]
ENSMOCG00000014577	Ctsc	cathepsin C [Source:NCBI gene;Acc:101987145]
ENSMOCG00000022852	Ggt5	gamma-glutamyltransferase 5 [Source:NCBI gene;Acc:101982410]
ENSMOCG00000007783		keratin 18 [Source:NCBI gene;Acc:101996137]
ENSMOCG00000017530	Rhod	ras homolog family member D [Source:NCBI gene;Acc:101989664]
ENSMOCG00000003908	Sec23b	SEC23 homolog B, coat complex II component [Source:NCBI gene;Acc:101988858]
ENSMOCG00000006777	Cfap161	cilia and flagella associated protein 161 [Source:NCBI gene;Acc:101985059]
ENSMOCG00000003182	Spag1	sperm associated antigen 1 [Source:NCBI gene;Acc:101988315]
ENSMOCG00000015702	Lpar4	lysophosphatidic acid receptor 4 [Source:NCBI gene;Acc:101989643]
ENSMOCG00000018929	Lgals3bp	galectin 3 binding protein [Source:NCBI gene;Acc:101992569]
ENSMOCG00000002037	Tctn2	tectonic family member 2 [Source:NCBI gene;Acc:101993091]
ENSMOCG00000015037	Ttc21a	tetratricopeptide repeat domain 21A [Source:NCBI gene;Acc:101987008]
ENSMOCG00000020846	Thbs2	thrombospondin 2 [Source:NCBI gene;Acc:101984881]
ENSMOCG00000007652	Kit	KIT proto-oncogene, receptor tyrosine kinase [Source:NCBI gene;Acc:101986191]
ENSMOCG00000019423	Gpc3	glypican 3 [Source:NCBI gene;Acc:101994299]
ENSMOCG00000022617	Rbms1	RNA binding motif single stranded interacting protein 1 [Source:NCBI gene;Acc:101983199]
ENSMOCG00000019712	Crhr2	corticotropin releasing hormone receptor 2 [Source:NCBI gene;Acc:102000275]
ENSMOCG00000013027	Mxra7	matrix remodeling associated 7 [Source:NCBI gene;Acc:101983603]
ENSMOCG00000021595	Rasgef1b	RasGEF domain family member 1B [Source:NCBI gene;Acc:101992039]
ENSMOCG00000021029	Wnt11	Wnt family member 11 [Source:NCBI gene;Acc:101989006]
ENSMOCG00000012984	Grk1	G protein-coupled receptor kinase 1 [Source:NCBI gene;Acc:101991507]
ENSMOCG00000018654	Slc27a3	solute carrier family 27 member 3 [Source:NCBI gene;Acc:101990954]
ENSMOCG00000022192	Cpne2	copine 2 [Source:NCBI gene;Acc:101993481]
ENSMOCG00000014046	Tmcc2	transmembrane and coiled-coil domain family 2 [Source:NCBI gene;Acc:101993691]
ENSMOCG00000007760	Slc6a13	solute carrier family 6 member 13 [Source:NCBI gene;Acc:101999288]
ENSMOCG00000007113	Tpbg	trophoblast glycoprotein [Source:NCBI gene;Acc:101983029]
ENSMOCG00000022932	Col4a4	collagen type IV alpha 4 chain [Source:NCBI gene;Acc:101990831]
ENSMOCG00000014271	Ttll3	tubulin monoglycylase TTLL3 [Source:NCBI gene;Acc:101985467]
ENSMOCG00000006173	Ddx58	DExD/H-box helicase 58 [Source:NCBI gene;Acc:101992617]
ENSMOCG00000015819	Fmod	fibromodulin [Source:NCBI gene;Acc:102001806]
ENSMOCG00000016772	Cab39l	calcium binding protein 39 like [Source:NCBI gene;Acc:102000899]
ENSMOCG00000018618	Shox2	short stature homeobox 2 [Source:NCBI gene;Acc:102001401]
ENSMOCG00000020514	Itga8	integrin subunit alpha 8 [Source:NCBI gene;Acc:101999787]
ENSMOCG00000014455	Nid1	nidogen 1 [Source:NCBI gene;Acc:101986512]
ENSMOCG00000016051	Aqp1	aquaporin 1 (Colton blood group) [Source:NCBI gene;Acc:101998991]
ENSMOCG00000004510	Ctsh	cathepsin H [Source:NCBI gene;Acc:101988585]
ENSMOCG00000002335	Rapgef3	Rap guanine nucleotide exchange factor 3 [Source:NCBI gene;Acc:101987045]
ENSMOCG00000018320	Sema3c	semaphorin 3C [Source:NCBI gene;Acc:102001477]
ENSMOCG00000004876	Col11a1	collagen type XI alpha 1 chain [Source:NCBI gene;Acc:101983425]
ENSMOCG00000018474	Ada	adenosine deaminase [Source:NCBI gene;Acc:101991211]
ENSMOCG00000001895		TSC22 domain family member 3 [Source:NCBI gene;Acc:101978873]
ENSMOCG00000020377	Rhbdd3	rhomboid domain containing 3 [Source:NCBI gene;Acc:101987267]
ENSMOCG00000008418		protein BEX2-like [Source:NCBI gene;Acc:101990891]
ENSMOCG00000015759	Efcab10	EF-hand calcium binding domain 10 [Source:NCBI gene;Acc:101989704]
ENSMOCG00000011104	Car12	carbonic anhydrase 12 [Source:NCBI gene;Acc:101990967]
ENSMOCG00000007927	Triqk	triple QxxK/R motif containing [Source:NCBI gene;Acc:101999191]
ENSMOCG00000019208	Mpzl2	myelin protein zero like 2 [Source:NCBI gene;Acc:101993392]
ENSMOCG00000013518	Syndig1l	synapse differentiation inducing 1 like [Source:NCBI gene;Acc:101997673]
ENSMOCG00000012417	Sipa1l2	signal induced proliferation associated 1 like 2 [Source:NCBI gene;Acc:101984245]
ENSMOCG00000012598	Pld5	phospholipase D family member 5 [Source:NCBI gene;Acc:101991158]
ENSMOCG00000017730	Pnoc	prepronociceptin [Source:NCBI gene;Acc:101980724]
ENSMOCG00000010378	Rrbp1	ribosome binding protein 1 [Source:MGI Symbol;Acc:MGI:1932395]
ENSMOCG00000001506	Cdkl4	cyclin dependent kinase like 4 [Source:NCBI gene;Acc:101982995]
ENSMOCG00000001575
ENSMOCG00000014501
ENSMOCG00000012111	Dnah10	dynein axonemal heavy chain 10 [Source:NCBI gene;Acc:101992531]
ENSMOCG00000000597	Wdr86	WD repeat domain 86 [Source:NCBI gene;Acc:101981053]
ENSMOCG00000022427	Copz2	coatomer protein complex subunit zeta 2 [Source:NCBI gene;Acc:101996658]
ENSMOCG00000001344	Notch3	notch 3 [Source:MGI Symbol;Acc:MGI:99460]
ENSMOCG00000008791	Fbln1	fibulin 1 [Source:NCBI gene;Acc:101982302]
ENSMOCG00000016947	Arl6ip6	ADP ribosylation factor like GTPase 6 interacting protein 6 [Source:NCBI gene;Acc:101996844]
ENSMOCG00000022463	Tmem163	transmembrane protein 163 [Source:NCBI gene;Acc:101983772]
ENSMOCG00000017103	Adamtsl5	ADAMTS like 5 [Source:NCBI gene;Acc:101997466]
ENSMOCG00000014356	Dock11	dedicator of cytokinesis 11 [Source:MGI Symbol;Acc:MGI:1923224]
ENSMOCG00000007993	Shroom3	shroom family member 3 [Source:NCBI gene;Acc:101984769]
ENSMOCG00000016327	Des	desmin [Source:NCBI gene;Acc:101983284]
ENSMOCG00000010339	Alox12b	arachidonate 12-lipoxygenase, 12R type [Source:NCBI gene;Acc:101983781]
ENSMOCG00000013208	Zfp704	zinc finger protein 704 [Source:NCBI gene;Acc:101999910]
ENSMOCG00000013174	Pon3	paraoxonase 3 [Source:NCBI gene;Acc:101998998]
ENSMOCG00000022502	Cltrn	collectrin, amino acid transport regulator [Source:NCBI gene;Acc:101993547]
ENSMOCG00000000143	Plscr2	phospholipid scramblase 2 [Source:NCBI gene;Acc:101992072]
ENSMOCG00000017592	Crb2	crumbs cell polarity complex component 2 [Source:NCBI gene;Acc:101998186]
ENSMOCG00000018063	Syne2	spectrin repeat containing, nuclear envelope 2 [Source:MGI Symbol;Acc:MGI:2449316]
ENSMOCG00000019256	Fgfr1	fibroblast growth factor receptor 1 [Source:NCBI gene;Acc:101998996]
ENSMOCG00000015012	Endou	endonuclease, poly(U) specific [Source:NCBI gene;Acc:101988060]
ENSMOCG00000016145	Cd82	CD82 molecule [Source:NCBI gene;Acc:101989311]
ENSMOCG00000018984	1110017D15Rik	linkage group 5 C9orf24 homolog [Source:NCBI gene;Acc:101989787]
ENSMOCG00000020445	Pskh1	protein serine kinase H1 [Source:NCBI gene;Acc:102001035]
ENSMOCG00000021630	Tcn2	transcobalamin 2 [Source:NCBI gene;Acc:101999646]
ENSMOCG00000009697
ENSMOCG00000019992	Sdk1	sidekick cell adhesion molecule 1 [Source:MGI Symbol;Acc:MGI:2444413]
ENSMOCG00000015958	Epn3	epsin 3 [Source:NCBI gene;Acc:102002832]
ENSMOCG00000022736		DAB adaptor protein 2 [Source:NCBI gene;Acc:101993442]
ENSMOCG00000019951	Nkain1	Na+/K+ transporting ATPase interacting 1 [Source:MGI Symbol;Acc:MGI:1914399]
ENSMOCG00000022531		signal peptidase complex subunit 3 [Source:NCBI gene;Acc:101990603]
ENSMOCG00000017909	Plekhb2	pleckstrin homology domain containing B2 [Source:NCBI gene;Acc:101979214]
ENSMOCG00000016476	Bmp7	bone morphogenetic protein 7 [Source:NCBI gene;Acc:102002600]
ENSMOCG00000018342	Bcat1	branched chain amino acid transaminase 1 [Source:NCBI gene;Acc:101999818]
ENSMOCG00000022163	Slc7a11	solute carrier family 7 member 11 [Source:NCBI gene;Acc:101992628]
ENSMOCG00000003789	Anxa2	annexin A2 [Source:NCBI gene;Acc:101993973]
ENSMOCG00000006187	Cacna1g	calcium voltage-gated channel subunit alpha1 G [Source:NCBI gene;Acc:101996683]
ENSMOCG00000011785	Ccdc80	coiled-coil domain containing 80 [Source:NCBI gene;Acc:101984512]
ENSMOCG00000017966	Anxa8	annexin A8 [Source:NCBI gene;Acc:101999037]
ENSMOCG00000013936	Pgap1	post-GPI attachment to proteins inositol deacylase 1 [Source:NCBI gene;Acc:101998736]
ENSMOCG00000001007	Gpr4	G protein-coupled receptor 4 [Source:NCBI gene;Acc:101980507]
ENSMOCG00000012161	Cd164l2	CD164 molecule like 2 [Source:NCBI gene;Acc:101982963]
ENSMOCG00000020507	Ctif	cap binding complex dependent translation initiation factor [Source:NCBI gene;Acc:101981462]
ENSMOCG00000007118	Pros1	protein S [Source:NCBI gene;Acc:101985479]
ENSMOCG00000013745	Tmem131l	transmembrane 131 like [Source:NCBI gene;Acc:101998816]
ENSMOCG00000000797	Ankrd66	ankyrin repeat domain 66 [Source:NCBI gene;Acc:101996245]
ENSMOCG00000017897	Lef1	lymphoid enhancer binding factor 1 [Source:NCBI gene;Acc:101988549]
ENSMOCG00000005280		insulin like growth factor binding protein 2 [Source:NCBI gene;Acc:102002675]
ENSMOCG00000012279	Tgfbr2	transforming growth factor beta receptor 2 [Source:NCBI gene;Acc:101995627]
ENSMOCG00000001994	Gxylt2	glucoside xylosyltransferase 2 [Source:NCBI gene;Acc:101993470]
ENSMOCG00000004769	Chrna4	cholinergic receptor nicotinic alpha 4 subunit [Source:NCBI gene;Acc:101981033]
ENSMOCG00000021265	Lamc3	laminin subunit gamma 3 [Source:NCBI gene;Acc:101986993]
ENSMOCG00000000327	Espl1	extra spindle pole bodies like 1, separase [Source:NCBI gene;Acc:101992214]
ENSMOCG00000022544	Insyn2b	inhibitory synaptic factor family member 2B [Source:NCBI gene;Acc:101999594]
ENSMOCG00000001351	Myh11	myosin heavy chain 11 [Source:NCBI gene;Acc:101989657]
ENSMOCG00000015990	Fbln5	fibulin 5 [Source:NCBI gene;Acc:101978941]
ENSMOCG00000021420	Magi1	membrane associated guanylate kinase, WW and PDZ domain containing 1 [Source:NCBI gene;Acc:101981952]
ENSMOCG00000009266	Paqr5	progestin and adipoQ receptor family member 5 [Source:NCBI gene;Acc:101986433]
ENSMOCG00000014654	Itga7	integrin subunit alpha 7 [Source:NCBI gene;Acc:101990888]
ENSMOCG00000002244	Smim1	small integral membrane protein 1 (Vel blood group) [Source:NCBI gene;Acc:101992930]
ENSMOCG00000013787	Slc47a1	multidrug and toxin extrusion protein 1 [Source:NCBI gene;Acc:101991442]
ENSMOCG00000007535	Aldh5a1	aldehyde dehydrogenase 5 family member A1 [Source:NCBI gene;Acc:101985335]
ENSMOCG00000009969	Pik3r3	phosphoinositide-3-kinase regulatory subunit 3 [Source:NCBI gene;Acc:101999773]
ENSMOCG00000017310	Tek	TEK receptor tyrosine kinase [Source:NCBI gene;Acc:102002365]
ENSMOCG00000018330	Fndc3a	fibronectin type III domain containing 3A [Source:NCBI gene;Acc:101983256]
ENSMOCG00000000147	Erbin	erbb2 interacting protein [Source:NCBI gene;Acc:101992723]
ENSMOCG00000017832	Cenpe	centromere protein E [Source:NCBI gene;Acc:101995861]
ENSMOCG00000012405
ENSMOCG00000013804	Slc39a12	solute carrier family 39 member 12 [Source:NCBI gene;Acc:101980629]
ENSMOCG00000015980	Arhgef10l	Rho guanine nucleotide exchange factor 10 like [Source:NCBI gene;Acc:101985138]
ENSMOCG00000017328	Tmem72	transmembrane protein 72 [Source:NCBI gene;Acc:101979232]
ENSMOCG00000011306	Pdk4	pyruvate dehydrogenase kinase 4 [Source:NCBI gene;Acc:101999815]
ENSMOCG00000021315	Mfrp	membrane frizzled-related protein [Source:NCBI gene;Acc:101978878]
ENSMOCG00000016380	Llgl2	LLGL scribble cell polarity complex component 2 [Source:NCBI gene;Acc:101997054]
ENSMOCG00000019383	Thsd7a	thrombospondin type 1 domain containing 7A [Source:NCBI gene;Acc:101983467]
ENSMOCG00000015827	Aldh1a2	aldehyde dehydrogenase 1 family member A2 [Source:NCBI gene;Acc:101988690]
ENSMOCG00000015857	Cyba	cytochrome b-245 light chain [Source:NCBI gene;Acc:102001877]
ENSMOCG00000003909	Aldh1l1	aldehyde dehydrogenase 1 family member L1 [Source:NCBI gene;Acc:101997014]
ENSMOCG00000001838	Ppp1r1c	protein phosphatase 1 regulatory inhibitor subunit 1C [Source:NCBI gene;Acc:101982443]
ENSMOCG00000020420		complement C1r [Source:NCBI gene;Acc:101983748]
ENSMOCG00000008431	Lcat	lecithin-cholesterol acyltransferase [Source:NCBI gene;Acc:102000210]
ENSMOCG00000017568	Ankrd34c	ankyrin repeat domain 34C [Source:NCBI gene;Acc:101987825]
ENSMOCG00000003587		formin homology 2 domain containing 3 [Source:NCBI gene;Acc:101996515]
ENSMOCG00000014752		KIAA1522 ortholog [Source:NCBI gene;Acc:101983433]
ENSMOCG00000019275	Dnah8	dynein, axonemal, heavy chain 8 [Source:MGI Symbol;Acc:MGI:107714]
ENSMOCG00000011157	Nudt16	U8 snoRNA-decapping enzyme-like [Source:NCBI gene;Acc:101986430]
ENSMOCG00000016307	Gsn	gelsolin [Source:NCBI gene;Acc:101984520]
ENSMOCG00000021968		heterogeneous nuclear ribonucleoprotein A0 [Source:NCBI gene;Acc:101986576]
ENSMOCG00000018714	Gnat1	G protein subunit alpha transducin 1 [Source:NCBI gene;Acc:102001327]
ENSMOCG00000020011
ENSMOCG00000007932	Dap	death associated protein [Source:NCBI gene;Acc:101992690]
ENSMOCG00000010539	Tcf7	transcription factor 7 [Source:NCBI gene;Acc:101991915]
ENSMOCG00000014768	Ndufc2	NADH:ubiquinone oxidoreductase subunit C2 [Source:NCBI gene;Acc:101994503]
ENSMOCG00000022972	Wnt9a	Wnt family member 9A [Source:NCBI gene;Acc:101984277]
ENSMOCG00000014264	Nrg1	neuregulin 1 [Source:NCBI gene;Acc:101986776]
ENSMOCG00000009999	Cd248	CD248 molecule [Source:NCBI gene;Acc:101998773]
ENSMOCG00000004405	Mtm1	myotubularin 1 [Source:NCBI gene;Acc:101979647]
ENSMOCG00000001590	Spag17	sperm associated antigen 17 [Source:NCBI gene;Acc:101980451]
ENSMOCG00000022890	Nsun7	NOP2/Sun RNA methyltransferase family member 7 [Source:NCBI gene;Acc:101990543]
ENSMOCG00000005477	Timp3	TIMP metallopeptidase inhibitor 3 [Source:NCBI gene;Acc:102001369]
ENSMOCG00000022243	Olfm3	olfactomedin 3 [Source:NCBI gene;Acc:101981565]
ENSMOCG00000002260	Cldn2	claudin 2 [Source:NCBI gene;Acc:101982635]
ENSMOCG00000017319	Klf6	Kruppel like factor 6 [Source:NCBI gene;Acc:102001780]
ENSMOCG00000014570	Lepr	leptin receptor [Source:NCBI gene;Acc:101994388]
ENSMOCG00000018494	Cxadr	CXADR Ig-like cell adhesion molecule [Source:NCBI gene;Acc:101984677]
ENSMOCG00000002500	Klhdc8a	kelch domain containing 8A [Source:NCBI gene;Acc:101993402]
ENSMOCG00000009270	Rpl15	ribosomal protein L15 [Source:NCBI gene;Acc:101984539]
ENSMOCG00000018108	Dpp10	dipeptidyl peptidase like 10 [Source:NCBI gene;Acc:101986059]
ENSMOCG00000021236	Trim66	tripartite motif containing 66 [Source:NCBI gene;Acc:101990701]
ENSMOCG00000022415	Tgfb2	transforming growth factor beta 2 [Source:NCBI gene;Acc:101996204]
ENSMOCG00000017156		interleukin 11 receptor subunit alpha [Source:NCBI gene;Acc:101997096]
ENSMOCG00000003836		regulator of G protein signaling 3 [Source:NCBI gene;Acc:101987772]
ENSMOCG00000017056	Osbpl9	oxysterol binding protein like 9 [Source:NCBI gene;Acc:101994192]
ENSMOCG00000018707	Cald1	caldesmon 1 [Source:NCBI gene;Acc:102002324]
ENSMOCG00000015938	Armh4	armadillo-like helical domain containing 4 [Source:MGI Symbol;Acc:MGI:1914669]
ENSMOCG00000017010	Ppp1r42	protein phosphatase 1 regulatory subunit 42 [Source:NCBI gene;Acc:101979130]
ENSMOCG00000015514	Serpinh1	serpin family H member 1 [Source:NCBI gene;Acc:101986676]
ENSMOCG00000017037	Itpr3	inositol 1,4,5-trisphosphate receptor type 3 [Source:NCBI gene;Acc:101985265]
ENSMOCG00000006997	Rbms3	RNA binding motif single stranded interacting protein 3 [Source:NCBI gene;Acc:101999855]
ENSMOCG00000014127	Ajuba	ajuba LIM protein [Source:NCBI gene;Acc:101991440]
ENSMOCG00000006718	Emp3	epithelial membrane protein 3 [Source:NCBI gene;Acc:101980392]
ENSMOCG00000001868	Colgalt1	collagen beta(1-O)galactosyltransferase 1 [Source:NCBI gene;Acc:101998671]
ENSMOCG00000012879	Prrx1	paired related homeobox 1 [Source:NCBI gene;Acc:101994425]
ENSMOCG00000014773	Acat1	acetyl-CoA acetyltransferase 1 [Source:NCBI gene;Acc:101981061]
ENSMOCG00000017296	Mak	male germ cell associated kinase [Source:NCBI gene;Acc:101989097]
ENSMOCG00000011264	Rab37	RAB37, member RAS oncogene family [Source:NCBI gene;Acc:101985030]
ENSMOCG00000000821	Emb	embigin [Source:NCBI gene;Acc:101995452]
ENSMOCG00000003774		predicted gene, 27608 [Source:MGI Symbol;Acc:MGI:5530990]
ENSMOCG00000001689	Gpr153	G protein-coupled receptor 153 [Source:NCBI gene;Acc:101993621]
ENSMOCG00000005286	Cntnap4	contactin associated protein like 4 [Source:NCBI gene;Acc:101978869]
ENSMOCG00000018972	Prkg2	protein kinase cGMP-dependent 2 [Source:NCBI gene;Acc:101991571]
ENSMOCG00000010429	Tmc3	transmembrane channel like 3 [Source:NCBI gene;Acc:101984194]
ENSMOCG00000008360	Mab21l2	mab-21 like 2 [Source:NCBI gene;Acc:101979714]
ENSMOCG00000015975	Ltbr	lymphotoxin beta receptor [Source:NCBI gene;Acc:101997782]
ENSMOCG00000016070		esterase D [Source:NCBI gene;Acc:101985996]
ENSMOCG00000018400	Kcnk2	potassium two pore domain channel subfamily K member 2 [Source:NCBI gene;Acc:101999583]
ENSMOCG00000014927		transgelin [Source:NCBI gene;Acc:102000120]
ENSMOCG00000018427	Tmem107	transmembrane protein 107 [Source:NCBI gene;Acc:101985794]
ENSMOCG00000011466	Draxin	dorsal inhibitory axon guidance protein [Source:NCBI gene;Acc:101990997]
ENSMOCG00000022350	Acta2	actin alpha 2, smooth muscle [Source:NCBI gene;Acc:101981550]
ENSMOCG00000006657	Spata17	spermatogenesis associated 17 [Source:NCBI gene;Acc:101997820]
ENSMOCG00000009882	Ccdc146	coiled-coil domain containing 146 [Source:NCBI gene;Acc:101980739]
ENSMOCG00000011393	Prr32	proline rich 32 [Source:NCBI gene;Acc:101979492]
ENSMOCG00000004940	Abcb1a	ATP binding cassette subfamily B member 1 [Source:NCBI gene;Acc:101987516]
ENSMOCG00000018614	Clec18a	C-type lectin domain family 18, member A [Source:MGI Symbol;Acc:MGI:2672935]
ENSMOCG00000010803	Atp6ap2	ATPase H+ transporting accessory protein 2 [Source:NCBI gene;Acc:101990419]
ENSMOCG00000021111	Enkur	enkurin, TRPC channel interacting protein [Source:NCBI gene;Acc:101987415]
ENSMOCG00000001512	H13	histocompatibility minor 13 [Source:NCBI gene;Acc:101991581]
ENSMOCG00000012580	Cand2	cullin associated and neddylation dissociated 2 (putative) [Source:NCBI gene;Acc:101996732]
ENSMOCG00000017765	Igf1	insulin like growth factor 1 [Source:NCBI gene;Acc:101987701]
ENSMOCG00000005504	Pde1c	phosphodiesterase 1C [Source:NCBI gene;Acc:101996335]
ENSMOCG00000021812	Lifr	LIF receptor subunit alpha [Source:NCBI gene;Acc:101995564]
ENSMOCG00000014009	Rbpms	RNA binding protein, mRNA processing factor [Source:NCBI gene;Acc:101989597]
ENSMOCG00000020085	Patj	PATJ crumbs cell polarity complex component [Source:NCBI gene;Acc:101986942]
ENSMOCG00000001090	Dsp	desmoplakin [Source:NCBI gene;Acc:101983538]
ENSMOCG00000019611	Pink1	PTEN induced kinase 1 [Source:NCBI gene;Acc:101995256]
ENSMOCG00000011964	Mfap2	microfibril associated protein 2 [Source:NCBI gene;Acc:101982196]
ENSMOCG00000021326	Phex	phosphate regulating endopeptidase homolog X-linked [Source:NCBI gene;Acc:101983903]
ENSMOCG00000016721	Slc4a11	solute carrier family 4 member 11 [Source:NCBI gene;Acc:101990566]
ENSMOCG00000014298	Trpv4	transient receptor potential cation channel subfamily V member 4 [Source:NCBI gene;Acc:101989037]
ENSMOCG00000012103	Pdgfra	platelet derived growth factor receptor alpha [Source:NCBI gene;Acc:101985732]
ENSMOCG00000002590	Cd63	CD63 molecule [Source:NCBI gene;Acc:101992199]
ENSMOCG00000013304	Eml3	EMAP like 3 [Source:NCBI gene;Acc:101980517]
ENSMOCG00000014349	Eno3	enolase 3 [Source:NCBI gene;Acc:101998394]
ENSMOCG00000001391	Mcub	mitochondrial calcium uniporter dominant negative beta subunit [Source:NCBI gene;Acc:101985058]
ENSMOCG00000017345	Farp1	FERM, ARH/RhoGEF and pleckstrin domain protein 1 [Source:NCBI gene;Acc:101982974]
ENSMOCG00000011702	Clec3b	C-type lectin domain family 3 member B [Source:NCBI gene;Acc:102001329]
ENSMOCG00000002763	Baiap2l1	BAR/IMD domain containing adaptor protein 2 like 1 [Source:NCBI gene;Acc:101988205]
ENSMOCG00000021745	Cux2	cut-like homeobox 2 [Source:MGI Symbol;Acc:MGI:107321]
ENSMOCG00000000180	Ammecr1	AMMECR nuclear protein 1 [Source:NCBI gene;Acc:101990794]
ENSMOCG00000008731	Wdr18	WD repeat domain 18 [Source:NCBI gene;Acc:101982028]
ENSMOCG00000001867	Emp2	epithelial membrane protein 2 [Source:NCBI gene;Acc:101997051]
ENSMOCG00000011268	Cldn19	claudin 19 [Source:NCBI gene;Acc:101996696]
ENSMOCG00000000691	Kcnk3	potassium two pore domain channel subfamily K member 3 [Source:NCBI gene;Acc:102000980]
ENSMOCG00000013996		microtubule associated scaffold protein 1 [Source:NCBI gene;Acc:101999730]
ENSMOCG00000017409	Efemp2	EGF containing fibulin extracellular matrix protein 2 [Source:NCBI gene;Acc:101982193]
ENSMOCG00000018046	Ubxn10	UBX domain protein 10 [Source:NCBI gene;Acc:101993713]
ENSMOCG00000003068	Plcb3	phospholipase C beta 3 [Source:NCBI gene;Acc:101984373]
ENSMOCG00000000817	Adamtsl1	ADAMTS like 1 [Source:NCBI gene;Acc:101989954]
ENSMOCG00000011050	Chat	choline O-acetyltransferase [Source:NCBI gene;Acc:101981619]
ENSMOCG00000000656	Kcnh5	potassium voltage-gated channel subfamily H member 5 [Source:NCBI gene;Acc:101985179]
ENSMOCG00000004455	Cdhr4	cadherin related family member 4 [Source:NCBI gene;Acc:101990775]
ENSMOCG00000016516	Slc30a7	solute carrier family 30 member 7 [Source:NCBI gene;Acc:101982793]
ENSMOCG00000012086	Acss3	acyl-CoA synthetase short chain family member 3 [Source:NCBI gene;Acc:101981844]
ENSMOCG00000011186	Ak7	adenylate kinase 7 [Source:NCBI gene;Acc:101996547]
ENSMOCG00000009564	Pidd1	p53-induced death domain protein 1 [Source:NCBI gene;Acc:102000417]
ENSMOCG00000001314	Mdh1b	malate dehydrogenase 1B, NAD (soluble) [Source:MGI Symbol;Acc:MGI:1923918]
ENSMOCG00000015051	Crybb1	crystallin beta B1 [Source:NCBI gene;Acc:102000841]
ENSMOCG00000015875	Lrrc56	leucine rich repeat containing 56 [Source:MGI Symbol;Acc:MGI:1917802]
ENSMOCG00000019650	Tmem98	transmembrane protein 98 [Source:NCBI gene;Acc:101999954]
ENSMOCG00000013059	Uros	uroporphyrinogen III synthase [Source:NCBI gene;Acc:101993321]
ENSMOCG00000000244	Tapbpl	TAP binding protein like [Source:NCBI gene;Acc:101997490]
ENSMOCG00000019282	Slc16a11	solute carrier family 16 member 11 [Source:NCBI gene;Acc:101985693]
ENSMOCG00000001121	Iqca	IQ motif containing with AAA domain [Source:MGI Symbol;Acc:MGI:1922168]
ENSMOCG00000012364	Nrep	neuronal regeneration related protein [Source:MGI Symbol;Acc:MGI:99444]
ENSMOCG00000011784	Ebf4	EBF family member 4 [Source:NCBI gene;Acc:101996174]
ENSMOCG00000001567	Ednrb	endothelin receptor type B [Source:NCBI gene;Acc:101996556]
ENSMOCG00000008690	Tmem132c	transmembrane protein 132C [Source:NCBI gene;Acc:101980838]
ENSMOCG00000021525	Atp13a4	ATPase 13A4 [Source:NCBI gene;Acc:101991596]
ENSMOCG00000017898	Taf1a	TATA-box binding protein associated factor, RNA polymerase I subunit A [Source:NCBI gene;Acc:101984438]
ENSMOCG00000005795	Ctsd	cathepsin D [Source:NCBI gene;Acc:101981369]
ENSMOCG00000018082	Ppp1r26	protein phosphatase 1 regulatory subunit 26 [Source:NCBI gene;Acc:101989051]
ENSMOCG00000018236	Grm4	glutamate metabotropic receptor 4 [Source:NCBI gene;Acc:101983912]
ENSMOCG00000015070	Ndufa13	NADH:ubiquinone oxidoreductase subunit A13 [Source:NCBI gene;Acc:102001713]
ENSMOCG00000018896	Tmem86a	transmembrane protein 86A [Source:MGI Symbol;Acc:MGI:1915143]
ENSMOCG00000005468	Als2cl	ALS2 C-terminal like [Source:NCBI gene;Acc:101987569]
ENSMOCG00000019410	Ptpa	protein phosphatase 2 phosphatase activator [Source:NCBI gene;Acc:101994827]
ENSMOCG00000002759	Vwa5b1	von Willebrand factor A domain containing 5B1 [Source:NCBI gene;Acc:101989957]
ENSMOCG00000013486	Cd164	CD164 molecule [Source:NCBI gene;Acc:101981402]
ENSMOCG00000013697	Steap1	STEAP family member 1 [Source:NCBI gene;Acc:101990917]
ENSMOCG00000022714	Adgb	androglobin [Source:MGI Symbol;Acc:MGI:3605549]
ENSMOCG00000006113		H-2 class I histocompatibility antigen, Q10 alpha chain-like [Source:NCBI gene;Acc:101995431]
ENSMOCG00000008907	Cavin1	caveolae associated protein 1 [Source:NCBI gene;Acc:101987944]
ENSMOCG00000000459	Kcnn3	potassium calcium-activated channel subfamily N member 3 [Source:NCBI gene;Acc:101980395]
ENSMOCG00000008218	Impdh1	inosine monophosphate dehydrogenase 1 [Source:NCBI gene;Acc:101981415]
ENSMOCG00000006437	Paqr6	progestin and adipoQ receptor family member 6 [Source:NCBI gene;Acc:101985618]
ENSMOCG00000003383	Sgpp1	sphingosine-1-phosphate phosphatase 1 [Source:NCBI gene;Acc:101987255]
ENSMOCG00000015416	Kdelr3	KDEL endoplasmic reticulum protein retention receptor 3 [Source:NCBI gene;Acc:101998781]
ENSMOCG00000009111	Inpp1	inositol polyphosphate-1-phosphatase [Source:NCBI gene;Acc:101979518]
ENSMOCG00000015042	Grip2	glutamate receptor interacting protein 2 [Source:NCBI gene;Acc:102001866]
ENSMOCG00000018864	Tns2	tensin 2 [Source:NCBI gene;Acc:101995079]
ENSMOCG00000017640	Zbtb7c	zinc finger and BTB domain containing 7C [Source:NCBI gene;Acc:101981922]
ENSMOCG00000006637	Plekhh3	pleckstrin homology, MyTH4 and FERM domain containing H3 [Source:NCBI gene;Acc:101991526]
ENSMOCG00000000641	Rock1	Rho associated coiled-coil containing protein kinase 1 [Source:NCBI gene;Acc:102001470]
ENSMOCG00000019678	Galm	galactose mutarotase [Source:NCBI gene;Acc:101985631]
ENSMOCG00000014655	Ano1	anoctamin 1 [Source:NCBI gene;Acc:101996410]
ENSMOCG00000023017	Slc23a4	solute carrier family 23 member 1-like [Source:NCBI gene;Acc:101979337]
ENSMOCG00000022934	Drc1	dynein regulatory complex subunit 1 [Source:NCBI gene;Acc:101999503]
ENSMOCG00000001700	Fam222a	family with sequence similarity 222 member A [Source:NCBI gene;Acc:101988766]
ENSMOCG00000012872	Il1r1	interleukin 1 receptor type 1 [Source:NCBI gene;Acc:101998157]
ENSMOCG00000019056	Drc7	dynein regulatory complex subunit 7 [Source:NCBI gene;Acc:101987731]
ENSMOCG00000001812	Dennd1b	DENN domain containing 1B [Source:NCBI gene;Acc:101998294]
ENSMOCG00000003335	Gabbr1	gamma-aminobutyric acid type B receptor subunit 1 [Source:NCBI gene;Acc:101992609]
ENSMOCG00000015180	Angpt1	angiopoietin 1 [Source:NCBI gene;Acc:101981974]
ENSMOCG00000005673	Foxd1	forkhead box D1 [Source:MGI Symbol;Acc:MGI:1347463]
ENSMOCG00000005962	Bmp2	bone morphogenetic protein 2 [Source:NCBI gene;Acc:102002323]
ENSMOCG00000016243	Tmed2	transmembrane p24 trafficking protein 2 [Source:NCBI gene;Acc:101994817]
ENSMOCG00000007271	Mst1r	macrophage stimulating 1 receptor (c-met-related tyrosine kinase) [Source:MGI Symbol;Acc:MGI:99614]
ENSMOCG00000007495	Ptbp1	polypyrimidine tract binding protein 1 [Source:MGI Symbol;Acc:MGI:97791]
ENSMOCG00000021524	Sv2c	synaptic vesicle glycoprotein 2C [Source:NCBI gene;Acc:101996041]
ENSMOCG00000000096		tripartite motif-containing protein 30A-like [Source:NCBI gene;Acc:101999497]
ENSMOCG00000016949	Cth	cystathionine gamma-lyase [Source:NCBI gene;Acc:101990150]
ENSMOCG00000001601
ENSMOCG00000012833	Adap2	ArfGAP with dual PH domains 2 [Source:NCBI gene;Acc:101979260]
ENSMOCG00000017948	Fgfr2	fibroblast growth factor receptor 2 [Source:NCBI gene;Acc:101980047]
ENSMOCG00000018340	Tbx18	T-box transcription factor 18 [Source:NCBI gene;Acc:102002902]
ENSMOCG00000014376	Lbh	LBH regulator of WNT signaling pathway [Source:NCBI gene;Acc:101985491]
ENSMOCG00000015749	Tmem255b	transmembrane protein 255B [Source:NCBI gene;Acc:101991048]
ENSMOCG00000018764	Epas1	endothelial PAS domain protein 1 [Source:NCBI gene;Acc:102000711]
ENSMOCG00000003183	Trim56	tripartite motif containing 56 [Source:NCBI gene;Acc:101999101]
ENSMOCG00000015191	Cfap126	cilia and flagella associated protein 126 [Source:NCBI gene;Acc:102002820]
ENSMOCG00000011452	Dynlt4	Tctex1 domain containing 4 [Source:NCBI gene;Acc:101981440]
ENSMOCG00000021480	Degs1	delta 4-desaturase, sphingolipid 1 [Source:NCBI gene;Acc:101997050]
ENSMOCG00000016806	Lgr4	leucine rich repeat containing G protein-coupled receptor 4 [Source:NCBI gene;Acc:101993752]
ENSMOCG00000011622	Ackr3	atypical chemokine receptor 3 [Source:NCBI gene;Acc:101994803]
ENSMOCG00000020982	Ptgfr	prostaglandin F receptor [Source:NCBI gene;Acc:102000906]
ENSMOCG00000009836	1500009L16Rik	chromosome 24 C12orf75 homolog [Source:NCBI gene;Acc:101994795]
ENSMOCG00000010057	Crot	carnitine O-octanoyltransferase [Source:NCBI gene;Acc:101995275]
ENSMOCG00000005827	Plce1	phospholipase C, epsilon 1 [Source:MGI Symbol;Acc:MGI:1921305]
ENSMOCG00000013982	Cpsf6	cleavage and polyadenylation specific factor 6 [Source:NCBI gene;Acc:101981451]
ENSMOCG00000008511	Adra1b	adrenoceptor alpha 1B [Source:NCBI gene;Acc:102002534]
ENSMOCG00000021714
ENSMOCG00000010143	Tacr3	tachykinin receptor 3 [Source:NCBI gene;Acc:101995271]
ENSMOCG00000008119	Pafah2	platelet activating factor acetylhydrolase 2 [Source:NCBI gene;Acc:101997444]
ENSMOCG00000002189	Naga	alpha-N-acetylgalactosaminidase [Source:NCBI gene;Acc:101998142]
ENSMOCG00000009393	Apcdd1	APC down-regulated 1 [Source:NCBI gene;Acc:101982977]
ENSMOCG00000021349	Ston1	stonin 1 [Source:NCBI gene;Acc:101983442]
ENSMOCG00000018297	Dstyk	dual serine/threonine and tyrosine protein kinase [Source:NCBI gene;Acc:101993975]
ENSMOCG00000022275		TNF receptor superfamily member 12A [Source:NCBI gene;Acc:101997424]
ENSMOCG00000018440	Ccdc39	coiled-coil domain containing 39 [Source:NCBI gene;Acc:101991686]
ENSMOCG00000013243	Paxx	PAXX non-homologous end joining factor [Source:NCBI gene;Acc:101990383]
ENSMOCG00000005904	Pde3a	phosphodiesterase 3A [Source:NCBI gene;Acc:101992056]
ENSMOCG00000016426	Cldn12	claudin 12 [Source:NCBI gene;Acc:101992032]
ENSMOCG00000013773	H3f3b	histone H3.3 [Source:NCBI gene;Acc:101999506]
ENSMOCG00000020179	Rcan2	regulator of calcineurin 2 [Source:NCBI gene;Acc:101998618]
ENSMOCG00000017616	Fpgt	fucose-1-phosphate guanylyltransferase [Source:NCBI gene;Acc:101992600]
ENSMOCG00000011001	Rab3il1	RAB3A interacting protein like 1 [Source:NCBI gene;Acc:101998756]
ENSMOCG00000019421	Cfap65	cilia and flagella associated protein 65 [Source:NCBI gene;Acc:101982710]
ENSMOCG00000010553	Aifm3	apoptosis inducing factor mitochondria associated 3 [Source:NCBI gene;Acc:101992834]
ENSMOCG00000020807	Pkhd1l1	PKHD1 like 1 [Source:NCBI gene;Acc:101979062]
ENSMOCG00000011844	Ddah2	dimethylarginine dimethylaminohydrolase 2 [Source:NCBI gene;Acc:101987307]
ENSMOCG00000018830	Itih2	inter-alpha-trypsin inhibitor heavy chain 2 [Source:NCBI gene;Acc:101980350]
ENSMOCG00000018681	Ift46	intraflagellar transport 46 [Source:NCBI gene;Acc:101989243]
ENSMOCG00000020368	Acox2	acyl-CoA oxidase 2 [Source:NCBI gene;Acc:101997327]
ENSMOCG00000020981	Atad2	ATPase family AAA domain containing 2 [Source:NCBI gene;Acc:101985246]
ENSMOCG00000014056	Daw1	dynein assembly factor with WD repeats 1 [Source:NCBI gene;Acc:101987994]
ENSMOCG00000000795	Slc35c2	solute carrier family 35 member C2 [Source:NCBI gene;Acc:101998629]
ENSMOCG00000013244	Plpp3	phospholipid phosphatase 3 [Source:NCBI gene;Acc:102001077]
ENSMOCG00000006739	Slc38a1	solute carrier family 38 member 1 [Source:NCBI gene;Acc:101990812]
ENSMOCG00000016057	Arfip1	ADP ribosylation factor interacting protein 1 [Source:NCBI gene;Acc:102000559]
ENSMOCG00000016136	Dpp4	dipeptidyl peptidase 4 [Source:NCBI gene;Acc:101988204]
ENSMOCG00000016013	Rpl18	ribosomal protein L18 [Source:NCBI gene;Acc:101983849]
ENSMOCG00000016283	Helz2	helicase with zinc finger 2 [Source:NCBI gene;Acc:102000449]
ENSMOCG00000010258	Vwa8	von Willebrand factor A domain containing 8 [Source:NCBI gene;Acc:101982087]
ENSMOCG00000000959	Kcnu1	potassium channel, subfamily U, member 1 [Source:MGI Symbol;Acc:MGI:1202300]
ENSMOCG00000022376	Prom2	prominin 2 [Source:NCBI gene;Acc:102000004]
ENSMOCG00000008957	Twist1	twist family bHLH transcription factor 1 [Source:NCBI gene;Acc:101988946]
ENSMOCG00000012485	Isoc1	isochorismatase domain containing 1 [Source:NCBI gene;Acc:101992973]
ENSMOCG00000018027	Derl1	derlin 1 [Source:NCBI gene;Acc:101988146]
ENSMOCG00000008426	Kank2	KN motif and ankyrin repeat domains 2 [Source:NCBI gene;Acc:101981508]
ENSMOCG00000020399	Zfp827	zinc finger protein 827 [Source:NCBI gene;Acc:101982835]
ENSMOCG00000015887	Dsg2	desmoglein 2 [Source:NCBI gene;Acc:101980636]
ENSMOCG00000007711	Nek9	NIMA related kinase 9 [Source:NCBI gene;Acc:102002405]
ENSMOCG00000004558	Thbd	thrombomodulin [Source:NCBI gene;Acc:101982150]
ENSMOCG00000019991
ENSMOCG00000007489	Tsku	tsukushi, small leucine rich proteoglycan [Source:NCBI gene;Acc:101990628]
ENSMOCG00000018301	F13a1	coagulation factor XIII A chain [Source:NCBI gene;Acc:101981377]
ENSMOCG00000014763	Myh7	myosin-7 [Source:NCBI gene;Acc:106144425]
ENSMOCG00000021845	Cfap100	cilia and flagella associated protein 100 [Source:NCBI gene;Acc:101994328]
ENSMOCG00000014374	Cited2	Cbp/p300 interacting transactivator with Glu/Asp rich carboxy-terminal domain 2 [Source:NCBI gene;Acc:102002494]
ENSMOCG00000015609	Arhgef40	Rho guanine nucleotide exchange factor 40 [Source:NCBI gene;Acc:101986270]
ENSMOCG00000013491	Tmem64	transmembrane protein 64 [Source:NCBI gene;Acc:101981752]
ENSMOCG00000014686	Tac1	tachykinin precursor 1 [Source:NCBI gene;Acc:101979426]
ENSMOCG00000019267	Itprid1	ITPR interacting domain containing 1 [Source:NCBI gene;Acc:101997476]
ENSMOCG00000019224	Cav1	caveolin 1 [Source:NCBI gene;Acc:101991678]
ENSMOCG00000022464	Ebf3	EBF transcription factor 3 [Source:NCBI gene;Acc:101998218]
ENSMOCG00000019054	Nkd1	NKD inhibitor of WNT signaling pathway 1 [Source:NCBI gene;Acc:101987733]
ENSMOCG00000005124	Ret	ret proto-oncogene [Source:NCBI gene;Acc:101982727]
ENSMOCG00000011924		KIAA1671 ortholog [Source:NCBI gene;Acc:101980286]
ENSMOCG00000018703	Pacrg	PARK2 co-regulated [Source:MGI Symbol;Acc:MGI:1916560]
ENSMOCG00000013119	Marveld1	MARVEL domain containing 1 [Source:NCBI gene;Acc:102001174]
ENSMOCG00000010837		predicted gene, 27640 [Source:MGI Symbol;Acc:MGI:5531022]
ENSMOCG00000003184	Iqcg	IQ motif containing G [Source:NCBI gene;Acc:102002139]
ENSMOCG00000016155	Sntb1	syntrophin beta 1 [Source:NCBI gene;Acc:101990043]
ENSMOCG00000015001	Kif9	kinesin family member 9 [Source:MGI Symbol;Acc:MGI:1098237]
ENSMOCG00000018698	Sema3e	semaphorin 3E [Source:NCBI gene;Acc:101998612]
ENSMOCG00000021921	Snx22	sorting nexin 22 [Source:NCBI gene;Acc:101993878]
ENSMOCG00000002191	Col5a2	collagen type V alpha 2 chain [Source:NCBI gene;Acc:101983386]
ENSMOCG00000000788	Wfdc1	WAP four-disulfide core domain 1 [Source:NCBI gene;Acc:101990864]
ENSMOCG00000012899	Uaca	uveal autoantigen with coiled-coil domains and ankyrin repeats [Source:NCBI gene;Acc:101989155]
ENSMOCG00000017527	Aif1l	allograft inflammatory factor 1 like [Source:NCBI gene;Acc:101986707]
ENSMOCG00000000818	Rhoq	ras homolog family member Q [Source:NCBI gene;Acc:102001742]
ENSMOCG00000022429	Erbb2	erb-b2 receptor tyrosine kinase 2 [Source:NCBI gene;Acc:101982265]
ENSMOCG00000015108	Fat1	FAT atypical cadherin 1 [Source:NCBI gene;Acc:101979224]
ENSMOCG00000017815	Fbp2	fructose-bisphosphatase 2 [Source:NCBI gene;Acc:101997169]
ENSMOCG00000019549	Cavin2	caveolae associated protein 2 [Source:NCBI gene;Acc:102001230]
ENSMOCG00000020087	Ctbs	chitobiase [Source:NCBI gene;Acc:101996797]
ENSMOCG00000007380	Psd4	pleckstrin and Sec7 domain containing 4 [Source:NCBI gene;Acc:101983395]
ENSMOCG00000017144	Pih1d1	PIH1 domain containing 1 [Source:NCBI gene;Acc:101995204]
ENSMOCG00000018162	Ppp1r36	protein phosphatase 1 regulatory subunit 36 [Source:NCBI gene;Acc:101985464]
ENSMOCG00000005373	Asap3	ArfGAP with SH3 domain, ankyrin repeat and PH domain 3 [Source:NCBI gene;Acc:101984463]
ENSMOCG00000020520	Zfp330	zinc finger protein 330 [Source:NCBI gene;Acc:101993882]
ENSMOCG00000019336	Fbn2	fibrillin 2 [Source:NCBI gene;Acc:101991005]
ENSMOCG00000012287		utrophin [Source:NCBI gene;Acc:101983280]
ENSMOCG00000012761	Cit	citron [Source:MGI Symbol;Acc:MGI:105313]
ENSMOCG00000008392	Pcdh20	protocadherin 20 [Source:NCBI gene;Acc:101984797]
ENSMOCG00000011718	Loxl3	lysyl oxidase like 3 [Source:NCBI gene;Acc:101980832]
ENSMOCG00000019091	Prkcd	protein kinase C delta [Source:NCBI gene;Acc:101992658]
ENSMOCG00000013674	Hacl1	2-hydroxyacyl-CoA lyase 1 [Source:NCBI gene;Acc:101995520]
ENSMOCG00000018694	Tmprss9	transmembrane protease, serine 9 [Source:MGI Symbol;Acc:MGI:3612246]
ENSMOCG00000019569	Rack1	receptor for activated C kinase 1 [Source:NCBI gene;Acc:101992388]
ENSMOCG00000001326	Pbx4	PBX homeobox 4 [Source:NCBI gene;Acc:102001441]
ENSMOCG00000015220	Trim67	tripartite motif containing 67 [Source:NCBI gene;Acc:101982157]
ENSMOCG00000007545	Mtr	5-methyltetrahydrofolate-homocysteine methyltransferase [Source:NCBI gene;Acc:101984135]
ENSMOCG00000022775	Ntpcr	nucleoside-triphosphatase, cancer-related [Source:NCBI gene;Acc:101985202]
ENSMOCG00000018080	Pth1r	parathyroid hormone 1 receptor [Source:NCBI gene;Acc:101985863]
ENSMOCG00000011397	Rgmb	repulsive guidance molecule family member B [Source:MGI Symbol;Acc:MGI:1916049]
ENSMOCG00000015096	Col5a1	collagen type V alpha 1 chain [Source:NCBI gene;Acc:101991052]
ENSMOCG00000021601	Wnt5a	Wnt family member 5A [Source:NCBI gene;Acc:101996955]
ENSMOCG00000006531	Tcerg1l	transcription elongation regulator 1 like [Source:NCBI gene;Acc:102000243]
ENSMOCG00000007595	Nkiras2	NFKB inhibitor interacting Ras like 2 [Source:NCBI gene;Acc:101984634]
ENSMOCG00000021999	Scarf1	scavenger receptor class F member 1 [Source:NCBI gene;Acc:101990692]
ENSMOCG00000021944	Gpaa1	glycosylphosphatidylinositol anchor attachment 1 [Source:NCBI gene;Acc:101998780]
ENSMOCG00000022666	Dnajc12	DnaJ heat shock protein family (Hsp40) member C12 [Source:NCBI gene;Acc:101991481]
ENSMOCG00000021625	Lrrc58	leucine rich repeat containing 58 [Source:NCBI gene;Acc:101995303]
ENSMOCG00000022277	Fndc9	fibronectin type III domain containing 9 [Source:NCBI gene;Acc:101990033]
ENSMOCG00000006443	Pak1ip1	PAK1 interacting protein 1 [Source:NCBI gene;Acc:101987974]
ENSMOCG00000002644	Lrrc3b	leucine rich repeat containing 3B [Source:NCBI gene;Acc:101981162]
ENSMOCG00000022380
ENSMOCG00000015979	Dnah11	dynein, axonemal, heavy chain 11 [Source:MGI Symbol;Acc:MGI:1100864]
ENSMOCG00000007360	Gpr52	G protein-coupled receptor 52 [Source:NCBI gene;Acc:101982896]
ENSMOCG00000013476	Stk32a	serine/threonine kinase 32A [Source:NCBI gene;Acc:101990429]
ENSMOCG00000011710	Pgm5	phosphoglucomutase 5 [Source:NCBI gene;Acc:101985239]
ENSMOCG00000021500	Cpvl	carboxypeptidase vitellogenic like [Source:NCBI gene;Acc:101981578]
ENSMOCG00000013755
ENSMOCG00000009147	Zhx2	zinc fingers and homeoboxes 2 [Source:NCBI gene;Acc:101988639]
ENSMOCG00000002311	Arhgap28	Rho GTPase activating protein 28 [Source:NCBI gene;Acc:101998935]
ENSMOCG00000003222	Rasgrp2	RAS guanyl releasing protein 2 [Source:NCBI gene;Acc:102001549]
ENSMOCG00000022079	Klf15	Kruppel like factor 15 [Source:NCBI gene;Acc:101996730]
ENSMOCG00000019536	Tmbim4	transmembrane BAX inhibitor motif containing 4 [Source:MGI Symbol;Acc:MGI:1915462]
ENSMOCG00000022760		histone H2A type 1-E [Source:NCBI gene;Acc:101978889]
ENSMOCG00000020461	Bmf	Bcl2 modifying factor [Source:NCBI gene;Acc:101997105]
ENSMOCG00000015617	Mtrr	5-methyltetrahydrofolate-homocysteine methyltransferase reductase [Source:NCBI gene;Acc:101998885]
ENSMOCG00000022733	Glra1	glycine receptor alpha 1 [Source:NCBI gene;Acc:101999866]
ENSMOCG00000001380	Ldhb	lactate dehydrogenase B [Source:NCBI gene;Acc:101996348]
ENSMOCG00000016091	Spata46	spermatogenesis associated 46 [Source:MGI Symbol;Acc:MGI:1924175]
ENSMOCG00000019867	Ece1	endothelin converting enzyme 1 [Source:NCBI gene;Acc:101999336]
ENSMOCG00000018730	Sstr1	somatostatin receptor 1 [Source:NCBI gene;Acc:101993004]
ENSMOCG00000000063	Fam199x	family with sequence similarity 199, X-linked [Source:NCBI gene;Acc:101985670]
ENSMOCG00000013351	Golim4	golgi integral membrane protein 4 [Source:NCBI gene;Acc:101988007]
ENSMOCG00000020286	Pnpla2	patatin like phospholipase domain containing 2 [Source:NCBI gene;Acc:102000988]
ENSMOCG00000013311	Usp29	ubiquitin carboxyl-terminal hydrolase 29-like [Source:NCBI gene;Acc:101988510]
ENSMOCG00000006455	Igfbp3	insulin-like growth factor binding protein 3 [Source:MGI Symbol;Acc:MGI:96438]
ENSMOCG00000015275	Decr1	2,4-dienoyl-CoA reductase 1 [Source:NCBI gene;Acc:102002681]
ENSMOCG00000015092	Postn	periostin [Source:NCBI gene;Acc:101999373]
ENSMOCG00000000889	Tac2	tachykinin precursor 3 [Source:NCBI gene;Acc:101983268]
ENSMOCG00000003788	Ccdc184	coiled-coil domain containing 184 [Source:NCBI gene;Acc:101983435]
ENSMOCG00000005744	Klhdc7a	kelch domain containing 7A [Source:NCBI gene;Acc:101986463]
ENSMOCG00000008012	Hmgcr	3-hydroxy-3-methylglutaryl-CoA reductase [Source:NCBI gene;Acc:101994205]
ENSMOCG00000001063	Pou3f4	POU class 3 homeobox 4 [Source:NCBI gene;Acc:101990862]
ENSMOCG00000013657	Grhpr	glyoxylate and hydroxypyruvate reductase [Source:NCBI gene;Acc:101991209]
ENSMOCG00000014812	Hfm1	HFM1, ATP-dependent DNA helicase homolog [Source:MGI Symbol;Acc:MGI:3036246]
ENSMOCG00000002870	Zcchc3	zinc finger CCHC-type containing 3 [Source:NCBI gene;Acc:101988848]
ENSMOCG00000010972	Rassf9	Ras association domain family member 9 [Source:NCBI gene;Acc:101985624]
ENSMOCG00000021055	Itgb5	integrin subunit beta 5 [Source:NCBI gene;Acc:101987928]
ENSMOCG00000000662	Cmbl	carboxymethylenebutenolidase homolog [Source:NCBI gene;Acc:101994012]
ENSMOCG00000017346	Prdm16	PR/SET domain 16 [Source:NCBI gene;Acc:101995421]
ENSMOCG00000017972	AI661453	expressed sequence AI661453 [Source:MGI Symbol;Acc:MGI:2146908]
ENSMOCG00000009514	Mei1	meiotic double-stranded break formation protein 1 [Source:NCBI gene;Acc:101987131]
ENSMOCG00000011749	Hs3st2	heparan sulfate-glucosamine 3-sulfotransferase 2 [Source:NCBI gene;Acc:101995144]
ENSMOCG00000014779	Dapk2	death associated protein kinase 2 [Source:NCBI gene;Acc:101992826]
ENSMOCG00000012697	Flnb	filamin B [Source:NCBI gene;Acc:101994545]
ENSMOCG00000013110		FXYD domain containing ion transport regulator 3 [Source:NCBI gene;Acc:101993265]
ENSMOCG00000010606	Layn	layilin [Source:NCBI gene;Acc:101999023]
ENSMOCG00000010013	Cd36	CD36 molecule [Source:NCBI gene;Acc:102001755]
ENSMOCG00000003328	Dnali1	dynein axonemal light intermediate chain 1 [Source:NCBI gene;Acc:102000613]
ENSMOCG00000020187	Fam163a	family with sequence similarity 163 member A [Source:NCBI gene;Acc:101996163]
ENSMOCG00000013730	Pot1a	protection of telomeres 1A [Source:MGI Symbol;Acc:MGI:2141503]
ENSMOCG00000003317	Ttc22	tetratricopeptide repeat domain 22 [Source:NCBI gene;Acc:102002368]
ENSMOCG00000016072	P4hb	prolyl 4-hydroxylase subunit beta [Source:NCBI gene;Acc:101983231]
ENSMOCG00000008622	Cggbp1	CGG triplet repeat binding protein 1 [Source:NCBI gene;Acc:101983658]
ENSMOCG00000022659	Elfn1	extracellular leucine rich repeat and fibronectin type III domain containing 1 [Source:NCBI gene;Acc:101987554]
ENSMOCG00000007672	Smoc2	SPARC related modular calcium binding 2 [Source:MGI Symbol;Acc:MGI:1929881]
ENSMOCG00000013566	Rap1gap	RAP1 GTPase activating protein [Source:NCBI gene;Acc:102000420]
ENSMOCG00000003017	Adgra2	adhesion G protein-coupled receptor A2 [Source:NCBI gene;Acc:101981113]
ENSMOCG00000000284	Ido1	indoleamine 2,3-dioxygenase 1 [Source:MGI Symbol;Acc:MGI:96416]
ENSMOCG00000013655	Fgfr3	fibroblast growth factor receptor 3 [Source:NCBI gene;Acc:101987179]
ENSMOCG00000003037	Dnah2	dynein, axonemal, heavy chain 2 [Source:MGI Symbol;Acc:MGI:107731]
ENSMOCG00000014191	Otx1	orthodenticle homeobox 1 [Source:NCBI gene;Acc:101981872]
ENSMOCG00000013013	Ssc5d	scavenger receptor cysteine rich family member with 5 domains [Source:NCBI gene;Acc:101999678]
ENSMOCG00000014725	Rlbp1	retinaldehyde binding protein 1 [Source:NCBI gene;Acc:101997650]
ENSMOCG00000003503	Disp1	dispatched RND transporter family member 1 [Source:NCBI gene;Acc:101994648]
ENSMOCG00000002716	Rims3	regulating synaptic membrane exocytosis 3 [Source:NCBI gene;Acc:101989274]
ENSMOCG00000014284		ras responsive element binding protein 1 [Source:NCBI gene;Acc:101982202]
ENSMOCG00000012052	Lysmd4	LysM domain containing 4 [Source:NCBI gene;Acc:101987146]
ENSMOCG00000009215	1700088E04Rik	chromosome 15 C22orf23 homolog [Source:NCBI gene;Acc:102001639]
ENSMOCG00000008434	Ccni	cyclin I [Source:MGI Symbol;Acc:MGI:1341077]
ENSMOCG00000016089	Kcnq1	potassium voltage-gated channel subfamily Q member 1 [Source:NCBI gene;Acc:101990032]
ENSMOCG00000013549	Rrad	RRAD, Ras related glycolysis inhibitor and calcium channel regulator [Source:NCBI gene;Acc:101997405]
ENSMOCG00000010861	Galnt12	polypeptide N-acetylgalactosaminyltransferase 12 [Source:MGI Symbol;Acc:MGI:2444664]
ENSMOCG00000011506	Wrap73	WD repeat containing, antisense to Trp73 [Source:MGI Symbol;Acc:MGI:1891749]
ENSMOCG00000018534	Niban2	niban apoptosis regulator 2 [Source:NCBI gene;Acc:101996466]
ENSMOCG00000004975	Ssh1	slingshot protein phosphatase 1 [Source:NCBI gene;Acc:101984416]
ENSMOCG00000004653	Itga9	integrin alpha 9 [Source:MGI Symbol;Acc:MGI:104756]
ENSMOCG00000015498	Scp2	sterol carrier protein 2 [Source:NCBI gene;Acc:101987223]
ENSMOCG00000015561	Sgsh	N-sulfoglucosamine sulfohydrolase [Source:NCBI gene;Acc:101997434]
ENSMOCG00000011155	Odad2	armadillo repeat containing 4 [Source:NCBI gene;Acc:101984470]
ENSMOCG00000016381	Slc39a6	solute carrier family 39 member 6 [Source:NCBI gene;Acc:101998510]
ENSMOCG00000010309	Elavl4	ELAV like RNA binding protein 4 [Source:NCBI gene;Acc:101998777]
ENSMOCG00000014548	Zfp36	ZFP36 ring finger protein [Source:NCBI gene;Acc:101986838]
ENSMOCG00000001159	Lum	lumican [Source:NCBI gene;Acc:101991196]
ENSMOCG00000008527	Dtx1	deltex E3 ubiquitin ligase 1 [Source:NCBI gene;Acc:102000787]
ENSMOCG00000014921	Lpin1	lipin 1 [Source:NCBI gene;Acc:102002521]
ENSMOCG00000004772	Cep63	centrosomal protein 63 [Source:NCBI gene;Acc:101988022]
ENSMOCG00000021446	Ccdc50	coiled-coil domain containing 50 [Source:NCBI gene;Acc:101988582]
ENSMOCG00000008961	Unc93b1	unc-93 homolog B1, TLR signaling regulator [Source:NCBI gene;Acc:101979854]
ENSMOCG00000015181
ENSMOCG00000021540	Serping1	serpin family G member 1 [Source:NCBI gene;Acc:101991983]
ENSMOCG00000016222	Bcl2l11	BCL2 like 11 [Source:NCBI gene;Acc:101979432]
ENSMOCG00000021104	Slc22a6	solute carrier family 22 member 6 [Source:NCBI gene;Acc:101995544]
ENSMOCG00000018923	Ppp1r1b	protein phosphatase 1 regulatory inhibitor subunit 1B [Source:NCBI gene;Acc:101983857]
ENSMOCG00000003885	Zbtb6	zinc finger and BTB domain containing 6 [Source:NCBI gene;Acc:101996364]
ENSMOCG00000014810	Hs6st2	heparan sulfate 6-O-sulfotransferase 2 [Source:NCBI gene;Acc:101999816]
ENSMOCG00000012429	Gmppa	GDP-mannose pyrophosphorylase A [Source:NCBI gene;Acc:101982136]
ENSMOCG00000006661	Fam110d	family with sequence similarity 110 member D [Source:NCBI gene;Acc:101998876]
ENSMOCG00000014929	Bri3bp	BRI3 binding protein [Source:NCBI gene;Acc:101989902]
ENSMOCG00000002390	Mmp25	matrix metallopeptidase 25 [Source:NCBI gene;Acc:101998949]
ENSMOCG00000020889	Slc26a2	solute carrier family 26 member 2 [Source:NCBI gene;Acc:102000999]
ENSMOCG00000009925	Prss16	serine protease 16 [Source:NCBI gene;Acc:101984929]
ENSMOCG00000022154	Ror2	receptor tyrosine kinase like orphan receptor 2 [Source:NCBI gene;Acc:101986177]
ENSMOCG00000004240	Apold1	apolipoprotein L domain containing 1 [Source:NCBI gene;Acc:102001023]
ENSMOCG00000013690	Masp1	mannan binding lectin serine peptidase 1 [Source:NCBI gene;Acc:101982626]
ENSMOCG00000007923	Vim	vimentin [Source:NCBI gene;Acc:102002575]
ENSMOCG00000007685	Snx18	sorting nexin 18 [Source:NCBI gene;Acc:101991747]
ENSMOCG00000013071	Map3k15	mitogen-activated protein kinase kinase kinase 15 [Source:NCBI gene;Acc:102002862]
ENSMOCG00000020811	Calcr	calcitonin receptor [Source:NCBI gene;Acc:101995289]
ENSMOCG00000019653	Grin2d	glutamate ionotropic receptor NMDA type subunit 2D [Source:NCBI gene;Acc:101981686]
ENSMOCG00000017629	Notch2	notch receptor 2 [Source:NCBI gene;Acc:101999618]
ENSMOCG00000020299	Igfbpl1	insulin like growth factor binding protein like 1 [Source:NCBI gene;Acc:101994895]
ENSMOCG00000008847	Rgcc	regulator of cell cycle [Source:MGI Symbol;Acc:MGI:1913464]
ENSMOCG00000005820	Msi2	musashi RNA binding protein 2 [Source:NCBI gene;Acc:101985128]
ENSMOCG00000002475	Gipc3	GIPC PDZ domain containing family member 3 [Source:NCBI gene;Acc:101979494]
ENSMOCG00000021967	Mvp	major vault protein [Source:NCBI gene;Acc:101981275]
ENSMOCG00000011895	Gtf2ird1	GTF2I repeat domain containing 1 [Source:NCBI gene;Acc:101999556]
ENSMOCG00000007234	Phldb2	pleckstrin homology like domain, family B, member 2 [Source:MGI Symbol;Acc:MGI:2444981]
ENSMOCG00000005881	Zdhhc5	zinc finger DHHC-type containing 5 [Source:NCBI gene;Acc:101990959]
ENSMOCG00000013578	Tjp3	tight junction protein 3 [Source:NCBI gene;Acc:101981103]
ENSMOCG00000013038	Map3k19	mitogen-activated protein kinase kinase kinase 19 [Source:NCBI gene;Acc:102001251]
ENSMOCG00000006368	Slc12a2	solute carrier family 12 member 2 [Source:NCBI gene;Acc:101990532]
ENSMOCG00000020481	Mfsd2a	major facilitator superfamily domain containing 2A [Source:NCBI gene;Acc:101986171]
ENSMOCG00000012048	Sorcs2	sortilin related VPS10 domain containing receptor 2 [Source:NCBI gene;Acc:101996355]
ENSMOCG00000016835	Kif13b	kinesin family member 13B [Source:NCBI gene;Acc:101982683]
ENSMOCG00000020564	Id1	inhibitor of DNA binding 1, HLH protein [Source:NCBI gene;Acc:101992152]
ENSMOCG00000016650	Tpst2	tyrosylprotein sulfotransferase 2 [Source:NCBI gene;Acc:102001130]
ENSMOCG00000013782	Myh6	myosin-6 [Source:NCBI gene;Acc:101997238]
ENSMOCG00000010910	Abca7	ATP binding cassette subfamily A member 7 [Source:NCBI gene;Acc:101981024]
ENSMOCG00000022804	Cerk	ceramide kinase [Source:NCBI gene;Acc:102002652]
ENSMOCG00000017413	Lmnb1	lamin B1 [Source:NCBI gene;Acc:101988068]
ENSMOCG00000004037	Vamp8	vesicle associated membrane protein 8 [Source:NCBI gene;Acc:101994041]
ENSMOCG00000015709	Asic1	acid sensing ion channel subunit 1 [Source:NCBI gene;Acc:101991181]
ENSMOCG00000007137	Phlda3	pleckstrin homology like domain family A member 3 [Source:NCBI gene;Acc:101988217]
ENSMOCG00000014889	Cmah	cytidine monophosphate-N-acetylneuraminic acid hydroxylase [Source:NCBI gene;Acc:101982390]
ENSMOCG00000019111	Nipal2	NIPA like domain containing 2 [Source:NCBI gene;Acc:101991237]
ENSMOCG00000012950		copine 1 [Source:NCBI gene;Acc:101993462]
ENSMOCG00000009034	Afap1l1	actin filament associated protein 1 like 1 [Source:NCBI gene;Acc:101995562]
ENSMOCG00000018786	Man2a1	mannosidase alpha class 2A member 1 [Source:NCBI gene;Acc:101982228]
ENSMOCG00000007305	Atp1b3	ATPase Na+/K+ transporting subunit beta 3 [Source:NCBI gene;Acc:101996462]
ENSMOCG00000020864	Rai14	retinoic acid induced 14 [Source:NCBI gene;Acc:101980159]
ENSMOCG00000003189	Zfp36l1	ZFP36 ring finger protein like 1 [Source:NCBI gene;Acc:102000286]
ENSMOCG00000003854		predicted gene, 27419 [Source:MGI Symbol;Acc:MGI:5530801]
ENSMOCG00000014213	Chpt1	choline phosphotransferase 1 [Source:NCBI gene;Acc:101985540]
ENSMOCG00000021604	Tmem100	transmembrane protein 100 [Source:NCBI gene;Acc:101988339]
ENSMOCG00000002802	Ttc30a2	tetratricopeptide repeat protein 30A2 [Source:NCBI gene;Acc:101999663]
ENSMOCG00000005022	Sema3g	semaphorin 3G [Source:NCBI gene;Acc:101985867]
ENSMOCG00000012661	Aldh7a1	aldehyde dehydrogenase 7 family member A1 [Source:NCBI gene;Acc:101987511]
ENSMOCG00000016560	Optn	optineurin [Source:NCBI gene;Acc:101996512]
ENSMOCG00000001291	Tmem192	transmembrane protein 192 [Source:NCBI gene;Acc:101999940]
ENSMOCG00000000229	Pot1b	protection of telomeres 1B [Source:MGI Symbol;Acc:MGI:1920086]
ENSMOCG00000013270	Rhoc	ras homolog family member C [Source:NCBI gene;Acc:101978972]
ENSMOCG00000014790	Cpne3	copine 3 [Source:NCBI gene;Acc:101981397]
ENSMOCG00000005925	Pdcl	phosducin like [Source:NCBI gene;Acc:101995609]
ENSMOCG00000020595	Thnsl2	threonine synthase like 2 [Source:NCBI gene;Acc:101978942]
ENSMOCG00000021740	Vegfb	vascular endothelial growth factor B [Source:NCBI gene;Acc:101985988]
ENSMOCG00000013634	Usp6nl	USP6 N-terminal like [Source:NCBI gene;Acc:101999788]
ENSMOCG00000019502	Cilk1	ciliogenesis associated kinase 1 [Source:NCBI gene;Acc:101995506]
ENSMOCG00000004966	Prkaa1	protein kinase AMP-activated catalytic subunit alpha 1 [Source:NCBI gene;Acc:101992314]
ENSMOCG00000020631	Morn3	MORN repeat containing 3 [Source:NCBI gene;Acc:101983936]
ENSMOCG00000013985	Ppp1r32	protein phosphatase 1 regulatory subunit 32 [Source:NCBI gene;Acc:102002628]
ENSMOCG00000004542	Alx4	ALX homeobox 4 [Source:NCBI gene;Acc:101989028]
ENSMOCG00000014329	Nxn	nucleoredoxin [Source:NCBI gene;Acc:101983131]
ENSMOCG00000006228		deoxythymidylate kinase [Source:MGI Symbol;Acc:MGI:108396]
ENSMOCG00000011367	Cdc14b	cell division cycle 14B [Source:NCBI gene;Acc:102001543]
ENSMOCG00000014146	Tagln2	transgelin 2 [Source:NCBI gene;Acc:101991807]
ENSMOCG00000001426	Zscan29	zinc finger and SCAN domain containing 29 [Source:NCBI gene;Acc:101994811]
ENSMOCG00000004639	Sema4g	semaphorin 4G [Source:NCBI gene;Acc:101990808]
ENSMOCG00000012628
ENSMOCG00000016470	Tfcp2l1	transcription factor CP2 like 1 [Source:NCBI gene;Acc:101992742]
ENSMOCG00000002692	Tspan9	tetraspanin 9 [Source:NCBI gene;Acc:101982623]
ENSMOCG00000021090	Cpz	carboxypeptidase Z [Source:NCBI gene;Acc:101992534]
ENSMOCG00000000595	Slc35a5	solute carrier family 35 member A5 [Source:NCBI gene;Acc:101985096]
ENSMOCG00000014977
ENSMOCG00000000769	Dscam	DS cell adhesion molecule [Source:NCBI gene;Acc:101985588]
ENSMOCG00000009973	Uqcc3	ubiquinol-cytochrome-c reductase complex assembly factor 3 [Source:NCBI gene;Acc:102002567]
ENSMOCG00000018585	Cdr2	cerebellar degeneration related protein 2 [Source:NCBI gene;Acc:101996216]
ENSMOCG00000020107	Lpcat1	lysophosphatidylcholine acyltransferase 1 [Source:NCBI gene;Acc:101980910]
ENSMOCG00000014489	Mdga1	MAM domain containing glycosylphosphatidylinositol anchor 1 [Source:NCBI gene;Acc:101990266]
ENSMOCG00000002011	Spint2	serine peptidase inhibitor, Kunitz type 2 [Source:NCBI gene;Acc:101990927]
ENSMOCG00000007686	Rbm43	RNA binding motif protein 43 [Source:MGI Symbol;Acc:MGI:1918934]
ENSMOCG00000002858	Alcam	activated leukocyte cell adhesion molecule [Source:NCBI gene;Acc:101995894]
ENSMOCG00000020202	Ccdc162	coiled-coil domain containing 162 [Source:MGI Symbol;Acc:MGI:1923223]
ENSMOCG00000019511	Scrn2	secernin 2 [Source:MGI Symbol;Acc:MGI:1343092]
ENSMOCG00000001599	Ppp2r1b	protein phosphatase 2 scaffold subunit Abeta [Source:NCBI gene;Acc:101997807]
ENSMOCG00000011478	Igfbp7	insulin like growth factor binding protein 7 [Source:NCBI gene;Acc:101992782]
ENSMOCG00000021095	Ccdc3	coiled-coil domain containing 3 [Source:NCBI gene;Acc:101996888]
ENSMOCG00000015305	Gdf11	growth differentiation factor 11 [Source:MGI Symbol;Acc:MGI:1338027]
ENSMOCG00000016129	Ccdc141	coiled-coil domain containing 141 [Source:NCBI gene;Acc:101979351]
ENSMOCG00000014732	Mrnip	MRN complex interacting protein [Source:NCBI gene;Acc:101980881]
ENSMOCG00000015946	Gli2	GLI family zinc finger 2 [Source:NCBI gene;Acc:101992470]
ENSMOCG00000019364	Ptpn9	protein tyrosine phosphatase non-receptor type 9 [Source:NCBI gene;Acc:101998379]
ENSMOCG00000016570	2510039O18Rik	KIAA2013 ortholog [Source:NCBI gene;Acc:101993434]
ENSMOCG00000014008	Tprgl	tumor protein p63 regulated 1 like [Source:NCBI gene;Acc:101994543]
ENSMOCG00000016629	Nid2	nidogen 2 [Source:NCBI gene;Acc:101985673]
ENSMOCG00000014418	Vat1	vesicle amine transport 1 [Source:NCBI gene;Acc:101997419]
ENSMOCG00000019933	Smo	smoothened, frizzled class receptor [Source:NCBI gene;Acc:101989134]
ENSMOCG00000004247	Prdm6	PR/SET domain 6 [Source:NCBI gene;Acc:101984758]
ENSMOCG00000001034	Rhpn1	rhophilin Rho GTPase binding protein 1 [Source:NCBI gene;Acc:101987226]
ENSMOCG00000014829	Tm9sf2	transmembrane 9 superfamily member 2 [Source:NCBI gene;Acc:101985717]
ENSMOCG00000019170	Ropn1l	rhophilin associated tail protein 1 like [Source:NCBI gene;Acc:101993443]
ENSMOCG00000020203	Rimkla	ribosomal modification protein rimK like family member A [Source:NCBI gene;Acc:101994783]
ENSMOCG00000015505	Adamts18	a disintegrin-like and metallopeptidase (reprolysin type) with thrombospondin type 1 motif, 18 [Source:MGI Symbol;Acc:MGI:2442600]
ENSMOCG00000014422	Nfatc4	nuclear factor of activated T cells 4 [Source:NCBI gene;Acc:101998114]
ENSMOCG00000014781	Plxnc1	plexin C1 [Source:NCBI gene;Acc:101994404]
ENSMOCG00000012711	Arl6ip5	ADP ribosylation factor like GTPase 6 interacting protein 5 [Source:NCBI gene;Acc:101987815]
ENSMOCG00000018047	Tvp23b	Golgi apparatus membrane protein TVP23 homolog B [Source:NCBI gene;Acc:101980785]
ENSMOCG00000014319	Glra2	glycine receptor alpha 2 [Source:NCBI gene;Acc:101989204]
ENSMOCG00000017855	Lin52	lin-52 DREAM MuvB core complex component [Source:NCBI gene;Acc:101996546]
ENSMOCG00000011577	Tmem145	transmembrane protein 145 [Source:NCBI gene;Acc:101979601]
ENSMOCG00000022268		CACN subunit beta associated regulatory protein [Source:NCBI gene;Acc:101979408]
ENSMOCG00000022175	Ppm1l	protein phosphatase, Mg2+/Mn2+ dependent 1L [Source:NCBI gene;Acc:101983473]
ENSMOCG00000019843	Ccdc190	coiled-coil domain containing 190 [Source:NCBI gene;Acc:101986551]
ENSMOCG00000022937		chromosome 7 C16orf71 homolog [Source:NCBI gene;Acc:101987580]
ENSMOCG00000006638	Pcsk4	proprotein convertase subtilisin/kexin type 4 [Source:NCBI gene;Acc:101998244]
ENSMOCG00000002071	Hlx	H2.0 like homeobox [Source:NCBI gene;Acc:101991718]
ENSMOCG00000013389	Nol3	nucleolar protein 3 [Source:NCBI gene;Acc:101987824]
ENSMOCG00000018526	Eln	elastin [Source:MGI Symbol;Acc:MGI:95317]
ENSMOCG00000013659	Serpinf1	serpin family F member 1 [Source:NCBI gene;Acc:101992839]
ENSMOCG00000006678	Xpo4	exportin 4 [Source:NCBI gene;Acc:101981835]
ENSMOCG00000006559	Slc39a14	solute carrier family 39 member 14 [Source:NCBI gene;Acc:101999979]
ENSMOCG00000018739	Arhgap31	Rho GTPase activating protein 31 [Source:NCBI gene;Acc:101999832]
ENSMOCG00000001088	Paqr9	progestin and adipoQ receptor family member 9 [Source:NCBI gene;Acc:101994627]
ENSMOCG00000010073	Acadvl	acyl-CoA dehydrogenase very long chain [Source:NCBI gene;Acc:101987583]
ENSMOCG00000012335	Plekhb1	pleckstrin homology domain containing B1 [Source:NCBI gene;Acc:101985681]
ENSMOCG00000005648
ENSMOCG00000017349	Nsun3	NOP2/Sun RNA methyltransferase 3 [Source:NCBI gene;Acc:101986520]
ENSMOCG00000018168	Plek	pleckstrin [Source:NCBI gene;Acc:101998083]
ENSMOCG00000012581	Rom1	retinal outer segment membrane protein 1 [Source:NCBI gene;Acc:101980231]
ENSMOCG00000007684	Dnah1	dynein axonemal heavy chain 1 [Source:NCBI gene;Acc:101985115]
ENSMOCG00000016080	Rarres1	retinoic acid receptor responder 1 [Source:NCBI gene;Acc:101979233]
ENSMOCG00000000839	Rgp1	RGP1 homolog, RAB6A GEF complex partner 1 [Source:NCBI gene;Acc:101984212]
ENSMOCG00000016359	Meis1	Meis homeobox 1 [Source:NCBI gene;Acc:102000847]
ENSMOCG00000015196	Cyp2r1	vitamin D 25-hydroxylase [Source:NCBI gene;Acc:101980703]
ENSMOCG00000015880	Lck	LCK proto-oncogene, Src family tyrosine kinase [Source:NCBI gene;Acc:101979576]
ENSMOCG00000019038	Bcdin3d	BCDIN3 domain containing RNA methyltransferase [Source:NCBI gene;Acc:101992965]
ENSMOCG00000017546	Sipa1	signal-induced proliferation-associated 1 [Source:NCBI gene;Acc:101985709]
ENSMOCG00000021310	Dusp26	dual specificity phosphatase 26 [Source:NCBI gene;Acc:101985173]
ENSMOCG00000018991	Plppr3	phospholipid phosphatase related 3 [Source:NCBI gene;Acc:101984585]
ENSMOCG00000011583	Cybrd1	cytochrome b reductase 1 [Source:NCBI gene;Acc:101983669]
ENSMOCG00000001454	Lox	lysyl oxidase [Source:NCBI gene;Acc:101981920]
ENSMOCG00000021528		protein phosphatase 1A-like [Source:NCBI gene;Acc:101986621]
ENSMOCG00000020414		HBS1 like translational GTPase [Source:NCBI gene;Acc:101992331]
ENSMOCG00000020761	Dbi	diazepam binding inhibitor, acyl-CoA binding protein [Source:NCBI gene;Acc:101989351]
ENSMOCG00000021935	Cul7	cullin 7 [Source:NCBI gene;Acc:101979124]
ENSMOCG00000007722	Vcam1	vascular cell adhesion molecule 1 [Source:NCBI gene;Acc:101983717]
ENSMOCG00000021384	2510009E07Rik	chromosome unknown C3orf70 homolog [Source:NCBI gene;Acc:101994352]
ENSMOCG00000022578	Heatr5a	HEAT repeat containing 5A [Source:NCBI gene;Acc:101981126]
ENSMOCG00000008114	C3	complement C3 [Source:NCBI gene;Acc:101989837]
ENSMOCG00000007456	Ltbp2	latent transforming growth factor beta binding protein 2 [Source:NCBI gene;Acc:101989129]
ENSMOCG00000022483	Icam2	intercellular adhesion molecule 2 [Source:NCBI gene;Acc:101982471]
ENSMOCG00000013883	Col4a3	collagen type IV alpha 3 chain [Source:NCBI gene;Acc:101990546]
ENSMOCG00000005693	Ubiad1	UbiA prenyltransferase domain containing 1 [Source:NCBI gene;Acc:101988537]
ENSMOCG00000012292	Slc6a9	solute carrier family 6 member 9 [Source:NCBI gene;Acc:101984825]
ENSMOCG00000018533	Tent5a	terminal nucleotidyltransferase 5A [Source:NCBI gene;Acc:101983589]
ENSMOCG00000012945	Il17rd	interleukin 17 receptor D [Source:NCBI gene;Acc:101999231]
ENSMOCG00000017476	Agps	alkylglycerone phosphate synthase [Source:NCBI gene;Acc:101998833]
ENSMOCG00000009004		solute carrier family 3 member 2 [Source:NCBI gene;Acc:101996694]
ENSMOCG00000020143	Bicc1	BicC family RNA binding protein 1 [Source:NCBI gene;Acc:101998436]
ENSMOCG00000002905	Tkfc	triokinase and FMN cyclase [Source:NCBI gene;Acc:101980596]
ENSMOCG00000005590	Zfp185	zinc finger protein 185 [Source:MGI Symbol;Acc:MGI:108095]
ENSMOCG00000003177	Stam2	signal transducing adaptor molecule 2 [Source:NCBI gene;Acc:101995614]
ENSMOCG00000013349	Zfp593	zinc finger protein 593 [Source:NCBI gene;Acc:101999157]
ENSMOCG00000020383	C7	complement C7 [Source:NCBI gene;Acc:101991746]
ENSMOCG00000012309		ribosomal protein lateral stalk subunit P0 [Source:NCBI gene;Acc:101979437]
ENSMOCG00000018222	Ampd3	adenosine monophosphate deaminase 3 [Source:NCBI gene;Acc:101995737]
ENSMOCG00000006959	Zfp385a	zinc finger protein 385A [Source:NCBI gene;Acc:101981556]
ENSMOCG00000000392		ribosomal modification protein rimK like family member B [Source:NCBI gene;Acc:102001503]
ENSMOCG00000021635	Vav2	vav guanine nucleotide exchange factor 2 [Source:NCBI gene;Acc:101993012]
ENSMOCG00000008605
ENSMOCG00000021017	Il1rl2	interleukin 1 receptor like 2 [Source:NCBI gene;Acc:101998434]
ENSMOCG00000002922		epoxide hydrolase 1 [Source:NCBI gene;Acc:102000870]
ENSMOCG00000022315		hydroxypyruvate isomerase (putative) [Source:NCBI gene;Acc:101988224]
ENSMOCG00000000383	Cdc25b	cell division cycle 25B [Source:NCBI gene;Acc:101986321]
ENSMOCG00000021167	Sorbs1	sorbin and SH3 domain containing 1 [Source:NCBI gene;Acc:101990518]
ENSMOCG00000022678	Epha10	EPH receptor A10 [Source:NCBI gene;Acc:102001737]
ENSMOCG00000010871	Minar1	membrane integral NOTCH2 associated receptor 1 [Source:NCBI gene;Acc:101987271]
ENSMOCG00000010061	Smc2	structural maintenance of chromosomes 2 [Source:NCBI gene;Acc:101984980]
ENSMOCG00000010971	Hsd17b11	estradiol 17-beta-dehydrogenase 11 [Source:NCBI gene;Acc:101979781]
ENSMOCG00000022655	Rtn4ip1	reticulon 4 interacting protein 1 [Source:NCBI gene;Acc:101986782]
ENSMOCG00000016134		dihydrodiol dehydrogenase [Source:NCBI gene;Acc:101988301]
ENSMOCG00000009724	Fyco1	FYVE and coiled-coil domain containing 1 [Source:NCBI gene;Acc:101980118]
ENSMOCG00000021150	Myh7b	myosin heavy chain 7B [Source:NCBI gene;Acc:102002601]
ENSMOCG00000021972	Zfp521	zinc finger protein 521 [Source:NCBI gene;Acc:101986287]
ENSMOCG00000018253	Ctdsp1	CTD small phosphatase 1 [Source:NCBI gene;Acc:101997378]
ENSMOCG00000022889
ENSMOCG00000021109		SHC adaptor protein 1 [Source:NCBI gene;Acc:102002331]
ENSMOCG00000011769	D630003M21Rik	KIAA1755 ortholog [Source:NCBI gene;Acc:102000651]
ENSMOCG00000021544	Cd44	CD44 molecule (Indian blood group) [Source:NCBI gene;Acc:102002605]
ENSMOCG00000019445	Gja5	gap junction protein alpha 5 [Source:NCBI gene;Acc:101995566]
ENSMOCG00000004996	Fat2	FAT atypical cadherin 2 [Source:NCBI gene;Acc:102001537]
ENSMOCG00000001468
ENSMOCG00000007640
ENSMOCG00000018770	Kif11	kinesin family member 11 [Source:NCBI gene;Acc:101990037]
ENSMOCG00000003497
ENSMOCG00000004062	Six5	SIX homeobox 5 [Source:NCBI gene;Acc:102002735]
ENSMOCG00000005923	Prmt6	protein arginine methyltransferase 6 [Source:NCBI gene;Acc:101997596]
ENSMOCG00000013010	Anln	anillin actin binding protein [Source:NCBI gene;Acc:101990767]
ENSMOCG00000006419		kinesin family member 16B [Source:NCBI gene;Acc:101994331]
ENSMOCG00000013320	Amacr	alpha-methylacyl-CoA racemase [Source:NCBI gene;Acc:101981094]
ENSMOCG00000013248	Tsn	translin [Source:NCBI gene;Acc:101994170]
ENSMOCG00000010316	Ptgds	prostaglandin D2 synthase [Source:NCBI gene;Acc:101989913]
ENSMOCG00000023014	Inhbb	inhibin subunit beta B [Source:NCBI gene;Acc:101991903]
ENSMOCG00000015934		FXYD domain-containing ion transport regulator 5 [Source:MGI Symbol;Acc:MGI:1201785]
ENSMOCG00000022585	Myo5c	myosin VC [Source:MGI Symbol;Acc:MGI:2442485]
ENSMOCG00000011067	Slc12a4	solute carrier family 12 member 4 [Source:NCBI gene;Acc:101999212]
ENSMOCG00000003795	Adamts5	ADAM metallopeptidase with thrombospondin type 1 motif 5 [Source:NCBI gene;Acc:101979724]
ENSMOCG00000015570	Kif27	kinesin family member 27 [Source:NCBI gene;Acc:101988253]
ENSMOCG00000021177	Etfb	electron transfer flavoprotein subunit beta [Source:NCBI gene;Acc:101993866]
ENSMOCG00000013051	Bhlhb9	basic helix-loop-helix family member b9 [Source:NCBI gene;Acc:101988130]
ENSMOCG00000006815	Primpol	primase and polymerase (DNA-directed) [Source:MGI Symbol;Acc:MGI:3603756]
ENSMOCG00000022432	Boc	BOC cell adhesion associated, oncogene regulated [Source:NCBI gene;Acc:101983478]
ENSMOCG00000013794		inositol-3-phosphate synthase 1 [Source:NCBI gene;Acc:101990599]
ENSMOCG00000016318	Pitpnm3	PITPNM family member 3 [Source:NCBI gene;Acc:102001342]
ENSMOCG00000020213	Klhdc8b	kelch domain containing 8B [Source:NCBI gene;Acc:101988507]
ENSMOCG00000012363	Fyb2	FYN binding protein 2 [Source:NCBI gene;Acc:101986466]
ENSMOCG00000002937	Tas1r3	taste 1 receptor member 3 [Source:NCBI gene;Acc:101983677]
ENSMOCG00000013078	Cfap20dc	chromosome 6 C3orf67 homolog [Source:NCBI gene;Acc:101997910]
ENSMOCG00000006699	Mybl1	MYB proto-oncogene like 1 [Source:NCBI gene;Acc:101980177]
ENSMOCG00000009762	Slc1a5	solute carrier family 1 member 5 [Source:NCBI gene;Acc:101997003]
ENSMOCG00000021656	Adm	adrenomedullin [Source:NCBI gene;Acc:101994958]
ENSMOCG00000013625	Elac1	elaC ribonuclease Z 1 [Source:NCBI gene;Acc:102000259]
ENSMOCG00000014626	Smpd1	sphingomyelin phosphodiesterase 1 [Source:NCBI gene;Acc:101985871]
ENSMOCG00000010853	Socs6	suppressor of cytokine signaling 6 [Source:NCBI gene;Acc:101985819]
ENSMOCG00000013242	Aamdc	adipogenesis associated Mth938 domain containing [Source:NCBI gene;Acc:101993341]
ENSMOCG00000020367	Chrna1	cholinergic receptor nicotinic alpha 1 subunit [Source:NCBI gene;Acc:101992362]
ENSMOCG00000004737	Pnrc2	proline rich nuclear receptor coactivator 2 [Source:NCBI gene;Acc:101988140]
ENSMOCG00000012735	Cyp2d22	cytochrome P450 2D4-like [Source:NCBI gene;Acc:101997266]
ENSMOCG00000020484	Pxdc1	PX domain containing 1 [Source:NCBI gene;Acc:102000714]
ENSMOCG00000010678	Gm25107	predicted gene, 25107 [Source:MGI Symbol;Acc:MGI:5454884]
ENSMOCG00000011935	Ift80	intraflagellar transport 80 [Source:NCBI gene;Acc:101981767]
ENSMOCG00000009188	Dock5	dedicator of cytokinesis 5 [Source:NCBI gene;Acc:101993721]
ENSMOCG00000017276	Plekhf1	pleckstrin homology and FYVE domain containing 1 [Source:NCBI gene;Acc:101992181]
ENSMOCG00000008342	1110032F04Rik	chromosome 1 C3orf80 homolog [Source:NCBI gene;Acc:101981495]
ENSMOCG00000018057	Fndc3b	fibronectin type III domain containing 3B [Source:NCBI gene;Acc:102001400]
ENSMOCG00000017191		thioredoxin domain containing 5 [Source:NCBI gene;Acc:101984754]
ENSMOCG00000022721	Cyp27a1	sterol 26-hydroxylase, mitochondrial [Source:NCBI gene;Acc:101993352]
ENSMOCG00000008778	Armc2	armadillo repeat containing 2 [Source:NCBI gene;Acc:101982142]
ENSMOCG00000006269	Disp3	dispatched RND transporter family member 3 [Source:NCBI gene;Acc:101988822]
ENSMOCG00000017436	Gulp1	GULP PTB domain containing engulfment adaptor 1 [Source:NCBI gene;Acc:101983945]
ENSMOCG00000014703		signal sequence receptor subunit 1 [Source:NCBI gene;Acc:101982491]
ENSMOCG00000000510	Sik1	salt inducible kinase 1 [Source:NCBI gene;Acc:101982804]
ENSMOCG00000009715	Ugp2	UDP-glucose pyrophosphorylase 2 [Source:NCBI gene;Acc:101980845]
ENSMOCG00000000677	Tmem14c	transmembrane protein 14C [Source:NCBI gene;Acc:101988441]
ENSMOCG00000007479	Cyp26b1	cytochrome P450 26B1 [Source:NCBI gene;Acc:102000029]
ENSMOCG00000019463	Mthfr	methylenetetrahydrofolate reductase [Source:NCBI gene;Acc:101991935]
ENSMOCG00000021046	Col4a2	collagen type IV alpha 2 chain [Source:NCBI gene;Acc:101986229]
ENSMOCG00000011110	Slc25a3	solute carrier family 25 member 3 [Source:NCBI gene;Acc:102001754]
ENSMOCG00000019373		A-kinase anchoring protein 12 [Source:NCBI gene;Acc:101986405]
ENSMOCG00000017158	Umps	uridine monophosphate synthetase [Source:NCBI gene;Acc:101988194]
ENSMOCG00000006805
ENSMOCG00000015475	Ficd	FIC domain containing [Source:MGI Symbol;Acc:MGI:1098550]
ENSMOCG00000012587	Hes5	hes family bHLH transcription factor 5 [Source:NCBI gene;Acc:101996570]
ENSMOCG00000009954		40S ribosomal protein S26-like [Source:NCBI gene;Acc:101994710]
ENSMOCG00000019570	Pawr	pro-apoptotic WT1 regulator [Source:NCBI gene;Acc:101979119]
ENSMOCG00000022165	Kif19a	kinesin family member 19 [Source:NCBI gene;Acc:101983424]
ENSMOCG00000001544	Crispld1	cysteine rich secretory protein LCCL domain containing 1 [Source:NCBI gene;Acc:101998583]
ENSMOCG00000020995	Slc25a17	solute carrier family 25 member 17 [Source:NCBI gene;Acc:101989563]
ENSMOCG00000008698	Foxp3	forkhead box P3 [Source:NCBI gene;Acc:101992491]
ENSMOCG00000016124	Wnk4	WNK lysine deficient protein kinase 4 [Source:NCBI gene;Acc:101993879]
ENSMOCG00000005460	Lrch4	leucine rich repeats and calponin homology domain containing 4 [Source:NCBI gene;Acc:101985876]
ENSMOCG00000010620	Sdhc	succinate dehydrogenase complex subunit C [Source:NCBI gene;Acc:101978973]
ENSMOCG00000000395	Mcl1	MCL1 apoptosis regulator, BCL2 family member [Source:NCBI gene;Acc:101989485]
ENSMOCG00000018597	Cyp2j6	cytochrome P450, family 2, subfamily j, polypeptide 6 [Source:MGI Symbol;Acc:MGI:1270148]
ENSMOCG00000019706	Kcnip1	potassium voltage-gated channel interacting protein 1 [Source:NCBI gene;Acc:101997052]
ENSMOCG00000003129	Hnf1a	HNF1 homeobox A [Source:NCBI gene;Acc:101994435]
ENSMOCG00000006654	Alad	aminolevulinate dehydratase [Source:NCBI gene;Acc:101989667]
ENSMOCG00000018493	Calml4	calmodulin like 4 [Source:NCBI gene;Acc:101988215]
ENSMOCG00000007624	Cyb561a3	cytochrome b ascorbate-dependent protein 3 [Source:NCBI gene;Acc:101980318]
ENSMOCG00000001275	Hic1	HIC ZBTB transcriptional repressor 1 [Source:NCBI gene;Acc:101994762]
ENSMOCG00000020924	Trarg1	trafficking regulator of GLUT4 (SLC2A4) 1 [Source:NCBI gene;Acc:101981709]
ENSMOCG00000002586	Tmem18	transmembrane protein 18 [Source:NCBI gene;Acc:101998799]
ENSMOCG00000009852
ENSMOCG00000022081	Trpc4	transient receptor potential cation channel subfamily C member 4 [Source:NCBI gene;Acc:101998727]
ENSMOCG00000020062	Slc26a11	solute carrier family 26 member 11 [Source:NCBI gene;Acc:101997717]
ENSMOCG00000016781	Wnt3	wingless-type MMTV integration site family, member 3 [Source:MGI Symbol;Acc:MGI:98955]
ENSMOCG00000014420	Il10rb	interleukin 10 receptor subunit beta [Source:NCBI gene;Acc:101993953]
ENSMOCG00000017085	Kdr	kinase insert domain receptor [Source:NCBI gene;Acc:101987055]
ENSMOCG00000010171	Nup188	nucleoporin 188 [Source:NCBI gene;Acc:101997593]
ENSMOCG00000000525	Cars2	cysteinyl-tRNA synthetase 2, mitochondrial [Source:NCBI gene;Acc:102000845]
ENSMOCG00000011370	Pafah1b2	platelet activating factor acetylhydrolase 1b catalytic subunit 2 [Source:NCBI gene;Acc:102001241]
ENSMOCG00000004552	Cd109	CD109 molecule [Source:NCBI gene;Acc:101990681]
ENSMOCG00000017912	Drc3	dynein regulatory complex subunit 3 [Source:MGI Symbol;Acc:MGI:1921915]
ENSMOCG00000015683	Gpat2	glycerol-3-phosphate acyltransferase 2, mitochondrial [Source:NCBI gene;Acc:101999549]
ENSMOCG00000013000	Gjb6	gap junction protein beta 6 [Source:NCBI gene;Acc:101983255]
ENSMOCG00000012514	Efemp1	EGF containing fibulin extracellular matrix protein 1 [Source:NCBI gene;Acc:101991801]
ENSMOCG00000015728	Kctd12b	BTB/POZ domain-containing protein KCTD12-like [Source:NCBI gene;Acc:101984867]
ENSMOCG00000011383	Tob1	transducer of ERBB2, 1 [Source:NCBI gene;Acc:101994557]
ENSMOCG00000011236		testin LIM domain protein [Source:NCBI gene;Acc:101990940]
ENSMOCG00000010929	Pdgfc	platelet derived growth factor C [Source:NCBI gene;Acc:101993471]
ENSMOCG00000020180	Capn1	calpain 1 [Source:NCBI gene;Acc:101991452]
ENSMOCG00000017001	Stt3a	STT3 oligosaccharyltransferase complex catalytic subunit A [Source:NCBI gene;Acc:101989818]
ENSMOCG00000018819	Cxxc1	CXXC finger protein 1 [Source:NCBI gene;Acc:102002098]
ENSMOCG00000003081	Fuz	fuzzy planar cell polarity protein [Source:NCBI gene;Acc:101999215]
ENSMOCG00000013455	Prkaa2	protein kinase AMP-activated catalytic subunit alpha 2 [Source:NCBI gene;Acc:102000614]
ENSMOCG00000018242	Icosl	inducible T cell costimulator ligand [Source:NCBI gene;Acc:101980544]
ENSMOCG00000001813	Ccn2	cellular communication network factor 2 [Source:NCBI gene;Acc:101982997]
ENSMOCG00000011418	Dnajb2	DnaJ heat shock protein family (Hsp40) member B2 [Source:NCBI gene;Acc:101985171]
ENSMOCG00000000115	C1qtnf2	C1q and TNF related 2 [Source:NCBI gene;Acc:101980016]
ENSMOCG00000018259	Tlr4	toll like receptor 4 [Source:NCBI gene;Acc:101981189]
ENSMOCG00000002662	Pkdcc	protein kinase domain containing, cytoplasmic [Source:NCBI gene;Acc:101981577]
ENSMOCG00000007121	Ap3b2	adaptor related protein complex 3 subunit beta 2 [Source:NCBI gene;Acc:102002485]
ENSMOCG00000008345	Dnai1	dynein axonemal intermediate chain 1 [Source:NCBI gene;Acc:101992233]
ENSMOCG00000002204	Hipk3	homeodomain interacting protein kinase 3 [Source:MGI Symbol;Acc:MGI:1314882]
ENSMOCG00000021709
ENSMOCG00000013158	Pofut2	protein O-fucosyltransferase 2 [Source:NCBI gene;Acc:101994413]
ENSMOCG00000013154	9530068E07Rik	chromosome 7 C5orf15 homolog [Source:NCBI gene;Acc:101990788]
ENSMOCG00000019180
ENSMOCG00000002814	Dolk	dolichol kinase [Source:NCBI gene;Acc:101997895]
ENSMOCG00000016955	Tmem109	transmembrane protein 109 [Source:NCBI gene;Acc:101983326]
ENSMOCG00000011830
ENSMOCG00000005846	Arhgap23	Rho GTPase activating protein 23 [Source:NCBI gene;Acc:101992086]
ENSMOCG00000020465
ENSMOCG00000015492	Wasf2	WASP family member 2 [Source:NCBI gene;Acc:101983534]
ENSMOCG00000003312	Zkscan1	zinc finger protein with KRAB and SCAN domains 1 [Source:NCBI gene;Acc:101998088]
ENSMOCG00000019231	Denr	density regulated re-initiation and release factor [Source:NCBI gene;Acc:102001586]
ENSMOCG00000016542	Ankle2	ankyrin repeat and LEM domain containing 2 [Source:NCBI gene;Acc:102002610]
ENSMOCG00000010025	Fam43a	family with sequence similarity 43 member A [Source:NCBI gene;Acc:101996178]
ENSMOCG00000013541		mitochondrial ribosomal protein L42 [Source:NCBI gene;Acc:101993544]
ENSMOCG00000014518	Pdgfd	platelet derived growth factor D [Source:NCBI gene;Acc:101985006]
ENSMOCG00000019741	Ddo	D-aspartate oxidase [Source:NCBI gene;Acc:102001948]
ENSMOCG00000005675	Tex43	testis expressed 43 [Source:NCBI gene;Acc:101987784]
ENSMOCG00000011684	Zfp536	zinc finger protein 536 [Source:NCBI gene;Acc:101993589]
ENSMOCG00000015469	Npr2	natriuretic peptide receptor 2 [Source:NCBI gene;Acc:101984493]
ENSMOCG00000015085	Map3k2	mitogen-activated protein kinase kinase kinase 2 [Source:NCBI gene;Acc:101993628]
ENSMOCG00000012921	Tm2d2	TM2 domain containing 2 [Source:NCBI gene;Acc:101996814]
ENSMOCG00000019552	F11r	F11 receptor [Source:NCBI gene;Acc:101988514]
ENSMOCG00000014026	Plxnd1	plexin D1 [Source:NCBI gene;Acc:101999740]
ENSMOCG00000016166	Hus1	HUS1 checkpoint clamp component [Source:NCBI gene;Acc:101989291]
ENSMOCG00000017890	Sox18	SRY-box transcription factor 18 [Source:NCBI gene;Acc:101992518]
ENSMOCG00000019861	Pld1	phospholipase D1 [Source:NCBI gene;Acc:102001952]
ENSMOCG00000016886	Rora	RAR related orphan receptor A [Source:NCBI gene;Acc:101994256]
ENSMOCG00000021487	Gpr149	G protein-coupled receptor 149 [Source:NCBI gene;Acc:101995111]
ENSMOCG00000019601	Fmo1	flavin containing dimethylaniline monoxygenase 1 [Source:NCBI gene;Acc:101992715]
ENSMOCG00000007177	Chrm2	cholinergic receptor muscarinic 2 [Source:NCBI gene;Acc:101982336]
ENSMOCG00000020129	Edem1	ER degradation enhancing alpha-mannosidase like protein 1 [Source:NCBI gene;Acc:102001222]
ENSMOCG00000021679	Socs3	suppressor of cytokine signaling 3 [Source:NCBI gene;Acc:101990232]
ENSMOCG00000013070		maltase-glucoamylase [Source:MGI Symbol;Acc:MGI:1203495]
ENSMOCG00000016221	Nmbr	neuromedin B receptor [Source:NCBI gene;Acc:101979413]
ENSMOCG00000017772	Traf3	TNF receptor associated factor 3 [Source:NCBI gene;Acc:101987169]
ENSMOCG00000011455		PWWP domain containing 3B [Source:NCBI gene;Acc:101983955]
ENSMOCG00000017846	Txlnb	taxilin beta [Source:NCBI gene;Acc:102002215]
ENSMOCG00000013076	Snx33	sorting nexin 33 [Source:NCBI gene;Acc:101994542]
ENSMOCG00000017602	Prmt2	protein arginine methyltransferase 2 [Source:NCBI gene;Acc:101988272]
ENSMOCG00000009642	Hyal2	hyaluronidase 2 [Source:NCBI gene;Acc:101999030]
ENSMOCG00000018252	Creb3l2	cAMP responsive element binding protein 3 like 2 [Source:NCBI gene;Acc:101983939]
ENSMOCG00000020689	Pqlc3	PQ loop repeat containing [Source:MGI Symbol;Acc:MGI:2444067]
ENSMOCG00000015506	Clcn5	chloride voltage-gated channel 5 [Source:NCBI gene;Acc:101991546]
ENSMOCG00000011525	Efna1	ephrin A1 [Source:NCBI gene;Acc:101998932]
ENSMOCG00000002810	Kcna5	potassium voltage-gated channel subfamily A member 5 [Source:NCBI gene;Acc:102001402]
ENSMOCG00000011066	Zfp36l2	ZFP36 ring finger protein like 2 [Source:NCBI gene;Acc:101979127]
ENSMOCG00000012857	6030498E09Rik	RIKEN cDNA 6030498E09 gene [Source:MGI Symbol;Acc:MGI:1925133]
ENSMOCG00000021388	Nol12	nucleolar protein 12 [Source:NCBI gene;Acc:101980718]
ENSMOCG00000001899	Zc3h12a	zinc finger CCCH-type containing 12A [Source:NCBI gene;Acc:102000054]
ENSMOCG00000007882	Eya1	EYA transcriptional coactivator and phosphatase 1 [Source:NCBI gene;Acc:101999190]
ENSMOCG00000002146	Prkcsh	protein kinase C substrate 80K-H [Source:NCBI gene;Acc:101985492]
ENSMOCG00000020436	Ccdc40	coiled-coil domain containing 40 [Source:NCBI gene;Acc:101996403]
ENSMOCG00000019485	Itga4	integrin subunit alpha 4 [Source:NCBI gene;Acc:101980956]
ENSMOCG00000018174	Grip1	glutamate receptor interacting protein 1 [Source:NCBI gene;Acc:101981648]
ENSMOCG00000001416	Spry1	sprouty RTK signaling antagonist 1 [Source:NCBI gene;Acc:101988225]
ENSMOCG00000005294	Jund	JunD proto-oncogene, AP-1 transcription factor subunit [Source:NCBI gene;Acc:101993890]
ENSMOCG00000010682	Tmie	transmembrane inner ear [Source:NCBI gene;Acc:101987288]
ENSMOCG00000005759		crystallin beta-gamma domain containing 3 [Source:NCBI gene;Acc:101987651]
ENSMOCG00000017339	Gusb	glucuronidase beta [Source:NCBI gene;Acc:101994913]
ENSMOCG00000014975	Wdr6	WD repeat domain 6 [Source:NCBI gene;Acc:101993398]
ENSMOCG00000012178	Limd1	LIM domains containing 1 [Source:NCBI gene;Acc:102001889]
ENSMOCG00000014660		WAS/WASL interacting protein family member 1 [Source:NCBI gene;Acc:101992081]
ENSMOCG00000012273	Mycn	MYCN proto-oncogene, bHLH transcription factor [Source:NCBI gene;Acc:101981048]
ENSMOCG00000020122	Cnn3	calponin 3 [Source:NCBI gene;Acc:101991467]
ENSMOCG00000019711		microtubule associated serine/threonine kinase family member 4 [Source:NCBI gene;Acc:101991510]
ENSMOCG00000005497	Zdhhc2	zinc finger DHHC-type palmitoyltransferase 2 [Source:NCBI gene;Acc:101997767]
ENSMOCG00000016960	Elavl2	ELAV like RNA binding protein 2 [Source:NCBI gene;Acc:101998502]
ENSMOCG00000016766	Gprin2	G protein regulated inducer of neurite outgrowth 2 [Source:NCBI gene;Acc:101998485]
ENSMOCG00000015824	Tmem59	transmembrane protein 59 [Source:NCBI gene;Acc:101982198]
ENSMOCG00000006641	Otof	otoferlin [Source:MGI Symbol;Acc:MGI:1891247]
ENSMOCG00000015656	Cpt2	carnitine palmitoyltransferase 2 [Source:NCBI gene;Acc:101986172]
ENSMOCG00000012286	Vsig1	V-set and immunoglobulin domain containing 1 [Source:NCBI gene;Acc:102001965]
ENSMOCG00000022092	Vwc2	von Willebrand factor C domain containing 2 [Source:NCBI gene;Acc:101991201]
ENSMOCG00000012028	Crybg2	crystallin beta-gamma domain containing 2 [Source:NCBI gene;Acc:102000331]
ENSMOCG00000019984	Pak2	p21 (RAC1) activated kinase 2 [Source:NCBI gene;Acc:102001872]
ENSMOCG00000016315	Tie1	tyrosine kinase with immunoglobulin like and EGF like domains 1 [Source:NCBI gene;Acc:101990596]
ENSMOCG00000015379	Jcad	junctional cadherin 5 associated [Source:NCBI gene;Acc:102002193]
ENSMOCG00000021831	Dhtkd1	dehydrogenase E1 and transketolase domain containing 1 [Source:NCBI gene;Acc:101991271]
ENSMOCG00000014807	Otulinl	OTU deubiquitinase with linear linkage specificity like [Source:NCBI gene;Acc:101995565]
ENSMOCG00000015185		nitric oxide synthase 1 adaptor protein [Source:NCBI gene;Acc:101999860]
ENSMOCG00000006136	Spats2l	spermatogenesis associated serine rich 2 like [Source:NCBI gene;Acc:101995788]
ENSMOCG00000022543	Dnai4	WD repeat domain 78 [Source:NCBI gene;Acc:101997262]
ENSMOCG00000017635	Klhl26	kelch like family member 26 [Source:NCBI gene;Acc:101987022]
ENSMOCG00000007647	Slc5a5	solute carrier family 5 member 5 [Source:NCBI gene;Acc:101996963]
ENSMOCG00000020100	Slc25a24	calcium-binding mitochondrial carrier protein SCaMC-1 [Source:NCBI gene;Acc:101996373]
ENSMOCG00000016564	Mtarc2	mitochondrial amidoxime reducing component 2 [Source:NCBI gene;Acc:101992276]
ENSMOCG00000017485	Lrrc3	leucine rich repeat containing 3 [Source:NCBI gene;Acc:101999907]
ENSMOCG00000014890	Cdc42	cell division cycle 42 [Source:NCBI gene;Acc:102002570]
ENSMOCG00000000807	Cyth3	cytohesin 3 [Source:NCBI gene;Acc:101983026]
ENSMOCG00000017311	Crybg1	crystallin beta-gamma domain containing 1 [Source:NCBI gene;Acc:101987071]
ENSMOCG00000020565	Dlec1	DLEC1 cilia and flagella associated protein [Source:NCBI gene;Acc:101996482]
ENSMOCG00000006907	Hs3st5	heparan sulfate-glucosamine 3-sulfotransferase 5 [Source:NCBI gene;Acc:101994607]
ENSMOCG00000019003	Pde4d	phosphodiesterase 4D [Source:NCBI gene;Acc:101981839]
ENSMOCG00000001758	Zfp11	zinc finger protein 11 [Source:MGI Symbol;Acc:MGI:99156]
ENSMOCG00000021243	Gale	UDP-galactose-4-epimerase [Source:NCBI gene;Acc:101986847]
ENSMOCG00000010219	Tead1	TEA domain transcription factor 1 [Source:NCBI gene;Acc:101999873]
ENSMOCG00000006516	Gjd2	gap junction protein delta 2 [Source:NCBI gene;Acc:101989222]
ENSMOCG00000021448	Rab13	RAB13, member RAS oncogene family [Source:NCBI gene;Acc:101988307]
ENSMOCG00000000238	Brca2	BRCA2 DNA repair associated [Source:NCBI gene;Acc:101998959]
ENSMOCG00000010160	Epm2aip1	EPM2A interacting protein 1 [Source:NCBI gene;Acc:101990209]
ENSMOCG00000003056	Aopep	aminopeptidase O (putative) [Source:NCBI gene;Acc:101997735]
ENSMOCG00000004641		short transient receptor potential channel 2 [Source:NCBI gene;Acc:101996477]
ENSMOCG00000019804
ENSMOCG00000014930	Aamp	angio associated migratory cell protein [Source:NCBI gene;Acc:101998343]
ENSMOCG00000007265	Ilvbl	ilvB acetolactate synthase like [Source:NCBI gene;Acc:101987520]
ENSMOCG00000002088		60S ribosomal protein L35a [Source:NCBI gene;Acc:101980269]
ENSMOCG00000015164	Dok7	docking protein 7 [Source:NCBI gene;Acc:101991410]
ENSMOCG00000010703	Map7d3	MAP7 domain containing 3 [Source:MGI Symbol;Acc:MGI:2445051]
ENSMOCG00000019866	Rab33b	RAB33B, member RAS oncogene family [Source:NCBI gene;Acc:101994816]
ENSMOCG00000012723	Nfkbil1	NFKB inhibitor like 1 [Source:NCBI gene;Acc:101993602]
ENSMOCG00000001258	Arl6ip4	ADP ribosylation factor like GTPase 6 interacting protein 4 [Source:NCBI gene;Acc:101998357]
ENSMOCG00000009005	Trp73	tumor protein p73 [Source:NCBI gene;Acc:101993208]
ENSMOCG00000005158	Aldh16a1	aldehyde dehydrogenase 16 family member A1 [Source:NCBI gene;Acc:101994729]
ENSMOCG00000016908	Ak9	adenylate kinase 9 [Source:NCBI gene;Acc:101979704]
ENSMOCG00000015054	Spint1	serine peptidase inhibitor, Kunitz type 1 [Source:NCBI gene;Acc:102002970]
ENSMOCG00000016596	Pde10a	phosphodiesterase 10A [Source:NCBI gene;Acc:101990937]
ENSMOCG00000020658	Iqgap3	IQ motif containing GTPase activating protein 3 [Source:NCBI gene;Acc:101990254]
ENSMOCG00000009603		regulator of G protein signaling 3 [Source:NCBI gene;Acc:101987772]
ENSMOCG00000017232	Gpnmb	glycoprotein (transmembrane) nmb [Source:MGI Symbol;Acc:MGI:1934765]
ENSMOCG00000006295	Synpo2l	synaptopodin 2 like [Source:NCBI gene;Acc:101992461]
ENSMOCG00000011454		gamma-aminobutyric acid type A receptor gamma1 subunit [Source:NCBI gene;Acc:101996802]
ENSMOCG00000013490	Fhl3	four and a half LIM domains 3 [Source:NCBI gene;Acc:101978907]
ENSMOCG00000014658	E130308A19Rik	KIAA1958 ortholog [Source:NCBI gene;Acc:101995549]
ENSMOCG00000004819	C3ar1	complement C3a receptor 1 [Source:NCBI gene;Acc:101979332]
ENSMOCG00000005512	Rgs6	regulator of G protein signaling 6 [Source:NCBI gene;Acc:101985747]
ENSMOCG00000017009		claudin 20 [Source:NCBI gene;Acc:101979423]
ENSMOCG00000011293	Cdh5	cadherin 5 [Source:NCBI gene;Acc:102002052]
ENSMOCG00000022229	Fam131c	family with sequence similarity 131 member C [Source:NCBI gene;Acc:101979099]
ENSMOCG00000014351	Cog1	component of oligomeric golgi complex 1 [Source:NCBI gene;Acc:101980614]
ENSMOCG00000017483	Inhca	inhibitor of carbonic anhydrase [Source:NCBI gene;Acc:101984426]
ENSMOCG00000022913	Hsd17b14	hydroxysteroid 17-beta dehydrogenase 14 [Source:NCBI gene;Acc:101987273]
ENSMOCG00000005554	Ift27	intraflagellar transport 27 [Source:NCBI gene;Acc:101989188]
ENSMOCG00000007809	Scn9a	sodium voltage-gated channel alpha subunit 9 [Source:NCBI gene;Acc:101994736]
ENSMOCG00000014139	Ralb	v-ral simian leukemia viral oncogene B [Source:MGI Symbol;Acc:MGI:1927244]
ENSMOCG00000016398		coiled-coil domain-containing protein 183 [Source:NCBI gene;Acc:101986421]
ENSMOCG00000009547	Sh3bgrl2	SH3 domain binding glutamate rich protein like 2 [Source:NCBI gene;Acc:101985579]
ENSMOCG00000009906
ENSMOCG00000017750	Epcam	epithelial cell adhesion molecule [Source:NCBI gene;Acc:101980721]
ENSMOCG00000008437	Dcaf17	DDB1 and CUL4 associated factor 17 [Source:NCBI gene;Acc:101983200]
ENSMOCG00000013352		pyruvate kinase PKM-like [Source:NCBI gene;Acc:101979761]
ENSMOCG00000011532	Crhr1	corticotropin releasing hormone receptor 1 [Source:NCBI gene;Acc:102000226]
ENSMOCG00000004271	Tmem159	transmembrane protein 159 [Source:NCBI gene;Acc:101999964]
ENSMOCG00000017536	Fut7	fucosyltransferase 7 [Source:NCBI gene;Acc:101991797]
ENSMOCG00000011419	Bsg	basigin (Ok blood group) [Source:NCBI gene;Acc:101986679]
ENSMOCG00000003364	Hacd1	3-hydroxyacyl-CoA dehydratase 1 [Source:NCBI gene;Acc:101979295]
ENSMOCG00000016292		NEDD4 binding protein 2 like 1 [Source:NCBI gene;Acc:101999243]
ENSMOCG00000011800	Topaz1	testis and ovary specific PAZ domain containing 1 [Source:NCBI gene;Acc:101997907]
ENSMOCG00000001791	Proser2	proline and serine rich 2 [Source:NCBI gene;Acc:101998977]
ENSMOCG00000015195	Cfap54	cilia and flagella associated protein 54 [Source:NCBI gene;Acc:101983070]
ENSMOCG00000022749	Prrc1	proline rich coiled-coil 1 [Source:NCBI gene;Acc:101989678]
ENSMOCG00000018851	Mansc1	MANSC domain containing 1 [Source:NCBI gene;Acc:101999201]
ENSMOCG00000009770	Sdf2l1	stromal cell derived factor 2 like 1 [Source:NCBI gene;Acc:101997136]
ENSMOCG00000007542	Acot7	acyl-CoA thioesterase 7 [Source:MGI Symbol;Acc:MGI:1917275]
ENSMOCG00000005732	Plpp5	phospholipid phosphatase 5 [Source:NCBI gene;Acc:102000923]
ENSMOCG00000004128	Tarbp1	TAR (HIV-1) RNA binding protein 1 [Source:NCBI gene;Acc:101987092]
ENSMOCG00000001649		diphthamide biosynthesis 3 [Source:NCBI gene;Acc:101983774]
ENSMOCG00000001224	Amer1	APC membrane recruitment protein 1 [Source:NCBI gene;Acc:101985700]
ENSMOCG00000002259	Prkag3	protein kinase AMP-activated non-catalytic subunit gamma 3 [Source:NCBI gene;Acc:101993071]
ENSMOCG00000000048	Klhl13	kelch like family member 13 [Source:NCBI gene;Acc:102001886]
ENSMOCG00000001944	Dennd4c	DENN domain containing 4C [Source:NCBI gene;Acc:101991098]
ENSMOCG00000005067	Otud7b	OTU deubiquitinase 7B [Source:NCBI gene;Acc:101984106]
ENSMOCG00000004676		CREB3 regulatory factor [Source:NCBI gene;Acc:101997422]
ENSMOCG00000016846		penta-EF-hand domain containing 1 [Source:NCBI gene;Acc:101997354]
ENSMOCG00000002995	Gpr137b	G protein-coupled receptor 137B [Source:NCBI gene;Acc:101986033]
ENSMOCG00000018859	Fuca1	alpha-L-fucosidase 1 [Source:NCBI gene;Acc:101987604]
ENSMOCG00000012199	Gpr88	G protein-coupled receptor 88 [Source:NCBI gene;Acc:101984580]
ENSMOCG00000005535
ENSMOCG00000005426	Lman2l	lectin, mannose binding 2 like [Source:NCBI gene;Acc:101981318]
ENSMOCG00000019294	Ecm1	extracellular matrix protein 1 [Source:NCBI gene;Acc:101988730]
ENSMOCG00000002881	Ankrd9	ankyrin repeat domain 9 [Source:NCBI gene;Acc:101986609]
ENSMOCG00000005129	Magt1	magnesium transporter 1 [Source:NCBI gene;Acc:101993220]
ENSMOCG00000017766
ENSMOCG00000021661	Grin3a	glutamate ionotropic receptor NMDA type subunit 3A [Source:NCBI gene;Acc:101984122]
ENSMOCG00000019420	Acvr2b	activin A receptor type 2B [Source:NCBI gene;Acc:101983033]
ENSMOCG00000014976	Fbxo8	F-box protein 8 [Source:NCBI gene;Acc:102000578]
ENSMOCG00000017341	Scarf2	scavenger receptor class F member 2 [Source:NCBI gene;Acc:101989353]
ENSMOCG00000011005	Elmod2	ELMO domain containing 2 [Source:NCBI gene;Acc:101995226]
ENSMOCG00000000101	Serpinb8	serpin family B member 8 [Source:NCBI gene;Acc:101996948]
ENSMOCG00000004566	Zfp160	zinc finger protein 160 [Source:MGI Symbol;Acc:MGI:108187]
ENSMOCG00000021839	Ptpn13	protein tyrosine phosphatase non-receptor type 13 [Source:NCBI gene;Acc:101994212]
ENSMOCG00000020363	Cfap43	cilia and flagella associated protein 43 [Source:MGI Symbol;Acc:MGI:1289258]
ENSMOCG00000018629	Dnpep	aspartyl aminopeptidase [Source:NCBI gene;Acc:101983561]
ENSMOCG00000014011	Taf1d	TATA-box binding protein associated factor, RNA polymerase I subunit D [Source:NCBI gene;Acc:102002247]
ENSMOCG00000019681	Ndst2	N-deacetylase and N-sulfotransferase 2 [Source:NCBI gene;Acc:101994926]
ENSMOCG00000020736	Slc16a10	solute carrier family 16 member 10 [Source:NCBI gene;Acc:101999814]
ENSMOCG00000020915	Plvap	plasmalemma vesicle associated protein [Source:NCBI gene;Acc:102001056]
ENSMOCG00000019548	Kcnh2	potassium voltage-gated channel subfamily H member 2 [Source:NCBI gene;Acc:101997694]
ENSMOCG00000017259	Zfp618	zinc finger protein 618 [Source:NCBI gene;Acc:101998592]
ENSMOCG00000016204	Cep152	centrosomal protein 152 [Source:NCBI gene;Acc:101989314]
ENSMOCG00000007730	Fam83h	family with sequence similarity 83 member H [Source:NCBI gene;Acc:101991459]
ENSMOCG00000011196	Unc119	unc-119 lipid binding chaperone [Source:NCBI gene;Acc:101990220]
ENSMOCG00000002573	Celf6	CUGBP Elav-like family member 6 [Source:NCBI gene;Acc:101980965]
ENSMOCG00000022712	Tmed10	transmembrane p24 trafficking protein 10 [Source:NCBI gene;Acc:102002691]
ENSMOCG00000006417	Bckdha	branched chain keto acid dehydrogenase E1 subunit alpha [Source:NCBI gene;Acc:101988841]
ENSMOCG00000012243		cyclin dependent kinase like 3 [Source:NCBI gene;Acc:101992840]
ENSMOCG00000008555	Podn	podocan [Source:MGI Symbol;Acc:MGI:2674939]
ENSMOCG00000019828	Csrnp1	cysteine and serine rich nuclear protein 1 [Source:NCBI gene;Acc:101987474]
ENSMOCG00000017930	Mief2	mitochondrial elongation factor 2 [Source:NCBI gene;Acc:101995637]
ENSMOCG00000017366	Oma1	OMA1 zinc metallopeptidase [Source:NCBI gene;Acc:101998687]
ENSMOCG00000004989	Vamp3	vesicle associated membrane protein 3 [Source:NCBI gene;Acc:101998778]
ENSMOCG00000022862
ENSMOCG00000010490	Pla2g4e	phospholipase A2 group IVE [Source:NCBI gene;Acc:101987075]
ENSMOCG00000014661	Cpt1a	carnitine palmitoyltransferase 1A [Source:NCBI gene;Acc:102000150]
ENSMOCG00000004283	Aste1	asteroid homolog 1 [Source:NCBI gene;Acc:101987470]
ENSMOCG00000013066
ENSMOCG00000006551	Ushbp1	USH1 protein network component harmonin binding protein 1 [Source:NCBI gene;Acc:102000819]
ENSMOCG00000006554	Angptl7	angiopoietin like 7 [Source:NCBI gene;Acc:101987967]
ENSMOCG00000018885	Tm6sf2	transmembrane 6 superfamily member 2 [Source:NCBI gene;Acc:101979548]
ENSMOCG00000000830	Card6	caspase recruitment domain family member 6 [Source:NCBI gene;Acc:101989864]
ENSMOCG00000002155	Ifitm5	interferon induced transmembrane protein 5 [Source:NCBI gene;Acc:101991361]
ENSMOCG00000016607		X-box binding protein 1 [Source:NCBI gene;Acc:101988774]
ENSMOCG00000008975	Nipa1	NIPA magnesium transporter 1 [Source:NCBI gene;Acc:102002486]
ENSMOCG00000017771	Acly	ATP citrate lyase [Source:NCBI gene;Acc:101983119]
ENSMOCG00000020766	Prrt4	proline rich transmembrane protein 4 [Source:NCBI gene;Acc:101981132]
ENSMOCG00000019621	Eme2	essential meiotic structure-specific endonuclease subunit 2 [Source:NCBI gene;Acc:102002167]
ENSMOCG00000005886	Itih5	inter-alpha-trypsin inhibitor heavy chain 5 [Source:NCBI gene;Acc:101980631]
ENSMOCG00000020263	Lss	lanosterol synthase [Source:NCBI gene;Acc:101991021]
ENSMOCG00000008859	Gemin8	gem nuclear organelle associated protein 8 [Source:NCBI gene;Acc:101988649]
ENSMOCG00000009064	Slc39a5	solute carrier family 39 member 5 [Source:NCBI gene;Acc:102001903]
ENSMOCG00000015740	Pdlim1	PDZ and LIM domain 1 [Source:NCBI gene;Acc:101990237]
ENSMOCG00000021000	Zfp449	zinc finger protein 449 [Source:NCBI gene;Acc:102001196]
ENSMOCG00000008033	Stk11ip	serine/threonine kinase 11 interacting protein [Source:NCBI gene;Acc:101979694]
ENSMOCG00000017936	Mta3	metastasis associated 1 family member 3 [Source:NCBI gene;Acc:101979885]
ENSMOCG00000021025	Adi1	acireductone dioxygenase 1 [Source:NCBI gene;Acc:101995766]
ENSMOCG00000020471	Adamts17	ADAM metallopeptidase with thrombospondin type 1 motif 17 [Source:NCBI gene;Acc:101987616]
ENSMOCG00000007497	Trpc7	transient receptor potential cation channel subfamily C member 7 [Source:NCBI gene;Acc:101985050]
ENSMOCG00000021350	Vangl2	VANGL planar cell polarity protein 2 [Source:NCBI gene;Acc:101996380]
ENSMOCG00000005618	Akna	AT-hook transcription factor [Source:MGI Symbol;Acc:MGI:2140340]
ENSMOCG00000002142	Pgm2	phosphoglucomutase 2 [Source:NCBI gene;Acc:101982601]
ENSMOCG00000002594	Sned1	sushi, nidogen and EGF like domains 1 [Source:NCBI gene;Acc:101979788]
ENSMOCG00000013203	Eif4ebp2	eukaryotic translation initiation factor 4E binding protein 2 [Source:NCBI gene;Acc:101979026]
ENSMOCG00000017445	Tpm2	tropomyosin 2 [Source:NCBI gene;Acc:101981858]
ENSMOCG00000015244	Septin10	septin 10 [Source:NCBI gene;Acc:101992672]
ENSMOCG00000017740	Extl2	exostosin like glycosyltransferase 2 [Source:NCBI gene;Acc:101983066]
ENSMOCG00000014700	Frem2	FRAS1 related extracellular matrix 2 [Source:NCBI gene;Acc:101997882]
ENSMOCG00000009115	Scgn	secretagogin, EF-hand calcium binding protein [Source:NCBI gene;Acc:101981460]
ENSMOCG00000004779	Lrtm1	leucine rich repeats and transmembrane domains 1 [Source:NCBI gene;Acc:101997611]
ENSMOCG00000002876	Acan	aggrecan [Source:MGI Symbol;Acc:MGI:99602]
ENSMOCG00000021201	Zbtb20	zinc finger and BTB domain containing 20 [Source:NCBI gene;Acc:101978861]
ENSMOCG00000015486	Gng11	G protein subunit gamma 11 [Source:NCBI gene;Acc:101996161]
ENSMOCG00000022071
ENSMOCG00000017412	Arsg	arylsulfatase G [Source:NCBI gene;Acc:101999246]
ENSMOCG00000017082		cullin 4B [Source:NCBI gene;Acc:101985726]
ENSMOCG00000014440	Col13a1	collagen type XIII alpha 1 chain [Source:NCBI gene;Acc:102000443]
ENSMOCG00000004891	Cbx7	chromobox 7 [Source:NCBI gene;Acc:101995665]
ENSMOCG00000020962	Ctnnbip1	catenin beta interacting protein 1 [Source:NCBI gene;Acc:101979762]
ENSMOCG00000015680	Cnnm2	cyclin and CBS domain divalent metal cation transport mediator 2 [Source:NCBI gene;Acc:101984093]
ENSMOCG00000008324	Ldoc1	LDOC1 regulator of NFKB signaling [Source:NCBI gene;Acc:101989684]
ENSMOCG00000014174		phosphodiesterase 4D [Source:NCBI gene;Acc:101981839]
ENSMOCG00000013232	Ankrd34b	ankyrin repeat domain 34B [Source:NCBI gene;Acc:101984664]
ENSMOCG00000022436	Cep135	centrosomal protein 135 [Source:NCBI gene;Acc:101989583]
ENSMOCG00000015792	Rsph4a	radial spoke head component 4A [Source:NCBI gene;Acc:101995582]
ENSMOCG00000019520	Tmem19	transmembrane protein 19 [Source:NCBI gene;Acc:101994017]
ENSMOCG00000004604		major urinary protein 4-like [Source:NCBI gene;Acc:101994101]
ENSMOCG00000019798	Ttc7	tetratricopeptide repeat domain 7A [Source:NCBI gene;Acc:101978913]
ENSMOCG00000021675	Gask1b	golgi associated kinase 1B [Source:NCBI gene;Acc:101991688]
ENSMOCG00000010415	Gm23245	predicted gene, 23245 [Source:MGI Symbol;Acc:MGI:5453022]
ENSMOCG00000003322	Tmem215	transmembrane protein 215 [Source:NCBI gene;Acc:101983916]
ENSMOCG00000004951	Stag2	stromal antigen 2 [Source:NCBI gene;Acc:101981571]
ENSMOCG00000011032	Rpl22l1	ribosomal protein L22 like 1 [Source:NCBI gene;Acc:101988988]
ENSMOCG00000022958	Ptpn21	protein tyrosine phosphatase non-receptor type 21 [Source:NCBI gene;Acc:101995879]
ENSMOCG00000020531	Pcdh8	protocadherin 8 [Source:NCBI gene;Acc:101981964]
ENSMOCG00000014749	Rlim	ring finger protein, LIM domain interacting [Source:NCBI gene;Acc:101981895]
ENSMOCG00000007074	Bad	BCL2 associated agonist of cell death [Source:NCBI gene;Acc:101983876]
ENSMOCG00000017528		predicted gene 42906 [Source:MGI Symbol;Acc:MGI:5663043]
ENSMOCG00000004850	Elmo1	engulfment and cell motility 1 [Source:NCBI gene;Acc:101998663]
ENSMOCG00000011471	Cfap157	cilia and flagella associated protein 157 [Source:NCBI gene;Acc:101997506]
ENSMOCG00000014738	Uqcrfs1	cytochrome b-c1 complex subunit Rieske, mitochondrial [Source:NCBI gene;Acc:101991461]
ENSMOCG00000020423	Txndc16	thioredoxin domain containing 16 [Source:NCBI gene;Acc:101993720]
ENSMOCG00000022989	Sspo	SCO-spondin [Source:MGI Symbol;Acc:MGI:2674311]
ENSMOCG00000004713	Cplane1	ciliogenesis and planar polarity effector 1 [Source:MGI Symbol;Acc:MGI:1920942]
ENSMOCG00000017211	Dusp4	dual specificity phosphatase 4 [Source:NCBI gene;Acc:101991954]
ENSMOCG00000001967	Hecw1	HECT, C2 and WW domain containing E3 ubiquitin protein ligase 1 [Source:NCBI gene;Acc:101989132]
ENSMOCG00000015964	Apaf1	apoptotic peptidase activating factor 1 [Source:NCBI gene;Acc:102002666]
ENSMOCG00000013383	Grb10	growth factor receptor bound protein 10 [Source:NCBI gene;Acc:101994993]
ENSMOCG00000012856	Blvra	biliverdin reductase A [Source:NCBI gene;Acc:101996347]
ENSMOCG00000022597	H1f5	H1.5 linker histone, cluster member [Source:NCBI gene;Acc:101980029]
ENSMOCG00000000951	Prps2	phosphoribosyl pyrophosphate synthetase 2 [Source:NCBI gene;Acc:101982986]
ENSMOCG00000007013	Slc25a33	solute carrier family 25 member 33 [Source:NCBI gene;Acc:101978908]
ENSMOCG00000001939	Ece2	endothelin-converting enzyme 2 [Source:NCBI gene;Acc:101987384]
ENSMOCG00000002955	Irf2bp1	interferon regulatory factor 2 binding protein 1 [Source:NCBI gene;Acc:102000137]
ENSMOCG00000018573	Garnl3	GTPase activating Rap/RanGAP domain like 3 [Source:NCBI gene;Acc:101994925]
ENSMOCG00000006734	Pgrmc1	progesterone receptor membrane component 1 [Source:NCBI gene;Acc:101998659]
ENSMOCG00000021511	Tekt1	tektin 1 [Source:NCBI gene;Acc:101989936]
ENSMOCG00000010333	Ppib	peptidylprolyl isomerase B [Source:NCBI gene;Acc:101994164]
ENSMOCG00000014951	Slc39a9	solute carrier family 39 member 9 [Source:NCBI gene;Acc:102002504]
ENSMOCG00000005649	Zbtb10	zinc finger and BTB domain containing 10 [Source:NCBI gene;Acc:101999457]
ENSMOCG00000001684	Cubn	cubilin [Source:NCBI gene;Acc:102002010]
ENSMOCG00000009533	Hdhd5	haloacid dehalogenase like hydrolase domain containing 5 [Source:NCBI gene;Acc:101995594]
ENSMOCG00000015073	Nxph1	neurexophilin 1 [Source:NCBI gene;Acc:101982327]
ENSMOCG00000020439	Ghdc	GH3 domain containing [Source:NCBI gene;Acc:101986820]
ENSMOCG00000009445	Keap1	kelch like ECH associated protein 1 [Source:NCBI gene;Acc:101997415]
ENSMOCG00000020208	Slc29a4	solute carrier family 29 member 4 [Source:NCBI gene;Acc:101999942]
ENSMOCG00000005204
ENSMOCG00000018993	Klf4	Kruppel like factor 4 [Source:NCBI gene;Acc:101990455]
ENSMOCG00000005019	Hspb6	heat shock protein family B (small) member 6 [Source:NCBI gene;Acc:101979415]
ENSMOCG00000007026	Fuca2	alpha-L-fucosidase 2 [Source:NCBI gene;Acc:101991115]
ENSMOCG00000009367		translationally-controlled tumor protein-like [Source:NCBI gene;Acc:101988260]
ENSMOCG00000017268	Pno1	partner of NOB1 homolog [Source:NCBI gene;Acc:101998922]
ENSMOCG00000014084	Glb1l	galactosidase beta 1 like [Source:NCBI gene;Acc:101987248]
ENSMOCG00000017169	Abt1	activator of basal transcription 1 [Source:NCBI gene;Acc:101997167]
ENSMOCG00000018725		carnosine synthase 1 [Source:NCBI gene;Acc:101986568]
ENSMOCG00000014683
ENSMOCG00000012498	Gatd1	glutamine amidotransferase like class 1 domain containing 1 [Source:NCBI gene;Acc:101999251]
ENSMOCG00000004658		galactosidase alpha [Source:NCBI gene;Acc:101998050]
ENSMOCG00000021491	Cbr4	carbonyl reductase 4 [Source:NCBI gene;Acc:101990014]
ENSMOCG00000022374	Gapdhs	glyceraldehyde-3-phosphate dehydrogenase, spermatogenic [Source:NCBI gene;Acc:101997864]
ENSMOCG00000014316	Alpk2	alpha kinase 2 [Source:NCBI gene;Acc:101986579]
ENSMOCG00000019897	1700020L24Rik	RIKEN cDNA 1700020L24 gene [Source:MGI Symbol;Acc:MGI:1913580]
ENSMOCG00000014840	Cdhr1	cadherin related family member 1 [Source:NCBI gene;Acc:101993026]
ENSMOCG00000012090	Hspb1	heat shock protein family B (small) member 1 [Source:NCBI gene;Acc:101986223]
ENSMOCG00000012422	Camk2n2	calcium/calmodulin dependent protein kinase II inhibitor 2 [Source:NCBI gene;Acc:101988412]
ENSMOCG00000012699	Podxl2	podocalyxin like 2 [Source:NCBI gene;Acc:101992060]
ENSMOCG00000018335
ENSMOCG00000003641	Plcxd3	phosphatidylinositol specific phospholipase C X domain containing 3 [Source:NCBI gene;Acc:101990909]
ENSMOCG00000001472	Dlc1	DLC1 Rho GTPase activating protein [Source:NCBI gene;Acc:101994897]
ENSMOCG00000009503	Tpbgl	trophoblast glycoprotein like [Source:NCBI gene;Acc:101985539]
ENSMOCG00000008922		zinc and ring finger 2 [Source:NCBI gene;Acc:101979499]
ENSMOCG00000002839	Hps1	HPS1 biogenesis of lysosomal organelles complex 3 subunit 1 [Source:NCBI gene;Acc:101980622]
ENSMOCG00000013629	Atp13a5	ATPase 13A5 [Source:NCBI gene;Acc:101991315]
ENSMOCG00000002686	1700037H04Rik	chromosome unknown C20orf27 homolog [Source:NCBI gene;Acc:101987729]
ENSMOCG00000015778	Slc33a1	solute carrier family 33 member 1 [Source:NCBI gene;Acc:101996917]
ENSMOCG00000007571		histone H2A type 2-C [Source:NCBI gene;Acc:101981925]
ENSMOCG00000008513	Ptger3	prostaglandin E receptor 3 (subtype EP3) [Source:MGI Symbol;Acc:MGI:97795]
ENSMOCG00000022836	Erlin2	ER lipid raft associated 2 [Source:NCBI gene;Acc:101980178]
ENSMOCG00000017178	Zfp277	zinc finger protein 277 [Source:NCBI gene;Acc:101980938]
ENSMOCG00000006290	Gabpb1	GA binding protein transcription factor subunit beta 1 [Source:NCBI gene;Acc:101993848]
ENSMOCG00000016891	Fahd2a	fumarylacetoacetate hydrolase domain-containing protein 2A [Source:NCBI gene;Acc:101999284]
ENSMOCG00000021210	Gns	glucosamine (N-acetyl)-6-sulfatase [Source:NCBI gene;Acc:101984390]
ENSMOCG00000020758	Hibadh	3-hydroxyisobutyrate dehydrogenase [Source:NCBI gene;Acc:101979787]
ENSMOCG00000022058	Map2k5	mitogen-activated protein kinase kinase 5 [Source:NCBI gene;Acc:101982068]
ENSMOCG00000019168	Slc9a4	solute carrier family 9 member A4 [Source:NCBI gene;Acc:101999448]
ENSMOCG00000021962	Zdbf2	zinc finger, DBF-type containing 2 [Source:MGI Symbol;Acc:MGI:1921134]
ENSMOCG00000020686	Pdlim3	PDZ and LIM domain 3 [Source:NCBI gene;Acc:101981585]
ENSMOCG00000018308	Gimap6	GTPase, IMAP family member 6 [Source:NCBI gene;Acc:101998283]
ENSMOCG00000021787	Cep120	centrosomal protein 120 [Source:NCBI gene;Acc:101985054]
ENSMOCG00000016717	Lrrc23	leucine rich repeat containing 23 [Source:NCBI gene;Acc:101986509]
ENSMOCG00000007904	Samd15	sterile alpha motif domain containing 15 [Source:NCBI gene;Acc:101987256]
ENSMOCG00000006889	Ptk7	protein tyrosine kinase 7 (inactive) [Source:NCBI gene;Acc:101980743]
ENSMOCG00000017739	Slc9a6	solute carrier family 9 member A6 [Source:NCBI gene;Acc:101978924]
ENSMOCG00000022791	Afap1l2	actin filament associated protein 1-like 2 [Source:MGI Symbol;Acc:MGI:2147658]
ENSMOCG00000018512	Scn5a	sodium voltage-gated channel alpha subunit 5 [Source:NCBI gene;Acc:101983969]
ENSMOCG00000014958	Trim13	tripartite motif containing 13 [Source:NCBI gene;Acc:101991821]
ENSMOCG00000019210	Grhl1	grainyhead like transcription factor 1 [Source:NCBI gene;Acc:101994919]
ENSMOCG00000016966	Tmem160	transmembrane protein 160 [Source:NCBI gene;Acc:101998800]
ENSMOCG00000010432		frizzled class receptor 9 [Source:NCBI gene;Acc:101991691]
ENSMOCG00000021872	Zfp516	zinc finger protein 516 [Source:NCBI gene;Acc:101993630]
ENSMOCG00000013043	Prelid3a	PRELI domain containing 3A [Source:NCBI gene;Acc:101992312]
ENSMOCG00000006460
ENSMOCG00000002028	Atp7a	ATPase copper transporting alpha [Source:NCBI gene;Acc:101992659]
ENSMOCG00000017272	Pomt2	protein O-mannosyltransferase 2 [Source:NCBI gene;Acc:101986507]
ENSMOCG00000022717
ENSMOCG00000013287		acyl-CoA thioesterase 11 [Source:NCBI gene;Acc:101979390]
ENSMOCG00000016050	Cpne4	copine 4 [Source:NCBI gene;Acc:101985678]
ENSMOCG00000014062	Ppp1r3b	protein phosphatase 1 regulatory subunit 3B [Source:NCBI gene;Acc:101992517]
ENSMOCG00000002754	Col6a6	collagen alpha-6(VI) chain [Source:NCBI gene;Acc:101995212]
ENSMOCG00000006473	Tpst1	tyrosylprotein sulfotransferase 1 [Source:NCBI gene;Acc:101995708]
ENSMOCG00000014123	Prob1	proline rich basic protein 1 [Source:NCBI gene;Acc:101986179]
ENSMOCG00000000608	Cdh7	cadherin 7 [Source:NCBI gene;Acc:101998196]
ENSMOCG00000018487	Slc30a10	solute carrier family 30 member 10 [Source:NCBI gene;Acc:101995335]
ENSMOCG00000018996		sepiapterin reductase [Source:NCBI gene;Acc:101980870]
ENSMOCG00000017218
ENSMOCG00000004620	Tifa	TRAF interacting protein with forkhead associated domain [Source:NCBI gene;Acc:101980805]
ENSMOCG00000005701	Tbxa2r	thromboxane A2 receptor [Source:NCBI gene;Acc:101979779]
ENSMOCG00000012934	Tmod4	tropomodulin 4 [Source:NCBI gene;Acc:101995162]
ENSMOCG00000012459		centrin 2 [Source:NCBI gene;Acc:101998943]
ENSMOCG00000019008	Endov	endonuclease V [Source:NCBI gene;Acc:101998020]
ENSMOCG00000004913	Washc4	WASH complex subunit 4 [Source:NCBI gene;Acc:101994018]
ENSMOCG00000007493	Bves	blood vessel epicardial substance [Source:NCBI gene;Acc:101988600]
ENSMOCG00000005324	Ifi35	interferon induced protein 35 [Source:NCBI gene;Acc:101997130]
ENSMOCG00000010826	Tlcd4	transmembrane protein 56 [Source:NCBI gene;Acc:101990910]
ENSMOCG00000006375
ENSMOCG00000022786	Eral1	Era like 12S mitochondrial rRNA chaperone 1 [Source:NCBI gene;Acc:101995340]
ENSMOCG00000012757	Surf4	surfeit 4 [Source:NCBI gene;Acc:101997030]
ENSMOCG00000020790	Atp5d	ATP synthase F1 subunit delta [Source:NCBI gene;Acc:102002588]
ENSMOCG00000017979	Hsd17b4	hydroxysteroid 17-beta dehydrogenase 4 [Source:NCBI gene;Acc:101979486]
ENSMOCG00000008316	Trim14	tripartite motif containing 14 [Source:NCBI gene;Acc:101999362]
ENSMOCG00000018734	Atrnl1	attractin like 1 [Source:NCBI gene;Acc:101988819]
ENSMOCG00000021242	Rhbdl1	rhomboid like 1 [Source:NCBI gene;Acc:101986633]
ENSMOCG00000003549	Itih3	inter-alpha-trypsin inhibitor heavy chain 3 [Source:NCBI gene;Acc:101990216]
ENSMOCG00000022249	Slf1	SMC5-SMC6 complex localization factor 1 [Source:NCBI gene;Acc:101998514]
ENSMOCG00000004336	Sidt2	SID1 transmembrane family member 2 [Source:NCBI gene;Acc:102000394]
ENSMOCG00000002150	Yif1a	Yip1 interacting factor homolog A, membrane trafficking protein [Source:NCBI gene;Acc:101999333]
ENSMOCG00000000423	Cmpk2	cytidine/uridine monophosphate kinase 2 [Source:NCBI gene;Acc:101989907]
ENSMOCG00000017644	Axin2	axin 2 [Source:NCBI gene;Acc:101996297]
ENSMOCG00000005382	1700017B05Rik	chromosome unknown C15orf39 homolog [Source:NCBI gene;Acc:101990399]
ENSMOCG00000008732	Aarsd1	alanyl-tRNA editing protein Aarsd1 [Source:NCBI gene;Acc:101996284]
ENSMOCG00000012358	Spock2	SPARC (osteonectin), cwcv and kazal like domains proteoglycan 2 [Source:NCBI gene;Acc:101996998]
ENSMOCG00000018075	Abcb1b	multidrug resistance protein 2 [Source:NCBI gene;Acc:101986293]
ENSMOCG00000011235		chloride intracellular channel 5 [Source:NCBI gene;Acc:101999804]
ENSMOCG00000018231	Slc35f2	solute carrier family 35 member F2 [Source:NCBI gene;Acc:101981887]
ENSMOCG00000013385	S1pr2	sphingosine-1-phosphate receptor 2 [Source:NCBI gene;Acc:101994452]
ENSMOCG00000017521	Dync2h1	dynein cytoplasmic 2 heavy chain 1 [Source:NCBI gene;Acc:101985490]
ENSMOCG00000013133	Rab3b	RAB3B, member RAS oncogene family [Source:NCBI gene;Acc:101993049]
ENSMOCG00000013606		proteasome 20S subunit alpha 2 [Source:NCBI gene;Acc:101989707]
ENSMOCG00000011552	Ngfr	nerve growth factor receptor [Source:NCBI gene;Acc:101987761]
ENSMOCG00000002544	Agpat4	1-acylglycerol-3-phosphate O-acyltransferase 4 [Source:NCBI gene;Acc:101993749]
ENSMOCG00000013435	Msrb3	methionine sulfoxide reductase B3 [Source:NCBI gene;Acc:113455432]
ENSMOCG00000018940	Tm7sf3	transmembrane 7 superfamily member 3 [Source:NCBI gene;Acc:101980559]
ENSMOCG00000015172	Bcl2	B cell leukemia/lymphoma 2 [Source:MGI Symbol;Acc:MGI:88138]
ENSMOCG00000001642	Nlrx1	NLR family member X1 [Source:NCBI gene;Acc:101981249]
ENSMOCG00000018508	R3hcc1	R3H domain and coiled-coil containing 1 [Source:NCBI gene;Acc:101989764]
ENSMOCG00000021652	Cyp4f13	cytochrome P450 4F6 [Source:NCBI gene;Acc:101981213]
ENSMOCG00000021697	Stt3b	STT3 oligosaccharyltransferase complex catalytic subunit B [Source:NCBI gene;Acc:101999310]
ENSMOCG00000006198	Ngb	neuroglobin [Source:NCBI gene;Acc:101985371]
ENSMOCG00000001699	Zbtb39	zinc finger and BTB domain containing 39 [Source:NCBI gene;Acc:101983899]
ENSMOCG00000010054	Slc9b2	solute carrier family 9 member B2 [Source:NCBI gene;Acc:101996424]
ENSMOCG00000019507
ENSMOCG00000020455	Rela	RELA proto-oncogene, NF-kB subunit [Source:NCBI gene;Acc:101985424]
ENSMOCG00000015956	Fkbp5	FKBP prolyl isomerase 5 [Source:NCBI gene;Acc:102000916]
ENSMOCG00000000386	Il6st	interleukin 6 signal transducer [Source:NCBI gene;Acc:101987238]
ENSMOCG00000007762	Mir384	microRNA 384 [Source:MGI Symbol;Acc:MGI:3619394]
ENSMOCG00000014323	Mlycd	malonyl-CoA decarboxylase [Source:NCBI gene;Acc:101988101]
ENSMOCG00000008734		solute carrier family 25 member 40 [Source:NCBI gene;Acc:101988648]
ENSMOCG00000003474	Dhx15	DEAH-box helicase 15 [Source:NCBI gene;Acc:101994437]
ENSMOCG00000014205	Fbxl2	F-box and leucine rich repeat protein 2 [Source:NCBI gene;Acc:101994464]
ENSMOCG00000011363	RNase_MRP	RNase MRP [Source:RFAM;Acc:RF00030]
ENSMOCG00000017466	Nvl	nuclear VCP like [Source:NCBI gene;Acc:101994260]
ENSMOCG00000019412	Zfp324	zinc finger protein 324 [Source:NCBI gene;Acc:101987061]
ENSMOCG00000009150	Map3k13	mitogen-activated protein kinase kinase kinase 13 [Source:NCBI gene;Acc:101994935]
ENSMOCG00000005661	Rpl10a	ribosomal protein L10a [Source:NCBI gene;Acc:102001485]
ENSMOCG00000017607	Maf	MAF bZIP transcription factor [Source:NCBI gene;Acc:101995495]
ENSMOCG00000020350	Daam2	dishevelled associated activator of morphogenesis 2 [Source:NCBI gene;Acc:101988271]
ENSMOCG00000020095	Mospd2	motile sperm domain containing 2 [Source:NCBI gene;Acc:101989974]
ENSMOCG00000007903	Ier3	immediate early response 3 [Source:NCBI gene;Acc:101996016]
ENSMOCG00000017294	Serinc3	serine incorporator 3 [Source:NCBI gene;Acc:101991955]
ENSMOCG00000019496		Rho related BTB domain containing 1 [Source:NCBI gene;Acc:101995763]
ENSMOCG00000020058	Cavin3	caveolae associated protein 3 [Source:NCBI gene;Acc:101985589]
ENSMOCG00000015140	Rbms2	RNA binding motif single stranded interacting protein 2 [Source:NCBI gene;Acc:101981267]
ENSMOCG00000001644	Dpysl5	dihydropyrimidinase like 5 [Source:NCBI gene;Acc:102001817]
ENSMOCG00000019426	Tbc1d30	TBC1 domain family member 30 [Source:NCBI gene;Acc:101984111]
ENSMOCG00000014410	Txnrd1	thioredoxin reductase 1 [Source:NCBI gene;Acc:101992420]
ENSMOCG00000012678	Prkar2a	protein kinase cAMP-dependent type II regulatory subunit alpha [Source:NCBI gene;Acc:101995218]
ENSMOCG00000009241	Dpy19l1	dpy-19 like C-mannosyltransferase 1 [Source:NCBI gene;Acc:101987098]
ENSMOCG00000013761	Wdr76	WD repeat domain 76 [Source:NCBI gene;Acc:102000002]
ENSMOCG00000022743	Sos2	SOS Ras/Rho guanine nucleotide exchange factor 2 [Source:NCBI gene;Acc:101988664]
ENSMOCG00000012831	Fbxl13	F-box and leucine rich repeat protein 13 [Source:NCBI gene;Acc:101995169]
ENSMOCG00000022218	Dipk1c	divergent protein kinase domain 1C [Source:NCBI gene;Acc:101982399]
ENSMOCG00000012664	Cul9	cullin 9 [Source:NCBI gene;Acc:101981471]
ENSMOCG00000011508	Adat2	adenosine deaminase tRNA specific 2 [Source:NCBI gene;Acc:101981030]
ENSMOCG00000011778	Kcng3	potassium voltage-gated channel modifier subfamily G member 3 [Source:NCBI gene;Acc:101980173]
ENSMOCG00000022927	Mgme1	mitochondrial genome maintenance exonuclease 1 [Source:NCBI gene;Acc:101991882]
ENSMOCG00000020683	Ankub1	ankyrin repeat and ubiquitin domain containing 1 [Source:NCBI gene;Acc:101984133]
ENSMOCG00000006255	Pcdhgb4	protocadherin gamma subfamily B, 4 [Source:MGI Symbol;Acc:MGI:1935173]
ENSMOCG00000004993	Orai1	ORAI calcium release-activated calcium modulator 1 [Source:NCBI gene;Acc:101984229]
ENSMOCG00000011429
ENSMOCG00000003980	Asah2	N-acylsphingosine amidohydrolase 2 [Source:NCBI gene;Acc:102000249]
ENSMOCG00000014553	Sphk1	sphingosine kinase 1 [Source:NCBI gene;Acc:101981446]
ENSMOCG00000019277	Gadd45b	growth arrest and DNA damage inducible beta [Source:NCBI gene;Acc:101986589]
ENSMOCG00000021608	Uvssa	UV stimulated scaffold protein A [Source:NCBI gene;Acc:101989424]
ENSMOCG00000017230	Lama5	laminin subunit alpha 5 [Source:NCBI gene;Acc:101987528]
ENSMOCG00000004139	S100a10	S100 calcium binding protein A10 [Source:NCBI gene;Acc:101980579]
ENSMOCG00000015835	Sowahc	sosondowah ankyrin repeat domain family member C [Source:MGI Symbol;Acc:MGI:3606051]
ENSMOCG00000019464	Tusc1	tumor suppressor candidate 1 [Source:MGI Symbol;Acc:MGI:2684283]
ENSMOCG00000010284	Slc6a11	solute carrier family 6 member 11 [Source:NCBI gene;Acc:101991040]
ENSMOCG00000000320	Wfdc3	WAP four-disulfide core domain 3 [Source:MGI Symbol;Acc:MGI:1923897]
ENSMOCG00000020717	Mmab	metabolism of cobalamin associated B [Source:NCBI gene;Acc:101988187]
ENSMOCG00000001505		ADP ribosylation factor 4 [Source:NCBI gene;Acc:102000771]
ENSMOCG00000017493	Slc16a6	solute carrier family 16 member 6 [Source:NCBI gene;Acc:101998768]
ENSMOCG00000019639	Cdh23	cadherin related 23 [Source:NCBI gene;Acc:101999180]
ENSMOCG00000004144	Gpr37	G protein-coupled receptor 37 [Source:NCBI gene;Acc:101999292]
ENSMOCG00000008140	Qsox1	quiescin Q6 sulfhydryl oxidase 1 [Source:MGI Symbol;Acc:MGI:1330818]
ENSMOCG00000021380	Ak1	adenylate kinase 1 [Source:NCBI gene;Acc:102000014]
ENSMOCG00000000727	Angptl2	angiopoietin like 2 [Source:NCBI gene;Acc:101993959]
ENSMOCG00000011057		prostaglandin-E(2) 9-reductase-like [Source:NCBI gene;Acc:101987886]
ENSMOCG00000014332	Slc6a20a	sodium- and chloride-dependent transporter XTRP3A [Source:NCBI gene;Acc:102002727]
ENSMOCG00000008083	Purg	purine rich element binding protein G [Source:NCBI gene;Acc:101988844]
ENSMOCG00000001725	Nkx6-1	NK6 homeobox 1 [Source:NCBI gene;Acc:102000269]
ENSMOCG00000007429	Itfg2	integrin alpha FG-GAP repeat containing 2 [Source:NCBI gene;Acc:101985189]
ENSMOCG00000002942	H2aw	histone H2A type 3 [Source:NCBI gene;Acc:101986071]
ENSMOCG00000022262	Fn1	fibronectin 1 [Source:NCBI gene;Acc:101981581]
ENSMOCG00000013309	Baiap3	BAI1 associated protein 3 [Source:NCBI gene;Acc:101996577]
ENSMOCG00000020661	Dnajc1	DnaJ heat shock protein family (Hsp40) member C1 [Source:NCBI gene;Acc:101986088]
ENSMOCG00000008094	Myom1	myomesin 1 [Source:NCBI gene;Acc:101992923]
ENSMOCG00000010833	Sec22a	SEC22 homolog A, vesicle trafficking protein [Source:NCBI gene;Acc:101992064]
ENSMOCG00000013831	Rpl10	ribosomal protein L10 [Source:NCBI gene;Acc:102002915]
ENSMOCG00000003025	Irs2	insulin receptor substrate 2 [Source:NCBI gene;Acc:102002886]
ENSMOCG00000004281	Cmtm3	CKLF like MARVEL transmembrane domain containing 3 [Source:NCBI gene;Acc:102000212]
ENSMOCG00000012413	Prokr2	prokineticin receptor 2 [Source:NCBI gene;Acc:101980380]
ENSMOCG00000011997		transcription elongation factor A like 8 [Source:NCBI gene;Acc:101991447]
ENSMOCG00000011046		squalene synthase [Source:NCBI gene;Acc:101980803]
ENSMOCG00000019923	Bcat2	branched chain amino acid transaminase 2 [Source:NCBI gene;Acc:101986808]
ENSMOCG00000009428	Slc17a8	solute carrier family 17 member 8 [Source:NCBI gene;Acc:101982027]
ENSMOCG00000018201	Lipa	lipase A, lysosomal acid type [Source:NCBI gene;Acc:101982104]
ENSMOCG00000019790	Flt1	fms related tyrosine kinase 1 [Source:NCBI gene;Acc:101991692]
ENSMOCG00000007649	Ammecr1l	AMMECR1 like [Source:NCBI gene;Acc:101989481]
ENSMOCG00000015074	Clic3	chloride intracellular channel 3 [Source:NCBI gene;Acc:101990669]
ENSMOCG00000012558
ENSMOCG00000017377	Rftn1	raftlin, lipid raft linker 1 [Source:NCBI gene;Acc:101987709]
ENSMOCG00000016420
ENSMOCG00000004548	Prkra	protein activator of interferon induced protein kinase EIF2AK2 [Source:NCBI gene;Acc:102001881]
ENSMOCG00000019379	Mcmbp	minichromosome maintenance complex binding protein [Source:NCBI gene;Acc:102002178]
ENSMOCG00000001890	Ssr2	signal sequence receptor subunit 2 [Source:NCBI gene;Acc:101980729]
ENSMOCG00000019433	Hrh3	histamine receptor H3 [Source:NCBI gene;Acc:101988378]
ENSMOCG00000003783		GON7 subunit of KEOPS complex [Source:NCBI gene;Acc:101983570]
ENSMOCG00000000635	Ube3a	ubiquitin protein ligase E3A [Source:MGI Symbol;Acc:MGI:105098]
ENSMOCG00000003210	Peg10	paternally expressed 10 [Source:MGI Symbol;Acc:MGI:2157785]
ENSMOCG00000009798	Emilin1	elastin microfibril interfacer 1 [Source:NCBI gene;Acc:101979843]
ENSMOCG00000010793		predicted gene, 27999 [Source:MGI Symbol;Acc:MGI:5531381]
ENSMOCG00000012083	Fosl2	FOS like 2, AP-1 transcription factor subunit [Source:NCBI gene;Acc:101988499]
ENSMOCG00000008055	Osbpl5	oxysterol binding protein like 5 [Source:NCBI gene;Acc:101992209]
ENSMOCG00000001829	Cfap61	cilia and flagella associated protein 61 [Source:MGI Symbol;Acc:MGI:1926024]
ENSMOCG00000018711	Slc37a4	solute carrier family 37 member 4 [Source:NCBI gene;Acc:101984527]
ENSMOCG00000009058		ribosomal protein L13 [Source:NCBI gene;Acc:101983951]
ENSMOCG00000022564	Grk3	G protein-coupled receptor kinase 3 [Source:NCBI gene;Acc:101979715]
ENSMOCG00000000140	Mettl24	methyltransferase like 24 [Source:NCBI gene;Acc:102002223]
ENSMOCG00000022571	Glis2	GLIS family zinc finger 2 [Source:NCBI gene;Acc:101983415]
ENSMOCG00000020482	Siae	sialic acid acetylesterase [Source:NCBI gene;Acc:101994347]
ENSMOCG00000021196	Astn2	astrotactin 2 [Source:NCBI gene;Acc:101981454]
ENSMOCG00000020293	Irs3	insulin receptor substrate 1-like [Source:NCBI gene;Acc:101986354]
ENSMOCG00000020452	Rem1	RRAD and GEM like GTPase 1 [Source:NCBI gene;Acc:101991030]
ENSMOCG00000002394		membrane associated ring-CH-type finger 8 [Source:NCBI gene;Acc:102001026]
ENSMOCG00000018871
ENSMOCG00000001215		SET domain containing 1B, histone lysine methyltransferase [Source:NCBI gene;Acc:101983095]
ENSMOCG00000004145	Cd24a	CD24 molecule [Source:NCBI gene;Acc:101985928]
ENSMOCG00000007589	Itga2	integrin subunit alpha 2 [Source:NCBI gene;Acc:101993632]
ENSMOCG00000002729	Rabac1	Rab acceptor 1 [Source:NCBI gene;Acc:101998158]
ENSMOCG00000011402	Cplane2	ciliogenesis and planar polarity effector 2 [Source:NCBI gene;Acc:101979947]
ENSMOCG00000001453	Lrch3	leucine rich repeats and calponin homology domain containing 3 [Source:NCBI gene;Acc:101985194]
ENSMOCG00000003351	Stc1	stanniocalcin 1 [Source:NCBI gene;Acc:101991845]
ENSMOCG00000010851	Ptpn14	protein tyrosine phosphatase non-receptor type 14 [Source:NCBI gene;Acc:102000869]
ENSMOCG00000010996
ENSMOCG00000022157	Antxr2	anthrax toxin receptor 2 [Source:MGI Symbol;Acc:MGI:1919164]
ENSMOCG00000019392	Laptm4b	lysosomal protein transmembrane 4 beta [Source:NCBI gene;Acc:101993109]
ENSMOCG00000016829		HAUS augmin like complex subunit 7 [Source:NCBI gene;Acc:101984839]
ENSMOCG00000012549	Spsb4	splA/ryanodine receptor domain and SOCS box containing 4 [Source:NCBI gene;Acc:101998279]
ENSMOCG00000022202	Zdhhc1	zinc finger DHHC-type containing 1 [Source:NCBI gene;Acc:101983756]
ENSMOCG00000012315
ENSMOCG00000020795	Tmtc4	transmembrane O-mannosyltransferase targeting cadherins 4 [Source:NCBI gene;Acc:101987694]
ENSMOCG00000010138	Znhit2	zinc finger HIT-type containing 2 [Source:NCBI gene;Acc:101992759]
ENSMOCG00000003674	Ikbip	IKBKB interacting protein [Source:NCBI gene;Acc:102002206]
ENSMOCG00000006065	Mmp14	matrix metallopeptidase 14 [Source:NCBI gene;Acc:101992746]
ENSMOCG00000022091	Rnpep	arginyl aminopeptidase [Source:NCBI gene;Acc:101985016]
ENSMOCG00000008017	Ctnna3	catenin alpha 3 [Source:NCBI gene;Acc:101992040]
ENSMOCG00000021127	Rit1	Ras like without CAAX 1 [Source:NCBI gene;Acc:101988102]
ENSMOCG00000022162	Lgals9	galectin 9 [Source:NCBI gene;Acc:101984448]
ENSMOCG00000002551	Ppp1r14c	protein phosphatase 1 regulatory inhibitor subunit 14C [Source:NCBI gene;Acc:101987717]
ENSMOCG00000014411	Hpcal1	hippocalcin like 1 [Source:NCBI gene;Acc:101997024]
ENSMOCG00000001466		histone H2A type 1-H-like [Source:NCBI gene;Acc:101985788]
ENSMOCG00000003464	Six3	SIX homeobox 3 [Source:NCBI gene;Acc:101999610]
ENSMOCG00000014363	Coa6	cytochrome c oxidase assembly factor 6 homolog [Source:NCBI gene;Acc:101986809]
ENSMOCG00000000186	Parp3	poly(ADP-ribose) polymerase family member 3 [Source:NCBI gene;Acc:101991605]
ENSMOCG00000003625	Npl	N-acetylneuraminate pyruvate lyase [Source:NCBI gene;Acc:101988662]
ENSMOCG00000018766	Tpp1	tripeptidyl peptidase 1 [Source:NCBI gene;Acc:101991160]
ENSMOCG00000022375	Gpatch3	G-patch domain containing 3 [Source:NCBI gene;Acc:101979949]
ENSMOCG00000019298	Eml6	echinoderm microtubule associated protein like 6 [Source:MGI Symbol;Acc:MGI:2442895]
ENSMOCG00000018355	Samd11	sterile alpha motif domain containing 11 [Source:MGI Symbol;Acc:MGI:2446220]
ENSMOCG00000011876	Cdk2ap2	cyclin dependent kinase 2 associated protein 2 [Source:NCBI gene;Acc:101983337]
ENSMOCG00000012133
ENSMOCG00000002799	Xkr7	XK related 7 [Source:NCBI gene;Acc:101995479]
ENSMOCG00000017669	Smim20	small integral membrane protein 20 [Source:NCBI gene;Acc:101999533]
ENSMOCG00000017888		tRNA methyltransferase 12 homolog [Source:NCBI gene;Acc:101983152]
ENSMOCG00000022184	Entpd3	ectonucleoside triphosphate diphosphohydrolase 3 [Source:NCBI gene;Acc:101990396]
ENSMOCG00000014635	Parp16	poly(ADP-ribose) polymerase family member 16 [Source:NCBI gene;Acc:101999757]
ENSMOCG00000013362	Mdm1	Mdm1 nuclear protein [Source:NCBI gene;Acc:101979020]
ENSMOCG00000005404	Myo1c	myosin IC [Source:NCBI gene;Acc:101988609]
ENSMOCG00000000422	Trim45	tripartite motif containing 45 [Source:NCBI gene;Acc:101982025]
ENSMOCG00000013394	DRD2	dopamine receptor D2 [Source:NCBI gene;Acc:101987565]
ENSMOCG00000011467
ENSMOCG00000021175	Ro60	Ro60, Y RNA binding protein [Source:NCBI gene;Acc:102002443]
ENSMOCG00000011487	Nt5dc1	5'-nucleotidase domain containing 1 [Source:MGI Symbol;Acc:MGI:2442446]
ENSMOCG00000014368	Aifm2	apoptosis-inducing factor, mitochondrion-associated 2 [Source:MGI Symbol;Acc:MGI:1918611]
ENSMOCG00000004189	Pag1	phosphoprotein membrane anchor with glycosphingolipid microdomains 1 [Source:NCBI gene;Acc:102000185]
ENSMOCG00000021430	Tmem214	transmembrane protein 214 [Source:NCBI gene;Acc:102002356]
ENSMOCG00000022338	Fhdc1	FH2 domain containing 1 [Source:NCBI gene;Acc:102000096]
ENSMOCG00000010941	Mars1	methionyl-tRNA synthetase 1 [Source:NCBI gene;Acc:102000072]
ENSMOCG00000009134	Krt10	keratin 10 [Source:NCBI gene;Acc:101996473]
ENSMOCG00000009233		PLAG1 like zinc finger 1 [Source:NCBI gene;Acc:101982414]
ENSMOCG00000010751	Psmb1	proteasome 20S subunit beta 1 [Source:NCBI gene;Acc:101981860]
ENSMOCG00000006130	Trp53i13	tumor protein p53 inducible protein 13 [Source:NCBI gene;Acc:101999768]
ENSMOCG00000007501	Mafk	MAF bZIP transcription factor K [Source:NCBI gene;Acc:101986134]
ENSMOCG00000014822	Ptgs2	prostaglandin-endoperoxide synthase 2 [Source:NCBI gene;Acc:101982276]
ENSMOCG00000015894		Rho guanine nucleotide exchange factor 26 [Source:NCBI gene;Acc:101994326]
ENSMOCG00000022406	Xiap	X-linked inhibitor of apoptosis [Source:NCBI gene;Acc:101982215]
ENSMOCG00000012976	Nap1l4	nucleosome assembly protein 1-like 4 [Source:MGI Symbol;Acc:MGI:1316687]
ENSMOCG00000013917	Adamts6	ADAM metallopeptidase with thrombospondin type 1 motif 6 [Source:NCBI gene;Acc:101994921]
ENSMOCG00000016358	Klf10	Kruppel like factor 10 [Source:NCBI gene;Acc:101983401]
ENSMOCG00000013977	Slc37a3	solute carrier family 37 member 3 [Source:NCBI gene;Acc:101989617]
ENSMOCG00000017293	Exosc8	exosome component 8 [Source:NCBI gene;Acc:102000373]
ENSMOCG00000004118	Hexim1	HEXIM P-TEFb complex subunit 1 [Source:NCBI gene;Acc:102000686]
ENSMOCG00000015034	Efcab14	EF-hand calcium binding domain 14 [Source:NCBI gene;Acc:102001992]
ENSMOCG00000017433		chromosome 8 C11orf98 homolog [Source:NCBI gene;Acc:106143868]
ENSMOCG00000013122	Wwox	WW domain containing oxidoreductase [Source:NCBI gene;Acc:101982345]
ENSMOCG00000005137	Axdnd1	axonemal dynein light chain domain containing 1 [Source:NCBI gene;Acc:101997384]
ENSMOCG00000014138	Szrd1	SUZ RNA binding domain containing 1 [Source:NCBI gene;Acc:101980520]
ENSMOCG00000012614	Slit2	slit guidance ligand 2 [Source:NCBI gene;Acc:101990287]
ENSMOCG00000000815	Gbx2	gastrulation brain homeobox 2 [Source:NCBI gene;Acc:101995575]
ENSMOCG00000007382	Fndc10	fibronectin type III domain containing 10 [Source:NCBI gene;Acc:101980208]
ENSMOCG00000006055	Cobll1	Cobl-like 1 [Source:MGI Symbol;Acc:MGI:2442894]
ENSMOCG00000001596	Fosb	FosB proto-oncogene, AP-1 transcription factor subunit [Source:NCBI gene;Acc:101982079]
ENSMOCG00000019113	Mrps23	mitochondrial ribosomal protein S23 [Source:NCBI gene;Acc:101984555]
ENSMOCG00000006325		predicted gene, 22767 [Source:MGI Symbol;Acc:MGI:5452544]
ENSMOCG00000017560	Lrch1	leucine rich repeats and calponin homology domain containing 1 [Source:NCBI gene;Acc:101986285]
ENSMOCG00000019534	Cdk5rap3	CDK5 regulatory subunit associated protein 3 [Source:NCBI gene;Acc:101996376]
ENSMOCG00000001529
ENSMOCG00000022164	Slco2b1	solute carrier organic anion transporter family member 2B1 [Source:NCBI gene;Acc:101985255]
ENSMOCG00000002892		small nuclear ribonucleoprotein polypeptides B and B1 [Source:NCBI gene;Acc:101998359]
ENSMOCG00000019687		complement C1s [Source:NCBI gene;Acc:101983649]
ENSMOCG00000016662	Grid2ip	Grid2 interacting protein [Source:NCBI gene;Acc:101980401]
ENSMOCG00000007507	Tor3a	torsin family 3 member A [Source:NCBI gene;Acc:101980826]
ENSMOCG00000002058
ENSMOCG00000012435		cathepsin V [Source:NCBI gene;Acc:102002641]
ENSMOCG00000018193	Gsdme	gasdermin E [Source:NCBI gene;Acc:101980949]
ENSMOCG00000021233	Tle6	transducin-like enhancer of split 6 [Source:MGI Symbol;Acc:MGI:2149593]
ENSMOCG00000010256	Lrrc51	leucine-rich repeat-containing protein 51 [Source:NCBI gene;Acc:101993395]
ENSMOCG00000003764	Dhrs13	dehydrogenase/reductase 13 [Source:NCBI gene;Acc:101996291]
ENSMOCG00000019693	Tgfa	transforming growth factor alpha [Source:NCBI gene;Acc:101999550]
ENSMOCG00000009842	Sdf2	stromal cell derived factor 2 [Source:NCBI gene;Acc:101992103]
ENSMOCG00000017804	Pcbd2	pterin 4 alpha carbinolamine dehydratase/dimerization cofactor of hepatocyte nuclear factor 1 alpha (TCF1) 2 [Source:MGI Symbol;Acc:MGI:1919812]
ENSMOCG00000018186	Gli3	GLI family zinc finger 3 [Source:NCBI gene;Acc:101991220]
ENSMOCG00000017320	Prmt5	protein arginine methyltransferase 5 [Source:NCBI gene;Acc:101992195]
ENSMOCG00000006018	Tacr1	tachykinin receptor 1 [Source:NCBI gene;Acc:101984330]
ENSMOCG00000001112	Zbtb5	zinc finger and BTB domain containing 5 [Source:NCBI gene;Acc:101991490]
ENSMOCG00000005112	Marchf11	membrane associated ring-CH-type finger 11 [Source:NCBI gene;Acc:101988646]
ENSMOCG00000016462	Fgf2	fibroblast growth factor 2 [Source:NCBI gene;Acc:101989356]
ENSMOCG00000021862	Timm22	translocase of inner mitochondrial membrane 22 [Source:NCBI gene;Acc:101982859]
ENSMOCG00000003771	Map3k1	mitogen-activated protein kinase kinase kinase 1 [Source:MGI Symbol;Acc:MGI:1346872]
ENSMOCG00000001171	Epha3	EPH receptor A3 [Source:NCBI gene;Acc:101984800]
ENSMOCG00000008046
ENSMOCG00000018275	Immp2l	inner mitochondrial membrane peptidase subunit 2 [Source:NCBI gene;Acc:101979711]
ENSMOCG00000019725	Nxph3	neurexophilin 3 [Source:NCBI gene;Acc:101987486]
ENSMOCG00000022947	Ttll4	tubulin tyrosine ligase like 4 [Source:NCBI gene;Acc:101993643]
ENSMOCG00000016163	Dcxr	dicarbonyl and L-xylulose reductase [Source:NCBI gene;Acc:101988813]
ENSMOCG00000015572	Wdr83	WD repeat domain 83 [Source:NCBI gene;Acc:102000673]
ENSMOCG00000000514
ENSMOCG00000000700		ribosomal protein L3 [Source:NCBI gene;Acc:101994862]
ENSMOCG00000017880	Ubd	ubiquitin D [Source:NCBI gene;Acc:101991862]
ENSMOCG00000015351	Tuft1	tuftelin 1 [Source:NCBI gene;Acc:102001092]
ENSMOCG00000014020		synaptotagmin like 2 [Source:NCBI gene;Acc:102001194]
ENSMOCG00000015860	Marchf3	membrane associated ring-CH-type finger 3 [Source:NCBI gene;Acc:101988366]
ENSMOCG00000000384	Mustn1	musculoskeletal, embryonic nuclear protein 1 [Source:NCBI gene;Acc:101991530]
ENSMOCG00000008085	Gucd1	guanylyl cyclase domain containing 1 [Source:NCBI gene;Acc:101980916]
ENSMOCG00000008870		NIPA like domain containing 3 [Source:NCBI gene;Acc:101990709]
ENSMOCG00000014173	Pepd	peptidase D [Source:NCBI gene;Acc:101999399]
ENSMOCG00000019577	Flywch2	FLYWCH-type zinc finger-containing protein 1 [Source:NCBI gene;Acc:101995523]
ENSMOCG00000014064	Pram1	PML-RARA regulated adaptor molecule 1 [Source:NCBI gene;Acc:101982775]
ENSMOCG00000006632	Mgst1	microsomal glutathione S-transferase 1 [Source:NCBI gene;Acc:101987257]
ENSMOCG00000013833	Morc3	MORC family CW-type zinc finger 3 [Source:NCBI gene;Acc:101984996]
ENSMOCG00000022099	Notum	notum, palmitoleoyl-protein carboxylesterase [Source:NCBI gene;Acc:101987034]
ENSMOCG00000011837		fibrous sheath-interacting protein 1 [Source:MGI Symbol;Acc:MGI:1918563]
ENSMOCG00000003982	Sox5	SRY-box transcription factor 5 [Source:NCBI gene;Acc:101999202]
ENSMOCG00000018055		high mobility group nucleosome binding domain 1 [Source:NCBI gene;Acc:102002419]
ENSMOCG00000012258	Efhc1	EF-hand domain containing 1 [Source:NCBI gene;Acc:102001891]
ENSMOCG00000021394	Gjc3	gap junction protein, gamma 3 [Source:MGI Symbol;Acc:MGI:2153041]
ENSMOCG00000004005		predicted gene, 27366 [Source:MGI Symbol;Acc:MGI:5530748]
ENSMOCG00000016937	Slc38a3	solute carrier family 38 member 3 [Source:NCBI gene;Acc:102000862]
ENSMOCG00000020292	Abhd15	abhydrolase domain containing 15 [Source:NCBI gene;Acc:101999499]
ENSMOCG00000000426	Rassf2	Ras association domain family member 2 [Source:NCBI gene;Acc:101982248]
ENSMOCG00000008663	F2rl2	coagulation factor II thrombin receptor like 2 [Source:NCBI gene;Acc:101996319]
ENSMOCG00000019343	Ttc4	tetratricopeptide repeat domain 4 [Source:NCBI gene;Acc:102002929]
ENSMOCG00000014893	Samd4	sterile alpha motif domain containing 4A [Source:NCBI gene;Acc:101987608]
ENSMOCG00000016674		NAC alpha domain containing [Source:MGI Symbol;Acc:MGI:3603030]
ENSMOCG00000017378	Lrrc32	leucine rich repeat containing 32 [Source:NCBI gene;Acc:101990050]
ENSMOCG00000018687	Zfp82	zinc finger protein 14 [Source:NCBI gene;Acc:101987348]
ENSMOCG00000018072		TSC22 domain family member 1 [Source:NCBI gene;Acc:101990906]
ENSMOCG00000018439		armadillo repeat containing X-linked 1 [Source:NCBI gene;Acc:101999352]
ENSMOCG00000000457	Tspo	translocator protein [Source:NCBI gene;Acc:101991373]
ENSMOCG00000014431	Nupl2	nucleoporin 42 [Source:NCBI gene;Acc:101987990]
ENSMOCG00000010461	Slc25a13	solute carrier family 25 member 13 [Source:NCBI gene;Acc:102001299]
ENSMOCG00000014728	Cct7	chaperonin containing TCP1 subunit 7 [Source:NCBI gene;Acc:101978974]
ENSMOCG00000013060	St8sia4	ST8 alpha-N-acetyl-neuraminide alpha-2,8-sialyltransferase 4 [Source:NCBI gene;Acc:101989300]
ENSMOCG00000015588	Cep162	centrosomal protein 162 [Source:NCBI gene;Acc:101979359]
ENSMOCG00000013784	Gsta4	glutathione S-transferase, alpha 4 [Source:MGI Symbol;Acc:MGI:1309515]
ENSMOCG00000016261	Cltb	clathrin light chain B [Source:NCBI gene;Acc:101991375]
ENSMOCG00000021261	Tmem218	transmembrane protein 218 [Source:NCBI gene;Acc:101990962]
ENSMOCG00000021099	Tet1	tet methylcytosine dioxygenase 1 [Source:MGI Symbol;Acc:MGI:1098693]
ENSMOCG00000003565	Glra3	glycine receptor alpha 3 [Source:NCBI gene;Acc:101999223]
ENSMOCG00000011594	Rttn	rotatin [Source:NCBI gene;Acc:101985052]
ENSMOCG00000021322	Lgals8	galectin 8 [Source:NCBI gene;Acc:101985191]
ENSMOCG00000003604	Mrpl16	mitochondrial ribosomal protein L16 [Source:NCBI gene;Acc:101989161]
ENSMOCG00000012591
ENSMOCG00000012994	Slc38a6	solute carrier family 38 member 6 [Source:NCBI gene;Acc:101982815]
ENSMOCG00000000291		H-2 class I histocompatibility antigen, Q10 alpha chain-like [Source:NCBI gene;Acc:101988333]
ENSMOCG00000005620	Dnajb9	DnaJ heat shock protein family (Hsp40) member B9 [Source:NCBI gene;Acc:101978946]
ENSMOCG00000009681	Traip	TRAF interacting protein [Source:NCBI gene;Acc:101980863]
ENSMOCG00000007880
ENSMOCG00000018607	Ppp1r3e	protein phosphatase 1 regulatory subunit 3E [Source:NCBI gene;Acc:101988519]
ENSMOCG00000022716	Traf4	TNF receptor associated factor 4 [Source:NCBI gene;Acc:101994760]
ENSMOCG00000001645	Pex6	peroxisomal biogenesis factor 6 [Source:NCBI gene;Acc:102000726]
ENSMOCG00000017575	Plekha7	pleckstrin homology domain containing A7 [Source:NCBI gene;Acc:101982579]
ENSMOCG00000000934
ENSMOCG00000022480	Mavs	mitochondrial antiviral signaling protein [Source:NCBI gene;Acc:101985567]
ENSMOCG00000000712	Hspa5	heat shock protein family A (Hsp70) member 5 [Source:NCBI gene;Acc:101990579]
ENSMOCG00000022813
ENSMOCG00000020752		peroxiredoxin 2 [Source:NCBI gene;Acc:101996464]
ENSMOCG00000003065	Atp13a2	ATPase cation transporting 13A2 [Source:NCBI gene;Acc:101982671]
ENSMOCG00000020030	St7l	suppression of tumorigenicity 7 like [Source:NCBI gene;Acc:101980413]
ENSMOCG00000007549	Stk39	serine/threonine kinase 39 [Source:NCBI gene;Acc:101997216]
ENSMOCG00000017429	Fnip2	folliculin interacting protein 2 [Source:NCBI gene;Acc:101989512]
ENSMOCG00000022115
ENSMOCG00000004812		peroxiredoxin-1 [Source:NCBI gene;Acc:102000973]
ENSMOCG00000000580	Ssr3	signal sequence receptor subunit 3 [Source:NCBI gene;Acc:101998174]
ENSMOCG00000007240		AT-rich interaction domain 4B [Source:NCBI gene;Acc:101988671]
ENSMOCG00000008399	Rel	reticuloendotheliosis oncogene [Source:MGI Symbol;Acc:MGI:97897]
ENSMOCG00000013611	Ercc2	ERCC excision repair 2, TFIIH core complex helicase subunit [Source:NCBI gene;Acc:101984069]
ENSMOCG00000019856	Trpm2	transient receptor potential cation channel subfamily M member 2 [Source:NCBI gene;Acc:102000180]
ENSMOCG00000002982		histone H4 [Source:NCBI gene;Acc:101980531]
ENSMOCG00000022084	Oaz2	ornithine decarboxylase antizyme 2 [Source:MGI Symbol;Acc:MGI:109492]
ENSMOCG00000015380	Glud1	glutamate dehydrogenase 1 [Source:NCBI gene;Acc:101997912]
ENSMOCG00000012136	Nap1l1	nucleosome assembly protein 1 like 1 [Source:NCBI gene;Acc:101999351]
ENSMOCG00000001117	Rrp1b	ribosomal RNA processing 1B [Source:NCBI gene;Acc:101982032]
ENSMOCG00000016615
ENSMOCG00000000896	Lrch2	leucine rich repeats and calponin homology domain containing 2 [Source:NCBI gene;Acc:101998564]
ENSMOCG00000009900	Fbln2	fibulin 2 [Source:NCBI gene;Acc:101999552]
ENSMOCG00000007244	S1pr3	sphingosine-1-phosphate receptor 3 [Source:NCBI gene;Acc:101995735]
ENSMOCG00000015460	Fbxo6	F-box only protein 6 [Source:NCBI gene;Acc:101990424]
ENSMOCG00000003268	Nox4	NADPH oxidase 4 [Source:NCBI gene;Acc:101985902]
ENSMOCG00000020032	Insig1	insulin induced gene 1 [Source:NCBI gene;Acc:101985852]
ENSMOCG00000002661	Zfp830	zinc finger protein 830 [Source:NCBI gene;Acc:101995633]
ENSMOCG00000016414	Ezr	ezrin [Source:NCBI gene;Acc:101998350]
ENSMOCG00000006618		GABA type A receptor associated protein like 2 [Source:NCBI gene;Acc:101984340]
ENSMOCG00000019851	Smoc1	SPARC related modular calcium binding 1 [Source:NCBI gene;Acc:101981121]
ENSMOCG00000006199		cysteine rich protein 2 [Source:NCBI gene;Acc:101979989]
ENSMOCG00000005328		cytochrome b-245 heavy chain [Source:NCBI gene;Acc:101984745]
ENSMOCG00000020468	Nxph4	neurexophilin 4 [Source:NCBI gene;Acc:101981206]
ENSMOCG00000011384	Klhl1	kelch like family member 1 [Source:NCBI gene;Acc:101989417]
ENSMOCG00000022240	Rheb	Ras homolog, mTORC1 binding [Source:NCBI gene;Acc:101981606]
ENSMOCG00000004004	Tmem200a	transmembrane protein 200A [Source:NCBI gene;Acc:101979690]
ENSMOCG00000009146	Eps8	epidermal growth factor receptor pathway substrate 8 [Source:NCBI gene;Acc:101986122]
ENSMOCG00000005658	Rsbn1	round spermatid basic protein 1 [Source:NCBI gene;Acc:101999581]
ENSMOCG00000016775	Zfp629	zinc finger protein 629 [Source:NCBI gene;Acc:101989746]
ENSMOCG00000016729	Nedd1	NEDD1 gamma-tubulin ring complex targeting factor [Source:NCBI gene;Acc:102000266]
ENSMOCG00000015805	Yod1	YOD1 deubiquitinase [Source:NCBI gene;Acc:101985784]
ENSMOCG00000020029	Mamstr	MEF2 activating motif and SAP domain containing transcriptional regulator [Source:NCBI gene;Acc:101985664]
ENSMOCG00000022955	Mvd	mevalonate diphosphate decarboxylase [Source:NCBI gene;Acc:102002148]
ENSMOCG00000013835	Cfi	complement factor I [Source:NCBI gene;Acc:101979878]
ENSMOCG00000019941	Zfp354b	zinc finger protein 354B [Source:MGI Symbol;Acc:MGI:1351476]
ENSMOCG00000012333	Tspan31	tetraspanin 31 [Source:NCBI gene;Acc:101993342]
ENSMOCG00000012495	Tbcel	tubulin folding cofactor E like [Source:NCBI gene;Acc:101998940]
ENSMOCG00000001612	Nfkbiz	nuclear factor of kappa light polypeptide gene enhancer in B cells inhibitor, zeta [Source:MGI Symbol;Acc:MGI:1931595]
ENSMOCG00000011500	Ets2	ETS proto-oncogene 2, transcription factor [Source:NCBI gene;Acc:101980003]
ENSMOCG00000019415	Dll4	delta like canonical Notch ligand 4 [Source:NCBI gene;Acc:101979613]
ENSMOCG00000009381	Rif1	replication timing regulatory factor 1 [Source:MGI Symbol;Acc:MGI:1098622]
ENSMOCG00000019766	Gldn	gliomedin [Source:NCBI gene;Acc:101983490]
ENSMOCG00000021913	Edem2	ER degradation-enhancing alpha-mannosidase-like protein 2 [Source:NCBI gene;Acc:101998256]
ENSMOCG00000013588	Wnt2b	Wnt family member 2B [Source:NCBI gene;Acc:101981795]
ENSMOCG00000005359
ENSMOCG00000005498	Clp1	cleavage and polyadenylation factor I subunit 1 [Source:NCBI gene;Acc:101991233]
ENSMOCG00000012113	Myh14	myosin heavy chain 14 [Source:NCBI gene;Acc:101980577]
ENSMOCG00000005850	Rbm20	RNA binding motif protein 20 [Source:NCBI gene;Acc:101997935]
ENSMOCG00000020715	Med16	mediator complex subunit 16 [Source:NCBI gene;Acc:101983164]
ENSMOCG00000000747	Adhfe1	alcohol dehydrogenase iron containing 1 [Source:NCBI gene;Acc:101981217]
ENSMOCG00000008423
ENSMOCG00000014978	Cnpy2	canopy FGF signaling regulator 2 [Source:NCBI gene;Acc:102002741]
ENSMOCG00000000259	Nfatc2	nuclear factor of activated T cells 2 [Source:NCBI gene;Acc:101986403]
ENSMOCG00000021206	Gm2a	GM2 ganglioside activator [Source:NCBI gene;Acc:102002637]
ENSMOCG00000013532	Suv39h1	suppressor of variegation 3-9 homolog 1 [Source:NCBI gene;Acc:102002089]
ENSMOCG00000013956	Esrrg	estrogen related receptor gamma [Source:NCBI gene;Acc:101998851]
ENSMOCG00000011460	C1rl	complement C1r subcomponent like [Source:NCBI gene;Acc:106144293]
ENSMOCG00000007217	Csrp2	cysteine and glycine rich protein 2 [Source:NCBI gene;Acc:102001005]
ENSMOCG00000017479	Rbm5	RNA binding motif protein 5 [Source:NCBI gene;Acc:102002067]
ENSMOCG00000020668	Cnksr3	CNKSR family member 3 [Source:NCBI gene;Acc:101980930]
ENSMOCG00000017342		minichromosome maintenance complex component 4 [Source:NCBI gene;Acc:101986920]
ENSMOCG00000021992	Cln6	CLN6 transmembrane ER protein [Source:NCBI gene;Acc:101984154]
ENSMOCG00000018599	Hap1	huntingtin-associated protein 1 [Source:MGI Symbol;Acc:MGI:1261831]
ENSMOCG00000002637	Slc16a13	solute carrier family 16 member 13 [Source:NCBI gene;Acc:101985412]
ENSMOCG00000019764
ENSMOCG00000015156	Pcca	propionyl-CoA carboxylase subunit alpha [Source:NCBI gene;Acc:101987138]
ENSMOCG00000001668
ENSMOCG00000018255	Bace2	beta-secretase 2 [Source:NCBI gene;Acc:101985119]
ENSMOCG00000012407	Dock7	dedicator of cytokinesis 7 [Source:NCBI gene;Acc:101988244]
ENSMOCG00000012183	Frmpd1	FERM and PDZ domain containing 1 [Source:NCBI gene;Acc:101992615]
ENSMOCG00000005455	Lgmn	legumain [Source:NCBI gene;Acc:101982424]
ENSMOCG00000017501	H3f3a	histone H3.3 [Source:NCBI gene;Acc:101978975]
ENSMOCG00000001976		MAPK regulated corepressor interacting protein 2 [Source:NCBI gene;Acc:101985790]
ENSMOCG00000010236	Minar2	membrane integral NOTCH2 associated receptor 2 [Source:NCBI gene;Acc:101991744]
ENSMOCG00000010893	Ehd4	EH domain containing 4 [Source:NCBI gene;Acc:101986784]
ENSMOCG00000012788	Babam1	BRISC and BRCA1 A complex member 1 [Source:NCBI gene;Acc:102001101]
ENSMOCG00000021378	Nkain4	Na+/K+ transporting ATPase interacting 4 [Source:MGI Symbol;Acc:MGI:1915372]
ENSMOCG00000017657	Acrbp	acrosin binding protein [Source:NCBI gene;Acc:101993005]
ENSMOCG00000016847	Gramd1c	GRAM domain containing 1C [Source:NCBI gene;Acc:101981047]
ENSMOCG00000001135	Plpp6	phospholipid phosphatase 6 [Source:NCBI gene;Acc:101991364]
ENSMOCG00000014168	Rpn2	ribophorin II [Source:NCBI gene;Acc:101986499]
ENSMOCG00000016987	Irf6	interferon regulatory factor 6 [Source:NCBI gene;Acc:101988700]
ENSMOCG00000014755	Mrpl4	mitochondrial ribosomal protein L4 [Source:NCBI gene;Acc:101994739]
ENSMOCG00000010794	Srxn1	sulfiredoxin 1 [Source:NCBI gene;Acc:101986501]
ENSMOCG00000021937	Cmss1	cms small ribosomal subunit 1 [Source:MGI Symbol;Acc:MGI:1913747]
ENSMOCG00000000082	Mpp1	membrane palmitoylated protein 1 [Source:NCBI gene;Acc:101995133]
ENSMOCG00000014948	Vamp5	vesicle associated membrane protein 5 [Source:NCBI gene;Acc:101994324]
ENSMOCG00000013308	Slc38a7	solute carrier family 38 member 7 [Source:NCBI gene;Acc:101980102]
ENSMOCG00000020191	Nhlrc3	NHL repeat containing 3 [Source:NCBI gene;Acc:101996833]
ENSMOCG00000020974	Hprt	hypoxanthine phosphoribosyltransferase 1 [Source:NCBI gene;Acc:101995758]
ENSMOCG00000003775	Fads2	fatty acid desaturase 2 [Source:NCBI gene;Acc:101999761]
ENSMOCG00000007254	Cacnb3	calcium voltage-gated channel auxiliary subunit beta 3 [Source:NCBI gene;Acc:101979104]
ENSMOCG00000019641
ENSMOCG00000019605	Htr5a	5-hydroxytryptamine receptor 5A [Source:NCBI gene;Acc:101985573]
ENSMOCG00000013615	Gart	phosphoribosylglycinamide formyltransferase, phosphoribosylglycinamide synthetase, phosphoribosylaminoimidazole synthetase [Source:NCBI gene;Acc:101992633]
ENSMOCG00000000626	Rasl11a	RAS like family 11 member A [Source:NCBI gene;Acc:101988392]
ENSMOCG00000014132	Gbe1	1,4-alpha-glucan branching enzyme 1 [Source:NCBI gene;Acc:101980096]
ENSMOCG00000002751	Ddit3	DNA damage inducible transcript 3 [Source:NCBI gene;Acc:102000536]
ENSMOCG00000020526	Uap1l1	UDP-N-acetylglucosamine pyrophosphorylase 1 like 1 [Source:NCBI gene;Acc:101993292]
ENSMOCG00000013459	Klf12	Kruppel like factor 12 [Source:NCBI gene;Acc:101991881]
ENSMOCG00000012570	Slc25a42	solute carrier family 25 member 42 [Source:NCBI gene;Acc:101982082]
ENSMOCG00000000906	Brinp3	BMP/retinoic acid inducible neural specific 3 [Source:NCBI gene;Acc:101980503]
ENSMOCG00000014470	Hnrnpab	heterogeneous nuclear ribonucleoprotein A/B [Source:NCBI gene;Acc:101997144]
ENSMOCG00000008444	Tspan11	tetraspanin 11 [Source:NCBI gene;Acc:101982149]
ENSMOCG00000010199	Plxnb1	plexin B1 [Source:NCBI gene;Acc:102001888]
ENSMOCG00000015832
ENSMOCG00000004160	Baz2b	bromodomain adjacent to zinc finger domain, 2B [Source:MGI Symbol;Acc:MGI:2442782]
ENSMOCG00000003985	Sppl2a	signal peptide peptidase like 2A [Source:NCBI gene;Acc:101995781]
ENSMOCG00000013840	Rasa4	RAS p21 protein activator 4B [Source:NCBI gene;Acc:101983577]
ENSMOCG00000019960	Vkorc1	vitamin K epoxide reductase complex subunit 1 [Source:NCBI gene;Acc:101994772]
ENSMOCG00000002852		pyruvate kinase M1/2 [Source:NCBI gene;Acc:101984537]
ENSMOCG00000009707	Fbxo2	F-box protein 2 [Source:NCBI gene;Acc:101989092]
ENSMOCG00000018897	Vps25	vacuolar protein sorting 25 homolog [Source:NCBI gene;Acc:101993399]
ENSMOCG00000016924
ENSMOCG00000018853	Adcy5	adenylate cyclase 5 [Source:NCBI gene;Acc:101991784]
ENSMOCG00000021530	Zmynd10	zinc finger MYND-type containing 10 [Source:NCBI gene;Acc:101997814]
ENSMOCG00000009232		V-set immunoregulatory receptor [Source:NCBI gene;Acc:101998900]
ENSMOCG00000023011	Tmem209	transmembrane protein 209 [Source:NCBI gene;Acc:101992911]
ENSMOCG00000023035	Trp53bp2	tumor protein p53 binding protein 2 [Source:NCBI gene;Acc:101996487]
ENSMOCG00000002083	Rnh1	ribonuclease/angiogenin inhibitor 1 [Source:NCBI gene;Acc:101994095]
ENSMOCG00000012020	Elk3	ETS transcription factor ELK3 [Source:NCBI gene;Acc:101999530]
ENSMOCG00000014015	Pspn	persephin [Source:NCBI gene;Acc:101980332]
ENSMOCG00000021455	Cox18	cytochrome c oxidase assembly protein COX18, mitochondrial [Source:NCBI gene;Acc:101997753]
ENSMOCG00000008839	Pura	purine rich element binding protein A [Source:NCBI gene;Acc:101989859]
ENSMOCG00000015545	Zfp654	zinc finger protein 654 [Source:NCBI gene;Acc:101983944]
ENSMOCG00000018471	Sema6a	semaphorin 6A [Source:NCBI gene;Acc:102000900]
ENSMOCG00000002386	Gstm7	glutathione S-transferase Yb-3 [Source:NCBI gene;Acc:101982263]
ENSMOCG00000013879	Tfb1m	transcription factor B1, mitochondrial [Source:NCBI gene;Acc:101979702]
ENSMOCG00000014466	Grm1	glutamate metabotropic receptor 1 [Source:NCBI gene;Acc:101984875]
ENSMOCG00000021067	Tmem164	transmembrane protein 164 [Source:NCBI gene;Acc:101990509]
ENSMOCG00000014508	Uba7	ubiquitin-like modifier activating enzyme 7 [Source:MGI Symbol;Acc:MGI:1349462]
ENSMOCG00000002828	Smad1	SMAD family member 1 [Source:NCBI gene;Acc:101984240]
ENSMOCG00000009720	Vps18	VPS18 core subunit of CORVET and HOPS complexes [Source:NCBI gene;Acc:101979327]
[truncated: 1,724 more rows]

## Sheet: DD
Ensembl Gene ID PV	Gene Symbol PV	Description PV
ENSMOCG00000020059	Cnot11	CCR4-NOT transcription complex subunit 11 [Source:NCBI gene;Acc:101994305]
ENSMOCG00000011349	Slc7a5	solute carrier family 7 member 5 [Source:NCBI gene;Acc:101999746]
ENSMOCG00000005307	Fam3c	family with sequence similarity 3, member C [Source:MGI Symbol;Acc:MGI:107892]
ENSMOCG00000000301	Pla2g12a	phospholipase A2 group XIIA [Source:NCBI gene;Acc:101984763]
ENSMOCG00000017734	Peli2	pellino E3 ubiquitin protein ligase family member 2 [Source:NCBI gene;Acc:101997924]
ENSMOCG00000009862	Dhx32	DEAH-box helicase 32 (putative) [Source:NCBI gene;Acc:101993612]
ENSMOCG00000021300	Plch1	phospholipase C eta 1 [Source:NCBI gene;Acc:101996350]
ENSMOCG00000015271	Dnmt3b	DNA (cytosine-5)-methyltransferase 3B [Source:NCBI gene;Acc:101999196]
ENSMOCG00000019186	Ndrg4	NDRG family member 4 [Source:NCBI gene;Acc:101982343]
ENSMOCG00000009435	Dok4	docking protein 4 [Source:NCBI gene;Acc:101990193]
ENSMOCG00000001701	Prpf6	pre-mRNA processing factor 6 [Source:NCBI gene;Acc:101992791]
ENSMOCG00000018834	Entr1	endosome associated trafficking regulator 1 [Source:NCBI gene;Acc:102001691]
ENSMOCG00000000793
ENSMOCG00000021510	Slc35e2	solute carrier family 35 member E2B [Source:NCBI gene;Acc:102002064]
ENSMOCG00000003971		ubiquitin conjugating enzyme E2 I [Source:NCBI gene;Acc:101994362]
ENSMOCG00000020126	Prkar1b	protein kinase cAMP-dependent type I regulatory subunit beta [Source:NCBI gene;Acc:101980106]
ENSMOCG00000021373	Adam32	ADAM metallopeptidase domain 32 [Source:NCBI gene;Acc:101996065]
ENSMOCG00000007161	Zfp329	zinc finger protein 329 [Source:NCBI gene;Acc:101987628]
ENSMOCG00000021031	Ppa2	inorganic pyrophosphatase 2 [Source:NCBI gene;Acc:101994114]
ENSMOCG00000008569
ENSMOCG00000014365	Ankra2	ankyrin repeat family A member 2 [Source:NCBI gene;Acc:101990146]
ENSMOCG00000007973	Ids	iduronate 2-sulfatase [Source:NCBI gene;Acc:101981786]
ENSMOCG00000012712	Ccnt1	cyclin T1 [Source:NCBI gene;Acc:101981291]
ENSMOCG00000000026
ENSMOCG00000014729	Bbs9	Bardet-Biedl syndrome 9 (human) [Source:MGI Symbol;Acc:MGI:2442833]
ENSMOCG00000002331
ENSMOCG00000001093	Abcg1	ATP binding cassette subfamily G member 1 [Source:NCBI gene;Acc:101987901]
ENSMOCG00000020154	D2hgdh	D-2-hydroxyglutarate dehydrogenase [Source:NCBI gene;Acc:101990928]
ENSMOCG00000014710	Zdhhc3	zinc finger DHHC-type containing 3 [Source:NCBI gene;Acc:102000585]
ENSMOCG00000010661	Fer	FER tyrosine kinase [Source:NCBI gene;Acc:101983283]
ENSMOCG00000022606	Zbtb33	zinc finger and BTB domain containing 33 [Source:NCBI gene;Acc:101987618]
ENSMOCG00000021689	Ighm	immunoglobulin heavy constant mu [Source:MGI Symbol;Acc:MGI:96448]
ENSMOCG00000012782	Wdr36	WD repeat domain 36 [Source:NCBI gene;Acc:101997073]
ENSMOCG00000002407	Zdhhc17	zinc finger DHHC-type containing 17 [Source:NCBI gene;Acc:102000720]
ENSMOCG00000020411	Pxdn	peroxidasin [Source:NCBI gene;Acc:101997660]
ENSMOCG00000022077	B4gat1	beta-1,4-glucuronyltransferase 1 [Source:NCBI gene;Acc:101997934]
ENSMOCG00000007538	Tmtc3	transmembrane O-mannosyltransferase targeting cadherins 3 [Source:NCBI gene;Acc:101987428]
ENSMOCG00000016287	Med12l	mediator complex subunit 12-like [Source:MGI Symbol;Acc:MGI:2139916]
ENSMOCG00000011825	Phlpp1	PH domain and leucine rich repeat protein phosphatase 1 [Source:NCBI gene;Acc:101983323]
ENSMOCG00000007992	Slc45a1	solute carrier family 45 member 1 [Source:NCBI gene;Acc:102000521]
ENSMOCG00000021419	Zfp790	zinc finger protein 790 [Source:MGI Symbol;Acc:MGI:1923431]
ENSMOCG00000001376	Zfp786	zinc finger protein 786 [Source:NCBI gene;Acc:101984940]
ENSMOCG00000002116	Chsy3	chondroitin sulfate synthase 3 [Source:NCBI gene;Acc:101992504]
ENSMOCG00000016306	Cgref1	cell growth regulator with EF-hand domain 1 [Source:NCBI gene;Acc:101980612]
ENSMOCG00000016379	Plekha4	pleckstrin homology domain containing, family A (phosphoinositide binding specific) member 4 [Source:MGI Symbol;Acc:MGI:1916467]
ENSMOCG00000017461	Kdm8	lysine demethylase 8 [Source:NCBI gene;Acc:101985983]
ENSMOCG00000007653	Bri3	brain protein I3 [Source:NCBI gene;Acc:101987736]
ENSMOCG00000005351	Pim2	Pim-2 proto-oncogene, serine/threonine kinase [Source:NCBI gene;Acc:101998685]
ENSMOCG00000005996	Myo6	myosin VI [Source:NCBI gene;Acc:101988409]
ENSMOCG00000021404	Brox	BRO1 domain and CAAX motif containing [Source:NCBI gene;Acc:101994361]
ENSMOCG00000011286	Clec2l	C-type lectin domain family 2 member L [Source:NCBI gene;Acc:101980195]
ENSMOCG00000016938	Prelid2	PRELI domain containing 2 [Source:NCBI gene;Acc:101986668]
ENSMOCG00000012466	Degs2	delta 4-desaturase, sphingolipid 2 [Source:NCBI gene;Acc:102001674]
ENSMOCG00000017340	Tmem38b	transmembrane protein 38B [Source:NCBI gene;Acc:101988843]
ENSMOCG00000018377	Dus1l	dihydrouridine synthase 1 like [Source:NCBI gene;Acc:101990797]
ENSMOCG00000007050	Tada2a	transcriptional adaptor 2A [Source:NCBI gene;Acc:101983129]
ENSMOCG00000013052	Thsd7b	thrombospondin type 1 domain containing 7B [Source:NCBI gene;Acc:101979458]
ENSMOCG00000021282		family with sequence similarity 104 member B [Source:NCBI gene;Acc:113455431]
ENSMOCG00000002830		kazrin, periplakin interacting protein [Source:NCBI gene;Acc:101997260]
ENSMOCG00000016446	Ncbp3	nuclear cap binding subunit 3 [Source:NCBI gene;Acc:101985792]
ENSMOCG00000018920	Wdr26	WD repeat domain 26 [Source:NCBI gene;Acc:101999681]
ENSMOCG00000005813	Igsf3	immunoglobulin superfamily member 3 [Source:NCBI gene;Acc:101998326]
ENSMOCG00000010623	Tbc1d10b	TBC1 domain family member 10B [Source:NCBI gene;Acc:101984941]
ENSMOCG00000004402		G elongation factor mitochondrial 2 [Source:NCBI gene;Acc:101992775]
ENSMOCG00000002878
ENSMOCG00000006689	Anapc1	anaphase promoting complex subunit 1 [Source:NCBI gene;Acc:101981131]
ENSMOCG00000014792
ENSMOCG00000003020	Exosc6	exosome component 6 [Source:NCBI gene;Acc:101990577]
ENSMOCG00000000323	Rasal3	RAS protein activator like 3 [Source:NCBI gene;Acc:101984773]
ENSMOCG00000002382	Usp5	ubiquitin specific peptidase 5 [Source:NCBI gene;Acc:101987453]
ENSMOCG00000017889	Abcb9	ATP binding cassette subfamily B member 9 [Source:NCBI gene;Acc:101999100]
ENSMOCG00000005944
ENSMOCG00000003760	Rab14	RAB14, member RAS oncogene family [Source:NCBI gene;Acc:101985002]
ENSMOCG00000012691	Nsd1	nuclear receptor-binding SET-domain protein 1 [Source:MGI Symbol;Acc:MGI:1276545]
ENSMOCG00000012523	Ccs	copper chaperone for superoxide dismutase [Source:NCBI gene;Acc:101994183]
ENSMOCG00000017337	Gng12	G protein subunit gamma 12 [Source:NCBI gene;Acc:101984678]
ENSMOCG00000000138		YJU2 splicing factor homolog [Source:NCBI gene;Acc:101991470]
ENSMOCG00000012851	Tut4	terminal uridylyl transferase 4 [Source:MGI Symbol;Acc:MGI:2445126]
ENSMOCG00000006887	Lysmd1	LysM domain containing 1 [Source:NCBI gene;Acc:113457226]
ENSMOCG00000006649	Acer2	alkaline ceramidase 2 [Source:NCBI gene;Acc:101991647]
ENSMOCG00000016165	Sox8	SRY-box transcription factor 8 [Source:NCBI gene;Acc:101992381]
ENSMOCG00000021417	Sgpp2	sphingosine-1-phosphate phosphatase 2 [Source:NCBI gene;Acc:102000921]
ENSMOCG00000011438	Dck	deoxycytidine kinase [Source:NCBI gene;Acc:101995681]
ENSMOCG00000001032	Fahd1	fumarylacetoacetate hydrolase domain containing 1 [Source:NCBI gene;Acc:101980031]
ENSMOCG00000007616	Nfx1	nuclear transcription factor, X-box binding 1 [Source:NCBI gene;Acc:101985359]
ENSMOCG00000017336	A830018L16Rik	RIKEN cDNA A830018L16 gene [Source:MGI Symbol;Acc:MGI:2444149]
ENSMOCG00000004765	Celf2	CUGBP Elav-like family member 2 [Source:NCBI gene;Acc:102000060]
ENSMOCG00000021369	Lin7a	lin-7 homolog A, crumbs cell polarity complex component [Source:NCBI gene;Acc:101981568]
ENSMOCG00000017395	Mrpl1	mitochondrial ribosomal protein L1 [Source:NCBI gene;Acc:101987707]
ENSMOCG00000012059	Rinl	Ras and Rab interactor like [Source:NCBI gene;Acc:101981364]
ENSMOCG00000006027	Plekhg1	pleckstrin homology and RhoGEF domain containing G1 [Source:NCBI gene;Acc:101987164]
ENSMOCG00000018417		nuclear receptor subfamily 1, group D, member 2 [Source:MGI Symbol;Acc:MGI:2449205]
ENSMOCG00000016752	Nphs2	NPHS2 stomatin family member, podocin [Source:NCBI gene;Acc:101997102]
ENSMOCG00000020209	Cxxc5	CXXC finger protein 5 [Source:NCBI gene;Acc:101987609]
ENSMOCG00000001456	Rnf220	ring finger protein 220 [Source:NCBI gene;Acc:101983040]
ENSMOCG00000022988	Ipo9	importin 9 [Source:NCBI gene;Acc:101985785]
ENSMOCG00000014235	Tradd	TNFRSF1A associated via death domain [Source:NCBI gene;Acc:101989139]
ENSMOCG00000012480	Ndp	norrin cystine knot growth factor NDP [Source:NCBI gene;Acc:101991478]
ENSMOCG00000006036	D130043K22Rik	KIAA0319 ortholog [Source:NCBI gene;Acc:101985049]
ENSMOCG00000000144	Atg14	autophagy related 14 [Source:NCBI gene;Acc:101985250]
ENSMOCG00000013329	Zbtb7b	zinc finger and BTB domain containing 7B [Source:NCBI gene;Acc:102001140]
ENSMOCG00000016017	Slc35b3	solute carrier family 35 member B3 [Source:NCBI gene;Acc:101986284]
ENSMOCG00000019771	Cdc42bpa	CDC42 binding protein kinase alpha [Source:NCBI gene;Acc:101981898]
ENSMOCG00000001648		kinesin family member C1 [Source:NCBI gene;Acc:101987439]
ENSMOCG00000017168	Gtpbp10	GTP binding protein 10 [Source:NCBI gene;Acc:101991753]
ENSMOCG00000021505	Nup107	nucleoporin 107 [Source:NCBI gene;Acc:102001752]
ENSMOCG00000000652	Kdelr1	KDEL endoplasmic reticulum protein retention receptor 1 [Source:NCBI gene;Acc:101981422]
ENSMOCG00000018083	Niban1	niban apoptosis regulator 1 [Source:NCBI gene;Acc:101982143]
ENSMOCG00000002091	Ppp6c	protein phosphatase 6, catalytic subunit [Source:MGI Symbol;Acc:MGI:1915107]
ENSMOCG00000001361	Fam53c	family with sequence similarity 53 member C [Source:NCBI gene;Acc:101980356]
ENSMOCG00000014527	Tmem94	transmembrane protein 94 [Source:NCBI gene;Acc:101996210]
ENSMOCG00000009333
ENSMOCG00000011642	Ap5b1	adaptor related protein complex 5 subunit beta 1 [Source:NCBI gene;Acc:101983798]
ENSMOCG00000011071	Cnih3	cornichon family AMPA receptor auxiliary protein 3 [Source:NCBI gene;Acc:101999232]
ENSMOCG00000008126	Slc29a3	solute carrier family 29 member 3 [Source:NCBI gene;Acc:101999628]
ENSMOCG00000021166	Trpc6	transient receptor potential cation channel subfamily C member 6 [Source:NCBI gene;Acc:101991234]
ENSMOCG00000003212		enolase 1 [Source:NCBI gene;Acc:102001353]
ENSMOCG00000002743	Cutc	cutC copper transporter [Source:NCBI gene;Acc:101983606]
ENSMOCG00000005051	Gatc	glutamyl-tRNA(Gln) amidotransferase, subunit C [Source:MGI Symbol;Acc:MGI:1923776]
ENSMOCG00000014972	Pde3b	phosphodiesterase 3B, cGMP-inhibited [Source:MGI Symbol;Acc:MGI:1333863]
ENSMOCG00000018619	Pold3	DNA polymerase delta 3, accessory subunit [Source:NCBI gene;Acc:101983067]
ENSMOCG00000001538	Spata13	spermatogenesis associated 13 [Source:NCBI gene;Acc:101997946]
ENSMOCG00000012493	Cadm1	cell adhesion molecule 1 [Source:NCBI gene;Acc:101980586]
ENSMOCG00000006284	Adra1d	adrenoceptor alpha 1D [Source:NCBI gene;Acc:101983576]
ENSMOCG00000016479		interleukin 4 receptor [Source:NCBI gene;Acc:101986274]
ENSMOCG00000001920	Cog8	component of oligomeric golgi complex 8 [Source:NCBI gene;Acc:101991888]
ENSMOCG00000015605	Pias2	protein inhibitor of activated STAT 2 [Source:NCBI gene;Acc:101984103]
ENSMOCG00000003118	Uhrf1bp1l	UHRF1 binding protein 1 like [Source:NCBI gene;Acc:101980808]
ENSMOCG00000014421	Colec11	collectin subfamily member 11 [Source:NCBI gene;Acc:101994887]
ENSMOCG00000013135	Commd3	COMM domain containing 3 [Source:NCBI gene;Acc:106143701]
ENSMOCG00000013613	Ube2g1	ubiquitin conjugating enzyme E2 G1 [Source:NCBI gene;Acc:101988124]
ENSMOCG00000001274	Papss2	3'-phosphoadenosine 5'-phosphosulfate synthase 2 [Source:NCBI gene;Acc:102001551]
ENSMOCG00000008243	Sos1	SOS Ras/Rac guanine nucleotide exchange factor 1 [Source:NCBI gene;Acc:101983277]
ENSMOCG00000011917		glutamate rich 3 [Source:MGI Symbol;Acc:MGI:1919095]
ENSMOCG00000020409	Alg11	ALG11 alpha-1,2-mannosyltransferase [Source:NCBI gene;Acc:101986880]
ENSMOCG00000015022	Atr	ATR serine/threonine kinase [Source:NCBI gene;Acc:101980847]
ENSMOCG00000006479	Cenpj	centromere protein J [Source:NCBI gene;Acc:101986666]
ENSMOCG00000000907	Ano7	anoctamin 7 [Source:NCBI gene;Acc:101995473]
ENSMOCG00000015803	Coa5	cytochrome c oxidase assembly factor 5 [Source:NCBI gene;Acc:101985263]
ENSMOCG00000006048		leucine rich pentatricopeptide repeat containing [Source:NCBI gene;Acc:101997267]
ENSMOCG00000010348	Sphkap	SPHK1 interactor, AKAP domain containing [Source:NCBI gene;Acc:101987523]
ENSMOCG00000013302	Mtmr12	myotubularin related protein 12 [Source:NCBI gene;Acc:101983894]
ENSMOCG00000006667	Adgrl3	adhesion G protein-coupled receptor L3 [Source:NCBI gene;Acc:101986483]
ENSMOCG00000021191	Bmpr1b	bone morphogenetic protein receptor type 1B [Source:NCBI gene;Acc:101984667]
ENSMOCG00000000177
ENSMOCG00000021452	Larp4b	La ribonucleoprotein 4B [Source:NCBI gene;Acc:101980942]
ENSMOCG00000011442		MRE11 homolog, double strand break repair nuclease [Source:NCBI gene;Acc:101992484]
ENSMOCG00000015020	Dcaf4	DDB1 and CUL4 associated factor 4 [Source:NCBI gene;Acc:101987076]
ENSMOCG00000021763	Tmem87b	transmembrane protein 87B [Source:NCBI gene;Acc:101980666]
ENSMOCG00000008944	Tomm6	translocase of outer mitochondrial membrane 6 [Source:NCBI gene;Acc:101994304]
ENSMOCG00000012213	Slc49a4	solute carrier family 49 member 4 [Source:NCBI gene;Acc:101993373]
ENSMOCG00000014709	Gramd1a	GRAM domain containing 1A [Source:NCBI gene;Acc:101991486]
ENSMOCG00000002761	Zfp1	ZFP1 zinc finger protein [Source:NCBI gene;Acc:101987091]
ENSMOCG00000001051	Fam122a	family with sequence similarity 122A [Source:NCBI gene;Acc:101984652]
ENSMOCG00000018468	Zfp91	ZFP91 zinc finger protein [Source:NCBI gene;Acc:101985526]
ENSMOCG00000013083	Fan1	FANCD2 and FANCI associated nuclease 1 [Source:NCBI gene;Acc:101994294]
ENSMOCG00000012889
ENSMOCG00000001981	Cdc25a	cell division cycle 25A [Source:NCBI gene;Acc:102002724]
ENSMOCG00000017693		CFAP97 domain containing 2 [Source:NCBI gene;Acc:101989713]
ENSMOCG00000015771	Atic	5-aminoimidazole-4-carboxamide ribonucleotide formyltransferase/IMP cyclohydrolase [Source:NCBI gene;Acc:101983560]
ENSMOCG00000018448	Uri1	URI1 prefoldin like chaperone [Source:NCBI gene;Acc:101993297]
ENSMOCG00000001448	Gabra5	gamma-aminobutyric acid type A receptor alpha5 subunit [Source:NCBI gene;Acc:101997369]
ENSMOCG00000002648	Extl3	exostosin like glycosyltransferase 3 [Source:NCBI gene;Acc:101982117]
ENSMOCG00000004424
ENSMOCG00000018343	Klhl12	kelch like family member 12 [Source:NCBI gene;Acc:101981069]
ENSMOCG00000021359	Oprk1	opioid receptor kappa 1 [Source:NCBI gene;Acc:101979131]
ENSMOCG00000012547	Cptp	ceramide-1-phosphate transfer protein [Source:NCBI gene;Acc:101983964]
ENSMOCG00000020727	Pold4	DNA polymerase delta 4, accessory subunit [Source:NCBI gene;Acc:101987680]
ENSMOCG00000022064		testis specific 10 interacting protein [Source:NCBI gene;Acc:101979190]
ENSMOCG00000016764	Fstl5	follistatin like 5 [Source:NCBI gene;Acc:101988478]
ENSMOCG00000022523	Cdc23	cell division cycle 23 [Source:NCBI gene;Acc:102002196]
ENSMOCG00000007415
ENSMOCG00000015559	Det1	DET1 partner of COP1 E3 ubiquitin ligase [Source:NCBI gene;Acc:101999985]
ENSMOCG00000013434	Hnrnpr	heterogeneous nuclear ribonucleoprotein R [Source:NCBI gene;Acc:101983145]
ENSMOCG00000015031	Fam185a	family with sequence similarity 185 member A [Source:NCBI gene;Acc:101981020]
ENSMOCG00000002266	Chmp1b	charged multivesicular body protein 1B [Source:NCBI gene;Acc:101991188]
ENSMOCG00000012743
ENSMOCG00000004322	Nde1	nudE neurodevelopment protein 1 [Source:NCBI gene;Acc:101990507]
ENSMOCG00000017658	4930404N11Rik	linkage group 1 C19orf71 homolog [Source:NCBI gene;Acc:102002771]
ENSMOCG00000014324	Zc3hav1l	zinc finger CCCH-type containing, antiviral 1 like [Source:NCBI gene;Acc:101985475]
ENSMOCG00000013298	Adssl1	adenylosuccinate synthase 1 [Source:NCBI gene;Acc:101997675]
ENSMOCG00000004516	Ccdc92b	coiled-coil domain containing 92B [Source:NCBI gene;Acc:101994268]
ENSMOCG00000013123
ENSMOCG00000020149		zinc finger protein 58-like [Source:NCBI gene;Acc:101997077]
ENSMOCG00000014286	Abhd10	abhydrolase domain containing 10 [Source:NCBI gene;Acc:101987929]
ENSMOCG00000001962	Nifk	nucleolar protein interacting with the FHA domain of MKI67 [Source:NCBI gene;Acc:101993689]
ENSMOCG00000014956	Tnks2	tankyrase 2 [Source:NCBI gene;Acc:101986935]
ENSMOCG00000022950		protein phosphatase 2 catalytic subunit beta [Source:NCBI gene;Acc:101989305]
ENSMOCG00000021278
ENSMOCG00000022641	Pphln1	periphilin 1 [Source:NCBI gene;Acc:101980627]
ENSMOCG00000001687	Rnpepl1	arginyl aminopeptidase like 1 [Source:NCBI gene;Acc:101980919]
ENSMOCG00000014340	Pdp1	pyruvate dehyrogenase phosphatase catalytic subunit 1 [Source:NCBI gene;Acc:101997287]
ENSMOCG00000017886	Mxi1	MAX interactor 1, dimerization protein [Source:NCBI gene;Acc:101995944]
ENSMOCG00000018380	Mcm3ap	minichromosome maintenance complex component 3 associated protein [Source:MGI Symbol;Acc:MGI:1930089]
ENSMOCG00000021225
ENSMOCG00000001398	Jarid2	jumonji and AT-rich interaction domain containing 2 [Source:NCBI gene;Acc:101995557]
ENSMOCG00000000650	Invs	inversin [Source:NCBI gene;Acc:101979890]
ENSMOCG00000003471		28S ribosomal protein S5, mitochondrial [Source:NCBI gene;Acc:101981227]
ENSMOCG00000022837
ENSMOCG00000007873	Ppfia2	PTPRF interacting protein alpha 2 [Source:NCBI gene;Acc:101982122]
ENSMOCG00000008795	Kctd4	potassium channel tetramerization domain containing 4 [Source:NCBI gene;Acc:101989480]
ENSMOCG00000008032	Zfp619	zinc finger protein 619 [Source:MGI Symbol;Acc:MGI:1917477]
ENSMOCG00000021663	Smc3	structural maintenance of chromosomes 3 [Source:NCBI gene;Acc:101997352]
ENSMOCG00000006507	Get4	guided entry of tail-anchored proteins factor 4 [Source:NCBI gene;Acc:101981879]
ENSMOCG00000013754	Tmem263	transmembrane protein 263 [Source:NCBI gene;Acc:101998047]
ENSMOCG00000017192
ENSMOCG00000006939	Btn2a2	butyrophilin subfamily 2 member A2 [Source:NCBI gene;Acc:101997732]
ENSMOCG00000011336	Arf2	ADP ribosylation factor like GTPase 17A [Source:NCBI gene;Acc:101999759]
ENSMOCG00000016997	Mbd2	methyl-CpG binding domain protein 2 [Source:MGI Symbol;Acc:MGI:1333813]
ENSMOCG00000020448	Atg3	autophagy related 3 [Source:NCBI gene;Acc:101984798]
ENSMOCG00000006881
ENSMOCG00000004879	U6	U6 spliceosomal RNA [Source:RFAM;Acc:RF00026]
ENSMOCG00000012453	Map3k7	mitogen-activated protein kinase kinase kinase 7 [Source:NCBI gene;Acc:101994220]
ENSMOCG00000015586	Stmn4	stathmin 4 [Source:NCBI gene;Acc:101998693]
ENSMOCG00000009928	Bcar1	BCAR1 scaffold protein, Cas family member [Source:NCBI gene;Acc:101986044]
ENSMOCG00000017475	Zfp867	zinc finger protein 867 [Source:MGI Symbol;Acc:MGI:2681848]
ENSMOCG00000015213	Cacna1d	calcium voltage-gated channel subunit alpha1 D [Source:NCBI gene;Acc:101993976]
ENSMOCG00000004009	Dnajc17	DnaJ heat shock protein family (Hsp40) member C17 [Source:NCBI gene;Acc:102002404]
ENSMOCG00000001998	Lhfpl2	LHFPL tetraspan subfamily member 2 [Source:NCBI gene;Acc:101979302]
ENSMOCG00000003918	Kcnh6	potassium voltage-gated channel subfamily H member 6 [Source:NCBI gene;Acc:101983409]
ENSMOCG00000007314	Scrt2	scratch family transcriptional repressor 2 [Source:NCBI gene;Acc:101986211]
ENSMOCG00000018752	Tctn1	tectonic family member 1 [Source:MGI Symbol;Acc:MGI:3603820]
ENSMOCG00000013037		sterile alpha motif domain containing 9 [Source:NCBI gene;Acc:101992290]
ENSMOCG00000017299	Csdc2	cold shock domain containing C2 [Source:NCBI gene;Acc:102001740]
ENSMOCG00000005168	Penk	proenkephalin [Source:NCBI gene;Acc:101987351]
ENSMOCG00000019694	Bag6	BCL2 associated athanogene 6 [Source:NCBI gene;Acc:101991164]
ENSMOCG00000012999	Rcor1	REST corepressor 1 [Source:NCBI gene;Acc:101986889]
ENSMOCG00000017595	Slc7a8	solute carrier family 7 member 8 [Source:NCBI gene;Acc:101989545]
ENSMOCG00000017643	Plcl2	phospholipase C like 2 [Source:NCBI gene;Acc:101989169]
ENSMOCG00000020984	Tulp4	TUB like protein 4 [Source:NCBI gene;Acc:101999634]
ENSMOCG00000005048	Atp8b3	ATPase, class I, type 8B, member 3 [Source:MGI Symbol;Acc:MGI:1914581]
ENSMOCG00000012081	Ppt2	palmitoyl-protein thioesterase 2 [Source:NCBI gene;Acc:102002635]
ENSMOCG00000008065	Ppp1r2	protein phosphatase 1 regulatory inhibitor subunit 2 [Source:NCBI gene;Acc:101997684]
ENSMOCG00000017063	Afdn	afadin, adherens junction formation factor [Source:NCBI gene;Acc:101985926]
ENSMOCG00000005547	Setd7	SET domain containing 7, histone lysine methyltransferase [Source:NCBI gene;Acc:101995110]
ENSMOCG00000012248	Cxcl14	C-X-C motif chemokine ligand 14 [Source:NCBI gene;Acc:101982393]
ENSMOCG00000016708	Eif2b5	eukaryotic translation initiation factor 2B subunit epsilon [Source:NCBI gene;Acc:101985581]
ENSMOCG00000017327		RNA binding motif protein, X-linked-like-1 [Source:NCBI gene;Acc:101981139]
ENSMOCG00000014766	Ggnbp2	gametogenetin binding protein 2 [Source:NCBI gene;Acc:101983045]
ENSMOCG00000007532		PCNA clamp associated factor [Source:NCBI gene;Acc:106143700]
ENSMOCG00000012653	Cryl1	crystallin lambda 1 [Source:NCBI gene;Acc:101982971]
ENSMOCG00000016263	Psmd8	proteasome 26S subunit, non-ATPase 8 [Source:NCBI gene;Acc:101993266]
ENSMOCG00000012881	Fryl	FRY like transcription coactivator [Source:NCBI gene;Acc:101980170]
ENSMOCG00000012419	Sltm	SAFB like transcription modulator [Source:NCBI gene;Acc:101990487]
ENSMOCG00000016536	Rims1	regulating synaptic membrane exocytosis 1 [Source:NCBI gene;Acc:101989587]
ENSMOCG00000002690		ubiquitin-like [Source:NCBI gene;Acc:101978981]
ENSMOCG00000008124	Camk2g	calcium/calmodulin dependent protein kinase II gamma [Source:NCBI gene;Acc:101995419]
ENSMOCG00000013920	Irf3	interferon regulatory factor 3 [Source:NCBI gene;Acc:101998363]
ENSMOCG00000000901	Utp14b	U3 small nucleolar RNA-associated protein 14 homolog B-like [Source:NCBI gene;Acc:101999455]
ENSMOCG00000007881	Smurf2	SMAD specific E3 ubiquitin protein ligase 2 [Source:NCBI gene;Acc:101985798]
ENSMOCG00000019439	Mllt11	MLLT11 transcription factor 7 cofactor [Source:NCBI gene;Acc:101993634]
ENSMOCG00000017492	Pex5	peroxisomal biogenesis factor 5 [Source:NCBI gene;Acc:101982621]
ENSMOCG00000021910	Api5	apoptosis inhibitor 5 [Source:NCBI gene;Acc:101986020]
ENSMOCG00000015036	Jakmip3	Janus kinase and microtubule interacting protein 3 [Source:NCBI gene;Acc:102001908]
ENSMOCG00000016255	Zc3h7a	zinc finger CCCH-type containing 7A [Source:NCBI gene;Acc:102002913]
ENSMOCG00000005479	Fkbpl	FKBP prolyl isomerase like [Source:NCBI gene;Acc:101979266]
ENSMOCG00000012698
ENSMOCG00000013474	Borcs7	BLOC-1 related complex subunit 7 [Source:NCBI gene;Acc:101983532]
ENSMOCG00000022080
ENSMOCG00000004452	SNORD39	Small nucleolar RNA SNORD55/SNORD39 [Source:RFAM;Acc:RF00157]
ENSMOCG00000000875	Isg20l2	interferon stimulated exonuclease gene 20 like 2 [Source:NCBI gene;Acc:101993337]
ENSMOCG00000013809	Irak1	interleukin 1 receptor associated kinase 1 [Source:NCBI gene;Acc:101996409]
ENSMOCG00000022977	Med13	mediator complex subunit 13 [Source:NCBI gene;Acc:101996682]
ENSMOCG00000018751	Scd2	acyl-CoA desaturase 2 [Source:NCBI gene;Acc:101987217]
ENSMOCG00000013738	Zfpm2	zinc finger protein, FOG family member 2 [Source:NCBI gene;Acc:101983852]
ENSMOCG00000018171	Azi2	5-azacytidine induced 2 [Source:NCBI gene;Acc:102002159]
ENSMOCG00000015828
ENSMOCG00000007637	Cask	calcium/calmodulin dependent serine protein kinase [Source:NCBI gene;Acc:101993998]
ENSMOCG00000009238	Kcng1	potassium voltage-gated channel modifier subfamily G member 1 [Source:NCBI gene;Acc:101987633]
ENSMOCG00000018073	Nudt22	nudix hydrolase 22 [Source:NCBI gene;Acc:101988240]
ENSMOCG00000017813	Brf1	BRF1 RNA polymerase III transcription initiation factor subunit [Source:NCBI gene;Acc:102001676]
ENSMOCG00000000718	Acap2	ArfGAP with coiled-coil, ankyrin repeat and PH domains 2 [Source:NCBI gene;Acc:101997018]
ENSMOCG00000012387	Eny2	ENY2 transcription and export complex 2 subunit [Source:NCBI gene;Acc:101979820]
ENSMOCG00000017407	Setdb1	SET domain bifurcated histone lysine methyltransferase 1 [Source:NCBI gene;Acc:101992028]
ENSMOCG00000018184	Cops7a	COP9 signalosome subunit 7A [Source:NCBI gene;Acc:101989990]
ENSMOCG00000020338		SH3 domain containing GRB2 like 1, endophilin A2 [Source:NCBI gene;Acc:101990345]
ENSMOCG00000016402	Ppan	suppressor of SWI4 1 homolog [Source:NCBI gene;Acc:101993586]
ENSMOCG00000000822	Kctd16	potassium channel tetramerization domain containing 16 [Source:NCBI gene;Acc:101985897]
ENSMOCG00000005974	Slc66a2	solute carrier family 66 member 2 [Source:NCBI gene;Acc:101989280]
ENSMOCG00000010756	Pelp1	proline, glutamate and leucine rich protein 1 [Source:NCBI gene;Acc:101982464]
ENSMOCG00000016812	Sufu	SUFU negative regulator of hedgehog signaling [Source:NCBI gene;Acc:101981188]
ENSMOCG00000006189	Asl	argininosuccinate lyase [Source:NCBI gene;Acc:101996270]
ENSMOCG00000008020	Fip1l1	factor interacting with PAPOLA and CPSF1 [Source:NCBI gene;Acc:101983906]
ENSMOCG00000000141	Gpank1	G-patch domain and ankyrin repeats 1 [Source:NCBI gene;Acc:101990313]
ENSMOCG00000015348	Snapc5	small nuclear RNA activating complex polypeptide 5 [Source:NCBI gene;Acc:101979926]
ENSMOCG00000022941	Cpeb4	cytoplasmic polyadenylation element binding protein 4 [Source:NCBI gene;Acc:101999040]
ENSMOCG00000021888	Cdk3	cyclin dependent kinase 3 [Source:NCBI gene;Acc:101978988]
ENSMOCG00000019043
ENSMOCG00000015511	Qrsl1	glutaminyl-tRNA amidotransferase subunit QRSL1 [Source:NCBI gene;Acc:101986504]
ENSMOCG00000002674	Lrrn3	leucine rich repeat neuronal 3 [Source:NCBI gene;Acc:101979435]
ENSMOCG00000007445	Mak16	MAK16 homolog [Source:NCBI gene;Acc:101985922]
ENSMOCG00000022812	Fmnl2	formin-like 2 [Source:MGI Symbol;Acc:MGI:1918659]
ENSMOCG00000010976	Swsap1	SWIM-type zinc finger 7 associated protein 1 [Source:NCBI gene;Acc:101984628]
ENSMOCG00000022854	Taf3	TATA-box binding protein associated factor 3 [Source:NCBI gene;Acc:101979107]
ENSMOCG00000000137	Rnf150	ring finger protein 150 [Source:NCBI gene;Acc:101994171]
ENSMOCG00000014544		NCK associated protein 1 like [Source:NCBI gene;Acc:101979763]
ENSMOCG00000018796	Rab15	RAB15, member RAS oncogene family [Source:NCBI gene;Acc:101991399]
ENSMOCG00000020691	Actr6	actin related protein 6 [Source:NCBI gene;Acc:101981099]
ENSMOCG00000018121	Zfat	zinc finger and AT-hook domain containing [Source:NCBI gene;Acc:101995151]
ENSMOCG00000017923		reticulon 1 [Source:NCBI gene;Acc:101998721]
ENSMOCG00000017677	P2ry6	pyrimidinergic receptor P2Y6 [Source:NCBI gene;Acc:101988029]
ENSMOCG00000021456	Gmps	guanine monophosphate synthase [Source:NCBI gene;Acc:101997397]
ENSMOCG00000003523	Pyroxd2	pyridine nucleotide-disulphide oxidoreductase domain 2 [Source:NCBI gene;Acc:101979946]
ENSMOCG00000001934	Xkr6	XK related 6 [Source:NCBI gene;Acc:101986178]
ENSMOCG00000016401	Cdh6	cadherin 6 [Source:NCBI gene;Acc:101985057]
ENSMOCG00000020570	Ehmt1	euchromatic histone lysine methyltransferase 1 [Source:NCBI gene;Acc:101982161]
ENSMOCG00000014671	Slc25a44	solute carrier family 25 member 44 [Source:NCBI gene;Acc:101984191]
ENSMOCG00000014859
ENSMOCG00000008452	Med15	mediator complex subunit 15 [Source:NCBI gene;Acc:101990113]
ENSMOCG00000016884		SCY1 like pseudokinase 2 [Source:NCBI gene;Acc:101981569]
ENSMOCG00000018239
ENSMOCG00000011685	Sec22c	SEC22 homolog C, vesicle trafficking protein [Source:NCBI gene;Acc:101993023]
ENSMOCG00000003095	Shkbp1	SH3KBP1 binding protein 1 [Source:NCBI gene;Acc:101981629]
ENSMOCG00000015978	Lnx1	ligand of numb-protein X 1 [Source:NCBI gene;Acc:101983273]
ENSMOCG00000021958	Zpbp2	zona pellucida binding protein 2 [Source:NCBI gene;Acc:101981060]
ENSMOCG00000010667	Tspan13	tetraspanin 13 [Source:NCBI gene;Acc:101980836]
ENSMOCG00000017077	Stx7	syntaxin 7 [Source:NCBI gene;Acc:101983556]
ENSMOCG00000018886	Gtf2i	general transcription factor IIi [Source:NCBI gene;Acc:102000011]
ENSMOCG00000006205	7SK	7SK RNA [Source:RFAM;Acc:RF00100]
ENSMOCG00000003263
ENSMOCG00000012811
ENSMOCG00000008285
ENSMOCG00000001292	Phf21b	PHD finger protein 21B [Source:NCBI gene;Acc:101985429]
ENSMOCG00000016922	Slc26a6	solute carrier family 26 member 6 [Source:NCBI gene;Acc:113455433]
ENSMOCG00000019451	Mrpl10	mitochondrial ribosomal protein L10 [Source:NCBI gene;Acc:101994456]
ENSMOCG00000018931	Rfx3	regulatory factor X3 [Source:NCBI gene;Acc:101990517]
ENSMOCG00000007145	Mcf2	MCF.2 cell line derived transforming sequence [Source:NCBI gene;Acc:101985825]
ENSMOCG00000007374	Taf6	TATA-box binding protein associated factor 6 [Source:NCBI gene;Acc:101998931]
ENSMOCG00000021251	Pdhb	pyruvate dehydrogenase E1 beta subunit [Source:NCBI gene;Acc:101996760]
ENSMOCG00000009587
ENSMOCG00000012896	Ubl3	ubiquitin like 3 [Source:NCBI gene;Acc:101993763]
ENSMOCG00000005660	Cand1	cullin associated and neddylation dissociated 1 [Source:NCBI gene;Acc:101981386]
ENSMOCG00000016408	Ten1	TEN1 subunit of CST complex [Source:NCBI gene;Acc:102001449]
ENSMOCG00000015517	Ehd1	EH domain containing 1 [Source:NCBI gene;Acc:101998025]
ENSMOCG00000016773	Slc9a3	solute carrier family 9 member A3 [Source:NCBI gene;Acc:101984858]
ENSMOCG00000015802	Cd200	OX-2 membrane glycoprotein [Source:NCBI gene;Acc:101985848]
ENSMOCG00000000332	Pex19	peroxisomal biogenesis factor 19 [Source:NCBI gene;Acc:101995328]
ENSMOCG00000020335	Eola1	chromosome unknown CXorf40B homolog [Source:NCBI gene;Acc:101980865]
ENSMOCG00000015639	Tmem231	transmembrane protein 231 [Source:NCBI gene;Acc:101984616]
ENSMOCG00000017563	Irs1	insulin receptor substrate 1 [Source:NCBI gene;Acc:101991385]
ENSMOCG00000011638		DEAD-box helicase 51 [Source:NCBI gene;Acc:101995885]
ENSMOCG00000005761	Drd5	dopamine receptor D5 [Source:NCBI gene;Acc:101980093]
ENSMOCG00000022050
ENSMOCG00000000313	Dnaaf10	WD repeat domain 92 [Source:NCBI gene;Acc:101999211]
ENSMOCG00000020537	Arpc4	actin related protein 2/3 complex subunit 4 [Source:NCBI gene;Acc:101985186]
ENSMOCG00000020535		ataxin 7 like 3 [Source:NCBI gene;Acc:101987289]
ENSMOCG00000000245	Ocel1	occludin/ELL domain containing 1 [Source:MGI Symbol;Acc:MGI:1924340]
ENSMOCG00000011131	Rundc1	RUN domain containing 1 [Source:NCBI gene;Acc:101996571]
ENSMOCG00000001142	Lpl	lipoprotein lipase [Source:NCBI gene;Acc:101990120]
ENSMOCG00000017164	Brd8	bromodomain-containing protein 8 [Source:NCBI gene;Acc:102002760]
ENSMOCG00000015909	Trim28	tripartite motif containing 28 [Source:NCBI gene;Acc:101985068]
ENSMOCG00000009588	Dipk1b	divergent protein kinase domain 1B [Source:NCBI gene;Acc:101999218]
ENSMOCG00000021010	Gpm6a	glycoprotein M6A [Source:NCBI gene;Acc:101993557]
ENSMOCG00000009325	Nemf	nuclear export mediator factor [Source:NCBI gene;Acc:101987446]
ENSMOCG00000022929	Sp3	Sp3 transcription factor [Source:NCBI gene;Acc:101979163]
ENSMOCG00000017408	Rnaseh2a	ribonuclease H2 subunit A [Source:NCBI gene;Acc:101995901]
ENSMOCG00000011632	4921507P07Rik	chromosome unknown C7orf31 homolog [Source:NCBI gene;Acc:101979812]
ENSMOCG00000006727	Serac1	serine active site containing 1 [Source:NCBI gene;Acc:102000364]
ENSMOCG00000014184	Nubpl	nucleotide binding protein like [Source:NCBI gene;Acc:101980281]
ENSMOCG00000009682	Cyb5b	cytochrome b5 type B [Source:NCBI gene;Acc:101990574]
ENSMOCG00000019313	Zdhhc6	zinc finger DHHC-type containing 6 [Source:NCBI gene;Acc:102000889]
ENSMOCG00000008589	P2ry1	purinergic receptor P2Y1 [Source:NCBI gene;Acc:101993369]
ENSMOCG00000009133	Hrh1	histamine receptor H1 [Source:NCBI gene;Acc:101991589]
ENSMOCG00000021504
ENSMOCG00000022763		serine/arginine-rich splicing factor 7 [Source:NCBI gene;Acc:101995729]
ENSMOCG00000015421		glucose-6-phosphate dehydrogenase [Source:NCBI gene;Acc:101997142]
ENSMOCG00000021396	Tmem115	transmembrane protein 115 [Source:NCBI gene;Acc:101996950]
ENSMOCG00000006100	Kcnc4	potassium voltage-gated channel subfamily C member 4 [Source:NCBI gene;Acc:102002433]
ENSMOCG00000006502	Sarnp	SAP domain containing ribonucleoprotein [Source:NCBI gene;Acc:101992668]
ENSMOCG00000012433	Zcchc9	zinc finger CCHC-type containing 9 [Source:NCBI gene;Acc:101986289]
ENSMOCG00000012850	Tbr1	T-box brain gene 1 [Source:MGI Symbol;Acc:MGI:107404]
ENSMOCG00000004889	Jrkl	JRK like [Source:NCBI gene;Acc:101993774]
ENSMOCG00000001143	Cfl2	cofilin 2 [Source:NCBI gene;Acc:102001221]
ENSMOCG00000005565	Twf2	twinfilin-2 [Source:NCBI gene;Acc:101989345]
ENSMOCG00000001553	Dynlrb1	dynein light chain roadblock-type 1 [Source:NCBI gene;Acc:102001855]
ENSMOCG00000010598	Dtx3	deltex E3 ubiquitin ligase 3 [Source:NCBI gene;Acc:101997175]
ENSMOCG00000021587	Bcs1l	mitochondrial chaperone BCS1 [Source:NCBI gene;Acc:101994892]
ENSMOCG00000009398	Emc1	ER membrane protein complex subunit 1 [Source:NCBI gene;Acc:101988436]
ENSMOCG00000014018	Nup155	nucleoporin 155 [Source:NCBI gene;Acc:101997645]
ENSMOCG00000020584	Abi1	abl interactor 1 [Source:NCBI gene;Acc:101989383]
ENSMOCG00000001277
ENSMOCG00000014813	Lmbrd2	LMBR1 domain containing 2 [Source:NCBI gene;Acc:102000167]
ENSMOCG00000012157	Mapkapk3	MAPK activated protein kinase 3 [Source:NCBI gene;Acc:101995331]
ENSMOCG00000005483	Ipo7	importin 7 [Source:NCBI gene;Acc:101993608]
ENSMOCG00000016513	Tmem260	transmembrane protein 260 [Source:NCBI gene;Acc:101997620]
ENSMOCG00000014791	Psmg3	proteasome assembly chaperone 3 [Source:NCBI gene;Acc:101986904]
ENSMOCG00000000558	Noxred1	NADP dependent oxidoreductase domain containing 1 [Source:NCBI gene;Acc:101987535]
ENSMOCG00000020629		DnaJ heat shock protein family (Hsp40) member C7 [Source:NCBI gene;Acc:101984155]
ENSMOCG00000019640	Nectin3	nectin cell adhesion molecule 3 [Source:NCBI gene;Acc:101989043]
ENSMOCG00000004002
ENSMOCG00000000531	Wdr77	WD repeat domain 77 [Source:NCBI gene;Acc:101984540]
ENSMOCG00000016477	Gdi2	GDP dissociation inhibitor 2 [Source:NCBI gene;Acc:101984851]
ENSMOCG00000001373	Scamp1	secretory carrier membrane protein 1 [Source:NCBI gene;Acc:101979016]
ENSMOCG00000002571	Bhlhe41	basic helix-loop-helix family member e41 [Source:NCBI gene;Acc:102002692]
ENSMOCG00000018215	Padi2	peptidyl arginine deiminase 2 [Source:NCBI gene;Acc:101983609]
ENSMOCG00000005833	Bclaf3	BCLAF1 and THRAP3 family member 3 [Source:NCBI gene;Acc:101980069]
ENSMOCG00000014333	Tmem63b	transmembrane protein 63B [Source:NCBI gene;Acc:101982993]
ENSMOCG00000011836	Gpr156	G protein-coupled receptor 156 [Source:NCBI gene;Acc:101995603]
ENSMOCG00000021374	Herc3	HECT and RLD domain containing E3 ubiquitin protein ligase 3 [Source:NCBI gene;Acc:101989115]
ENSMOCG00000017724	Rsl1d1	ribosomal L1 domain containing 1 [Source:NCBI gene;Acc:101979545]
ENSMOCG00000000464	Zswim9	zinc finger SWIM-type containing 9 [Source:NCBI gene;Acc:101996498]
ENSMOCG00000016039
ENSMOCG00000012302	Fam234b	family with sequence similarity 234 member B [Source:NCBI gene;Acc:102002505]
ENSMOCG00000019405
ENSMOCG00000015553	Raver1	ribonucleoprotein, PTB binding 1 [Source:NCBI gene;Acc:101996191]
ENSMOCG00000019912	Csnk1e	casein kinase I [Source:NCBI gene;Acc:101999515]
ENSMOCG00000008932	Timmdc1	translocase of inner mitochondrial membrane domain containing 1 [Source:NCBI gene;Acc:101998823]
ENSMOCG00000013672	Nf1	neurofibromin 1 [Source:NCBI gene;Acc:101982361]
ENSMOCG00000012748	Eprs	glutamyl-prolyl-tRNA synthetase 1 [Source:NCBI gene;Acc:101995049]
ENSMOCG00000000952	Gpc1	glypican 1 [Source:NCBI gene;Acc:101999187]
ENSMOCG00000001072	Dlg1	discs large MAGUK scaffold protein 1 [Source:NCBI gene;Acc:101998732]
ENSMOCG00000023036	Rfc1	replication factor C subunit 1 [Source:NCBI gene;Acc:101986103]
ENSMOCG00000005967	Wbp1	WW domain binding protein 1 [Source:NCBI gene;Acc:102001950]
ENSMOCG00000004262	Pip5k1a	phosphatidylinositol-4-phosphate 5-kinase type 1 alpha [Source:NCBI gene;Acc:101996703]
ENSMOCG00000006090	Ate1	arginyltransferase 1 [Source:NCBI gene;Acc:101981276]
ENSMOCG00000012525	Rad21	RAD21 cohesin complex component [Source:NCBI gene;Acc:101980263]
ENSMOCG00000010737	Fnbp1l	formin binding protein 1 like [Source:NCBI gene;Acc:101995671]
ENSMOCG00000010197	Cntrob	centrobin, centriole duplication and spindle assembly protein [Source:NCBI gene;Acc:101981999]
ENSMOCG00000014562	Snx24	sorting nexin 24 [Source:NCBI gene;Acc:101983892]
ENSMOCG00000003208	Pcdha6	protocadherin alpha 6 [Source:MGI Symbol;Acc:MGI:1298367]
ENSMOCG00000011185	Akap6	A-kinase anchoring protein 6 [Source:NCBI gene;Acc:101979510]
ENSMOCG00000007530	Zfp956	zinc finger protein 771-like [Source:NCBI gene;Acc:101982192]
ENSMOCG00000016801	Gm17949	predicted gene, 17949 [Source:MGI Symbol;Acc:MGI:5010134]
ENSMOCG00000003812	Atad5	ATPase family AAA domain containing 5 [Source:NCBI gene;Acc:101991726]
ENSMOCG00000000642	Ppp2r5e	protein phosphatase 2 regulatory subunit B'epsilon [Source:NCBI gene;Acc:101986309]
ENSMOCG00000011166	Rps6ka2	ribosomal protein S6 kinase A2 [Source:NCBI gene;Acc:101987806]
ENSMOCG00000008200	Hnrnpul1	heterogeneous nuclear ribonucleoprotein U like 1 [Source:NCBI gene;Acc:101986491]
ENSMOCG00000019775	Vamp2	vesicle associated membrane protein 2 [Source:NCBI gene;Acc:101985511]
ENSMOCG00000013492	Nsg2	neuronal vesicle trafficking associated 2 [Source:NCBI gene;Acc:101999861]
ENSMOCG00000011541	Gm22771	predicted gene, 22771 [Source:MGI Symbol;Acc:MGI:5452548]
ENSMOCG00000007183	Tmem86b	transmembrane protein 86B [Source:NCBI gene;Acc:101982070]
ENSMOCG00000008574	Gabrd	gamma-aminobutyric acid type A receptor delta subunit [Source:NCBI gene;Acc:102000124]
ENSMOCG00000001392	Baz1b	bromodomain adjacent to zinc finger domain 1B [Source:NCBI gene;Acc:101991971]
ENSMOCG00000019272	Gpn3	GPN-loop GTPase 3 [Source:NCBI gene;Acc:101989419]
ENSMOCG00000022698	Rgl2	ral guanine nucleotide dissociation stimulator like 2 [Source:NCBI gene;Acc:101988838]
ENSMOCG00000022645	Polr2b	RNA polymerase II subunit B [Source:NCBI gene;Acc:101993066]
ENSMOCG00000018238	Ubr1	ubiquitin protein ligase E3 component n-recognin 1 [Source:NCBI gene;Acc:101994712]
ENSMOCG00000018907	Clspn	claspin [Source:MGI Symbol;Acc:MGI:2445153]
ENSMOCG00000021876	Csnk2a2	casein kinase 2 alpha 2 [Source:NCBI gene;Acc:101984422]
ENSMOCG00000021777	Snx9	sorting nexin 9 [Source:NCBI gene;Acc:101985927]
ENSMOCG00000008489	Acsl1	acyl-CoA synthetase long chain family member 1 [Source:NCBI gene;Acc:101984494]
ENSMOCG00000007771
ENSMOCG00000001891
ENSMOCG00000018089		transmembrane and ubiquitin like domain containing 1 [Source:NCBI gene;Acc:102001419]
ENSMOCG00000016532	Hexdc	hexosaminidase D [Source:NCBI gene;Acc:101993703]
ENSMOCG00000005672	Afg3l2	AFG3 like matrix AAA peptidase subunit 2 [Source:NCBI gene;Acc:101992025]
ENSMOCG00000000534
ENSMOCG00000002975	Unc5b	unc-5 netrin receptor B [Source:NCBI gene;Acc:102000546]
ENSMOCG00000021840	Camk4	calcium/calmodulin dependent protein kinase IV [Source:NCBI gene;Acc:101997361]
ENSMOCG00000019414	Camsap3	calmodulin regulated spectrin associated protein family member 3 [Source:NCBI gene;Acc:101987400]
ENSMOCG00000001765	Flcn	folliculin [Source:NCBI gene;Acc:102002636]
ENSMOCG00000013574	D16Ertd472e	linkage group 3 C21orf91 homolog [Source:NCBI gene;Acc:101984114]
ENSMOCG00000009385	Slc27a4	solute carrier family 27 member 4 [Source:NCBI gene;Acc:101980396]
ENSMOCG00000013019	Rpa1	replication protein A1 [Source:NCBI gene;Acc:101993697]
ENSMOCG00000020996
ENSMOCG00000001428	Ube4b	ubiquitination factor E4B [Source:NCBI gene;Acc:101981085]
ENSMOCG00000018477	Stoml1	stomatin like 1 [Source:NCBI gene;Acc:101997817]
ENSMOCG00000022186	Zzef1	zinc finger ZZ-type and EF-hand domain containing 1 [Source:NCBI gene;Acc:101987113]
ENSMOCG00000019090	Arl16	ADP-ribosylation factor-like 16 [Source:MGI Symbol;Acc:MGI:1917567]
ENSMOCG00000005464	Gpr62	G protein-coupled receptor 62 [Source:NCBI gene;Acc:101991896]
ENSMOCG00000022728	0610010K14Rik	chromosome 7 C17orf49 homolog [Source:NCBI gene;Acc:101983872]
ENSMOCG00000017099	Orai3	ORAI calcium release-activated calcium modulator 3 [Source:NCBI gene;Acc:101991358]
ENSMOCG00000020583
ENSMOCG00000017549	Polr1c	RNA polymerase I and III subunit C [Source:NCBI gene;Acc:101985911]
ENSMOCG00000020917	Tbc1d20	TBC1 domain family member 20 [Source:NCBI gene;Acc:101987530]
ENSMOCG00000018537	Etaa1	ETAA1 activator of ATR kinase [Source:NCBI gene;Acc:102000381]
ENSMOCG00000015967	Slc7a6	solute carrier family 7 member 6 [Source:NCBI gene;Acc:101996185]
ENSMOCG00000005415	Ndufa4l2	NDUFA4 mitochondrial complex associated like 2 [Source:NCBI gene;Acc:101980455]
ENSMOCG00000011180	Rsu1	Ras suppressor protein 1 [Source:NCBI gene;Acc:102001466]
ENSMOCG00000018780	Puf60	poly(U) binding splicing factor 60 [Source:NCBI gene;Acc:101992966]
ENSMOCG00000022755	Ubr7	ubiquitin protein ligase E3 component n-recognin 7 (putative) [Source:NCBI gene;Acc:101984411]
ENSMOCG00000000763	Stkld1	serine/threonine kinase-like domain containing 1 [Source:MGI Symbol;Acc:MGI:2685557]
ENSMOCG00000015660	Abca14	ATP-binding cassette sub-family A member 3-like [Source:NCBI gene;Acc:101981541]
ENSMOCG00000008868	Polrmt	RNA polymerase mitochondrial [Source:NCBI gene;Acc:101986392]
ENSMOCG00000005327	Arhgap22	Rho GTPase activating protein 22 [Source:NCBI gene;Acc:101980217]
ENSMOCG00000014937	Zcchc17	zinc finger CCHC-type containing 17 [Source:NCBI gene;Acc:101995948]
ENSMOCG00000000693	Wdr70	WD repeat domain 70 [Source:NCBI gene;Acc:101997366]
ENSMOCG00000012458	Abca1	ATP binding cassette subfamily A member 1 [Source:NCBI gene;Acc:101987716]
ENSMOCG00000003802	Eif4h	eukaryotic translation initiation factor 4H [Source:NCBI gene;Acc:101997886]
ENSMOCG00000020605
ENSMOCG00000015276	Klhl33	kelch like family member 33 [Source:NCBI gene;Acc:101992751]
ENSMOCG00000009830	Dennd2c	DENN domain containing 2C [Source:NCBI gene;Acc:101990342]
ENSMOCG00000021819	Spryd4	SPRY domain containing 4 [Source:NCBI gene;Acc:101980511]
ENSMOCG00000021352	Ccdc66	coiled-coil domain containing 66 [Source:NCBI gene;Acc:101998384]
ENSMOCG00000019551		SEC23 interacting protein [Source:NCBI gene;Acc:102002840]
ENSMOCG00000013555
ENSMOCG00000001961	Incenp	inner centromere protein [Source:NCBI gene;Acc:101997609]
ENSMOCG00000014425	R3hdm2	R3H domain containing 2 [Source:NCBI gene;Acc:102002302]
ENSMOCG00000022652		peroxiredoxin 5 [Source:NCBI gene;Acc:101981281]
ENSMOCG00000019324	Fbxo4	F-box protein 4 [Source:NCBI gene;Acc:101989863]
ENSMOCG00000006406	Dclre1c	DNA cross-link repair 1C [Source:NCBI gene;Acc:101992407]
ENSMOCG00000021796	Dus3l	dihydrouridine synthase 3 like [Source:NCBI gene;Acc:102001815]
ENSMOCG00000000880	Ptprn	protein tyrosine phosphatase receptor type N [Source:NCBI gene;Acc:101984319]
ENSMOCG00000003001
ENSMOCG00000000209		iron-sulfur cluster assembly 1 [Source:NCBI gene;Acc:101993052]
ENSMOCG00000003627	Tsc1	TSC complex subunit 1 [Source:NCBI gene;Acc:101985487]
ENSMOCG00000017028	Map2k6	mitogen-activated protein kinase kinase 6 [Source:NCBI gene;Acc:102001993]
ENSMOCG00000009363	U4	U4 spliceosomal RNA [Source:RFAM;Acc:RF00015]
ENSMOCG00000002890	Mppe1	metallophosphoesterase 1 [Source:NCBI gene;Acc:101990430]
ENSMOCG00000003872
ENSMOCG00000003950	Gpr155	G protein-coupled receptor 155 [Source:NCBI gene;Acc:101991146]
ENSMOCG00000022559	Spred1	sprouty related EVH1 domain containing 1 [Source:NCBI gene;Acc:101984884]
ENSMOCG00000022461	Hdac6	histone deacetylase 6 [Source:NCBI gene;Acc:102000518]
ENSMOCG00000015425	Ccdc28a	coiled-coil domain containing 28A [Source:NCBI gene;Acc:102000182]
ENSMOCG00000013682	Hk3	hexokinase 3 [Source:MGI Symbol;Acc:MGI:2670962]
ENSMOCG00000001611	Smarca2	SWI/SNF related, matrix associated, actin dependent regulator of chromatin, subfamily a, member 2 [Source:NCBI gene;Acc:101988055]
ENSMOCG00000013908	Arhgef10	Rho guanine nucleotide exchange factor 10 [Source:NCBI gene;Acc:101985286]
ENSMOCG00000013443
ENSMOCG00000000757	Clock	clock circadian regulator [Source:NCBI gene;Acc:101988076]
ENSMOCG00000012813	Angptl6	angiopoietin like 6 [Source:NCBI gene;Acc:101992644]
ENSMOCG00000009598	Jtb	jumping translocation breakpoint [Source:NCBI gene;Acc:101988871]
ENSMOCG00000012503	Syt1	synaptotagmin 1 [Source:NCBI gene;Acc:102002023]
ENSMOCG00000005206		ubiquitin-conjugating enzyme E2 S-like [Source:NCBI gene;Acc:101982324]
ENSMOCG00000013260	Intu	inturned planar cell polarity protein [Source:NCBI gene;Acc:101985187]
ENSMOCG00000017022	Rab1a	RAB1A, member RAS oncogene family [Source:NCBI gene;Acc:102002143]
ENSMOCG00000012654	Unc13d	unc-13 homolog D [Source:NCBI gene;Acc:102000041]
ENSMOCG00000020046	Cplx3	complexin 3 [Source:NCBI gene;Acc:101992936]
ENSMOCG00000008314	Inppl1	inositol polyphosphate phosphatase like 1 [Source:NCBI gene;Acc:101991608]
ENSMOCG00000014672	Zfyve27	zinc finger FYVE-type containing 27 [Source:NCBI gene;Acc:102001457]
ENSMOCG00000019503	Arntl2	aryl hydrocarbon receptor nuclear translocator like 2 [Source:NCBI gene;Acc:101981407]
ENSMOCG00000012021	Rad23b	RAD23 homolog B, nucleotide excision repair protein [Source:NCBI gene;Acc:101989694]
ENSMOCG00000008223	Nufip1	nuclear FMR1 interacting protein 1 [Source:NCBI gene;Acc:101997071]
ENSMOCG00000020311	Ccdc186	coiled-coil domain containing 186 [Source:NCBI gene;Acc:101985325]
ENSMOCG00000022869	Snca	synuclein alpha [Source:NCBI gene;Acc:101986595]
ENSMOCG00000011094	Cry1	cryptochrome circadian regulator 1 [Source:NCBI gene;Acc:101998894]
ENSMOCG00000018904	Cep192	centrosomal protein 192 [Source:MGI Symbol;Acc:MGI:1918049]
ENSMOCG00000009825	BC034090	cDNA sequence BC034090 [Source:MGI Symbol;Acc:MGI:2672904]
ENSMOCG00000022468	Cacnb4	calcium voltage-gated channel auxiliary subunit beta 4 [Source:NCBI gene;Acc:101994537]
ENSMOCG00000003796	3110082I17Rik	chromosome unknown C7orf50 homolog [Source:NCBI gene;Acc:101984521]
ENSMOCG00000022383	Gria1	glutamate ionotropic receptor AMPA type subunit 1 [Source:NCBI gene;Acc:101998764]
ENSMOCG00000015722	Zpr1	ZPR1 zinc finger [Source:NCBI gene;Acc:101979531]
ENSMOCG00000017500	Apc	APC regulator of WNT signaling pathway [Source:NCBI gene;Acc:101999524]
ENSMOCG00000011093	Ephb2	EPH receptor B2 [Source:NCBI gene;Acc:101980714]
ENSMOCG00000015900	B4galt2	beta-1,4-galactosyltransferase 2 [Source:NCBI gene;Acc:101985507]
ENSMOCG00000013564	Snx15	sorting nexin 15 [Source:NCBI gene;Acc:101995441]
ENSMOCG00000016502	Gpn2	GPN-loop GTPase 2 [Source:NCBI gene;Acc:101995077]
ENSMOCG00000010059		chromosome 14 C11orf96 homolog [Source:NCBI gene;Acc:101988176]
ENSMOCG00000018347	Mark3	microtubule affinity regulating kinase 3 [Source:NCBI gene;Acc:101989608]
ENSMOCG00000021628		N-acetylneuraminate synthase [Source:NCBI gene;Acc:101999085]
ENSMOCG00000003531	Lmo2	LIM domain only 2 [Source:NCBI gene;Acc:101999283]
ENSMOCG00000012393	Gna14	G protein subunit alpha 14 [Source:NCBI gene;Acc:101992014]
ENSMOCG00000020799	Tubgcp4	tubulin gamma complex associated protein 4 [Source:NCBI gene;Acc:101995103]
ENSMOCG00000022692	Gphn	gephyrin [Source:NCBI gene;Acc:101994711]
ENSMOCG00000011295	Mllt3	MLLT3 super elongation complex subunit [Source:NCBI gene;Acc:101992963]
ENSMOCG00000005823	Lrp4	LDL receptor related protein 4 [Source:NCBI gene;Acc:101998808]
ENSMOCG00000019037	Tnip1	TNFAIP3 interacting protein 1 [Source:NCBI gene;Acc:101979554]
ENSMOCG00000011747	Atg101	autophagy related 101 [Source:NCBI gene;Acc:101979196]
ENSMOCG00000009076
ENSMOCG00000015454	Hmg20a	high mobility group 20A [Source:NCBI gene;Acc:101992927]
ENSMOCG00000002021	Tnik	TRAF2 and NCK interacting kinase [Source:NCBI gene;Acc:102002230]
ENSMOCG00000012946	Kat7	lysine acetyltransferase 7 [Source:NCBI gene;Acc:101985230]
ENSMOCG00000001487
ENSMOCG00000010582	Cngb1	cyclic nucleotide gated channel beta 1 [Source:MGI Symbol;Acc:MGI:2664102]
ENSMOCG00000000834	Paip1	poly(A) binding protein interacting protein 1 [Source:NCBI gene;Acc:101996795]
ENSMOCG00000016715	Dnajc4	DnaJ heat shock protein family (Hsp40) member C4 [Source:NCBI gene;Acc:101986460]
ENSMOCG00000020320	Hddc2	HD domain containing 2 [Source:NCBI gene;Acc:101984325]
ENSMOCG00000012969	Paqr4	progestin and adipoQ receptor family member 4 [Source:NCBI gene;Acc:101996578]
ENSMOCG00000012638	Plekha8	pleckstrin homology domain containing A8 [Source:NCBI gene;Acc:101983822]
ENSMOCG00000000212	Abhd14a	abhydrolase domain containing 14A [Source:NCBI gene;Acc:101992464]
ENSMOCG00000004472		cAMP regulated phosphoprotein 21 [Source:NCBI gene;Acc:101991061]
ENSMOCG00000022233	Khdrbs1	KH RNA binding domain containing, signal transduction associated 1 [Source:NCBI gene;Acc:102000797]
ENSMOCG00000018344	Fam168b	family with sequence similarity 168 member B [Source:NCBI gene;Acc:102002673]
ENSMOCG00000019976	Fnip1	folliculin interacting protein 1 [Source:NCBI gene;Acc:101982286]
ENSMOCG00000009592	Rc3h2	ring finger and CCCH-type domains 2 [Source:NCBI gene;Acc:101995902]
ENSMOCG00000010687	Tom1	target of myb1 membrane trafficking protein [Source:NCBI gene;Acc:102001789]
ENSMOCG00000022562	Slmap	sarcolemma associated protein [Source:NCBI gene;Acc:102001332]
ENSMOCG00000015324	Dock1	dedicator of cytokinesis 1 [Source:NCBI gene;Acc:101995066]
ENSMOCG00000019564
ENSMOCG00000004236	Acaa2	acetyl-CoA acyltransferase 2 [Source:NCBI gene;Acc:101979488]
ENSMOCG00000012795	Ildr2	immunoglobulin like domain containing receptor 2 [Source:NCBI gene;Acc:101996765]
ENSMOCG00000006000	Ttyh1	tweety family member 1 [Source:NCBI gene;Acc:101998964]
ENSMOCG00000011580	Tsen15	tRNA splicing endonuclease subunit 15 [Source:NCBI gene;Acc:101983832]
ENSMOCG00000014121	Supt16	SPT16 homolog, facilitates chromatin remodeling subunit [Source:NCBI gene;Acc:101984452]
ENSMOCG00000003844	Pwp2	PWP2 small subunit processome component [Source:NCBI gene;Acc:101980364]
ENSMOCG00000003434	Rapgef1	Rap guanine nucleotide exchange factor 1 [Source:NCBI gene;Acc:101981505]
ENSMOCG00000011579	Cyb5d2	neuferricin [Source:NCBI gene;Acc:101987582]
ENSMOCG00000008438	Sf3a1	splicing factor 3a subunit 1 [Source:NCBI gene;Acc:101978862]
ENSMOCG00000011965		glutathione S-transferase A2-like [Source:NCBI gene;Acc:101993971]
ENSMOCG00000005148	Psmc4	proteasome 26S subunit, ATPase 4 [Source:NCBI gene;Acc:101990793]
ENSMOCG00000020421	Mcph1	microcephaly, primary autosomal recessive 1 [Source:MGI Symbol;Acc:MGI:2443308]
ENSMOCG00000015467		purine nucleoside phosphorylase [Source:NCBI gene;Acc:101991079]
ENSMOCG00000022881	Sema6d	semaphorin 6D [Source:NCBI gene;Acc:101986121]
ENSMOCG00000022702	Ube2q2	ubiquitin-conjugating enzyme E2Q family member 2 [Source:MGI Symbol;Acc:MGI:2388672]
ENSMOCG00000006799	Nup93	nucleoporin 93 [Source:NCBI gene;Acc:101996084]
ENSMOCG00000000841		BRCA1/BRCA2-containing complex subunit 3 [Source:NCBI gene;Acc:101992948]
ENSMOCG00000015865
ENSMOCG00000003871	U1	U1 spliceosomal RNA [Source:RFAM;Acc:RF00003]
ENSMOCG00000012465
ENSMOCG00000010938
ENSMOCG00000004225
ENSMOCG00000001081		RNA binding motif protein 6 [Source:NCBI gene;Acc:102002722]
ENSMOCG00000015025	Mn1	MN1 proto-oncogene, transcriptional regulator [Source:NCBI gene;Acc:101998453]
ENSMOCG00000020121	Glrx5	glutaredoxin 5 [Source:NCBI gene;Acc:101994136]
ENSMOCG00000015464	Lfng	LFNG O-fucosylpeptide 3-beta-N-acetylglucosaminyltransferase [Source:NCBI gene;Acc:101995618]
ENSMOCG00000009876	Fancb	FA complementation group B [Source:NCBI gene;Acc:101989686]
ENSMOCG00000002614	Rabgef1	RAB guanine nucleotide exchange factor (GEF) 1 [Source:MGI Symbol;Acc:MGI:1929459]
ENSMOCG00000022765	Acsl5	acyl-CoA synthetase long chain family member 5 [Source:NCBI gene;Acc:102000609]
ENSMOCG00000004660	Arpc2	actin related protein 2/3 complex subunit 2 [Source:NCBI gene;Acc:102000183]
ENSMOCG00000001688	Lsm8	LSM8 homolog, U6 small nuclear RNA associated [Source:NCBI gene;Acc:101995696]
ENSMOCG00000021501	Hmbs	hydroxymethylbilane synthase [Source:NCBI gene;Acc:101983113]
ENSMOCG00000022873	Lin54	lin-54 DREAM MuvB core complex component [Source:NCBI gene;Acc:101996330]
ENSMOCG00000018332	Zfp46	zinc finger protein 46 [Source:MGI Symbol;Acc:MGI:99192]
ENSMOCG00000021121	Parp14	poly [ADP-ribose] polymerase 14 [Source:NCBI gene;Acc:101980000]
ENSMOCG00000017140
ENSMOCG00000014588	Elavl1	ELAV like RNA binding protein 1 [Source:NCBI gene;Acc:101987186]
ENSMOCG00000017070	Kdm3b	lysine demethylase 3B [Source:NCBI gene;Acc:101981200]
ENSMOCG00000016313	Ajap1	adherens junctions associated protein 1 [Source:NCBI gene;Acc:101991607]
ENSMOCG00000010412	Tomm40	translocase of outer mitochondrial membrane 40 [Source:NCBI gene;Acc:101990219]
ENSMOCG00000021829	Tubb2b	tubulin beta-2B chain [Source:NCBI gene;Acc:101999161]
ENSMOCG00000013671		EWS RNA binding protein 1 [Source:NCBI gene;Acc:101986227]
ENSMOCG00000003211	Psmd14	proteasome 26S subunit, non-ATPase 14 [Source:NCBI gene;Acc:101984910]
ENSMOCG00000021770	Cep295	centrosomal protein 295 [Source:MGI Symbol;Acc:MGI:2442521]
ENSMOCG00000015711	Matr3	matrin 3 [Source:NCBI gene;Acc:101985053]
ENSMOCG00000018637	Pgam5	PGAM family member 5, mitochondrial serine/threonine protein phosphatase [Source:NCBI gene;Acc:102002136]
ENSMOCG00000017709	Cox7c	cytochrome c oxidase subunit 7C, mitochondrial [Source:NCBI gene;Acc:101992129]
ENSMOCG00000020711	Ruvbl1	RuvB like AAA ATPase 1 [Source:NCBI gene;Acc:101990076]
ENSMOCG00000014641	Trmu	tRNA 5-methylaminomethyl-2-thiouridylate methyltransferase [Source:NCBI gene;Acc:101979578]
ENSMOCG00000015868	Ptn	pleiotrophin [Source:NCBI gene;Acc:101982830]
ENSMOCG00000001646	Rbm15b	RNA binding motif protein 15B [Source:NCBI gene;Acc:101993495]
ENSMOCG00000017943	Mtmr11	myotubularin related protein 11 [Source:NCBI gene;Acc:101983546]
ENSMOCG00000018363	Psmd7	proteasome 26S subunit, non-ATPase 7 [Source:NCBI gene;Acc:102001876]
ENSMOCG00000014482		actin gamma 1 [Source:NCBI gene;Acc:102002082]
ENSMOCG00000017719	Lnpep	leucyl and cystinyl aminopeptidase [Source:NCBI gene;Acc:101979701]
ENSMOCG00000012720		peptidylprolyl isomerase like 4 [Source:NCBI gene;Acc:101986349]
ENSMOCG00000016964		methenyltetrahydrofolate synthetase [Source:NCBI gene;Acc:101986804]
ENSMOCG00000020783	Plxna4	plexin A4 [Source:NCBI gene;Acc:101998456]
ENSMOCG00000017204	Ccdc137	coiled-coil domain containing 137 [Source:NCBI gene;Acc:101980230]
ENSMOCG00000014877
ENSMOCG00000021194	Cdc42ep2	CDC42 effector protein 2 [Source:NCBI gene;Acc:101990610]
ENSMOCG00000011927	Tbrg4	transforming growth factor beta regulator 4 [Source:NCBI gene;Acc:101998082]
ENSMOCG00000000776	Lrrc26	leucine rich repeat containing 26 [Source:NCBI gene;Acc:101995798]
ENSMOCG00000022043	Gtpbp1	GTP binding protein 1 [Source:NCBI gene;Acc:101997449]
ENSMOCG00000010866	Med21	mediator complex subunit 21 [Source:NCBI gene;Acc:101980831]
ENSMOCG00000001256	Scmh1	Scm polycomb group protein homolog 1 [Source:NCBI gene;Acc:101991267]
ENSMOCG00000006820
ENSMOCG00000012359	Dnm1	dynamin 1 [Source:NCBI gene;Acc:101981051]
ENSMOCG00000004709	Bmpr2	bone morphogenetic protein receptor type 2 [Source:NCBI gene;Acc:101989045]
ENSMOCG00000014743	Dgcr8	DGCR8 microprocessor complex subunit [Source:NCBI gene;Acc:101983778]
ENSMOCG00000007987	Procr	protein C receptor [Source:NCBI gene;Acc:101997968]
ENSMOCG00000015160	Naxd	NAD(P)HX dehydratase [Source:NCBI gene;Acc:102001313]
ENSMOCG00000017437	Mpeg1	macrophage-expressed gene 1 protein [Source:NCBI gene;Acc:101993596]
ENSMOCG00000018933	Peli3	pellino E3 ubiquitin protein ligase family member 3 [Source:NCBI gene;Acc:101996411]
ENSMOCG00000014945	Gtpbp2	GTP binding protein 2 [Source:NCBI gene;Acc:101986484]
ENSMOCG00000011382	Elp3	elongator acetyltransferase complex subunit 3 [Source:NCBI gene;Acc:101980242]
ENSMOCG00000005212	Fer1l5	fer-1 like family member 5 [Source:NCBI gene;Acc:101981029]
ENSMOCG00000002789	Cyrib	family with sequence similarity 49 member B [Source:NCBI gene;Acc:102001465]
ENSMOCG00000022475	Sgcd	sarcoglycan delta [Source:NCBI gene;Acc:101992950]
ENSMOCG00000010475	Rnu4atac	predicted gene, 22710 [Source:MGI Symbol;Acc:MGI:5452487]
ENSMOCG00000020983		crystallin zeta [Source:NCBI gene;Acc:101993636]
ENSMOCG00000002111	Hlf	HLF transcription factor, PAR bZIP family member [Source:NCBI gene;Acc:101988894]
ENSMOCG00000001651	Cdh12	cadherin 12 [Source:NCBI gene;Acc:101987236]
ENSMOCG00000013345	Gda	guanine deaminase [Source:NCBI gene;Acc:101998135]
ENSMOCG00000007196	Pcnx4	pecanex 4 [Source:NCBI gene;Acc:101998167]
ENSMOCG00000011526	Sh2d3c	SH2 domain containing 3C [Source:NCBI gene;Acc:101998187]
ENSMOCG00000022121	AI593442	chromosome 5 C11orf87 homolog [Source:NCBI gene;Acc:102002536]
ENSMOCG00000022144	Sez6	seizure related 6 homolog [Source:NCBI gene;Acc:101996959]
ENSMOCG00000004790	Cks2	CDC28 protein kinase regulatory subunit 2 [Source:NCBI gene;Acc:101995138]
ENSMOCG00000012961	Zfand6	zinc finger AN1-type containing 6 [Source:NCBI gene;Acc:101986961]
ENSMOCG00000007667	Tm2d1	TM2 domain containing 1 [Source:NCBI gene;Acc:101986659]
ENSMOCG00000009711		ATP synthase F(0) complex subunit C1, mitochondrial [Source:NCBI gene;Acc:101984531]
ENSMOCG00000012588	Xrn2	5'-3' exoribonuclease 2 [Source:NCBI gene;Acc:101984612]
ENSMOCG00000016423
ENSMOCG00000022997	Eef1e1	eukaryotic translation elongation factor 1 epsilon 1 [Source:NCBI gene;Acc:101985534]
ENSMOCG00000013775	Rragd	Ras related GTP binding D [Source:NCBI gene;Acc:101997966]
ENSMOCG00000006103		charged multivesicular body protein 1A [Source:NCBI gene;Acc:101986133]
ENSMOCG00000000125	Aktip	AKT interacting protein [Source:NCBI gene;Acc:101990213]
ENSMOCG00000017488		EH domain binding protein 1 like 1 [Source:NCBI gene;Acc:101986845]
ENSMOCG00000021838	Adcy9	adenylate cyclase 9 [Source:NCBI gene;Acc:101982281]
ENSMOCG00000018305	Khsrp	KH-type splicing regulatory protein [Source:NCBI gene;Acc:101988424]
ENSMOCG00000004204	Eif3c	eukaryotic translation initiation factor 3 subunit C [Source:NCBI gene;Acc:101994960]
ENSMOCG00000014005	Spred2	sprouty related EVH1 domain containing 2 [Source:NCBI gene;Acc:101986990]
ENSMOCG00000021765	Alg9	ALG9 alpha-1,2-mannosyltransferase [Source:NCBI gene;Acc:101996659]
ENSMOCG00000000547	Zmym4	zinc finger MYM-type containing 4 [Source:NCBI gene;Acc:102000707]
ENSMOCG00000019911		ADP ribosylation factor like GTPase 4A [Source:NCBI gene;Acc:101982242]
ENSMOCG00000013715	Tmem41b	transmembrane protein 41B [Source:MGI Symbol;Acc:MGI:1289225]
ENSMOCG00000013077	Slc25a51	solute carrier family 25 member 51 [Source:NCBI gene;Acc:101993746]
ENSMOCG00000020627	Man2c1	mannosidase alpha class 2C member 1 [Source:NCBI gene;Acc:101995913]
ENSMOCG00000015059
ENSMOCG00000014546		polyhomeotic homolog 1 [Source:NCBI gene;Acc:101983664]
ENSMOCG00000006542
ENSMOCG00000016062		guided entry of tail-anchored proteins factor 1 [Source:NCBI gene;Acc:102002141]
ENSMOCG00000014982	Gatad2b	GATA zinc finger domain containing 2B [Source:NCBI gene;Acc:101990477]
ENSMOCG00000016317	Btbd3	BTB domain containing 3 [Source:NCBI gene;Acc:101997984]
ENSMOCG00000003265	Mmp24	matrix metallopeptidase 24 [Source:NCBI gene;Acc:102002035]
ENSMOCG00000019320		regulator of G-protein signaling 5 [Source:NCBI gene;Acc:101988532]
ENSMOCG00000001006	Vps4b	vacuolar protein sorting 4 homolog B [Source:NCBI gene;Acc:101999032]
ENSMOCG00000013863	Slc35f6	solute carrier family 35 member F6 [Source:NCBI gene;Acc:102001264]
ENSMOCG00000021387	Bmpr1a	bone morphogenetic protein receptor type 1A [Source:NCBI gene;Acc:101996761]
ENSMOCG00000008753	Mrps9	mitochondrial ribosomal protein S9 [Source:NCBI gene;Acc:102001377]
ENSMOCG00000014204	Eif3f	eukaryotic translation initiation factor 3 subunit F [Source:NCBI gene;Acc:101988237]
ENSMOCG00000022485	Rbm10	RNA binding motif protein 10 [Source:NCBI gene;Acc:101981574]
ENSMOCG00000018959	Ccdc116	coiled-coil domain containing 116 [Source:NCBI gene;Acc:101996857]
ENSMOCG00000006709		family with sequence similarity 204 member A [Source:NCBI gene;Acc:101994669]
ENSMOCG00000008916	Cul5	cullin 5 [Source:NCBI gene;Acc:101981351]
ENSMOCG00000009594	Huwe1	HECT, UBA and WWE domain containing E3 ubiquitin protein ligase 1 [Source:NCBI gene;Acc:101995463]
ENSMOCG00000022379		histone H2B type 1-like [Source:NCBI gene;Acc:101979177]
ENSMOCG00000020545	Nmnat2	nicotinamide nucleotide adenylyltransferase 2 [Source:NCBI gene;Acc:101986883]
ENSMOCG00000000114	Pls3	plastin 3 [Source:NCBI gene;Acc:101997702]
ENSMOCG00000017637	Acbd5	acyl-CoA binding domain containing 5 [Source:NCBI gene;Acc:101992406]
ENSMOCG00000022187	Ablim3	actin binding LIM protein family member 3 [Source:NCBI gene;Acc:101980063]
ENSMOCG00000020955	Cnot4	CCR4-NOT transcription complex subunit 4 [Source:NCBI gene;Acc:101979802]
ENSMOCG00000014288	Armc6	armadillo repeat containing 6 [Source:NCBI gene;Acc:101982362]
ENSMOCG00000010335	Ing4	inhibitor of growth family member 4 [Source:NCBI gene;Acc:101991592]
ENSMOCG00000020167	Zbtb43	zinc finger and BTB domain containing 43 [Source:NCBI gene;Acc:101993197]
ENSMOCG00000005187	Mycbp2	MYC binding protein 2 [Source:NCBI gene;Acc:101994910]
ENSMOCG00000015433	Jph1	junctophilin 1 [Source:NCBI gene;Acc:101994601]
ENSMOCG00000022004	Pvalb	parvalbumin [Source:NCBI gene;Acc:101988913]
ENSMOCG00000021520	Sppl2b	signal peptide peptidase like 2B [Source:NCBI gene;Acc:101987704]
ENSMOCG00000005441	Pafah1b1	platelet activating factor acetylhydrolase 1b regulatory subunit 1 [Source:NCBI gene;Acc:101996675]
ENSMOCG00000010340	Strada	STE20 related adaptor alpha [Source:NCBI gene;Acc:101985584]
ENSMOCG00000015353	Fabp7	fatty acid binding protein 7 [Source:NCBI gene;Acc:101981483]
ENSMOCG00000002542		nitric oxide synthase interacting protein [Source:NCBI gene;Acc:101996645]
ENSMOCG00000018820	Pknox2	PBX/knotted 1 homeobox 2 [Source:NCBI gene;Acc:101990676]
ENSMOCG00000020296	Zfp628	zinc finger protein 628 [Source:NCBI gene;Acc:102000403]
ENSMOCG00000011313	Kras	KRAS proto-oncogene, GTPase [Source:NCBI gene;Acc:102001397]
ENSMOCG00000016183		reticulon 4 [Source:NCBI gene;Acc:101980256]
ENSMOCG00000003004		60S acidic ribosomal protein P1 [Source:NCBI gene;Acc:101988888]
ENSMOCG00000006679	Hdlbp	high density lipoprotein binding protein [Source:NCBI gene;Acc:101994997]
ENSMOCG00000004483	Ccdc12	coiled-coil domain containing 12 [Source:NCBI gene;Acc:101985582]
ENSMOCG00000001737	Nfasc	neurofascin [Source:NCBI gene;Acc:101996009]
ENSMOCG00000014103	Slc35f3	solute carrier family 35 member F3 [Source:NCBI gene;Acc:101986327]
ENSMOCG00000023038	Hbs1l	HBS1 like translational GTPase [Source:NCBI gene;Acc:101992331]
ENSMOCG00000013425
ENSMOCG00000014595	Tmbim1	transmembrane BAX inhibitor motif containing 1 [Source:NCBI gene;Acc:101999456]
ENSMOCG00000013210	Nfatc2ip	nuclear factor of activated T cells 2 interacting protein [Source:NCBI gene;Acc:101988898]
ENSMOCG00000002237	Tmem203	transmembrane protein 203 [Source:NCBI gene;Acc:101997409]
ENSMOCG00000010270	Cc2d1b	coiled-coil and C2 domain containing 1B [Source:MGI Symbol;Acc:MGI:2443076]
ENSMOCG00000007962	Mapt	microtubule associated protein tau [Source:NCBI gene;Acc:102001153]
ENSMOCG00000019619	Rnf115	ring finger protein 115 [Source:NCBI gene;Acc:101994400]
ENSMOCG00000021372	Rsrc1	arginine and serine rich coiled-coil 1 [Source:NCBI gene;Acc:102001868]
ENSMOCG00000003653	Mtpn	myotrophin [Source:NCBI gene;Acc:101982052]
ENSMOCG00000003853	Psmg2	proteasome assembly chaperone 2 [Source:NCBI gene;Acc:101993056]
ENSMOCG00000016663	Ywhab	tyrosine 3-monooxygenase/tryptophan 5-monooxygenase activation protein beta [Source:NCBI gene;Acc:101989696]
ENSMOCG00000013931	Smc5	structural maintenance of chromosomes 5 [Source:NCBI gene;Acc:101980794]
ENSMOCG00000022800	Cabcoco1	ciliary associated calcium binding coiled-coil 1 [Source:NCBI gene;Acc:101995467]
ENSMOCG00000016655	Mtss2	MTSS I-BAR domain containing 2 [Source:NCBI gene;Acc:101993579]
ENSMOCG00000021720	Spryd3	SPRY domain containing 3 [Source:NCBI gene;Acc:101994786]
ENSMOCG00000007702	Zfp637	zinc finger protein 32 [Source:NCBI gene;Acc:101980284]
ENSMOCG00000013800		TRAF-type zinc finger domain containing 1 [Source:NCBI gene;Acc:101997495]
ENSMOCG00000009710	Tenm2	teneurin transmembrane protein 2 [Source:NCBI gene;Acc:101978898]
ENSMOCG00000022587	Fbxl7	F-box and leucine rich repeat protein 7 [Source:NCBI gene;Acc:101988923]
ENSMOCG00000019017	Dapk3	death associated protein kinase 3 [Source:NCBI gene;Acc:101982696]
ENSMOCG00000015796	Wdr55	WD repeat domain 55 [Source:NCBI gene;Acc:101997738]
ENSMOCG00000013095	Maf1	MAF1 homolog, negative regulator of RNA polymerase III [Source:NCBI gene;Acc:101999339]
ENSMOCG00000019374	Slx1b	SLX1 homolog A, structure-specific endonuclease subunit [Source:NCBI gene;Acc:101996689]
ENSMOCG00000017958	Necap2	NECAP endocytosis associated 2 [Source:NCBI gene;Acc:101981288]
ENSMOCG00000011008	Gosr1	golgi SNAP receptor complex member 1 [Source:NCBI gene;Acc:101981076]
ENSMOCG00000004269	Vldlr	very low density lipoprotein receptor [Source:NCBI gene;Acc:101988907]
ENSMOCG00000011271	Abhd16a	abhydrolase domain containing 16A [Source:NCBI gene;Acc:101989360]
ENSMOCG00000021844	Scap	SREBF chaperone [Source:NCBI gene;Acc:101983679]
ENSMOCG00000013238
ENSMOCG00000019018	Agpat1	1-acylglycerol-3-phosphate O-acyltransferase 1 [Source:NCBI gene;Acc:102001716]
ENSMOCG00000009885	Strn	striatin [Source:NCBI gene;Acc:101990061]
ENSMOCG00000021512	Cdh4	cadherin 4 [Source:MGI Symbol;Acc:MGI:99218]
ENSMOCG00000007178	Josd1	Josephin domain containing 1 [Source:NCBI gene;Acc:101998034]
ENSMOCG00000017789	Wnt1	Wnt family member 1 [Source:NCBI gene;Acc:102000893]
ENSMOCG00000018772	Fyn	FYN proto-oncogene, Src family tyrosine kinase [Source:NCBI gene;Acc:101996914]
ENSMOCG00000019490	Dek	DEK proto-oncogene [Source:NCBI gene;Acc:101999889]
ENSMOCG00000000929		peptidylprolyl cis/trans isomerase, NIMA-interacting 4 [Source:NCBI gene;Acc:101981022]
ENSMOCG00000009761	Tnip2	TNFAIP3 interacting protein 2 [Source:MGI Symbol;Acc:MGI:2386643]
ENSMOCG00000022441	Nras	NRAS proto-oncogene, GTPase [Source:NCBI gene;Acc:101988548]
ENSMOCG00000012913	Pwp1	PWP1 homolog, endonuclein [Source:NCBI gene;Acc:101999799]
ENSMOCG00000008371	Rgs8	regulator of G protein signaling 8 [Source:NCBI gene;Acc:101988943]
ENSMOCG00000016982	Pask	PAS domain containing serine/threonine kinase [Source:NCBI gene;Acc:101996061]
ENSMOCG00000008651	Sptbn1	spectrin beta, non-erythrocytic 1 [Source:NCBI gene;Acc:101981390]
ENSMOCG00000004106	Cluap1	clusterin associated protein 1 [Source:NCBI gene;Acc:101980123]
ENSMOCG00000001721	Ube2g2	ubiquitin conjugating enzyme E2 G2 [Source:NCBI gene;Acc:101996713]
ENSMOCG00000018960	Csde1	cold shock domain containing E1 [Source:NCBI gene;Acc:101988830]
ENSMOCG00000009289	Lamtor4	late endosomal/lysosomal adaptor, MAPK and MTOR activator 4 [Source:NCBI gene;Acc:102001039]
ENSMOCG00000010626	Pex11a	peroxisomal biogenesis factor 11 alpha [Source:NCBI gene;Acc:101994688]
ENSMOCG00000009567	Dpm3	dolichyl-phosphate mannosyltransferase subunit 3, regulatory [Source:NCBI gene;Acc:101998188]
ENSMOCG00000015663	Ralgapa2	Ral GTPase activating protein catalytic alpha subunit 2 [Source:NCBI gene;Acc:101985756]
ENSMOCG00000016469	Faf1	Fas associated factor 1 [Source:NCBI gene;Acc:101988998]
ENSMOCG00000009461	Rfx1	regulatory factor X1 [Source:NCBI gene;Acc:101998212]
ENSMOCG00000011288	Usp25	ubiquitin specific peptidase 25 [Source:NCBI gene;Acc:101999651]
ENSMOCG00000015668
ENSMOCG00000006569	Cemip	cell migration inducing hyaluronidase 1 [Source:NCBI gene;Acc:101985903]
ENSMOCG00000009285	Zfp128	zinc finger protein 8 [Source:NCBI gene;Acc:101989017]
ENSMOCG00000007337	1600014C10Rik	chromosome unknown C19orf12 homolog [Source:NCBI gene;Acc:101992823]
ENSMOCG00000020901	Man1a2	mannosidase alpha class 1A member 2 [Source:NCBI gene;Acc:101981305]
ENSMOCG00000008551	Dtwd2	DTW domain containing 2 [Source:NCBI gene;Acc:102002198]
ENSMOCG00000022529	Arhgef12	Rho guanine nucleotide exchange factor 12 [Source:NCBI gene;Acc:101999487]
ENSMOCG00000003954	Asxl2	ASXL transcriptional regulator 2 [Source:NCBI gene;Acc:101990451]
ENSMOCG00000015265	Rab3c	RAB3C, member RAS oncogene family [Source:NCBI gene;Acc:101983815]
ENSMOCG00000022272	Vps37b	VPS37B subunit of ESCRT-I [Source:NCBI gene;Acc:102000201]
ENSMOCG00000021886	Trim35	tripartite motif containing 35 [Source:NCBI gene;Acc:101999891]
ENSMOCG00000017242	Ino80e	INO80 complex subunit E [Source:NCBI gene;Acc:102001068]
ENSMOCG00000017652	Kcnv1	potassium voltage-gated channel modifier subfamily V member 1 [Source:NCBI gene;Acc:102000957]
ENSMOCG00000005587	Tab3	TGF-beta activated kinase 1 (MAP3K7) binding protein 3 [Source:NCBI gene;Acc:101992274]
ENSMOCG00000013590	Homer3	homer scaffold protein 3 [Source:NCBI gene;Acc:101984070]
ENSMOCG00000018727	Macir	linkage group 4 C5orf30 homolog [Source:NCBI gene;Acc:101985918]
ENSMOCG00000016930	Pdcd5	programmed cell death 5 [Source:NCBI gene;Acc:101995039]
ENSMOCG00000017091	Pnpla8	patatin like phospholipase domain containing 8 [Source:NCBI gene;Acc:102002792]
ENSMOCG00000001980	Abtb1	ankyrin repeat and BTB domain containing 1 [Source:NCBI gene;Acc:101991780]
ENSMOCG00000004031	Arpin	arpin [Source:NCBI gene;Acc:101992978]
ENSMOCG00000019391	Htt	huntingtin [Source:NCBI gene;Acc:101990285]
ENSMOCG00000013489	Ell	elongation factor for RNA polymerase II [Source:NCBI gene;Acc:101990312]
ENSMOCG00000005600		acyl-coenzyme A thioesterase 1 [Source:NCBI gene;Acc:101988291]
ENSMOCG00000022802	Ccdc181	coiled-coil domain containing 181 [Source:NCBI gene;Acc:101998166]
ENSMOCG00000003454	Prxl2b	peroxiredoxin like 2B [Source:NCBI gene;Acc:101996283]
ENSMOCG00000013405	Alkbh2	alkB homolog 2, alpha-ketoglutarate dependent dioxygenase [Source:NCBI gene;Acc:101985564]
ENSMOCG00000021041	Cmas	cytidine monophosphate N-acetylneuraminic acid synthetase [Source:NCBI gene;Acc:101997392]
ENSMOCG00000008950	Ccdc120	coiled-coil domain containing 120 [Source:NCBI gene;Acc:101995657]
ENSMOCG00000021391	Kctd3	potassium channel tetramerization domain containing 3 [Source:NCBI gene;Acc:101999318]
ENSMOCG00000000501	Atrn	attractin [Source:NCBI gene;Acc:101989708]
ENSMOCG00000011629	Ric3	RIC3 acetylcholine receptor chaperone [Source:NCBI gene;Acc:101988989]
ENSMOCG00000002853	Rasgrp4	RAS guanyl releasing protein 4 [Source:NCBI gene;Acc:102001766]
ENSMOCG00000015697	Mark2	microtubule affinity regulating kinase 2 [Source:NCBI gene;Acc:101990898]
ENSMOCG00000003508
ENSMOCG00000001662	Adgrd1	adhesion G protein-coupled receptor D1 [Source:NCBI gene;Acc:101989801]
ENSMOCG00000020239		translocase of outer mitochondrial membrane 5 [Source:NCBI gene;Acc:101992334]
ENSMOCG00000002641	Nfix	nuclear factor I X [Source:NCBI gene;Acc:101978983]
ENSMOCG00000012767	Usp45	ubiquitin specific petidase 45 [Source:MGI Symbol;Acc:MGI:101850]
ENSMOCG00000003424
ENSMOCG00000011542	Adipor1	adiponectin receptor 1 [Source:NCBI gene;Acc:101980594]
ENSMOCG00000017622	Mapk4	mitogen-activated protein kinase 4 [Source:NCBI gene;Acc:102001089]
ENSMOCG00000006707	Dgkh	diacylglycerol kinase eta [Source:NCBI gene;Acc:101979655]
ENSMOCG00000018917		egl-9 family hypoxia inducible factor 1 [Source:NCBI gene;Acc:101980109]
ENSMOCG00000021076	Adss	adenylosuccinate synthase 2 [Source:NCBI gene;Acc:101987296]
ENSMOCG00000017155	Osbpl6	oxysterol binding protein like 6 [Source:NCBI gene;Acc:102001421]
ENSMOCG00000013944	Hars2	probable histidine--tRNA ligase, mitochondrial [Source:NCBI gene;Acc:101998040]
ENSMOCG00000013641	Fundc2	FUN14 domain containing 2 [Source:NCBI gene;Acc:101993984]
ENSMOCG00000009089	Mtor	mechanistic target of rapamycin kinase [Source:NCBI gene;Acc:101988245]
ENSMOCG00000011900		tau tubulin kinase 2 [Source:NCBI gene;Acc:101992440]
ENSMOCG00000003510	Soga1	suppressor of glucose, autophagy associated 1 [Source:NCBI gene;Acc:101987909]
ENSMOCG00000002096	Fhit	fragile histidine triad diadenosine triphosphatase [Source:NCBI gene;Acc:101998755]
ENSMOCG00000016830	Crebbp	CREB binding protein [Source:NCBI gene;Acc:101981524]
ENSMOCG00000018194	Kmt2a	lysine methyltransferase 2A [Source:NCBI gene;Acc:101990679]
ENSMOCG00000005109
ENSMOCG00000018594	Mrpl11	mitochondrial ribosomal protein L11 [Source:NCBI gene;Acc:101996874]
ENSMOCG00000020934	Gnl1	G protein nucleolar 1 (putative) [Source:NCBI gene;Acc:101990694]
ENSMOCG00000000710	Slc25a37	solute carrier family 25 member 37 [Source:NCBI gene;Acc:101991002]
ENSMOCG00000019626	Zmym2	zinc finger MYM-type containing 2 [Source:NCBI gene;Acc:101984471]
ENSMOCG00000011081	Rnf216	ring finger protein 216 [Source:NCBI gene;Acc:102001322]
ENSMOCG00000011568	Snx4	sorting nexin 4 [Source:NCBI gene;Acc:101986414]
ENSMOCG00000020069	Slc2a3	solute carrier family 2, facilitated glucose transporter member 3 [Source:NCBI gene;Acc:102002880]
ENSMOCG00000014037	Cyp2w1	cytochrome P450 2W1 [Source:NCBI gene;Acc:101983196]
ENSMOCG00000000442	Iqsec1	IQ motif and Sec7 domain ArfGEF 1 [Source:NCBI gene;Acc:101997779]
ENSMOCG00000020688	Chrnb2	cholinergic receptor nicotinic beta 2 subunit [Source:NCBI gene;Acc:101981342]
ENSMOCG00000015925		coenzyme Q2, polyprenyltransferase [Source:NCBI gene;Acc:101998053]
ENSMOCG00000022809	Arhgap45	Rho GTPase activating protein 45 [Source:NCBI gene;Acc:101980539]
ENSMOCG00000001486		phosphatidylethanolamine binding protein 1 [Source:NCBI gene;Acc:101982247]
ENSMOCG00000014550	Ulk1	unc-51 like autophagy activating kinase 1 [Source:NCBI gene;Acc:101996921]
ENSMOCG00000017844	Dhrs7	dehydrogenase/reductase SDR family member 7 [Source:NCBI gene;Acc:101997875]
ENSMOCG00000000181	B3galnt2	beta-1,3-N-acetylgalactosaminyltransferase 2 [Source:NCBI gene;Acc:101987818]
ENSMOCG00000010869	Abcf1	ATP binding cassette subfamily F member 1 [Source:NCBI gene;Acc:101990979]
ENSMOCG00000012924
ENSMOCG00000012439	Gpc4	glypican 4 [Source:NCBI gene;Acc:101994020]
ENSMOCG00000001316	Ufm1	ubiquitin fold modifier 1 [Source:NCBI gene;Acc:101998173]
ENSMOCG00000006721	Rcan1	regulator of calcineurin 1 [Source:NCBI gene;Acc:101987931]
ENSMOCG00000020497	Rchy1	ring finger and CHY zinc finger domain containing 1 [Source:NCBI gene;Acc:102002950]
ENSMOCG00000009839	Bcl11b	BAF chromatin remodeling complex subunit BCL11B [Source:NCBI gene;Acc:101998635]
ENSMOCG00000019150	Ncf1	neutrophil cytosolic factor 1 [Source:NCBI gene;Acc:102000293]
ENSMOCG00000011434		mitogen-activated protein kinase kinase 7 [Source:NCBI gene;Acc:101988303]
ENSMOCG00000009375	Ndufs3	NADH:ubiquinone oxidoreductase core subunit S3 [Source:NCBI gene;Acc:101981944]
ENSMOCG00000022225	Ptgs1	prostaglandin-endoperoxide synthase 1 [Source:NCBI gene;Acc:101979817]
ENSMOCG00000020068	Gopc	golgi associated PDZ and coiled-coil motif containing [Source:NCBI gene;Acc:101999733]
ENSMOCG00000014607	Vars2	valyl-tRNA synthetase 2, mitochondrial [Source:MGI Symbol;Acc:MGI:1916165]
ENSMOCG00000019030		tripartite motif containing 59 [Source:NCBI gene;Acc:101982333]
ENSMOCG00000013565	Rev3l	REV3 like, DNA directed polymerase zeta catalytic subunit [Source:NCBI gene;Acc:101998533]
ENSMOCG00000018946	Tmco4	transmembrane and coiled-coil domains 4 [Source:NCBI gene;Acc:101991455]
ENSMOCG00000012812	Mbd6	methyl-CpG binding domain protein 6 [Source:NCBI gene;Acc:101999619]
ENSMOCG00000001534	Syp	synaptophysin [Source:NCBI gene;Acc:101993324]
ENSMOCG00000022839	Pak6	p21 (RAC1) activated kinase 6 [Source:NCBI gene;Acc:101997874]
ENSMOCG00000011223	Stat3	signal transducer and activator of transcription 3 [Source:NCBI gene;Acc:101987662]
ENSMOCG00000013639	Gabrg3	gamma-aminobutyric acid type A receptor gamma3 subunit [Source:NCBI gene;Acc:106144047]
ENSMOCG00000018370	Anapc2	anaphase promoting complex subunit 2 [Source:NCBI gene;Acc:101996365]
ENSMOCG00000009499	C1galt1	core 1 synthase, glycoprotein-N-acetylgalactosamine 3-beta-galactosyltransferase 1 [Source:NCBI gene;Acc:101980374]
ENSMOCG00000019670	Jazf1	JAZF zinc finger 1 [Source:NCBI gene;Acc:101980547]
ENSMOCG00000014491		glutathione S-transferase Mu 1 [Source:NCBI gene;Acc:101983854]
ENSMOCG00000022410
ENSMOCG00000013126	Usp54	ubiquitin specific peptidase 54 [Source:NCBI gene;Acc:101991705]
ENSMOCG00000010894	Ampd2	adenosine monophosphate deaminase 2 [Source:NCBI gene;Acc:101986713]
ENSMOCG00000014412	Wdr46	WD repeat domain 46 [Source:NCBI gene;Acc:101989398]
ENSMOCG00000007752	Reep2	receptor accessory protein 2 [Source:NCBI gene;Acc:101981642]
ENSMOCG00000020588	Eif4enif1	eukaryotic translation initiation factor 4E nuclear import factor 1 [Source:NCBI gene;Acc:101992451]
ENSMOCG00000020441	Plcd1	phospholipase C delta 1 [Source:NCBI gene;Acc:101980686]
ENSMOCG00000014047	Scn3a	sodium voltage-gated channel alpha subunit 3 [Source:NCBI gene;Acc:101992640]
ENSMOCG00000002209	Gtpbp4	GTP binding protein 4 [Source:NCBI gene;Acc:101980663]
ENSMOCG00000009516		golgi autoantigen, golgin subfamily b, macrogolgin 1 [Source:MGI Symbol;Acc:MGI:1099447]
ENSMOCG00000019141	Cela2a	chymotrypsin-like elastase family member 2A [Source:NCBI gene;Acc:101998875]
ENSMOCG00000015554	Hhipl1	HHIP like 1 [Source:NCBI gene;Acc:101999640]
ENSMOCG00000022230	Gramd2	GRAM domain containing 2A [Source:NCBI gene;Acc:101984818]
ENSMOCG00000013731	Cog7	component of oligomeric golgi complex 7 [Source:NCBI gene;Acc:101993706]
ENSMOCG00000019135	Unc13c	unc-13 homolog C [Source:NCBI gene;Acc:101981250]
ENSMOCG00000020887	Trhr	thyrotropin releasing hormone receptor [Source:NCBI gene;Acc:101980489]
ENSMOCG00000000674	Plec	plectin [Source:NCBI gene;Acc:101995081]
ENSMOCG00000011815	Cideb	cell death inducing DFFA like effector b [Source:NCBI gene;Acc:102000138]
ENSMOCG00000018211	Fst	follistatin [Source:NCBI gene;Acc:101992873]
ENSMOCG00000019098		ring finger protein 7 [Source:NCBI gene;Acc:101996928]
ENSMOCG00000022169	Nup214	nucleoporin 214 [Source:NCBI gene;Acc:101986046]
ENSMOCG00000021418	Sgcg	sarcoglycan gamma [Source:NCBI gene;Acc:101995953]
ENSMOCG00000002846	Cdk5rap1	CDK5 regulatory subunit associated protein 1 [Source:NCBI gene;Acc:101979893]
ENSMOCG00000011173		inosine triphosphatase [Source:NCBI gene;Acc:101990853]
ENSMOCG00000012356	Atp10b	ATPase phospholipid transporting 10B (putative) [Source:NCBI gene;Acc:101983489]
ENSMOCG00000022422	Grik4	glutamate ionotropic receptor kainate type subunit 4 [Source:NCBI gene;Acc:101999225]
ENSMOCG00000020611	Srm	spermidine synthase [Source:NCBI gene;Acc:101987224]
ENSMOCG00000006804	Pkd2l2	polycystic kidney disease 2-like 2 [Source:MGI Symbol;Acc:MGI:1858231]
ENSMOCG00000001204	Ptrhd1	peptidyl-tRNA hydrolase domain containing 1 [Source:NCBI gene;Acc:101993642]
ENSMOCG00000002565	Srrm3	serine/arginine repetitive matrix 3 [Source:NCBI gene;Acc:101986515]
ENSMOCG00000003916	Tgfb3	transforming growth factor beta 3 [Source:NCBI gene;Acc:101981669]
ENSMOCG00000001446		heterogeneous nuclear ribonucleoprotein K [Source:NCBI gene;Acc:101989386]
ENSMOCG00000016397	Ptprr	protein tyrosine phosphatase receptor type R [Source:NCBI gene;Acc:101991752]
ENSMOCG00000022048	Ankrd17	ankyrin repeat domain 17 [Source:NCBI gene;Acc:101998616]
ENSMOCG00000010749	Sec24b	SEC24 homolog B, COPII coat complex component [Source:NCBI gene;Acc:101985620]
ENSMOCG00000008557	Itgav	integrin subunit alpha V [Source:NCBI gene;Acc:101986423]
ENSMOCG00000022618	Wbp1l	WW domain binding protein 1 like [Source:NCBI gene;Acc:101982483]
ENSMOCG00000001173	Slc1a4	solute carrier family 1 member 4 [Source:NCBI gene;Acc:102002887]
ENSMOCG00000016595
ENSMOCG00000020259	Kdm1b	lysine (K)-specific demethylase 1B [Source:MGI Symbol;Acc:MGI:2145261]
ENSMOCG00000022982	Ppil1	peptidylprolyl isomerase like 1 [Source:NCBI gene;Acc:101994593]
ENSMOCG00000022205	Grik2	glutamate ionotropic receptor kainate type subunit 2 [Source:NCBI gene;Acc:101989220]
ENSMOCG00000008596	Ak2	adenylate kinase 2 [Source:NCBI gene;Acc:101985040]
ENSMOCG00000021631	Chmp6	charged multivesicular body protein 6 [Source:NCBI gene;Acc:101999049]
ENSMOCG00000013192		protocadherin beta-6 [Source:NCBI gene;Acc:106143732]
ENSMOCG00000016915	Ube2k	ubiquitin conjugating enzyme E2 K [Source:NCBI gene;Acc:101988558]
ENSMOCG00000006218	Pcnx2	pecanex 2 [Source:NCBI gene;Acc:101985484]
ENSMOCG00000013335	Tceanc2	transcription elongation factor A N-terminal and central domain containing 2 [Source:NCBI gene;Acc:101981915]
ENSMOCG00000003103	Ubxn8	UBX domain protein 8 [Source:MGI Symbol;Acc:MGI:1337129]
ENSMOCG00000021276	Ctcf	CCCTC-binding factor [Source:NCBI gene;Acc:101981421]
ENSMOCG00000014558	Pdzd11	PDZ domain containing 11 [Source:NCBI gene;Acc:101992781]
ENSMOCG00000001565	Ccng2	cyclin G2 [Source:NCBI gene;Acc:101986592]
ENSMOCG00000002234	S100a16	S100 calcium binding protein A16 [Source:NCBI gene;Acc:101994448]
ENSMOCG00000017833	Smn1	survival of motor neuron 1, telomeric [Source:NCBI gene;Acc:101984856]
ENSMOCG00000020999
ENSMOCG00000008949	2610008E11Rik	zinc finger protein 883-like [Source:NCBI gene;Acc:101990351]
ENSMOCG00000020894	Pdss1	decaprenyl diphosphate synthase subunit 1 [Source:NCBI gene;Acc:101991940]
ENSMOCG00000012649	Mrpl46	mitochondrial ribosomal protein L46 [Source:NCBI gene;Acc:102000719]
ENSMOCG00000006753	Rrp12	ribosomal RNA processing 12 homolog [Source:NCBI gene;Acc:101997630]
ENSMOCG00000011605	Eif3d	eukaryotic translation initiation factor 3 subunit D [Source:NCBI gene;Acc:101989959]
ENSMOCG00000001659	Elovl6	ELOVL fatty acid elongase 6 [Source:NCBI gene;Acc:101983447]
ENSMOCG00000019441		protein arginine N-methyltransferase 1-like [Source:NCBI gene;Acc:101986422]
ENSMOCG00000012790	Pkia	cAMP-dependent protein kinase inhibitor alpha [Source:NCBI gene;Acc:101990837]
ENSMOCG00000015010	Gpr37l1	G protein-coupled receptor 37 like 1 [Source:NCBI gene;Acc:101984439]
ENSMOCG00000013871	Zfp644	zinc finger protein 644 [Source:MGI Symbol;Acc:MGI:1277212]
ENSMOCG00000018818	Zranb2	zinc finger RANBP2-type containing 2 [Source:NCBI gene;Acc:101991280]
ENSMOCG00000022898	Tap2	transporter 2, ATP-binding cassette, sub-family B (MDR/TAP) [Source:MGI Symbol;Acc:MGI:98484]
ENSMOCG00000019685	Arl2	ADP ribosylation factor like GTPase 2 [Source:NCBI gene;Acc:101995941]
ENSMOCG00000013701	Hif1an	hypoxia inducible factor 1 subunit alpha inhibitor [Source:NCBI gene;Acc:101988535]
ENSMOCG00000002760		RAB7A, member RAS oncogene family [Source:NCBI gene;Acc:101987538]
ENSMOCG00000016821	Zfp653	zinc finger protein 653 [Source:NCBI gene;Acc:101987379]
ENSMOCG00000001926	Snx12	sorting nexin 12 [Source:NCBI gene;Acc:101989288]
ENSMOCG00000018462	Hgs	hepatocyte growth factor-regulated tyrosine kinase substrate [Source:NCBI gene;Acc:101980513]
ENSMOCG00000006184
ENSMOCG00000000854	Akr1b3	aldo-keto reductase family 1 member B [Source:NCBI gene;Acc:102000665]
ENSMOCG00000005238	Galnt14	polypeptide N-acetylgalactosaminyltransferase 14 [Source:MGI Symbol;Acc:MGI:1918935]
ENSMOCG00000010278	Pla1a	phospholipase A1 member A [Source:NCBI gene;Acc:101998276]
ENSMOCG00000003344	Irf5	interferon regulatory factor 5 [Source:NCBI gene;Acc:101987457]
ENSMOCG00000021702
ENSMOCG00000009950	Fcer1g	Fc fragment of IgE receptor Ig [Source:NCBI gene;Acc:101981360]
ENSMOCG00000003326	Kif3b	kinesin family member 3B [Source:NCBI gene;Acc:101997665]
ENSMOCG00000018922
ENSMOCG00000009786	Itpripl1	ITPRIP like 1 [Source:NCBI gene;Acc:101996916]
ENSMOCG00000002123	Senp6	SUMO specific peptidase 6 [Source:NCBI gene;Acc:101988688]
ENSMOCG00000022103	Cdk9	cyclin dependent kinase 9 [Source:NCBI gene;Acc:101999018]
ENSMOCG00000006102		RING1 and YY1 binding protein [Source:NCBI gene;Acc:101992529]
ENSMOCG00000004786	Neurod2	neuronal differentiation 2 [Source:NCBI gene;Acc:101984149]
ENSMOCG00000012777		carbohydrate sulfotransferase 14 [Source:NCBI gene;Acc:102000456]
ENSMOCG00000002694	Bcl6	BCL6 transcription repressor [Source:NCBI gene;Acc:101983477]
ENSMOCG00000017816	Gzf1	GDNF inducible zinc finger protein 1 [Source:NCBI gene;Acc:101981333]
ENSMOCG00000015117		predicted gene 17190 [Source:MGI Symbol;Acc:MGI:4938017]
ENSMOCG00000018553	Nit2	nitrilase family member 2 [Source:NCBI gene;Acc:101989228]
ENSMOCG00000013635	Cplx2	complexin 2 [Source:NCBI gene;Acc:101988252]
ENSMOCG00000019480		ceramide transporter 1 [Source:NCBI gene;Acc:101994501]
ENSMOCG00000001052	Atxn7l1	ataxin 7 like 1 [Source:NCBI gene;Acc:101990182]
ENSMOCG00000013096		peptidylprolyl isomerase like 3 [Source:NCBI gene;Acc:101993664]
ENSMOCG00000020882	Atxn2l	ataxin 2 like [Source:NCBI gene;Acc:101992487]
ENSMOCG00000017619	Arid1b	AT-rich interaction domain 1B [Source:NCBI gene;Acc:102002603]
ENSMOCG00000022178	Rfwd3	ring finger and WD repeat domain 3 [Source:NCBI gene;Acc:101989141]
ENSMOCG00000012890	Arhgef3	Rho guanine nucleotide exchange factor 3 [Source:NCBI gene;Acc:101998946]
ENSMOCG00000020041	Bbx	BBX high mobility group box domain containing [Source:NCBI gene;Acc:101992806]
ENSMOCG00000019481	Ttc9c	tetratricopeptide repeat domain 9C [Source:NCBI gene;Acc:102000793]
ENSMOCG00000007692	Coa7	cytochrome c oxidase assembly factor 7 [Source:NCBI gene;Acc:101989185]
ENSMOCG00000005078	Ing2	inhibitor of growth family member 2 [Source:NCBI gene;Acc:101988280]
ENSMOCG00000013282	Celsr2	cadherin EGF LAG seven-pass G-type receptor 2 [Source:NCBI gene;Acc:101990388]
ENSMOCG00000009205	Prickle2	prickle planar cell polarity protein 2 [Source:NCBI gene;Acc:101980754]
ENSMOCG00000010555	Col24a1	collagen, type XXIV, alpha 1 [Source:MGI Symbol;Acc:MGI:1918605]
ENSMOCG00000010966	Lpcat2	lysophosphatidylcholine acyltransferase 2 [Source:NCBI gene;Acc:101986827]
ENSMOCG00000017848	Tlk1	tousled like kinase 1 [Source:NCBI gene;Acc:101982442]
ENSMOCG00000012486	Asf1a	anti-silencing function 1A histone chaperone [Source:NCBI gene;Acc:102001579]
ENSMOCG00000022910		cell division cycle 5 like [Source:NCBI gene;Acc:102002489]
ENSMOCG00000000021	ATP8	ATP synthase F0 subunit 8 [Source:NCBI gene;Acc:26045302]
ENSMOCG00000021899	Trip12	thyroid hormone receptor interactor 12 [Source:NCBI gene;Acc:101986303]
ENSMOCG00000017301	Arhgef28	Rho guanine nucleotide exchange factor 28 [Source:NCBI gene;Acc:101990908]
ENSMOCG00000018294	Insyn2a	inhibitory synaptic factor 2A [Source:NCBI gene;Acc:101994774]
ENSMOCG00000020579	Hnrnph1	heterogeneous nuclear ribonucleoprotein H1 [Source:NCBI gene;Acc:102002739]
ENSMOCG00000017196	Rnf217	ring finger protein 217 [Source:NCBI gene;Acc:101983739]
ENSMOCG00000002854	Vgll3	vestigial like family member 3 [Source:NCBI gene;Acc:101982340]
ENSMOCG00000006013	Gpr45	G protein-coupled receptor 45 [Source:NCBI gene;Acc:102001659]
ENSMOCG00000002552	Smg1	SMG1 nonsense mediated mRNA decay associated PI3K related kinase [Source:NCBI gene;Acc:101985132]
ENSMOCG00000008162	Tmem254	transmembrane protein 254 [Source:NCBI gene;Acc:101980967]
ENSMOCG00000002197	Slc7a2	solute carrier family 7 member 2 [Source:NCBI gene;Acc:101999462]
ENSMOCG00000014181	Sharpin	SHANK associated RH domain interactor [Source:NCBI gene;Acc:101999608]
ENSMOCG00000019743	Tsg101	tumor susceptibility 101 [Source:NCBI gene;Acc:101981309]
ENSMOCG00000018757	Cks1b	CDC28 protein kinase regulatory subunit 1B [Source:NCBI gene;Acc:102002804]
ENSMOCG00000001188	Rbm46	RNA binding motif protein 46 [Source:NCBI gene;Acc:101996352]
ENSMOCG00000000653	Tmem198b	transmembrane protein 198-like [Source:NCBI gene;Acc:101994085]
ENSMOCG00000005272	1700013F07Rik	chromosome unknown C1orf194 homolog [Source:NCBI gene;Acc:101991985]
ENSMOCG00000012479	Tmtc2	transmembrane O-mannosyltransferase targeting cadherins 2 [Source:NCBI gene;Acc:101983719]
ENSMOCG00000016375
ENSMOCG00000020810	Tmod2	tropomodulin 2 [Source:NCBI gene;Acc:102001603]
ENSMOCG00000013009	Sel1l3	SEL1L family member 3 [Source:NCBI gene;Acc:101999270]
ENSMOCG00000013106		KIAA1143 ortholog [Source:NCBI gene;Acc:101999129]
ENSMOCG00000014216		proline rich 13 [Source:MGI Symbol;Acc:MGI:1913401]
ENSMOCG00000005942	Polr1b	RNA polymerase I subunit B [Source:NCBI gene;Acc:102002700]
ENSMOCG00000014685	Donson	downstream neighbor of SON [Source:NCBI gene;Acc:101992352]
ENSMOCG00000017043	Atpaf1	ATP synthase mitochondrial F1 complex assembly factor 1 [Source:NCBI gene;Acc:101994850]
ENSMOCG00000019690	Morc2a	MORC family CW-type zinc finger 2 [Source:NCBI gene;Acc:101998081]
ENSMOCG00000014971	Mrpl41	mitochondrial ribosomal protein L41 [Source:NCBI gene;Acc:101980955]
ENSMOCG00000022696		nucleolar complex associated 4 homolog [Source:NCBI gene;Acc:101995595]
ENSMOCG00000013980	Pik3ca	phosphatidylinositol-4,5-bisphosphate 3-kinase catalytic subunit alpha [Source:NCBI gene;Acc:101986789]
ENSMOCG00000006200	Top1	DNA topoisomerase I [Source:NCBI gene;Acc:102001393]
ENSMOCG00000015948	Mkx	mohawk homeobox [Source:NCBI gene;Acc:101983888]
ENSMOCG00000022097	Prr7	proline rich 7, synaptic [Source:NCBI gene;Acc:101999890]
ENSMOCG00000016254	Dact1	dishevelled binding antagonist of beta catenin 1 [Source:NCBI gene;Acc:102000931]
ENSMOCG00000012312	Nppc	natriuretic peptide C [Source:NCBI gene;Acc:101984209]
ENSMOCG00000016443	Cttn	cortactin [Source:NCBI gene;Acc:101994482]
ENSMOCG00000020914	Fam210a	family with sequence similarity 210 member A [Source:NCBI gene;Acc:101995374]
ENSMOCG00000008592	Fam136a	family with sequence similarity 136 member A [Source:NCBI gene;Acc:102000093]
ENSMOCG00000011872	Clip3	CAP-Gly domain containing linker protein 3 [Source:NCBI gene;Acc:101984119]
ENSMOCG00000017822	Iars2	isoleucyl-tRNA synthetase 2, mitochondrial [Source:NCBI gene;Acc:101993978]
ENSMOCG00000022676	Susd3	sushi domain containing 3 [Source:NCBI gene;Acc:101979297]
ENSMOCG00000002287
ENSMOCG00000001808	2810459M11Rik	linkage group 4 C2orf72 homolog [Source:NCBI gene;Acc:101987713]
ENSMOCG00000010904	Mgst2	microsomal glutathione S-transferase 2 [Source:MGI Symbol;Acc:MGI:2448481]
ENSMOCG00000016349
ENSMOCG00000020604	Nkd2	NKD inhibitor of WNT signaling pathway 2 [Source:NCBI gene;Acc:101982979]
ENSMOCG00000014042	Tada1	transcriptional adaptor 1 [Source:NCBI gene;Acc:101996489]
ENSMOCG00000002216
ENSMOCG00000005814	Tbca	tubulin folding cofactor A [Source:NCBI gene;Acc:102001837]
ENSMOCG00000014771	Pip4k2a	phosphatidylinositol-5-phosphate 4-kinase type 2 alpha [Source:NCBI gene;Acc:101988063]
ENSMOCG00000020906	Zdhhc20	zinc finger, DHHC domain containing 20 [Source:MGI Symbol;Acc:MGI:1923215]
ENSMOCG00000019806	Gp1bb	glycoprotein Ib platelet subunit beta [Source:NCBI gene;Acc:101981256]
ENSMOCG00000016056	Serinc1	serine incorporator 1 [Source:NCBI gene;Acc:101980931]
ENSMOCG00000014345	Cdh20	cadherin 20 [Source:NCBI gene;Acc:101996106]
ENSMOCG00000004373	Stk32c	serine/threonine kinase 32C [Source:NCBI gene;Acc:102002462]
ENSMOCG00000017237	Nop2	NOP2 nucleolar protein [Source:NCBI gene;Acc:101994434]
ENSMOCG00000017194	Trio	trio Rho guanine nucleotide exchange factor [Source:NCBI gene;Acc:101990534]
ENSMOCG00000008619	Cbl	Cbl proto-oncogene [Source:NCBI gene;Acc:101980404]
ENSMOCG00000021080
ENSMOCG00000015175
ENSMOCG00000018909	Slc39a10	solute carrier family 39 member 10 [Source:NCBI gene;Acc:101999833]
ENSMOCG00000012092	Syne3	spectrin repeat containing nuclear envelope family member 3 [Source:NCBI gene;Acc:101993655]
ENSMOCG00000018117		ankyrin 2 [Source:NCBI gene;Acc:101979678]
ENSMOCG00000002477	Hace1	HECT domain and ankyrin repeat containing E3 ubiquitin protein ligase 1 [Source:NCBI gene;Acc:101989348]
ENSMOCG00000021050	Dgka	diacylglycerol kinase alpha [Source:NCBI gene;Acc:101995533]
ENSMOCG00000008938	Ranbp9	RAN binding protein 9 [Source:NCBI gene;Acc:101994107]
ENSMOCG00000010127	Zfp511	zinc finger protein 511 [Source:NCBI gene;Acc:101982100]
ENSMOCG00000021077		PR/SET domain 2 [Source:NCBI gene;Acc:101996779]
ENSMOCG00000002707
ENSMOCG00000006930	Clptm1l	CLPTM1-like [Source:MGI Symbol;Acc:MGI:2442892]
ENSMOCG00000012828	Topbp1	DNA topoisomerase II binding protein 1 [Source:NCBI gene;Acc:101982170]
ENSMOCG00000017862	Pkd2	polycystin 2, transient receptor potential cation channel [Source:MGI Symbol;Acc:MGI:1099818]
ENSMOCG00000012670	Ptprc	protein tyrosine phosphatase, receptor type, C [Source:MGI Symbol;Acc:MGI:97810]
ENSMOCG00000001212	Nudt17	nudix hydrolase 17 [Source:NCBI gene;Acc:101993635]
ENSMOCG00000009663	Pxylp1	2-phosphoxylose phosphatase 1 [Source:NCBI gene;Acc:101997993]
ENSMOCG00000017162	Saysd1	SAYSVFN motif domain containing 1 [Source:MGI Symbol;Acc:MGI:1914759]
ENSMOCG00000022648	Them6	thioesterase superfamily member 6 [Source:NCBI gene;Acc:101989382]
ENSMOCG00000019974	Vps13a	vacuolar protein sorting 13 homolog A [Source:NCBI gene;Acc:101992298]
ENSMOCG00000021441	Nsmce1	NSE1 homolog, SMC5-SMC6 complex component [Source:NCBI gene;Acc:101985705]
ENSMOCG00000021653	Dclre1a	DNA cross-link repair 1A [Source:NCBI gene;Acc:101984460]
ENSMOCG00000004856	Pcdh17	protocadherin 17 [Source:NCBI gene;Acc:101983306]
ENSMOCG00000010295	Lrrc1	leucine rich repeat containing 1 [Source:NCBI gene;Acc:101997811]
ENSMOCG00000000594	Dctn2	dynactin subunit 2 [Source:NCBI gene;Acc:101998986]
ENSMOCG00000009746	Arhgef1	Rho guanine nucleotide exchange factor (GEF) 1 [Source:MGI Symbol;Acc:MGI:1353510]
ENSMOCG00000004033	Ccdc126	coiled-coil domain containing 126 [Source:NCBI gene;Acc:101985916]
ENSMOCG00000023031	Gemin2	gem nuclear organelle associated protein 2 [Source:NCBI gene;Acc:101991498]
ENSMOCG00000017554	Pelo	pelota mRNA surveillance and ribosome rescue factor [Source:NCBI gene;Acc:101993919]
ENSMOCG00000014406	Gnpat	glyceronephosphate O-acyltransferase [Source:NCBI gene;Acc:101982911]
ENSMOCG00000001164	Tor4a	torsin family 4 member A [Source:NCBI gene;Acc:102001141]
ENSMOCG00000006025
ENSMOCG00000008512
ENSMOCG00000014113	Ube2o	ubiquitin conjugating enzyme E2 O [Source:NCBI gene;Acc:101981715]
ENSMOCG00000003735
ENSMOCG00000016931	Dazap1	DAZ associated protein 1 [Source:NCBI gene;Acc:101999353]
ENSMOCG00000005717	Slc8a2	solute carrier family 8 member A2 [Source:NCBI gene;Acc:102001663]
ENSMOCG00000018315	Zbtb9	zinc finger and BTB domain containing 9 [Source:NCBI gene;Acc:101986107]
ENSMOCG00000006928	Efnb3	ephrin B3 [Source:NCBI gene;Acc:101979551]
ENSMOCG00000001860		FCF1 rRNA-processing protein [Source:NCBI gene;Acc:101998537]
ENSMOCG00000002368		ubiquitin conjugating enzyme E2 V2 [Source:NCBI gene;Acc:101983870]
ENSMOCG00000018131	Gemin5	gem nuclear organelle associated protein 5 [Source:NCBI gene;Acc:101985697]
ENSMOCG00000011858	Ubr2	ubiquitin protein ligase E3 component n-recognin 2 [Source:NCBI gene;Acc:101998247]
ENSMOCG00000006633	Pycrl	pyrroline-5-carboxylate reductase 3 [Source:NCBI gene;Acc:101990042]
ENSMOCG00000011199		vacuolar protein-sorting-associated protein 36 [Source:NCBI gene;Acc:101998348]
ENSMOCG00000010707	Ubxn1	UBX domain protein 1 [Source:NCBI gene;Acc:102002284]
ENSMOCG00000003236	Nubp1	nucleotide binding protein 1 [Source:NCBI gene;Acc:101997917]
ENSMOCG00000016968	Flt4	fms related tyrosine kinase 4 [Source:NCBI gene;Acc:101993603]
ENSMOCG00000001865	Wdfy3	WD repeat and FYVE domain containing 3 [Source:MGI Symbol;Acc:MGI:1096875]
ENSMOCG00000005924	Zfp367	zinc finger protein 367 [Source:NCBI gene;Acc:102000983]
ENSMOCG00000010430	D3Ertd751e	chromosome 1 C4orf33 homolog [Source:NCBI gene;Acc:101988476]
ENSMOCG00000016511	Elk4	ETS transcription factor ELK4 [Source:NCBI gene;Acc:101991715]
ENSMOCG00000021660	Zfp821	zinc finger protein 821 [Source:NCBI gene;Acc:101997791]
ENSMOCG00000016890	Ddx39a	DExD-box helicase 39A [Source:NCBI gene;Acc:101994764]
ENSMOCG00000010633	Gsap	gamma-secretase activating protein [Source:MGI Symbol;Acc:MGI:2442259]
ENSMOCG00000013365	Kctd17	potassium channel tetramerization domain containing 17 [Source:NCBI gene;Acc:101985991]
ENSMOCG00000016859		electron transfer flavoprotein subunit beta lysine methyltransferase [Source:NCBI gene;Acc:101987447]
ENSMOCG00000016265	Sec22b	SEC22 homolog B, vesicle trafficking protein [Source:NCBI gene;Acc:101999350]
ENSMOCG00000008125	Fkbp7	FKBP prolyl isomerase 7 [Source:NCBI gene;Acc:102002431]
ENSMOCG00000001877	Phyh	phytanoyl-CoA 2-hydroxylase [Source:NCBI gene;Acc:101995261]
ENSMOCG00000002307	Ddhd2	DDHD domain containing 2 [Source:NCBI gene;Acc:102000649]
ENSMOCG00000005473	Tor2a	torsin family 2 member A [Source:NCBI gene;Acc:101997796]
ENSMOCG00000019553	Csrnp2	cysteine and serine rich nuclear protein 2 [Source:NCBI gene;Acc:101985533]
ENSMOCG00000004259	Rpe65	retinoid isomerohydrolase RPE65 [Source:NCBI gene;Acc:101986959]
ENSMOCG00000016449	Psmc6	proteasome 26S subunit, ATPase 6 [Source:NCBI gene;Acc:101995155]
ENSMOCG00000016301
ENSMOCG00000001297	Taf1	TATA-box binding protein associated factor 1 [Source:NCBI gene;Acc:101982692]
ENSMOCG00000020109
ENSMOCG00000022242	Nfkbia	NFKB inhibitor alpha [Source:NCBI gene;Acc:101999004]
ENSMOCG00000016777	Robo2	roundabout guidance receptor 2 [Source:NCBI gene;Acc:102001411]
ENSMOCG00000003429		RNA binding protein with serine rich domain 1 [Source:NCBI gene;Acc:101990115]
ENSMOCG00000004069	Zmiz2	zinc finger, MIZ-type containing 2 [Source:MGI Symbol;Acc:MGI:106374]
ENSMOCG00000018600		40S ribosomal protein S11-like [Source:NCBI gene;Acc:101986200]
ENSMOCG00000000582	Mras	muscle RAS oncogene homolog [Source:NCBI gene;Acc:101994250]
ENSMOCG00000014122	Olfml2b	olfactomedin like 2B [Source:NCBI gene;Acc:102000691]
ENSMOCG00000012891	Pex1	peroxisomal biogenesis factor 1 [Source:NCBI gene;Acc:101993420]
ENSMOCG00000011261	Eef1aknmt	eEF1A lysine and N-terminal methyltransferase [Source:NCBI gene;Acc:101990074]
ENSMOCG00000011375	Dlx2	distal-less homeobox 2 [Source:NCBI gene;Acc:101986710]
ENSMOCG00000000358		solute carrier family 35 member E1 [Source:NCBI gene;Acc:101997751]
ENSMOCG00000005082	Aff3	AF4/FMR2 family member 3 [Source:NCBI gene;Acc:101990922]
ENSMOCG00000004441		glutathione S-transferase, alpha 3 [Source:MGI Symbol;Acc:MGI:95856]
ENSMOCG00000015091	Rabep1	rabaptin, RAB GTPase binding effector protein 1 [Source:NCBI gene;Acc:101995731]
ENSMOCG00000014619	Iglon5	IgLON family member 5 [Source:NCBI gene;Acc:101981687]
ENSMOCG00000012173	Brd9	bromodomain containing 9 [Source:NCBI gene;Acc:101983544]
ENSMOCG00000013752	Commd2	COMM domain containing 2 [Source:NCBI gene;Acc:101983839]
ENSMOCG00000015303	Nae1	NEDD8 activating enzyme E1 subunit 1 [Source:NCBI gene;Acc:101998926]
ENSMOCG00000022553	Skil	SKI-like [Source:MGI Symbol;Acc:MGI:106203]
ENSMOCG00000014757	Mon2	MON2 homolog, regulator of endosome-to-Golgi trafficking [Source:NCBI gene;Acc:101987699]
ENSMOCG00000004719	Tbcc	tubulin folding cofactor C [Source:NCBI gene;Acc:101999357]
ENSMOCG00000007607	Gna15	G protein subunit alpha 15 [Source:NCBI gene;Acc:101998897]
ENSMOCG00000007931	Nampt	nicotinamide phosphoribosyltransferase [Source:MGI Symbol;Acc:MGI:1929865]
ENSMOCG00000005575	Errfi1	ERBB receptor feedback inhibitor 1 [Source:NCBI gene;Acc:102000056]
ENSMOCG00000012073	Krit1	KRIT1 ankyrin repeat containing [Source:NCBI gene;Acc:101994560]
ENSMOCG00000013193	Eif2b4	eukaryotic translation initiation factor 2B subunit delta [Source:NCBI gene;Acc:101985516]
ENSMOCG00000020427
ENSMOCG00000021204	Ifrd1	interferon related developmental regulator 1 [Source:NCBI gene;Acc:101981232]
ENSMOCG00000022424	Pfdn6	prefoldin subunit 6 [Source:NCBI gene;Acc:101989690]
ENSMOCG00000013853	Trim33	tripartite motif containing 33 [Source:NCBI gene;Acc:101998888]
ENSMOCG00000021405	Ostf1	osteoclast stimulating factor 1 [Source:NCBI gene;Acc:101994967]
ENSMOCG00000008629	Tmem88b	transmembrane protein 88B [Source:NCBI gene;Acc:101981613]
ENSMOCG00000009748	Fbxo27	F-box protein 27 [Source:NCBI gene;Acc:101983694]
ENSMOCG00000017603		PAF1 homolog, Paf1/RNA polymerase II complex component [Source:NCBI gene;Acc:101985595]
ENSMOCG00000018921		adenosylmethionine decarboxylase 1 [Source:NCBI gene;Acc:102000365]
ENSMOCG00000010212		predicted gene, 26205 [Source:MGI Symbol;Acc:MGI:5455982]
ENSMOCG00000013890	Anxa7	annexin A7 [Source:NCBI gene;Acc:101989727]
ENSMOCG00000016897
ENSMOCG00000006024	Sestd1	SEC14 and spectrin domain containing 1 [Source:NCBI gene;Acc:101979821]
ENSMOCG00000014089	Ppp5c	serine/threonine-protein phosphatase 5 [Source:NCBI gene;Acc:101993350]
ENSMOCG00000018779	Synb	syncytin b [Source:NCBI gene;Acc:105358997]
ENSMOCG00000010230	Nfkb1	nuclear factor kappa B subunit 1 [Source:NCBI gene;Acc:101997952]
ENSMOCG00000011485	Haghl	hydroxyacylglutathione hydrolase like [Source:NCBI gene;Acc:101990017]
ENSMOCG00000021884	Gin1	gypsy retrotransposon integrase 1 [Source:NCBI gene;Acc:101986203]
ENSMOCG00000019049	Fxr2	FMR1 autosomal homolog 2 [Source:NCBI gene;Acc:102002267]
ENSMOCG00000011523	Snord91a	small nucleolar RNA, C/D box 91A [Source:MGI Symbol;Acc:MGI:3819564]
ENSMOCG00000018653		nucleus accumbens associated 1 [Source:NCBI gene;Acc:102002269]
ENSMOCG00000012895	Ttc8	tetratricopeptide repeat domain 8 [Source:NCBI gene;Acc:101997877]
ENSMOCG00000022723	Rnf125	ring finger protein 125 [Source:NCBI gene;Acc:101997556]
ENSMOCG00000013540	Nrip3	nuclear receptor interacting protein 3 [Source:NCBI gene;Acc:101992393]
ENSMOCG00000000088	Hgsnat	heparan-alpha-glucosaminide N-acetyltransferase [Source:MGI Symbol;Acc:MGI:1196297]
ENSMOCG00000017473
ENSMOCG00000004681	Pcgf3	polycomb group ring finger 3 [Source:NCBI gene;Acc:101982700]
ENSMOCG00000022319
ENSMOCG00000014610	Brf2	BRF2 RNA polymerase III transcription initiation factor subunit [Source:NCBI gene;Acc:101981398]
ENSMOCG00000013911	Gatm	glycine amidinotransferase [Source:NCBI gene;Acc:101983295]
ENSMOCG00000022981		ankyrin 3, epithelial [Source:MGI Symbol;Acc:MGI:88026]
ENSMOCG00000013447	Ankrd26	ankyrin repeat domain-containing protein 26-like [Source:NCBI gene;Acc:101983299]
ENSMOCG00000018058
ENSMOCG00000009875	Cops2	COP9 signalosome subunit 2 [Source:NCBI gene;Acc:101990846]
ENSMOCG00000002559	Glyr1	glyoxylate reductase 1 homolog [Source:NCBI gene;Acc:101989070]
ENSMOCG00000022072	Arhgap20	Rho GTPase activating protein 20 [Source:NCBI gene;Acc:102001047]
ENSMOCG00000012211	Supt5	SPT5 homolog, DSIF elongation factor subunit [Source:NCBI gene;Acc:101987863]
ENSMOCG00000022214	Ckap5	cytoskeleton associated protein 5 [Source:NCBI gene;Acc:101998351]
ENSMOCG00000014439	Nptx1	neuronal pentraxin 1 [Source:NCBI gene;Acc:101998303]
ENSMOCG00000017896	Lonrf2	LON peptidase N-terminal domain and ring finger 2 [Source:NCBI gene;Acc:101991384]
ENSMOCG00000013402	Cd2bp2	CD2 cytoplasmic tail binding protein 2 [Source:NCBI gene;Acc:101984285]
ENSMOCG00000020147	Nav1	neuron navigator 1 [Source:NCBI gene;Acc:101986724]
ENSMOCG00000018129	Rnf4	ring finger protein 4 [Source:NCBI gene;Acc:101987458]
ENSMOCG00000020547	Men1	menin 1 [Source:NCBI gene;Acc:101998774]
ENSMOCG00000019608	Armc5	armadillo repeat containing 5 [Source:NCBI gene;Acc:101999149]
ENSMOCG00000002723	Pten	phosphatase and tensin homolog [Source:NCBI gene;Acc:102002926]
ENSMOCG00000020042	Actr1b	actin related protein 1B [Source:NCBI gene;Acc:101983166]
ENSMOCG00000016913	Kctd9	potassium channel tetramerization domain containing 9 [Source:NCBI gene;Acc:101994286]
ENSMOCG00000000452	Rab12	RAB12, member RAS oncogene family [Source:NCBI gene;Acc:101981055]
ENSMOCG00000011598	Naa80	N(alpha)-acetyltransferase 80, NatH catalytic subunit [Source:NCBI gene;Acc:106143794]
ENSMOCG00000004356	Pear1	platelet endothelial aggregation receptor 1 [Source:NCBI gene;Acc:101995453]
ENSMOCG00000015881	Rabgap1	RAB GTPase activating protein 1 [Source:NCBI gene;Acc:101997408]
ENSMOCG00000020951	Ccnl1	cyclin L1 [Source:NCBI gene;Acc:101999824]
ENSMOCG00000014692	Gabrb1	gamma-aminobutyric acid type A receptor beta1 subunit [Source:NCBI gene;Acc:101999721]
ENSMOCG00000015289	Dpm1	dolichyl-phosphate mannosyltransferase subunit 1, catalytic [Source:NCBI gene;Acc:101988171]
ENSMOCG00000013841	Fabp5	fatty acid-binding protein 5 [Source:NCBI gene;Acc:102000446]
ENSMOCG00000015468
ENSMOCG00000019295	Gtf3c5	general transcription factor IIIC subunit 5 [Source:NCBI gene;Acc:101986420]
ENSMOCG00000017193	Pkd1l2	polycystin 1 like 2 [Source:NCBI gene;Acc:101996363]
ENSMOCG00000021327	Gpm6b	glycoprotein M6B [Source:NCBI gene;Acc:101986868]
ENSMOCG00000001995	Stil	STIL centriolar assembly protein [Source:NCBI gene;Acc:101979292]
ENSMOCG00000020619	Zfp799	zinc finger protein 709-like [Source:NCBI gene;Acc:101982033]
ENSMOCG00000009174	Arfgef3	ARFGEF family member 3 [Source:NCBI gene;Acc:101999184]
ENSMOCG00000021931	Alas2	5'-aminolevulinate synthase 2 [Source:NCBI gene;Acc:101989975]
ENSMOCG00000008448	Trappc5	trafficking protein particle complex 5 [Source:NCBI gene;Acc:101984171]
ENSMOCG00000010715	Dhx16	DEAH-box helicase 16 [Source:NCBI gene;Acc:101993699]
ENSMOCG00000012750	Gpatch11	G patch domain containing 11 [Source:MGI Symbol;Acc:MGI:1858435]
ENSMOCG00000019521	Kdm1a	lysine (K)-specific demethylase 1A [Source:MGI Symbol;Acc:MGI:1196256]
ENSMOCG00000016756	Dennd4b	DENN domain containing 4B [Source:NCBI gene;Acc:101990003]
ENSMOCG00000017029	Tgfbrap1	transforming growth factor beta receptor associated protein 1 [Source:NCBI gene;Acc:102001935]
ENSMOCG00000014387	Rab6a	RAB6A, member RAS oncogene family [Source:NCBI gene;Acc:101985012]
ENSMOCG00000010343	Tipin	TIMELESS interacting protein [Source:NCBI gene;Acc:101979361]
ENSMOCG00000021891
ENSMOCG00000013481	Mrpl14	mitochondrial ribosomal protein L14 [Source:NCBI gene;Acc:101983453]
ENSMOCG00000009159	Dpp3	dipeptidyl peptidase 3 [Source:NCBI gene;Acc:101995940]
ENSMOCG00000013994	Ppp2r1a	protein phosphatase 2 scaffold subunit Aalpha [Source:NCBI gene;Acc:101990024]
ENSMOCG00000001554	Pabpc5	poly(A) binding protein cytoplasmic 5 [Source:NCBI gene;Acc:101996010]
ENSMOCG00000016582	Parp4	poly(ADP-ribose) polymerase family member 4 [Source:NCBI gene;Acc:101986380]
ENSMOCG00000007396	Gid4	GID complex subunit 4 homolog [Source:NCBI gene;Acc:101998119]
ENSMOCG00000013388	Mrfap1	MORF4 family-associated protein 1 [Source:NCBI gene;Acc:101998548]
ENSMOCG00000010504	Sbno2	strawberry notch homolog 2 [Source:NCBI gene;Acc:101979684]
ENSMOCG00000022884		microfibril associated protein 1 [Source:NCBI gene;Acc:102000285]
ENSMOCG00000000549	Fyb	FYN binding protein 1 [Source:NCBI gene;Acc:101994011]
ENSMOCG00000019128	Nfe2	nuclear factor, erythroid 2 [Source:NCBI gene;Acc:101983249]
ENSMOCG00000019583		proteasome 20S subunit beta 7 [Source:NCBI gene;Acc:101999839]
ENSMOCG00000015884	Ankrd29	ankyrin repeat domain 29 [Source:NCBI gene;Acc:101982975]
ENSMOCG00000021863	Smad9	SMAD family member 9 [Source:NCBI gene;Acc:102001584]
ENSMOCG00000002564	Arx	aristaless related homeobox [Source:NCBI gene;Acc:101983782]
ENSMOCG00000014924
ENSMOCG00000017256	Abhd2	abhydrolase domain containing 2 [Source:NCBI gene;Acc:101998153]
ENSMOCG00000018568	Ttc9	tetratricopeptide repeat domain 9 [Source:NCBI gene;Acc:101984130]
ENSMOCG00000017279	Wdr43	WD repeat domain 43 [Source:NCBI gene;Acc:101987282]
ENSMOCG00000018016	Abcc9	ATP binding cassette subfamily C member 9 [Source:NCBI gene;Acc:101997108]
ENSMOCG00000004420	Klhdc2	kelch domain containing 2 [Source:NCBI gene;Acc:101987167]
ENSMOCG00000011565	Ifih1	interferon induced with helicase C domain 1 [Source:NCBI gene;Acc:101989234]
ENSMOCG00000013713	Tex10	testis expressed 10 [Source:NCBI gene;Acc:101980368]
ENSMOCG00000001584	Tatdn1	TatD DNase domain containing 1 [Source:NCBI gene;Acc:101982590]
ENSMOCG00000002375	Plxna3	plexin A3 [Source:NCBI gene;Acc:101999770]
ENSMOCG00000012396	C9orf72	C9orf72-SMCR8 complex subunit [Source:NCBI gene;Acc:101980549]
ENSMOCG00000013483	Kif22	kinesin family member 22 [Source:NCBI gene;Acc:101982952]
ENSMOCG00000006438	Plau	plasminogen activator, urokinase [Source:NCBI gene;Acc:101997595]
ENSMOCG00000007032	C2cd2l	C2CD2 like [Source:NCBI gene;Acc:101982064]
ENSMOCG00000020205	Rasa1	RAS p21 protein activator 1 [Source:NCBI gene;Acc:101992413]
ENSMOCG00000016008	Nrcam	neuronal cell adhesion molecule [Source:NCBI gene;Acc:102001777]
ENSMOCG00000017784	Epn2	epsin 2 [Source:NCBI gene;Acc:101988889]
ENSMOCG00000020821	Gpatch2	G-patch domain containing 2 [Source:NCBI gene;Acc:101998109]
ENSMOCG00000003114	Rars2	arginyl-tRNA synthetase 2, mitochondrial [Source:NCBI gene;Acc:102001668]
ENSMOCG00000018206	Lap3	leucine aminopeptidase 3 [Source:NCBI gene;Acc:101988771]
ENSMOCG00000019060	Hexa	hexosaminidase subunit alpha [Source:NCBI gene;Acc:101980689]
ENSMOCG00000005139	Fbxw11	F-box and WD repeat domain containing 11 [Source:NCBI gene;Acc:101994767]
ENSMOCG00000014083	Grk4	G protein-coupled receptor kinase 4 [Source:NCBI gene;Acc:101989803]
ENSMOCG00000008388	Sympk	symplekin [Source:NCBI gene;Acc:102000695]
ENSMOCG00000012830	Letm1	leucine zipper and EF-hand containing transmembrane protein 1 [Source:NCBI gene;Acc:101986897]
ENSMOCG00000022538	Gpd2	glycerol-3-phosphate dehydrogenase 2 [Source:NCBI gene;Acc:101999389]
ENSMOCG00000019070	Uhrf1bp1	UHRF1 binding protein 1 [Source:NCBI gene;Acc:101980261]
ENSMOCG00000001021	Rbx1	ring-box 1 [Source:NCBI gene;Acc:101988539]
ENSMOCG00000016012	Necab1	N-terminal EF-hand calcium binding protein 1 [Source:NCBI gene;Acc:102001574]
ENSMOCG00000011089
ENSMOCG00000017858	Cd53	CD53 molecule [Source:NCBI gene;Acc:102002858]
ENSMOCG00000016416	Fam171a2	family with sequence similarity 171 member A2 [Source:NCBI gene;Acc:101983032]
ENSMOCG00000001363	Sdhaf2	succinate dehydrogenase complex assembly factor 2 [Source:NCBI gene;Acc:102002909]
ENSMOCG00000020939	Lmo3	LIM domain only 3 [Source:NCBI gene;Acc:101987813]
ENSMOCG00000018056	Eif1ad	eukaryotic translation initiation factor 1A domain containing [Source:NCBI gene;Acc:102002925]
ENSMOCG00000003830	Stat6	signal transducer and activator of transcription 6 [Source:NCBI gene;Acc:101981740]
ENSMOCG00000012408	Card11	caspase recruitment domain family member 11 [Source:NCBI gene;Acc:101997032]
ENSMOCG00000006469	Acaca	acetyl-CoA carboxylase alpha [Source:NCBI gene;Acc:101982856]
ENSMOCG00000014033	Aldh18a1	aldehyde dehydrogenase 18 family member A1 [Source:NCBI gene;Acc:101990807]
ENSMOCG00000000661	Rpusd4	RNA pseudouridine synthase D4 [Source:NCBI gene;Acc:101985394]
ENSMOCG00000016625
ENSMOCG00000013522		leucine rich repeats and IQ motif containing 3 [Source:NCBI gene;Acc:101992319]
ENSMOCG00000007976	Tusc2	tumor suppressor 2, mitochondrial calcium regulator [Source:NCBI gene;Acc:101998749]
ENSMOCG00000006385	Nrip1	nuclear receptor interacting protein 1 [Source:NCBI gene;Acc:102000295]
ENSMOCG00000013539	Med24	mediator complex subunit 24 [Source:NCBI gene;Acc:102002899]
ENSMOCG00000021114	Stmn1	stathmin 1 [Source:NCBI gene;Acc:101997157]
ENSMOCG00000020654	Gtf2h3	general transcription factor IIH subunit 3 [Source:NCBI gene;Acc:101993370]
ENSMOCG00000005771		defective in cullin neddylation 1 domain containing 1 [Source:NCBI gene;Acc:101994431]
ENSMOCG00000019758	Tjap1	tight junction associated protein 1 [Source:NCBI gene;Acc:101984872]
ENSMOCG00000008050
ENSMOCG00000021048	Xk	X-linked Kx blood group [Source:NCBI gene;Acc:101984176]
ENSMOCG00000016464		zinc finger protein 58-like [Source:NCBI gene;Acc:101997559]
ENSMOCG00000021406		zinc finger AN1-type containing 2A [Source:NCBI gene;Acc:101984804]
ENSMOCG00000016131	Eif4g1	eukaryotic translation initiation factor 4 gamma 1 [Source:NCBI gene;Acc:101989156]
ENSMOCG00000009051	Galc	galactosylceramidase [Source:NCBI gene;Acc:101994135]
ENSMOCG00000019830	Cntln	centlein, centrosomal protein [Source:MGI Symbol;Acc:MGI:2443104]
ENSMOCG00000009601	Nup210	nucleoporin 210 [Source:NCBI gene;Acc:101999005]
ENSMOCG00000009812		GPALPP motifs containing 1 [Source:NCBI gene;Acc:101990140]
ENSMOCG00000014796	Ralgps2	Ral GEF with PH domain and SH3 binding motif 2 [Source:NCBI gene;Acc:102001122]
ENSMOCG00000016879	Ino80	INO80 complex ATPase subunit [Source:NCBI gene;Acc:101980827]
ENSMOCG00000021351
ENSMOCG00000017188	Ciao3	cytosolic iron-sulfur assembly component 3 [Source:NCBI gene;Acc:101989737]
ENSMOCG00000021610	Plekhj1	pleckstrin homology domain containing J1 [Source:NCBI gene;Acc:101989976]
ENSMOCG00000004146	Plekha3	pleckstrin homology domain containing A3 [Source:NCBI gene;Acc:102002896]
ENSMOCG00000016266	Glg1	golgi glycoprotein 1 [Source:NCBI gene;Acc:101989622]
ENSMOCG00000009059	Faf2	Fas associated factor family member 2 [Source:NCBI gene;Acc:101999709]
ENSMOCG00000008642	Samhd1	SAM and HD domain containing deoxynucleoside triphosphate triphosphohydrolase 1 [Source:NCBI gene;Acc:102000926]
ENSMOCG00000017111	Eif2a	eukaryotic translation initiation factor 2A [Source:MGI Symbol;Acc:MGI:1098684]
ENSMOCG00000000770	Yipf4	Yip1 domain family member 4 [Source:NCBI gene;Acc:101981975]
ENSMOCG00000018683	Tnfrsf19	TNF receptor superfamily member 19 [Source:NCBI gene;Acc:101997070]
ENSMOCG00000006388	Tm7sf2	transmembrane 7 superfamily member 2 [Source:NCBI gene;Acc:101993041]
ENSMOCG00000017762	Plaa	phospholipase A2 activating protein [Source:NCBI gene;Acc:102001826]
ENSMOCG00000006761	Slc35a3	solute carrier family 35 member A3 [Source:NCBI gene;Acc:101986582]
ENSMOCG00000022939		glutamate-ammonia ligase [Source:NCBI gene;Acc:101991124]
ENSMOCG00000015341	Usf2	upstream transcription factor 2, c-fos interacting [Source:NCBI gene;Acc:101996437]
ENSMOCG00000009102	Cog5	component of oligomeric golgi complex 5 [Source:NCBI gene;Acc:101993089]
ENSMOCG00000001495	Snx1	sorting nexin 1 [Source:NCBI gene;Acc:101993396]
ENSMOCG00000009884	Capzb	capping actin protein of muscle Z-line subunit beta [Source:NCBI gene;Acc:101989955]
ENSMOCG00000009163	Gpr171	G protein-coupled receptor 171 [Source:NCBI gene;Acc:101989224]
ENSMOCG00000006234	Tbp	TATA-box binding protein [Source:NCBI gene;Acc:101981114]
ENSMOCG00000001301	Kcnj4	potassium inwardly rectifying channel subfamily J member 4 [Source:NCBI gene;Acc:101999061]
ENSMOCG00000006497	Bicd2	BICD cargo adaptor 2 [Source:NCBI gene;Acc:101979871]
ENSMOCG00000019387	Mthfd1	methylenetetrahydrofolate dehydrogenase, cyclohydrolase and formyltetrahydrofolate synthetase 1 [Source:NCBI gene;Acc:101988471]
ENSMOCG00000022505		eukaryotic translation initiation factor 3 subunit J [Source:NCBI gene;Acc:101978851]
ENSMOCG00000012942	Pfkfb4	6-phosphofructo-2-kinase/fructose-2,6-biphosphatase 4 [Source:NCBI gene;Acc:101998844]
ENSMOCG00000010612	Hvcn1	hydrogen voltage gated channel 1 [Source:NCBI gene;Acc:101991782]
ENSMOCG00000015388	Virma	vir like m6A methyltransferase associated [Source:MGI Symbol;Acc:MGI:1913435]
ENSMOCG00000004921		polyadenylate-binding protein 1 [Source:NCBI gene;Acc:101989432]
ENSMOCG00000015647	Inpp5f	inositol polyphosphate-5-phosphatase F [Source:NCBI gene;Acc:102001907]
ENSMOCG00000018382	Wdr89	WD repeat domain 89 [Source:NCBI gene;Acc:101986979]
ENSMOCG00000022638	Gabrb3	gamma-aminobutyric acid type A receptor beta3 subunit [Source:NCBI gene;Acc:101997859]
ENSMOCG00000013031	Tcaf2	TRPM8 channel-associated factor 2-like [Source:NCBI gene;Acc:101991217]
ENSMOCG00000020120	Cog4	component of oligomeric golgi complex 4 [Source:NCBI gene;Acc:101992357]
ENSMOCG00000001493	Psph	phosphoserine phosphatase [Source:NCBI gene;Acc:101992631]
ENSMOCG00000016990	Gng7	G protein subunit gamma 7 [Source:NCBI gene;Acc:101986297]
ENSMOCG00000010595	Tomm20	translocase of outer mitochondrial membrane 20 [Source:NCBI gene;Acc:101988016]
ENSMOCG00000000465	Gfm1	G elongation factor mitochondrial 1 [Source:NCBI gene;Acc:101978949]
ENSMOCG00000001916
ENSMOCG00000018919	Fcho2	FCH and mu domain containing endocytic adaptor 2 [Source:NCBI gene;Acc:101988645]
ENSMOCG00000018258	Alox5ap	arachidonate 5-lipoxygenase activating protein [Source:NCBI gene;Acc:101994915]
ENSMOCG00000013259	Zbtb40	zinc finger and BTB domain containing 40 [Source:NCBI gene;Acc:101979386]
ENSMOCG00000004387
ENSMOCG00000014591	Parva	parvin alpha [Source:NCBI gene;Acc:101999598]
ENSMOCG00000006122	Mff	mitochondrial fission factor [Source:NCBI gene;Acc:101989493]
ENSMOCG00000011129	Chrdl1	chordin like 1 [Source:NCBI gene;Acc:101999139]
ENSMOCG00000016640	Inpp5j	inositol polyphosphate-5-phosphatase J [Source:NCBI gene;Acc:101996458]
ENSMOCG00000003023		zinc finger protein 385D [Source:NCBI gene;Acc:101985968]
ENSMOCG00000020196	Ddhd1	DDHD domain containing 1 [Source:NCBI gene;Acc:101990717]
ENSMOCG00000019216	Ccdc91	coiled-coil domain containing 91 [Source:NCBI gene;Acc:101983929]
ENSMOCG00000015143	Arid1a	AT-rich interaction domain 1A [Source:NCBI gene;Acc:102002090]
ENSMOCG00000014098
ENSMOCG00000017213	Dnajc8	DnaJ heat shock protein family (Hsp40) member C8 [Source:NCBI gene;Acc:101987221]
ENSMOCG00000016146	Dusp2	dual specificity phosphatase 2 [Source:NCBI gene;Acc:101998447]
ENSMOCG00000020265	Tcp1	t-complex 1 [Source:NCBI gene;Acc:101997193]
ENSMOCG00000003730	Med19	mediator complex subunit 19 [Source:NCBI gene;Acc:101990673]
ENSMOCG00000004861		ceramide synthase 1 [Source:NCBI gene;Acc:101985510]
ENSMOCG00000004049		uncharacterized LOC102000661 [Source:NCBI gene;Acc:102000661]
ENSMOCG00000001872	Proser1	proline and serine rich 1 [Source:NCBI gene;Acc:101997298]
ENSMOCG00000011582	Pafah1b3	platelet activating factor acetylhydrolase 1b catalytic subunit 3 [Source:NCBI gene;Acc:102002953]
ENSMOCG00000013888	Depp1	DEPP1 autophagy regulator [Source:NCBI gene;Acc:102002793]
ENSMOCG00000011766	Gria2	glutamate ionotropic receptor AMPA type subunit 2 [Source:NCBI gene;Acc:101991969]
ENSMOCG00000014392	Oga	O-GlcNAcase [Source:NCBI gene;Acc:101996876]
ENSMOCG00000015806	Kif6	kinesin family member 6 [Source:MGI Symbol;Acc:MGI:1098238]
ENSMOCG00000013939	Bap1	BRCA1 associated protein 1 [Source:NCBI gene;Acc:101985407]
ENSMOCG00000009116		methionine aminopeptidase 1 [Source:NCBI gene;Acc:101999600]
ENSMOCG00000004589	Gper1	G protein-coupled estrogen receptor 1 [Source:NCBI gene;Acc:101983484]
ENSMOCG00000021057	Bax	BCL2 associated X, apoptosis regulator [Source:NCBI gene;Acc:101988587]
ENSMOCG00000017761	Acss1	acyl-CoA synthetase short chain family member 1 [Source:NCBI gene;Acc:101988985]
ENSMOCG00000021733	6030458C11Rik	chromosome 19 C5orf22 homolog [Source:NCBI gene;Acc:101984475]
ENSMOCG00000003423	Nr2c2ap	nuclear receptor 2C2 associated protein [Source:NCBI gene;Acc:101980876]
ENSMOCG00000009496		checkpoint kinase 2 [Source:NCBI gene;Acc:101999742]
ENSMOCG00000020927	Dnajc13	DnaJ heat shock protein family (Hsp40) member C13 [Source:NCBI gene;Acc:101984919]
ENSMOCG00000010717	Mapre2	microtubule associated protein RP/EB family member 2 [Source:NCBI gene;Acc:102002376]
ENSMOCG00000004229	Vps52	VPS52 subunit of GARP complex [Source:NCBI gene;Acc:101990449]
ENSMOCG00000020341
ENSMOCG00000015489	Ywhah	tyrosine 3-monooxygenase/tryptophan 5-monooxygenase activation protein eta [Source:NCBI gene;Acc:101991316]
ENSMOCG00000004166	Gmpr	guanosine monophosphate reductase [Source:NCBI gene;Acc:101996605]
ENSMOCG00000019939		splicing factor 3a subunit 3 [Source:NCBI gene;Acc:102002647]
ENSMOCG00000006795	Atp6v1g1	ATPase H+ transporting V1 subunit G1 [Source:NCBI gene;Acc:101985326]
ENSMOCG00000013252	Gas2l1	growth arrest specific 2 like 1 [Source:NCBI gene;Acc:101985285]
ENSMOCG00000009101	Plekhh1	pleckstrin homology, MyTH4 and FERM domain containing H1 [Source:NCBI gene;Acc:101997876]
ENSMOCG00000016396	Sirt4	sirtuin 4 [Source:NCBI gene;Acc:102002795]
ENSMOCG00000022444	Rdx	radixin [Source:MGI Symbol;Acc:MGI:97887]
ENSMOCG00000020291	Hook1	hook microtubule tethering protein 1 [Source:NCBI gene;Acc:101979863]
ENSMOCG00000001569	Atp1a2	ATPase Na+/K+ transporting subunit alpha 2 [Source:NCBI gene;Acc:101993493]
ENSMOCG00000000039	Atp6v1b2	ATPase H+ transporting V1 subunit B2 [Source:NCBI gene;Acc:101983133]
ENSMOCG00000013563	Ogt	O-linked N-acetylglucosamine (GlcNAc) transferase [Source:NCBI gene;Acc:101982217]
ENSMOCG00000019147		up-regulator of cell proliferation [Source:NCBI gene;Acc:101989618]
ENSMOCG00000001156	Stard4	StAR related lipid transfer domain containing 4 [Source:NCBI gene;Acc:101997851]
ENSMOCG00000013300	Golm2	cancer susceptibility 4 [Source:NCBI gene;Acc:102001021]
ENSMOCG00000013901	Rab43	RAB43, member RAS oncogene family [Source:NCBI gene;Acc:101984989]
ENSMOCG00000005885	Bclaf1	BCL2-associated transcription factor 1 [Source:MGI Symbol;Acc:MGI:1917580]
ENSMOCG00000009575	Ublcp1	ubiquitin like domain containing CTD phosphatase 1 [Source:NCBI gene;Acc:102002251]
ENSMOCG00000000234	Arl5c	ADP-ribosylation factor-like 5C [Source:MGI Symbol;Acc:MGI:3028577]
ENSMOCG00000019042	Mlc1	modulator of VRAC current 1 [Source:NCBI gene;Acc:101998690]
ENSMOCG00000012481	Ebpl	EBP like [Source:NCBI gene;Acc:101993987]
ENSMOCG00000015648	Ncf4	neutrophil cytosolic factor 4 [Source:NCBI gene;Acc:101988360]
ENSMOCG00000020509	Igbp1	immunoglobulin binding protein 1 [Source:NCBI gene;Acc:101994118]
ENSMOCG00000010455		karyopherin subunit alpha 2 [Source:NCBI gene;Acc:101986074]
ENSMOCG00000013569	Sh3rf3	SH3 domain containing ring finger 3 [Source:NCBI gene;Acc:101992392]
ENSMOCG00000021084	Pdhx	pyruvate dehydrogenase complex component X [Source:NCBI gene;Acc:102002124]
ENSMOCG00000014166	Atf7	activating transcription factor 7 [Source:NCBI gene;Acc:101987504]
ENSMOCG00000022055		chromobox protein homolog 5-like [Source:NCBI gene;Acc:101980475]
ENSMOCG00000019259	Rpia	ribose 5-phosphate isomerase A [Source:NCBI gene;Acc:101980280]
ENSMOCG00000009006	Zfp212	zinc finger protein 212 [Source:NCBI gene;Acc:101982480]
ENSMOCG00000014863	Dpp9	dipeptidyl peptidase 9 [Source:NCBI gene;Acc:101986962]
ENSMOCG00000012063	Cfd	complement factor D [Source:NCBI gene;Acc:101983905]
ENSMOCG00000020671	Mmp11	matrix metallopeptidase 11 [Source:NCBI gene;Acc:101985913]
ENSMOCG00000021438	Abca2	ATP binding cassette subfamily A member 2 [Source:NCBI gene;Acc:101990955]
ENSMOCG00000001510	Znrd2	zinc ribbon domain containing 2 [Source:NCBI gene;Acc:101987681]
ENSMOCG00000000105	Mapk1ip1l	mitogen-activated protein kinase 1 interacting protein 1 like [Source:NCBI gene;Acc:101986091]
ENSMOCG00000015921	Lrrtm1	leucine rich repeat transmembrane neuronal 1 [Source:NCBI gene;Acc:101988179]
ENSMOCG00000019435	Setd6	SET domain containing 6, protein lysine methyltransferase [Source:NCBI gene;Acc:101982059]
ENSMOCG00000022329
ENSMOCG00000021558		ATP-binding cassette sub-family G member 4 [Source:NCBI gene;Acc:101981511]
ENSMOCG00000017751
ENSMOCG00000007290	Abcb7	ATP binding cassette subfamily B member 7 [Source:NCBI gene;Acc:101980218]
ENSMOCG00000016153	Hspb2	heat shock protein family B (small) member 2 [Source:NCBI gene;Acc:101995325]
ENSMOCG00000006439	Fam20a	FAM20A golgi associated secretory pathway pseudokinase [Source:NCBI gene;Acc:101999774]
ENSMOCG00000003302	Miga1	mitoguardin 1 [Source:NCBI gene;Acc:101998606]
ENSMOCG00000008775	Fancm	FA complementation group M [Source:NCBI gene;Acc:101982814]
ENSMOCG00000004637	Ppp1r9b	protein phosphatase 1 regulatory subunit 9B [Source:NCBI gene;Acc:101982945]
ENSMOCG00000001131	Plod3	procollagen-lysine,2-oxoglutarate 5-dioxygenase 3 [Source:NCBI gene;Acc:102000940]
ENSMOCG00000001862	Ap3d1	adaptor related protein complex 3 subunit delta 1 [Source:NCBI gene;Acc:101990920]
ENSMOCG00000009524		solute carrier family 25 member 4 [Source:NCBI gene;Acc:101983919]
ENSMOCG00000015604	Tlcd5	TLC domain containing 5 [Source:NCBI gene;Acc:102000304]
ENSMOCG00000007977	Plxna1	plexin A1 [Source:NCBI gene;Acc:101993182]
ENSMOCG00000004085	Tmem68	transmembrane protein 68 [Source:NCBI gene;Acc:101983079]
ENSMOCG00000006420	Nlgn1	neuroligin 1 [Source:MGI Symbol;Acc:MGI:2179435]
ENSMOCG00000013819	Asph	aspartate beta-hydroxylase [Source:NCBI gene;Acc:101991673]
ENSMOCG00000014342	Rgl1	ral guanine nucleotide dissociation stimulator like 1 [Source:NCBI gene;Acc:101984986]
ENSMOCG00000009114	Rad18	RAD18 E3 ubiquitin protein ligase [Source:NCBI gene;Acc:101980282]
ENSMOCG00000022207	Rab28	RAB28, member RAS oncogene family [Source:NCBI gene;Acc:101981962]
ENSMOCG00000019406	Thoc2l	THO complex subunit 2-like [Source:MGI Symbol;Acc:MGI:3040669]
ENSMOCG00000017462	Coa4	cytochrome c oxidase assembly factor 4 homolog, mitochondrial [Source:NCBI gene;Acc:101979879]
ENSMOCG00000008899	Rufy2	RUN and FYVE domain containing 2 [Source:NCBI gene;Acc:101987900]
ENSMOCG00000002516	Gigyf1	GRB10 interacting GYF protein 1 [Source:NCBI gene;Acc:101983229]
ENSMOCG00000006264	Pnkp	polynucleotide kinase 3'-phosphatase [Source:NCBI gene;Acc:102001515]
ENSMOCG00000002757	Rpgrip1l	RPGRIP1 like [Source:NCBI gene;Acc:101989068]
ENSMOCG00000001520	Cbx1	chromobox 1 [Source:NCBI gene;Acc:101998561]
ENSMOCG00000000430	Sgcb	sarcoglycan beta [Source:NCBI gene;Acc:101981654]
ENSMOCG00000014278	Cul1	cullin 1 [Source:NCBI gene;Acc:102002460]
ENSMOCG00000017352	Capza2	capping actin protein of muscle Z-line subunit alpha 2 [Source:NCBI gene;Acc:101992793]
ENSMOCG00000004019	Rab11fip2	RAB11 family interacting protein 2 [Source:NCBI gene;Acc:101993997]
ENSMOCG00000002107	Ablim2	actin binding LIM protein family member 2 [Source:NCBI gene;Acc:101994337]
ENSMOCG00000004626	Zbtb32	zinc finger and BTB domain containing 32 [Source:NCBI gene;Acc:102001571]
ENSMOCG00000008593	Aurkc	aurora kinase C [Source:NCBI gene;Acc:101987946]
ENSMOCG00000000975
ENSMOCG00000015582	Cav2	caveolin 2 [Source:NCBI gene;Acc:101991216]
ENSMOCG00000002198	Slc5a3	solute carrier family 5 member 3 [Source:NCBI gene;Acc:101989998]
ENSMOCG00000001141	Prim1	DNA primase subunit 1 [Source:NCBI gene;Acc:101982369]
ENSMOCG00000020132	Bst2	bone marrow stromal cell antigen 2 [Source:NCBI gene;Acc:102000779]
ENSMOCG00000001422		Rac GTPase activating protein 1 [Source:NCBI gene;Acc:101979105]
ENSMOCG00000012582	Apbb1ip	amyloid beta precursor protein binding family B member 1 interacting protein [Source:NCBI gene;Acc:101989094]
ENSMOCG00000020070
ENSMOCG00000011142	Rgs10	regulator of G-protein signalling 10 [Source:MGI Symbol;Acc:MGI:1915115]
ENSMOCG00000022899	Ncapg2	non-SMC condensin II complex subunit G2 [Source:NCBI gene;Acc:101979509]
ENSMOCG00000004945	6820408C15Rik	linkage group 8 C20orf96 homolog [Source:NCBI gene;Acc:101989122]
ENSMOCG00000017537	Grb2	growth factor receptor bound protein 2 [Source:NCBI gene;Acc:101995643]
ENSMOCG00000001152	Pcdhb18	protocadherin beta 18 [Source:MGI Symbol;Acc:MGI:2136756]
ENSMOCG00000014522		adhesion regulating molecule 1 [Source:NCBI gene;Acc:101987803]
ENSMOCG00000013907	Tfe3	transcription factor binding to IGHM enhancer 3 [Source:NCBI gene;Acc:101995946]
ENSMOCG00000013371	Cdk14	cyclin dependent kinase 14 [Source:NCBI gene;Acc:101992780]
ENSMOCG00000007556	Pi4kb	phosphatidylinositol 4-kinase beta [Source:NCBI gene;Acc:101999166]
ENSMOCG00000008817	Erp44	endoplasmic reticulum protein 44 [Source:NCBI gene;Acc:101979606]
ENSMOCG00000013897	Tbc1d19	TBC1 domain family member 19 [Source:NCBI gene;Acc:102000352]
ENSMOCG00000006017	Fam184b	family with sequence similarity 184 member B [Source:NCBI gene;Acc:102000667]
ENSMOCG00000019559	1190005I06Rik	chromosome 4 C16orf74 homolog [Source:NCBI gene;Acc:101995309]
ENSMOCG00000003555	Htra2	HtrA serine peptidase 2 [Source:NCBI gene;Acc:101981124]
ENSMOCG00000015569	Cramp1	cramped chromatin regulator homolog 1 [Source:NCBI gene;Acc:101999134]
ENSMOCG00000012809	Eif2s2	eukaryotic translation initiation factor 2 subunit beta [Source:NCBI gene;Acc:102002963]
ENSMOCG00000004869	Ubtd1	ubiquitin domain containing 1 [Source:NCBI gene;Acc:101998872]
ENSMOCG00000004294	Bcas1	breast carcinoma amplified sequence 1 [Source:MGI Symbol;Acc:MGI:1924210]
ENSMOCG00000002733	G0s2	G0/G1 switch 2 [Source:NCBI gene;Acc:101989256]
ENSMOCG00000004858	Marchf5	membrane associated ring-CH-type finger 5 [Source:NCBI gene;Acc:101989181]
ENSMOCG00000013656	Srsf10	serine and arginine rich splicing factor 10 [Source:NCBI gene;Acc:101988437]
ENSMOCG00000020700	Cdc37	cell division cycle 37 [Source:NCBI gene;Acc:101996470]
ENSMOCG00000013927		WW domain containing adaptor with coiled-coil [Source:NCBI gene;Acc:101985333]
ENSMOCG00000018390	Hcfc1	host cell factor C1 [Source:NCBI gene;Acc:101999597]
ENSMOCG00000002769
ENSMOCG00000019591	Mrpl24	mitochondrial ribosomal protein L24 [Source:NCBI gene;Acc:101993920]
ENSMOCG00000012794	Tshz3	teashirt zinc finger homeobox 3 [Source:NCBI gene;Acc:101993875]
ENSMOCG00000007793	Ccar1	cell division cycle and apoptosis regulator 1 [Source:NCBI gene;Acc:101986395]
ENSMOCG00000010172
ENSMOCG00000004661	Amer3	APC membrane recruitment 3 [Source:MGI Symbol;Acc:MGI:3026939]
ENSMOCG00000022497	Tmem210	transmembrane protein 210 [Source:NCBI gene;Acc:101996088]
ENSMOCG00000018360
ENSMOCG00000019862	Ptpru	protein tyrosine phosphatase receptor type U [Source:NCBI gene;Acc:101992584]
ENSMOCG00000018266	Scd1	acyl-CoA desaturase 1 [Source:NCBI gene;Acc:101987497]
ENSMOCG00000020826
ENSMOCG00000022183	Epb41l2	erythrocyte membrane protein band 4.1 like 2 [Source:MGI Symbol;Acc:MGI:103009]
ENSMOCG00000009913	Ankrd46	ankyrin repeat domain 46 [Source:NCBI gene;Acc:101987737]
ENSMOCG00000016079	Wipf3	WAS/WASL interacting protein family, member 3 [Source:MGI Symbol;Acc:MGI:3044681]
ENSMOCG00000000231	Diras1	DIRAS family GTPase 1 [Source:NCBI gene;Acc:101986009]
ENSMOCG00000019782	Exoc5	exocyst complex component 5 [Source:NCBI gene;Acc:101982681]
ENSMOCG00000021267	Prr16	proline rich 16 [Source:NCBI gene;Acc:101980801]
ENSMOCG00000008412	Panx2	pannexin 2 [Source:NCBI gene;Acc:101997943]
ENSMOCG00000021397	Smpd4	sphingomyelin phosphodiesterase 4 [Source:NCBI gene;Acc:101990595]
ENSMOCG00000014634		selectin P ligand [Source:NCBI gene;Acc:101983840]
ENSMOCG00000003881	Lhx6	LIM homeobox 6 [Source:NCBI gene;Acc:101981243]
ENSMOCG00000009571	Dpy19l3	dpy-19 like C-mannosyltransferase 3 [Source:NCBI gene;Acc:101994457]
ENSMOCG00000010003		hemoglobin subunit beta-like [Source:NCBI gene;Acc:101992662]
ENSMOCG00000019633	Gemin7	gem nuclear organelle associated protein 7 [Source:NCBI gene;Acc:101986732]
ENSMOCG00000012680	Magi3	membrane associated guanylate kinase, WW and PDZ domain containing 3 [Source:NCBI gene;Acc:102001437]
ENSMOCG00000010040	Wnk2	WNK lysine deficient protein kinase 2 [Source:NCBI gene;Acc:102002579]
ENSMOCG00000008145	Mdn1	midasin AAA ATPase 1 [Source:NCBI gene;Acc:101996156]
ENSMOCG00000012616	Svip	small VCP interacting protein [Source:NCBI gene;Acc:101984110]
ENSMOCG00000002036		F-box and WD-40 domain protein 2 [Source:MGI Symbol;Acc:MGI:1353435]
ENSMOCG00000014403	Ergic1	endoplasmic reticulum-golgi intermediate compartment 1 [Source:NCBI gene;Acc:101996488]
ENSMOCG00000022349	Zfp553	zinc finger protein 48 [Source:NCBI gene;Acc:106143871]
ENSMOCG00000002180	Tmem65	transmembrane protein 65 [Source:NCBI gene;Acc:101983441]
ENSMOCG00000018740	Ilf3	interleukin enhancer binding factor 3 [Source:NCBI gene;Acc:102000218]
ENSMOCG00000023005	Fgf9	fibroblast growth factor 9 [Source:NCBI gene;Acc:101979203]
ENSMOCG00000002044		CCHC-type zinc finger nucleic acid binding protein [Source:NCBI gene;Acc:101985561]
ENSMOCG00000002054	Zc3h6	zinc finger CCCH-type containing 6 [Source:NCBI gene;Acc:101979621]
ENSMOCG00000001513	C2cd4c	C2 calcium dependent domain containing 4C [Source:NCBI gene;Acc:101988267]
ENSMOCG00000001322	Cdk5r2	cyclin dependent kinase 5 regulatory subunit 2 [Source:NCBI gene;Acc:101992228]
ENSMOCG00000013660	Gstm6	glutathione S-transferase Mu 2-like [Source:NCBI gene;Acc:101981610]
ENSMOCG00000023020	Cul4a	cullin 4A [Source:NCBI gene;Acc:101994340]
ENSMOCG00000018798	Brix1	biogenesis of ribosomes BRX1 [Source:NCBI gene;Acc:101979588]
ENSMOCG00000001031		kelch like family member 17 [Source:NCBI gene;Acc:101989246]
ENSMOCG00000021995	Zfp263	zinc finger protein 263 [Source:NCBI gene;Acc:102002912]
ENSMOCG00000012009	Usp42	ubiquitin specific peptidase 42 [Source:NCBI gene;Acc:101983487]
ENSMOCG00000005622	Man1c1	mannosidase alpha class 1C member 1 [Source:NCBI gene;Acc:101995658]
ENSMOCG00000008741		protein DDI1 homolog 2 [Source:NCBI gene;Acc:101999974]
ENSMOCG00000002608	Med4	mediator complex subunit 4 [Source:NCBI gene;Acc:101984574]
ENSMOCG00000018932	Poli	DNA polymerase iota [Source:NCBI gene;Acc:101997949]
ENSMOCG00000017728	Senp3	SUMO specific peptidase 3 [Source:NCBI gene;Acc:102000876]
ENSMOCG00000017265		translocase of inner mitochondrial membrane 8 homolog B [Source:NCBI gene;Acc:101993204]
ENSMOCG00000000855	Stxbp5l	syntaxin binding protein 5 like [Source:NCBI gene;Acc:101992251]
ENSMOCG00000013981
ENSMOCG00000013997	Trmt9b	tRNA methyltransferase 9B [Source:MGI Symbol;Acc:MGI:2442328]
ENSMOCG00000008825		RB binding protein 4, chromatin remodeling factor [Source:NCBI gene;Acc:101998224]
ENSMOCG00000001455	Rab6b	RAB6B, member RAS oncogene family [Source:NCBI gene;Acc:101985294]
ENSMOCG00000004976		predicted gene, 27747 [Source:MGI Symbol;Acc:MGI:5531129]
ENSMOCG00000021238	Far1	fatty acyl-CoA reductase 1 [Source:NCBI gene;Acc:101978901]
ENSMOCG00000016346		SUMO1 activating enzyme subunit 1 [Source:NCBI gene;Acc:101999539]
ENSMOCG00000014740	Tmem63c	transmembrane protein 63C [Source:NCBI gene;Acc:101985084]
ENSMOCG00000002486	Rrp8	ribosomal RNA processing 8 [Source:NCBI gene;Acc:101989448]
ENSMOCG00000020339	Csmd2	CUB and sushi domain-containing protein 2 [Source:NCBI gene;Acc:101999605]
ENSMOCG00000014520	Aif1	allograft inflammatory factor 1 [Source:NCBI gene;Acc:101992106]
ENSMOCG00000003318	Ptprt	protein tyrosine phosphatase receptor type T [Source:NCBI gene;Acc:101998531]
ENSMOCG00000010397	Grin3b	glutamate ionotropic receptor NMDA type subunit 3B [Source:NCBI gene;Acc:101981741]
ENSMOCG00000012639	Otud4	OTU deubiquitinase 4 [Source:NCBI gene;Acc:101984999]
ENSMOCG00000021068	Zbtb34	zinc finger and BTB domain containing 34 [Source:NCBI gene;Acc:101993671]
ENSMOCG00000018207	Pcyt1a	phosphate cytidylyltransferase 1, choline, alpha [Source:NCBI gene;Acc:101981416]
ENSMOCG00000000350		proteasome 26S subunit, ATPase 2 [Source:NCBI gene;Acc:101983162]
ENSMOCG00000012293	Fhl5	four and a half LIM domains 5 [Source:NCBI gene;Acc:101991117]
ENSMOCG00000001442	Kifbp	kinesin family binding protein [Source:NCBI gene;Acc:101984970]
ENSMOCG00000020670	Rapgef4	Rap guanine nucleotide exchange factor 4 [Source:NCBI gene;Acc:101988400]
ENSMOCG00000016299	P3h1	prolyl 3-hydroxylase 1 [Source:NCBI gene;Acc:101996982]
ENSMOCG00000013937	Dynlt3	dynein light chain Tctex-type 3 [Source:NCBI gene;Acc:101985244]
ENSMOCG00000021066	Cracdl	KIAA1211 like [Source:NCBI gene;Acc:101986394]
ENSMOCG00000002722	Scand1	SCAN domain containing 1 [Source:NCBI gene;Acc:101992150]
ENSMOCG00000016807
ENSMOCG00000007938		histone deacetylase 2 [Source:NCBI gene;Acc:101988756]
ENSMOCG00000000502	Napb	NSF attachment protein beta [Source:NCBI gene;Acc:101981041]
ENSMOCG00000014218	Rnf11	ring finger protein 11 [Source:NCBI gene;Acc:101996697]
ENSMOCG00000012205	Hid1	HID1 domain containing [Source:NCBI gene;Acc:101990411]
ENSMOCG00000002425	Pacs2	phosphofurin acidic cluster sorting protein 2 [Source:MGI Symbol;Acc:MGI:1924399]
ENSMOCG00000014668	Csnk1a1	casein kinase 1 alpha 1 [Source:NCBI gene;Acc:102002479]
ENSMOCG00000017799		zinc finger protein 235 [Source:NCBI gene;Acc:101992193]
ENSMOCG00000020751	Sidt1	SID1 transmembrane family member 1 [Source:NCBI gene;Acc:101991413]
ENSMOCG00000008515	Il15ra	interleukin 15 receptor subunit alpha [Source:NCBI gene;Acc:101992685]
ENSMOCG00000021213	Phf20l1	PHD finger protein 20 like 1 [Source:NCBI gene;Acc:101997639]
ENSMOCG00000004848	Chd3	chromodomain helicase DNA binding protein 3 [Source:MGI Symbol;Acc:MGI:1344395]
ENSMOCG00000019471	Wdr7	WD repeat domain 7 [Source:NCBI gene;Acc:101984302]
ENSMOCG00000008561	Dctpp1	dCTP pyrophosphatase 1 [Source:NCBI gene;Acc:101985985]
ENSMOCG00000007451		transmembrane protein 202 [Source:NCBI gene;Acc:101980412]
ENSMOCG00000016385	Supt7l	SPT7 like, STAGA complex gamma subunit [Source:NCBI gene;Acc:101989816]
ENSMOCG00000012652	Mfap4	microfibril associated protein 4 [Source:NCBI gene;Acc:101990501]
ENSMOCG00000017636	Traf7	TNF receptor associated factor 7 [Source:NCBI gene;Acc:101987396]
ENSMOCG00000003683	Kpnb1	karyopherin subunit beta 1 [Source:NCBI gene;Acc:101993021]
ENSMOCG00000014104	Gpr158	G protein-coupled receptor 158 [Source:NCBI gene;Acc:101987971]
ENSMOCG00000017348	Pcm1	pericentriolar material 1 [Source:NCBI gene;Acc:102000830]
ENSMOCG00000006609		serotransferrin [Source:NCBI gene;Acc:101984712]
ENSMOCG00000018903
ENSMOCG00000006780	Ikzf4	IKAROS family zinc finger 4 [Source:NCBI gene;Acc:101997619]
ENSMOCG00000011555	Usp8	ubiquitin specific peptidase 8 [Source:NCBI gene;Acc:101994905]
ENSMOCG00000006423	Exoc6	exocyst complex component 6 [Source:NCBI gene;Acc:101990613]
ENSMOCG00000012732
ENSMOCG00000002342	Kcnd1	potassium voltage-gated channel subfamily D member 1 [Source:NCBI gene;Acc:101997156]
ENSMOCG00000022282	Trim41	tripartite motif containing 41 [Source:NCBI gene;Acc:101991916]
ENSMOCG00000011519	Susd6	sushi domain containing 6 [Source:NCBI gene;Acc:101979144]
ENSMOCG00000021847	Maneal	mannosidase endo-alpha like [Source:NCBI gene;Acc:102002006]
ENSMOCG00000019518	Axin1	axin 1 [Source:NCBI gene;Acc:101981071]
ENSMOCG00000014868	Rbbp5	RB binding protein 5, histone lysine methyltransferase complex subunit [Source:NCBI gene;Acc:101994468]
ENSMOCG00000000884	Hdac5	histone deacetylase 5 [Source:NCBI gene;Acc:101988213]
ENSMOCG00000021399	Tpm1	tropomyosin 1 [Source:NCBI gene;Acc:101985682]
ENSMOCG00000020513	Mef2a	myocyte enhancer factor 2A [Source:NCBI gene;Acc:101986678]
ENSMOCG00000006770
ENSMOCG00000002724	Lmtk3	lemur tyrosine kinase 3 [Source:NCBI gene;Acc:101983020]
ENSMOCG00000015769	Ppp2ca	protein phosphatase 2 catalytic subunit alpha [Source:NCBI gene;Acc:101992563]
ENSMOCG00000013449	Mnd1	meiotic nuclear divisions 1 [Source:NCBI gene;Acc:101999375]
ENSMOCG00000001056	Golga1	golgin A1 [Source:NCBI gene;Acc:102001964]
ENSMOCG00000000375	Sv2a	synaptic vesicle glycoprotein 2A [Source:NCBI gene;Acc:101982980]
ENSMOCG00000016355	Chst10	carbohydrate sulfotransferase 10 [Source:NCBI gene;Acc:101991664]
ENSMOCG00000020040	Rasa3	RAS p21 protein activator 3 [Source:NCBI gene;Acc:101990190]
ENSMOCG00000007551	Pabpc4l	poly(A) binding protein cytoplasmic 4 like [Source:NCBI gene;Acc:101991041]
ENSMOCG00000011943	RNaseP_nuc	Nuclear RNase P [Source:RFAM;Acc:RF00009]
ENSMOCG00000017139		VPS29 retromer complex component [Source:NCBI gene;Acc:101990187]
ENSMOCG00000021851	Rlf	rearranged L-myc fusion [Source:NCBI gene;Acc:101987605]
ENSMOCG00000015062	Eef1a2	eukaryotic translation elongation factor 1 alpha 2 [Source:NCBI gene;Acc:101986500]
ENSMOCG00000022020	Rogdi	rogdi atypical leucine zipper [Source:NCBI gene;Acc:101988798]
ENSMOCG00000005203	Syt12	synaptotagmin 12 [Source:NCBI gene;Acc:101989949]
ENSMOCG00000006710	Ccdc85a	coiled-coil domain containing 85A [Source:NCBI gene;Acc:101992082]
ENSMOCG00000014669	Tbc1d24	ATPase H+ transporting V0 subunit c [Source:NCBI gene;Acc:101993306]
ENSMOCG00000015777	Mrpl15	mitochondrial ribosomal protein L15 [Source:NCBI gene;Acc:101981939]
ENSMOCG00000018708	Dnajc6	DnaJ heat shock protein family (Hsp40) member C6 [Source:NCBI gene;Acc:101993433]
ENSMOCG00000017288	Wdr82	WD repeat domain 82 [Source:NCBI gene;Acc:101988599]
ENSMOCG00000019997		guanine nucleotide-binding protein G(s) subunit alpha isoforms short [Source:NCBI gene;Acc:101995578]
ENSMOCG00000008219	Sptbn4	spectrin beta, non-erythrocytic 4 [Source:NCBI gene;Acc:101986163]
ENSMOCG00000019192
ENSMOCG00000000941	Samd12	sterile alpha motif domain containing 12 [Source:NCBI gene;Acc:102002593]
ENSMOCG00000017907
ENSMOCG00000014432	Cacna1a	calcium channel, voltage-dependent, P/Q type, alpha 1A subunit [Source:MGI Symbol;Acc:MGI:109482]
ENSMOCG00000008235		40S ribosomal protein S28 [Source:NCBI gene;Acc:101995146]
ENSMOCG00000006893
ENSMOCG00000001918	Srgap3	SLIT-ROBO Rho GTPase activating protein 3 [Source:NCBI gene;Acc:101980835]
ENSMOCG00000021337
ENSMOCG00000022474	Uba5	ubiquitin like modifier activating enzyme 5 [Source:NCBI gene;Acc:101984058]
ENSMOCG00000000260	Trpc1	transient receptor potential cation channel subfamily C member 1 [Source:NCBI gene;Acc:101980576]
ENSMOCG00000001324	Zgpat	zinc finger CCCH-type and G-patch domain containing [Source:NCBI gene;Acc:101997008]
ENSMOCG00000007064	Eif4a1	eukaryotic translation initiation factor 4A1 [Source:NCBI gene;Acc:102001159]
ENSMOCG00000009822	Ttc37	tetratricopeptide repeat domain 37 [Source:NCBI gene;Acc:101999349]
ENSMOCG00000014574	Hmgxb3	HMG-box containing 3 [Source:NCBI gene;Acc:102000164]
ENSMOCG00000007756	Nop58	NOP58 ribonucleoprotein [Source:NCBI gene;Acc:101989329]
ENSMOCG00000003686	Insyn1	inhibitory synaptic factor 1 [Source:NCBI gene;Acc:101999760]
ENSMOCG00000004934	Mtln	mitoregulin [Source:MGI Symbol;Acc:MGI:1915135]
ENSMOCG00000000498	Heyl	hes related family bHLH transcription factor with YRPW motif like [Source:NCBI gene;Acc:101983535]
ENSMOCG00000004275		heterogeneous nuclear ribonucleoprotein A1 [Source:NCBI gene;Acc:101982785]
ENSMOCG00000016694	Oxnad1	oxidoreductase NAD binding domain containing 1 [Source:NCBI gene;Acc:101983499]
ENSMOCG00000002885		general transcription factor IIE subunit 1-like [Source:NCBI gene;Acc:101988929]
ENSMOCG00000022170	Tcf12	transcription factor 12 [Source:NCBI gene;Acc:101986432]
ENSMOCG00000013916	Ap1m1	adaptor related protein complex 1 subunit mu 1 [Source:NCBI gene;Acc:101995965]
ENSMOCG00000020456	Arhgap11a	Rho GTPase activating protein 11A [Source:NCBI gene;Acc:101989508]
ENSMOCG00000011248	Rabggtb	Rab geranylgeranyltransferase subunit beta [Source:NCBI gene;Acc:101995166]
ENSMOCG00000014551	Nedd4	NEDD4 E3 ubiquitin protein ligase [Source:NCBI gene;Acc:101984813]
ENSMOCG00000022385	Hspa4l	heat shock protein family A (Hsp70) member 4 like [Source:NCBI gene;Acc:101985753]
ENSMOCG00000008471		mitochondrial ribosomal protein S17 [Source:NCBI gene;Acc:101991690]
ENSMOCG00000019366	Ralbp1	ralA binding protein 1 [Source:NCBI gene;Acc:101980174]
ENSMOCG00000007878	Ccdc47	coiled-coil domain containing 47 [Source:NCBI gene;Acc:101986255]
ENSMOCG00000016845	Etf1	eukaryotic translation termination factor 1 [Source:NCBI gene;Acc:101982789]
ENSMOCG00000010985	Slc25a38	solute carrier family 25 member 38 [Source:NCBI gene;Acc:101988789]
ENSMOCG00000011847	Rbm17	RNA binding motif protein 17 [Source:NCBI gene;Acc:101983153]
ENSMOCG00000007919	Neurl4	neuralized E3 ubiquitin protein ligase 4 [Source:NCBI gene;Acc:101993411]
ENSMOCG00000015988	Nsmce2	NSE2 (MMS21) homolog, SMC5-SMC6 complex SUMO ligase [Source:NCBI gene;Acc:101980154]
ENSMOCG00000015758	Rangap1	Ran GTPase activating protein 1 [Source:NCBI gene;Acc:101980347]
ENSMOCG00000018454	Tedc1	tubulin epsilon and delta complex 1 [Source:NCBI gene;Acc:101980561]
ENSMOCG00000021098	Car13	carbonic anhydrase 13 [Source:NCBI gene;Acc:101984028]
ENSMOCG00000021929	Cyth1	cytohesin 1 [Source:NCBI gene;Acc:101991448]
ENSMOCG00000006992	Zbtb1	zinc finger and BTB domain containing 1 [Source:NCBI gene;Acc:101989313]
ENSMOCG00000015115	Ipcef1	interaction protein for cytohesin exchange factors 1 [Source:NCBI gene;Acc:101981482]
ENSMOCG00000021824	Tmem132b	transmembrane protein 132B [Source:NCBI gene;Acc:101989323]
ENSMOCG00000018196	Lbhd2	LBH domain containing 2 [Source:NCBI gene;Acc:113456062]
ENSMOCG00000002207	Ppp1r11	protein phosphatase 1 regulatory inhibitor subunit 11 [Source:NCBI gene;Acc:101989015]
ENSMOCG00000002409	Bivm	basic, immunoglobulin-like variable motif containing [Source:NCBI gene;Acc:113455426]
ENSMOCG00000019837		ring finger protein 165 [Source:NCBI gene;Acc:101979873]
ENSMOCG00000004598		protocadherin beta 3 [Source:NCBI gene;Acc:101999613]
ENSMOCG00000014183	Prr3	proline rich 3 [Source:NCBI gene;Acc:101991626]
ENSMOCG00000013703	Usp1	ubiquitin specific peptidase 1 [Source:NCBI gene;Acc:101988720]
ENSMOCG00000013473	Cenph	centromere protein H [Source:NCBI gene;Acc:101983661]
ENSMOCG00000011170	Clint1	clathrin interactor 1 [Source:NCBI gene;Acc:101999668]
ENSMOCG00000016576	Tshr	thyroid stimulating hormone receptor [Source:NCBI gene;Acc:101990281]
ENSMOCG00000015812	Dock6	dedicator of cytokinesis 6 [Source:NCBI gene;Acc:101982446]
ENSMOCG00000009399	Mmp8	matrix metallopeptidase 8 [Source:NCBI gene;Acc:101987837]
ENSMOCG00000019212	Zbtb46	zinc finger and BTB domain containing 46 [Source:NCBI gene;Acc:101996722]
ENSMOCG00000016928	Zfp692	zinc finger protein 692 [Source:NCBI gene;Acc:101986922]
ENSMOCG00000014694	Gtf2h4	general transcription factor II H, polypeptide 4 [Source:MGI Symbol;Acc:MGI:1338799]
ENSMOCG00000004770	Akr1c19	aldo-keto reductase family 1 member C13-like [Source:NCBI gene;Acc:101999289]
ENSMOCG00000021361
ENSMOCG00000011156	Rnmt	RNA guanine-7 methyltransferase [Source:NCBI gene;Acc:101995669]
ENSMOCG00000003011	Siah2	siah E3 ubiquitin protein ligase 2 [Source:NCBI gene;Acc:101986697]
ENSMOCG00000013041	Stip1	stress induced phosphoprotein 1 [Source:NCBI gene;Acc:101988716]
ENSMOCG00000001096	Hilpda	hypoxia inducible lipid droplet associated [Source:NCBI gene;Acc:101982538]
ENSMOCG00000019617	Noc2l	NOC2 like nucleolar associated transcriptional repressor [Source:NCBI gene;Acc:101989822]
ENSMOCG00000011090	Rpa3	replication protein A3 [Source:NCBI gene;Acc:101981225]
ENSMOCG00000014162	Usp39	ubiquitin specific peptidase 39 [Source:NCBI gene;Acc:101995700]
ENSMOCG00000012062	Kctd2	potassium channel tetramerization domain containing 2 [Source:NCBI gene;Acc:101991921]
ENSMOCG00000003809		syntaxin 16 [Source:NCBI gene;Acc:101998804]
ENSMOCG00000001434	Elapor1	KIAA1324 ortholog [Source:NCBI gene;Acc:101991324]
ENSMOCG00000014615	Rbm28	RNA binding motif protein 28 [Source:NCBI gene;Acc:101980479]
ENSMOCG00000016491	Apbb1	amyloid beta precursor protein binding family B member 1 [Source:NCBI gene;Acc:101986344]
ENSMOCG00000008336	Ripk2	receptor interacting serine/threonine kinase 2 [Source:NCBI gene;Acc:101979419]
ENSMOCG00000015254	Chmp7	charged multivesicular body protein 7 [Source:NCBI gene;Acc:101989479]
ENSMOCG00000013594	Gmnn	geminin DNA replication inhibitor [Source:NCBI gene;Acc:101983537]
ENSMOCG00000018024		ribosomal protein S18 [Source:NCBI gene;Acc:101990162]
ENSMOCG00000014762	Svop	SV2 related protein [Source:NCBI gene;Acc:101984991]
ENSMOCG00000020566	Capn7	calpain 7 [Source:NCBI gene;Acc:101984443]
ENSMOCG00000017819
ENSMOCG00000005015		small ubiquitin-related modifier 2 [Source:NCBI gene;Acc:101987915]
ENSMOCG00000010957	Ccm2	CCM2 scaffold protein [Source:NCBI gene;Acc:101997499]
ENSMOCG00000003723	Nelfe	negative elongation factor complex member E [Source:NCBI gene;Acc:101981444]
ENSMOCG00000017358	Tbc1d5	TBC1 domain family member 5 [Source:NCBI gene;Acc:102000684]
ENSMOCG00000006523	Rnf44	ring finger protein 44 [Source:NCBI gene;Acc:101991844]
ENSMOCG00000001261	Kif20b	kinesin family member 20B [Source:NCBI gene;Acc:101984290]
ENSMOCG00000008558		nuclear receptor binding SET domain protein 3 [Source:NCBI gene;Acc:102000187]
ENSMOCG00000012528		SET domain containing 1A, histone lysine methyltransferase [Source:NCBI gene;Acc:101991831]
ENSMOCG00000019271	Kics2	chromosome unknown C12orf66 homolog [Source:NCBI gene;Acc:101997718]
ENSMOCG00000011613	Syde2	synapse defective Rho GTPase homolog 2 [Source:NCBI gene;Acc:101994583]
ENSMOCG00000013793	Rnf139	ring finger protein 139 [Source:NCBI gene;Acc:101982876]
ENSMOCG00000001923	Bmi1	BMI1 proto-oncogene, polycomb ring finger [Source:NCBI gene;Acc:101986662]
ENSMOCG00000011070	Wdr62	WD repeat domain 62 [Source:MGI Symbol;Acc:MGI:1923696]
ENSMOCG00000021069	Itgam	integrin subunit alpha M [Source:NCBI gene;Acc:101998406]
ENSMOCG00000007673	Rabif	RAB interacting factor [Source:NCBI gene;Acc:101981519]
ENSMOCG00000021313	Tmem70	transmembrane protein 70 [Source:NCBI gene;Acc:101995576]
ENSMOCG00000020214	Epha7	EPH receptor A7 [Source:NCBI gene;Acc:101993354]
ENSMOCG00000011002	Gpc5	glypican 5 [Source:NCBI gene;Acc:102000341]
ENSMOCG00000003657	Grina	glutamate ionotropic receptor NMDA type subunit associated protein 1 [Source:NCBI gene;Acc:101997162]
ENSMOCG00000003875	Nudt15	nudix hydrolase 15 [Source:NCBI gene;Acc:101984853]
ENSMOCG00000022120	Bcl2l13	BCL2 like 13 [Source:NCBI gene;Acc:101997197]
ENSMOCG00000020356	Kcnab3	potassium voltage-gated channel subfamily A regulatory beta subunit 3 [Source:NCBI gene;Acc:101981443]
ENSMOCG00000018426		polyamine-modulated factor 1 [Source:NCBI gene;Acc:101984860]
ENSMOCG00000022768	Zfp384	zinc finger protein 384 [Source:NCBI gene;Acc:101991132]
ENSMOCG00000004708	Lamp1	lysosomal associated membrane protein 1 [Source:NCBI gene;Acc:101993663]
ENSMOCG00000016455
ENSMOCG00000004831	Gmfb	glia maturation factor beta [Source:NCBI gene;Acc:101988725]
ENSMOCG00000005990	Nrbp1	nuclear receptor binding protein 1 [Source:NCBI gene;Acc:101987758]
ENSMOCG00000005961	St3gal5	ST3 beta-galactoside alpha-2,3-sialyltransferase 5 [Source:NCBI gene;Acc:101996548]
ENSMOCG00000019318	Crbn	cereblon [Source:NCBI gene;Acc:101997111]
ENSMOCG00000019627	Uggt2	UDP-glucose glycoprotein glucosyltransferase 2 [Source:NCBI gene;Acc:101980527]
ENSMOCG00000006763	Pabpc4	poly(A) binding protein cytoplasmic 4 [Source:NCBI gene;Acc:101982673]
ENSMOCG00000012991	Pigu	phosphatidylinositol glycan anchor biosynthesis class U [Source:NCBI gene;Acc:102001296]
ENSMOCG00000013984	Pgs1	phosphatidylglycerophosphate synthase 1 [Source:NCBI gene;Acc:101990984]
ENSMOCG00000011203	Arglu1	arginine and glutamate rich 1 [Source:NCBI gene;Acc:101981419]
ENSMOCG00000020018	Jakmip2	janus kinase and microtubule interacting protein 2 [Source:NCBI gene;Acc:101991275]
ENSMOCG00000020944	Myrip	myosin VIIA and Rab interacting protein [Source:NCBI gene;Acc:101989825]
ENSMOCG00000002410	Gm45902	predicted gene 45902 [Source:MGI Symbol;Acc:MGI:5805017]
ENSMOCG00000011603
ENSMOCG00000021543	Scai	suppressor of cancer cell invasion [Source:NCBI gene;Acc:102002524]
ENSMOCG00000015128	Rcc2	regulator of chromosome condensation 2 [Source:NCBI gene;Acc:101988243]
ENSMOCG00000014280	Spata7	spermatogenesis associated 7 [Source:NCBI gene;Acc:101995588]
ENSMOCG00000016112	Ilf2	interleukin enhancer binding factor 2 [Source:NCBI gene;Acc:101991795]
ENSMOCG00000006180	Rnf6	ring finger protein 6 [Source:NCBI gene;Acc:101986699]
ENSMOCG00000006004		exosome component 1 [Source:NCBI gene;Acc:101998137]
ENSMOCG00000002624	Mfsd4a	major facilitator superfamily domain containing 4A [Source:NCBI gene;Acc:101992272]
ENSMOCG00000017399	Cabyr	calcium binding tyrosine phosphorylation regulated [Source:NCBI gene;Acc:101984186]
ENSMOCG00000020234	Fbrsl1	fibrosin like 1 [Source:NCBI gene;Acc:102000097]
ENSMOCG00000005603		RNA binding motif protein 12B [Source:NCBI gene;Acc:101998909]
ENSMOCG00000018981
ENSMOCG00000020171	Pdk1	pyruvate dehydrogenase kinase 1 [Source:NCBI gene;Acc:101987937]
ENSMOCG00000016500	Ahdc1	AT-hook DNA binding motif containing 1 [Source:NCBI gene;Acc:101983805]
ENSMOCG00000005623
ENSMOCG00000001083	Angpt2	angiopoietin 2 [Source:NCBI gene;Acc:101983308]
ENSMOCG00000019774	Chchd4	coiled-coil-helix-coiled-coil-helix domain containing 4 [Source:NCBI gene;Acc:102000288]
ENSMOCG00000018216	Ajm1	apical junction component 1 homolog [Source:NCBI gene;Acc:101987094]
ENSMOCG00000014819	Wdr81	WD repeat domain 81 [Source:NCBI gene;Acc:101992104]
ENSMOCG00000012494	Tanc2	tetratricopeptide repeat, ankyrin repeat and coiled-coil containing 2 [Source:MGI Symbol;Acc:MGI:2444121]
ENSMOCG00000005163	Schip1	IQCJ-SCHIP1 readthrough transcript protein [Source:NCBI gene;Acc:101979993]
ENSMOCG00000019982		PR/SET domain 11 [Source:NCBI gene;Acc:101990461]
ENSMOCG00000012736	Nek3	NIMA related kinase 3 [Source:NCBI gene;Acc:101987352]
ENSMOCG00000003386
ENSMOCG00000001273	Gspt2	G1 to S phase transition 2 [Source:MGI Symbol;Acc:MGI:1316727]
ENSMOCG00000020080	Appl1	adaptor protein, phosphotyrosine interaction, PH domain and leucine zipper containing 1 [Source:MGI Symbol;Acc:MGI:1920243]
ENSMOCG00000014105
ENSMOCG00000012046	Pianp	PILR alpha associated neural protein [Source:NCBI gene;Acc:101990851]
ENSMOCG00000014035
ENSMOCG00000016084	Nck2	NCK adaptor protein 2 [Source:NCBI gene;Acc:102002773]
ENSMOCG00000019491	Maml3	mastermind like transcriptional coactivator 3 [Source:NCBI gene;Acc:101995705]
ENSMOCG00000017638	Gfod2	glucose-fructose oxidoreductase domain containing 2 [Source:NCBI gene;Acc:101979521]
ENSMOCG00000013902	Txnl4b	thioredoxin like 4B [Source:NCBI gene;Acc:101999214]
ENSMOCG00000014129	Nlrc5	NLR family, CARD domain containing 5 [Source:MGI Symbol;Acc:MGI:3612191]
ENSMOCG00000011513	Npy	neuropeptide Y [Source:NCBI gene;Acc:101981684]
ENSMOCG00000017748	Eefsec	eukaryotic elongation factor, selenocysteine-tRNA specific [Source:NCBI gene;Acc:101989797]
ENSMOCG00000010509	Mageh1	MAGE family member H1 [Source:NCBI gene;Acc:101988266]
ENSMOCG00000015585	Coro1b	coronin 1B [Source:NCBI gene;Acc:101985602]
ENSMOCG00000011600	Npepps	aminopeptidase puromycin sensitive [Source:MGI Symbol;Acc:MGI:1101358]
ENSMOCG00000002866	Armc9	armadillo repeat containing 9 [Source:NCBI gene;Acc:101986687]
ENSMOCG00000002458	Smndc1	survival motor neuron domain containing 1 [Source:NCBI gene;Acc:101996777]
ENSMOCG00000016861		eukaryotic translation initiation factor 3 subunit G [Source:NCBI gene;Acc:101993872]
ENSMOCG00000008106
ENSMOCG00000020392	Poldip2	DNA polymerase delta interacting protein 2 [Source:NCBI gene;Acc:101987020]
ENSMOCG00000013412	Dhcr24	24-dehydrocholesterol reductase [Source:NCBI gene;Acc:102002092]
ENSMOCG00000011553	Arhgap19	Rho GTPase activating protein 19 [Source:NCBI gene;Acc:101996024]
ENSMOCG00000022853	Rab3gap2	RAB3 GTPase activating non-catalytic protein subunit 2 [Source:NCBI gene;Acc:101993304]
ENSMOCG00000018586	Tmed5	transmembrane p24 trafficking protein 5 [Source:NCBI gene;Acc:101981210]
ENSMOCG00000006955	Tmem186	transmembrane protein 186 [Source:NCBI gene;Acc:101993792]
ENSMOCG00000012400	Mtap	methylthioadenosine phosphorylase [Source:NCBI gene;Acc:101997063]
ENSMOCG00000019390	Mcm6	minichromosome maintenance complex component 6 [Source:NCBI gene;Acc:102002816]
ENSMOCG00000004369	Itpkc	inositol-trisphosphate 3-kinase C [Source:NCBI gene;Acc:101980133]
ENSMOCG00000022313	Fam163b	family with sequence similarity 163 member B [Source:NCBI gene;Acc:101993770]
ENSMOCG00000008648	Zfp706	zinc finger protein 706 [Source:NCBI gene;Acc:101986716]
ENSMOCG00000016094	Cwc15	CWC15 spliceosome associated protein homolog [Source:NCBI gene;Acc:101990796]
ENSMOCG00000018826	Dmac2l	distal membrane arm assembly complex 2 like [Source:NCBI gene;Acc:101989603]
ENSMOCG00000018173	4933405L10Rik	RIKEN cDNA 4933405L10 gene [Source:MGI Symbol;Acc:MGI:1918296]
ENSMOCG00000011201	Hbegf	heparin binding EGF like growth factor [Source:NCBI gene;Acc:101990907]
ENSMOCG00000000698	Snurf	SNRPN upstream reading frame [Source:NCBI gene;Acc:106143720]
ENSMOCG00000016893		HEAT repeat containing 1 [Source:NCBI gene;Acc:101984895]
ENSMOCG00000020106	Kat2a	lysine acetyltransferase 2A [Source:NCBI gene;Acc:101985215]
ENSMOCG00000014160		KIAA1191 ortholog [Source:NCBI gene;Acc:101989192]
ENSMOCG00000008712	Sybu	syntabulin [Source:NCBI gene;Acc:102001237]
ENSMOCG00000017507	Slc1a1	solute carrier family 1 member 1 [Source:NCBI gene;Acc:101991093]
ENSMOCG00000000036
ENSMOCG00000003444	Cep68	centrosomal protein 68 [Source:NCBI gene;Acc:102002614]
ENSMOCG00000023000	Frg1	FSHD region gene 1 [Source:NCBI gene;Acc:101980928]
ENSMOCG00000013111	Coro6	coronin 6 [Source:NCBI gene;Acc:102000777]
ENSMOCG00000003623	Resf1	retroelement silencing factor 1 [Source:NCBI gene;Acc:101988289]
ENSMOCG00000006534	Srp19	signal recognition particle 19 [Source:NCBI gene;Acc:102000342]
ENSMOCG00000008928	Cacng6	calcium channel, voltage-dependent, gamma subunit 6 [Source:MGI Symbol;Acc:MGI:1859168]
ENSMOCG00000016666		phosphoglycerate mutase 1-like [Source:NCBI gene;Acc:101992241]
ENSMOCG00000000753	Prdm4	PR/SET domain 4 [Source:NCBI gene;Acc:102000073]
ENSMOCG00000003369
ENSMOCG00000022026	Rexo1	RNA exonuclease 1 homolog [Source:NCBI gene;Acc:101994302]
ENSMOCG00000022776	Anxa6	annexin A6 [Source:NCBI gene;Acc:101979089]
ENSMOCG00000018476	Hk1	hexokinase 1 [Source:NCBI gene;Acc:101983357]
ENSMOCG00000015907	Map3k14	mitogen-activated protein kinase kinase kinase 14 [Source:NCBI gene;Acc:101999309]
ENSMOCG00000020031	Sirt6	sirtuin 6 [Source:NCBI gene;Acc:101996710]
ENSMOCG00000016862	Vmp1	vacuole membrane protein 1 [Source:NCBI gene;Acc:101998017]
ENSMOCG00000003456	Eid1	EP300 interacting inhibitor of differentiation 1 [Source:NCBI gene;Acc:101989604]
ENSMOCG00000018443		peptidylprolyl isomerase E [Source:NCBI gene;Acc:101985140]
ENSMOCG00000022914	Wdr31	WD repeat domain 31 [Source:NCBI gene;Acc:101990615]
ENSMOCG00000000389		RAB3A interacting protein [Source:NCBI gene;Acc:101989286]
ENSMOCG00000010593	Myg1	chromosome 15 C12orf10 homolog [Source:NCBI gene;Acc:101991458]
ENSMOCG00000002843	Pik3r1	phosphoinositide-3-kinase regulatory subunit 1 [Source:NCBI gene;Acc:101990575]
ENSMOCG00000023027	Braf	B-Raf proto-oncogene, serine/threonine kinase [Source:NCBI gene;Acc:101991884]
ENSMOCG00000004919	Vwa2	von Willebrand factor A domain containing 2 [Source:MGI Symbol;Acc:MGI:2684334]
ENSMOCG00000022530
ENSMOCG00000014208	Srr	serine racemase [Source:NCBI gene;Acc:101993988]
ENSMOCG00000010214	Atpsckmt	ATP synthase c subunit lysine N-methyltransferase [Source:NCBI gene;Acc:101994579]
ENSMOCG00000002285	Dpy30	dpy-30 histone methyltransferase complex regulatory subunit [Source:NCBI gene;Acc:101982919]
ENSMOCG00000000702	Smarcc1	SWI/SNF related, matrix associated, actin dependent regulator of chromatin subfamily c member 1 [Source:NCBI gene;Acc:101991902]
ENSMOCG00000011985	Celf4	CUGBP Elav-like family member 4 [Source:NCBI gene;Acc:101993152]
ENSMOCG00000000443	Epc1	enhancer of polycomb homolog 1 [Source:NCBI gene;Acc:101981459]
ENSMOCG00000012013	Cul3	cullin 3 [Source:NCBI gene;Acc:101996251]
ENSMOCG00000001091
ENSMOCG00000021054	Osbpl7	oxysterol binding protein like 7 [Source:NCBI gene;Acc:101989635]
ENSMOCG00000014845	Gle1	GLE1 RNA export mediator [Source:NCBI gene;Acc:101988594]
ENSMOCG00000004137	Actb	actin beta [Source:NCBI gene;Acc:102000763]
ENSMOCG00000018992	Tmem30a	transmembrane protein 30A [Source:NCBI gene;Acc:101989439]
ENSMOCG00000012590	Srp9	signal recognition particle 9 [Source:NCBI gene;Acc:101997332]
ENSMOCG00000000996	Rasip1	Ras interacting protein 1 [Source:NCBI gene;Acc:102001316]
ENSMOCG00000014207	Selenot	selenoprotein T [Source:NCBI gene;Acc:101986411]
ENSMOCG00000023007		HIV-1 Tat specific factor 1 [Source:NCBI gene;Acc:101981572]
ENSMOCG00000022938	Syf2	SYF2 pre-mRNA splicing factor [Source:NCBI gene;Acc:101994000]
ENSMOCG00000019625	Slc17a5	solute carrier family 17 member 5 [Source:NCBI gene;Acc:101991331]
ENSMOCG00000010045	Dgki	diacylglycerol kinase iota [Source:NCBI gene;Acc:101983476]
ENSMOCG00000018217	Tbrg1	transforming growth factor beta regulator 1 [Source:NCBI gene;Acc:101994632]
ENSMOCG00000001378	Bbof1	basal body orientation factor 1 [Source:NCBI gene;Acc:101995877]
ENSMOCG00000020823	Ctdnep1	CTD nuclear envelope phosphatase 1 [Source:NCBI gene;Acc:101990784]
ENSMOCG00000000306	Chkb	choline kinase beta [Source:NCBI gene;Acc:101989189]
ENSMOCG00000015867	Arhgap35	Rho GTPase activating protein 35 [Source:NCBI gene;Acc:101998252]
ENSMOCG00000002381	Gys1	glycogen synthase 1 [Source:NCBI gene;Acc:101989718]
ENSMOCG00000021287	Cryzl1	crystallin zeta like 1 [Source:NCBI gene;Acc:101991414]
ENSMOCG00000015138	Memo1	mediator of cell motility 1 [Source:MGI Symbol;Acc:MGI:1924140]
ENSMOCG00000019519		pumilio RNA binding family member 3 [Source:NCBI gene;Acc:101989951]
ENSMOCG00000018649		radial spoke head 3 [Source:NCBI gene;Acc:101985364]
ENSMOCG00000018627	Speg	striated muscle enriched protein kinase [Source:NCBI gene;Acc:101982607]
ENSMOCG00000007483	Dnajc5	DnaJ heat shock protein family (Hsp40) member C5 [Source:NCBI gene;Acc:101994316]
ENSMOCG00000000820	Zfp146	zinc finger protein OZF [Source:NCBI gene;Acc:101986202]
ENSMOCG00000007990	Prrc2b	proline rich coiled-coil 2B [Source:NCBI gene;Acc:101984620]
ENSMOCG00000019781
ENSMOCG00000001332	Gprin3	GPRIN family member 3 [Source:NCBI gene;Acc:101987518]
ENSMOCG00000020608	Grm3	glutamate metabotropic receptor 3 [Source:NCBI gene;Acc:101997462]
ENSMOCG00000020472	Sdf4	stromal cell derived factor 4 [Source:NCBI gene;Acc:101986335]
ENSMOCG00000002888	Derpc	chromosome transmission fidelity factor 8 [Source:NCBI gene;Acc:101993380]
ENSMOCG00000011699	Swap70	switching B cell complex subunit SWAP70 [Source:NCBI gene;Acc:101994663]
ENSMOCG00000002341	Arhgap39	Rho GTPase activating protein 39 [Source:NCBI gene;Acc:101982674]
ENSMOCG00000000085	Ankib1	ankyrin repeat and IBR domain containing 1 [Source:NCBI gene;Acc:101994272]
ENSMOCG00000009137	Gamt	guanidinoacetate N-methyltransferase [Source:NCBI gene;Acc:102000174]
ENSMOCG00000009043	Atxn3	ataxin 3 [Source:NCBI gene;Acc:101979902]
ENSMOCG00000022631	Nicn1	nicolin 1 [Source:NCBI gene;Acc:101985683]
ENSMOCG00000013914	Katnal1	katanin catalytic subunit A1 like 1 [Source:NCBI gene;Acc:101994335]
ENSMOCG00000013409	Ptafr	platelet activating factor receptor [Source:NCBI gene;Acc:101986941]
ENSMOCG00000006483	Jun	Jun proto-oncogene, AP-1 transcription factor subunit [Source:NCBI gene;Acc:101979290]
ENSMOCG00000017207	Spred3	sprouty related EVH1 domain containing 3 [Source:NCBI gene;Acc:101993553]
ENSMOCG00000014525	Ube2b	ubiquitin conjugating enzyme E2 B [Source:NCBI gene;Acc:101993125]
ENSMOCG00000017289	Bard1	BRCA1 associated RING domain 1 [Source:NCBI gene;Acc:101984683]
ENSMOCG00000021551	Hs2st1	heparan sulfate 2-O-sulfotransferase 1 [Source:NCBI gene;Acc:101990257]
ENSMOCG00000014023
ENSMOCG00000016127	Pcbp3	poly(rC) binding protein 3 [Source:NCBI gene;Acc:101992607]
ENSMOCG00000016184	Kcnk7	potassium two pore domain channel subfamily K member 7 [Source:NCBI gene;Acc:101986569]
ENSMOCG00000021173	Ap5m1	adaptor related protein complex 5 subunit mu 1 [Source:NCBI gene;Acc:101982970]
ENSMOCG00000018546	St3gal2	ST3 beta-galactoside alpha-2,3-sialyltransferase 2 [Source:NCBI gene;Acc:101991792]
ENSMOCG00000013706	Fbxo44	F-box only protein 44 [Source:NCBI gene;Acc:101989381]
ENSMOCG00000005132
ENSMOCG00000009498	Slc15a4	solute carrier family 15 member 4 [Source:NCBI gene;Acc:101987365]
ENSMOCG00000006451	Prim2	DNA primase subunit 2 [Source:NCBI gene;Acc:101996904]
ENSMOCG00000006926	Pank3	pantothenate kinase 3 [Source:NCBI gene;Acc:102001061]
ENSMOCG00000012715
ENSMOCG00000011303	Vkorc1l1	vitamin K epoxide reductase complex, subunit 1-like 1 [Source:MGI Symbol;Acc:MGI:1916818]
ENSMOCG00000020329	Cemip2	cell migration inducing hyaluronidase 2 [Source:NCBI gene;Acc:101999700]
ENSMOCG00000007627	Ddx19b	ATP-dependent RNA helicase DDX19B [Source:NCBI gene;Acc:101994055]
ENSMOCG00000017006	Kcnb2	potassium voltage-gated channel subfamily B member 2 [Source:NCBI gene;Acc:101998625]
ENSMOCG00000010931	Nsmce4a	NSE4 homolog A, SMC5-SMC6 complex component [Source:NCBI gene;Acc:101982098]
ENSMOCG00000004705	Cuedc1	CUE domain containing 1 [Source:NCBI gene;Acc:101984280]
ENSMOCG00000017459	Hsd17b7	hydroxysteroid 17-beta dehydrogenase 7 [Source:NCBI gene;Acc:101998207]
ENSMOCG00000005703	Lingo2	leucine rich repeat and Ig domain containing 2 [Source:NCBI gene;Acc:101980820]
ENSMOCG00000010516	Nfkbib	NFKB inhibitor beta [Source:NCBI gene;Acc:101982470]
ENSMOCG00000001697	Copa	coatomer protein complex subunit alpha [Source:MGI Symbol;Acc:MGI:1334462]
ENSMOCG00000005706	Snx6	sorting nexin 6 [Source:NCBI gene;Acc:102001500]
ENSMOCG00000022819	Rnft2	ring finger protein, transmembrane 2 [Source:NCBI gene;Acc:101986034]
ENSMOCG00000008664	Ppme1	protein phosphatase methylesterase 1 [Source:NCBI gene;Acc:101981307]
ENSMOCG00000006111	Crls1	cardiolipin synthase 1 [Source:MGI Symbol;Acc:MGI:1913836]
ENSMOCG00000019026	Dna2	DNA replication helicase/nuclease 2 [Source:NCBI gene;Acc:101987626]
ENSMOCG00000016635	Umad1	UBAP1-MVB12-associated (UMA) domain containing 1 [Source:NCBI gene;Acc:106144248]
ENSMOCG00000018571	Ndufaf2	NADH:ubiquinone oxidoreductase complex assembly factor 2 [Source:NCBI gene;Acc:101980245]
ENSMOCG00000014300		galectin like [Source:NCBI gene;Acc:101979808]
ENSMOCG00000019576	Syngr1	synaptogyrin 1 [Source:NCBI gene;Acc:101994390]
ENSMOCG00000015751	Rasgrf2	Ras protein specific guanine nucleotide releasing factor 2 [Source:NCBI gene;Acc:101985721]
ENSMOCG00000015879	Tnrc6c	trinucleotide repeat containing adaptor 6C [Source:NCBI gene;Acc:101988236]
ENSMOCG00000020082	Ctr9	CTR9 homolog, Paf1/RNA polymerase II complex component [Source:NCBI gene;Acc:101997149]
ENSMOCG00000016994	Atp9a	ATPase phospholipid transporting 9A (putative) [Source:NCBI gene;Acc:101985555]
ENSMOCG00000013968	Hnrnpll	heterogeneous nuclear ribonucleoprotein L like [Source:NCBI gene;Acc:101985915]
ENSMOCG00000017641	Sfxn5	sideroflexin 5 [Source:NCBI gene;Acc:102001333]
ENSMOCG00000015564		small nuclear ribonucleoprotein U4/U6.U5 subunit 27 [Source:NCBI gene;Acc:101979617]
ENSMOCG00000009432	Emc8	ER membrane protein complex subunit 8 [Source:NCBI gene;Acc:101995607]
ENSMOCG00000006426	Mindy4	MINDY lysine 48 deubiquitinase 4 [Source:NCBI gene;Acc:101999537]
ENSMOCG00000022322
ENSMOCG00000002261	Bcap29	B cell receptor associated protein 29 [Source:NCBI gene;Acc:101993854]
ENSMOCG00000011417		translocase of inner mitochondrial membrane 17A [Source:NCBI gene;Acc:101985504]
ENSMOCG00000005506	Stat2	signal transducer and activator of transcription 2 [Source:NCBI gene;Acc:101979656]
ENSMOCG00000015330	Pus7l	pseudouridine synthase 7 like [Source:NCBI gene;Acc:101979480]
ENSMOCG00000021486	Mgat4a	alpha-1,3-mannosyl-glycoprotein 4-beta-N-acetylglucosaminyltransferase A [Source:NCBI gene;Acc:101986105]
ENSMOCG00000003347	Jmjd1c	jumonji domain containing 1C [Source:NCBI gene;Acc:101992326]
ENSMOCG00000001431	Aqr	aquarius intron-binding spliceosomal factor [Source:NCBI gene;Acc:101988470]
ENSMOCG00000015818	Ncbp1	nuclear cap binding protein subunit 1 [Source:NCBI gene;Acc:101996338]
ENSMOCG00000016235	Ptpn3	protein tyrosine phosphatase non-receptor type 3 [Source:NCBI gene;Acc:101992893]
ENSMOCG00000007338	Atxn7l3b	ataxin 7 like 3B [Source:NCBI gene;Acc:101996048]
ENSMOCG00000013295	Pola2	DNA polymerase alpha 2, accessory subunit [Source:NCBI gene;Acc:101990897]
ENSMOCG00000004748	Msto1	misato mitochondrial distribution and morphology regulator 1 [Source:NCBI gene;Acc:101989049]
ENSMOCG00000008180	Slitrk4	SLIT and NTRK like family member 4 [Source:NCBI gene;Acc:101990824]
ENSMOCG00000017116	Trim47	tripartite motif containing 47 [Source:NCBI gene;Acc:102001166]
ENSMOCG00000018671	Taok2	TAO kinase 2 [Source:NCBI gene;Acc:102001821]
ENSMOCG00000011609	Dcaf13	DDB1 and CUL4 associated factor 13 [Source:NCBI gene;Acc:101987558]
ENSMOCG00000009369	Snord89	small nucleolar RNA, C/D box 89 [Source:MGI Symbol;Acc:MGI:3819562]
ENSMOCG00000021385	Pals1	membrane palmitoylated protein 5 [Source:NCBI gene;Acc:101996257]
ENSMOCG00000022223	Shisa4	shisa family member 4 [Source:NCBI gene;Acc:101986148]
ENSMOCG00000011882	Xpa	XPA, DNA damage recognition and repair factor [Source:NCBI gene;Acc:101996626]
ENSMOCG00000020303	Mpv17	mitochondrial inner membrane protein MPV17 [Source:NCBI gene;Acc:101984554]
ENSMOCG00000003689		transcription initiation factor TFIID subunit 9-like [Source:NCBI gene;Acc:102000992]
ENSMOCG00000015304	Ccdc142	coiled-coil domain containing 142 [Source:NCBI gene;Acc:101979039]
ENSMOCG00000010884	Sh3gl3	SH3 domain containing GRB2 like 3, endophilin A3 [Source:NCBI gene;Acc:101982597]
ENSMOCG00000000805	Fa2h	fatty acid 2-hydroxylase [Source:NCBI gene;Acc:101988586]
ENSMOCG00000013658		splicing factor 3b subunit 4 [Source:NCBI gene;Acc:101983264]
ENSMOCG00000015531	Cdh26	cadherin-like 26 [Source:MGI Symbol;Acc:MGI:2685856]
ENSMOCG00000015976	Wtap	WT1 associated protein [Source:NCBI gene;Acc:101997485]
ENSMOCG00000000194	Fhip1b	family with sequence similarity 160 member A2 [Source:NCBI gene;Acc:101983686]
ENSMOCG00000022829	Vps53	VPS53 subunit of GARP complex [Source:NCBI gene;Acc:101985591]
ENSMOCG00000002555	Mrpl21	mitochondrial ribosomal protein L21 [Source:NCBI gene;Acc:101999601]
ENSMOCG00000011115	Pip4k2b	phosphatidylinositol-5-phosphate 4-kinase type 2 beta [Source:NCBI gene;Acc:101989918]
ENSMOCG00000018273	Prpf4	pre-mRNA processing factor 4 [Source:NCBI gene;Acc:101992016]
ENSMOCG00000001978	Ecsit	ECSIT signaling integrator [Source:NCBI gene;Acc:101987840]
ENSMOCG00000017994	Tyk2	tyrosine kinase 2 [Source:MGI Symbol;Acc:MGI:1929470]
ENSMOCG00000002396	Gnpda2	glucosamine-6-phosphate deaminase 2 [Source:NCBI gene;Acc:101996528]
ENSMOCG00000012035	Stx8	syntaxin 8 [Source:NCBI gene;Acc:101992749]
ENSMOCG00000006075
ENSMOCG00000001714	Usp12	ubiquitin specific peptidase 12 [Source:NCBI gene;Acc:101987646]
ENSMOCG00000003323	Gnptg	N-acetylglucosamine-1-phosphate transferase subunit gamma [Source:NCBI gene;Acc:101995825]
ENSMOCG00000002744	H2-DMa	class II histocompatibility antigen, M alpha chain [Source:NCBI gene;Acc:101984772]
ENSMOCG00000001233	Zfp69	zinc finger protein 69 homolog [Source:NCBI gene;Acc:101979951]
ENSMOCG00000018857	Cst3	cystatin-C [Source:NCBI gene;Acc:101979148]
ENSMOCG00000013219		Bet1 golgi vesicular membrane trafficking protein [Source:NCBI gene;Acc:101996446]
ENSMOCG00000017132
ENSMOCG00000020662	Prpsap1	phosphoribosyl pyrophosphate synthetase associated protein 1 [Source:NCBI gene;Acc:101981179]
ENSMOCG00000007391	Lonp1	lon peptidase 1, mitochondrial [Source:NCBI gene;Acc:101999140]
ENSMOCG00000022569	Psme4	proteasome activator subunit 4 [Source:NCBI gene;Acc:101987434]
ENSMOCG00000012332	Gmeb1	glucocorticoid modulatory element binding protein 1 [Source:NCBI gene;Acc:101990521]
ENSMOCG00000010351	Nexmif	neurite extension and migration factor [Source:NCBI gene;Acc:101981620]
ENSMOCG00000013766	Cd3eap	CD3e molecule associated protein [Source:NCBI gene;Acc:101982571]
ENSMOCG00000020057	4931428F04Rik	KIAA0895 like [Source:NCBI gene;Acc:101987089]
ENSMOCG00000020607	Rexo4	REX4 homolog, 3'-5' exonuclease [Source:NCBI gene;Acc:101995998]
ENSMOCG00000021075	Riox2	ribosomal oxygenase 2 [Source:NCBI gene;Acc:101987932]
ENSMOCG00000014739	Taf11	TATA-box binding protein associated factor 11 [Source:NCBI gene;Acc:101979785]
ENSMOCG00000015075
ENSMOCG00000000731	P2ry4	pyrimidinergic receptor P2Y4 [Source:NCBI gene;Acc:101993254]
ENSMOCG00000012897	Cic	capicua transcriptional repressor [Source:NCBI gene;Acc:102001938]
ENSMOCG00000010421	Psmd10	proteasome 26S subunit, non-ATPase 10 [Source:NCBI gene;Acc:102001519]
ENSMOCG00000019072	Cdk11b	cyclin-dependent kinase 11B [Source:NCBI gene;Acc:102002342]
ENSMOCG00000016770	Slc12a5	solute carrier family 12 member 5 [Source:NCBI gene;Acc:102000086]
ENSMOCG00000014075	Mrm2	mitochondrial rRNA methyltransferase 2 [Source:NCBI gene;Acc:101994157]
ENSMOCG00000022200	Srp68	signal recognition particle 68 [Source:NCBI gene;Acc:101979754]
ENSMOCG00000021371	Alas1	5'-aminolevulinate synthase 1 [Source:NCBI gene;Acc:101990009]
ENSMOCG00000016824	Lpgat1	lysophosphatidylglycerol acyltransferase 1 [Source:NCBI gene;Acc:101983685]
ENSMOCG00000000680	Snrnp40	small nuclear ribonucleoprotein U5 subunit 40 [Source:NCBI gene;Acc:101995659]
ENSMOCG00000000939	Nxf1	nuclear RNA export factor 1 [Source:NCBI gene;Acc:101998970]
ENSMOCG00000018442	Aldh3a2	aldehyde dehydrogenase 3 family member A2 [Source:NCBI gene;Acc:101992003]
ENSMOCG00000000441	Bsdc1	BSD domain containing 1 [Source:NCBI gene;Acc:101981190]
ENSMOCG00000020819	Ncor1	nuclear receptor corepressor 1 [Source:NCBI gene;Acc:101981175]
ENSMOCG00000010600	Hdgfl3	HDGF like 3 [Source:NCBI gene;Acc:101981567]
ENSMOCG00000000703	Tbc1d1	TBC1 domain family member 1 [Source:NCBI gene;Acc:101982885]
ENSMOCG00000019636	Sdsl	serine dehydratase like [Source:NCBI gene;Acc:101997056]
ENSMOCG00000011761	Scn2a	sodium channel protein type 2 subunit alpha [Source:NCBI gene;Acc:101992922]
ENSMOCG00000020940	Mipep	mitochondrial intermediate peptidase [Source:NCBI gene;Acc:101987780]
ENSMOCG00000016551	Ddx59	DEAD-box helicase 59 [Source:NCBI gene;Acc:101994356]
ENSMOCG00000014850	Kpna6	karyopherin subunit alpha 6 [Source:NCBI gene;Acc:102001555]
ENSMOCG00000017471	Lancl1	LanC like 1 [Source:NCBI gene;Acc:101989212]
ENSMOCG00000007634	Ptprz1	protein tyrosine phosphatase receptor type Z1 [Source:NCBI gene;Acc:101998719]
ENSMOCG00000013523	Nim1k	NIM1 serine/threonine protein kinase [Source:NCBI gene;Acc:101998603]
ENSMOCG00000009009
ENSMOCG00000010029	Usp15	ubiquitin specific peptidase 15 [Source:NCBI gene;Acc:101988552]
ENSMOCG00000014326	Naa40	N(alpha)-acetyltransferase 40, NatD catalytic subunit [Source:NCBI gene;Acc:101990330]
ENSMOCG00000008587	Orc4	origin recognition complex subunit 4 [Source:NCBI gene;Acc:101990198]
ENSMOCG00000020988	Kcnj3	potassium inwardly rectifying channel subfamily J member 3 [Source:NCBI gene;Acc:101998282]
ENSMOCG00000010492	Larp6	La ribonucleoprotein 6, translational regulator [Source:NCBI gene;Acc:101989640]
ENSMOCG00000014283	Insr	insulin receptor [Source:NCBI gene;Acc:101989946]
ENSMOCG00000019826
ENSMOCG00000018785	Gabra2	gamma-aminobutyric acid type A receptor alpha2 subunit [Source:NCBI gene;Acc:101997085]
ENSMOCG00000008206	Catsper2	cation channel sperm associated 2 [Source:NCBI gene;Acc:101997975]
ENSMOCG00000009959	Amt	aminomethyltransferase [Source:NCBI gene;Acc:101985961]
ENSMOCG00000002004	Pa2g4	proliferation-associated 2G4 [Source:NCBI gene;Acc:101998859]
ENSMOCG00000021790		eukaryotic translation initiation factor 5 [Source:NCBI gene;Acc:101989128]
ENSMOCG00000016224		ataxin 7 like 2 [Source:NCBI gene;Acc:101988596]
ENSMOCG00000017305
ENSMOCG00000022090		proteasome 20S subunit alpha 5 [Source:NCBI gene;Acc:101989524]
ENSMOCG00000017226	Mtif3	mitochondrial translational initiation factor 3 [Source:NCBI gene;Acc:101988673]
ENSMOCG00000021458
ENSMOCG00000008037	Tmprss7	transmembrane serine protease 7 [Source:NCBI gene;Acc:101987180]
ENSMOCG00000007666
ENSMOCG00000019418	Klhl22	kelch like family member 22 [Source:NCBI gene;Acc:101989830]
ENSMOCG00000018805	Ggps1	geranylgeranyl diphosphate synthase 1 [Source:NCBI gene;Acc:101988093]
ENSMOCG00000021725	Tbxas1	thromboxane A synthase 1 [Source:NCBI gene;Acc:101988192]
ENSMOCG00000002002	Kcnf1	potassium voltage-gated channel modifier subfamily F member 1 [Source:NCBI gene;Acc:101999835]
ENSMOCG00000011439	Llph	LLP homolog, long-term synaptic facilitation factor [Source:NCBI gene;Acc:101982598]
ENSMOCG00000001709	Zfpm1	zinc finger protein, FOG family member 1 [Source:NCBI gene;Acc:102000756]
ENSMOCG00000001060	Gatad2a	GATA zinc finger domain containing 2A [Source:NCBI gene;Acc:102002265]
ENSMOCG00000020562	Cdc34	cell division cycle 34 [Source:NCBI gene;Acc:101987153]
ENSMOCG00000022160	Cdkal1	CDK5 regulatory subunit associated protein 1 like 1 [Source:NCBI gene;Acc:101990044]
ENSMOCG00000005517	Carnmt1	carnosine N-methyltransferase 1 [Source:NCBI gene;Acc:101995545]
[truncated: 2,392 more rows]

## Sheet: DU
Ensembl Gene ID PV	Gene Symbol PV	Description PV
ENSMOCG00000021982	Ndufb9	NADH:ubiquinone oxidoreductase subunit B9 [Source:NCBI gene;Acc:101982304]

## Sheet: UD
N/A
