# Supplementary material for: Transcription and DNA methylation signatures of paternal behavior in hippocampal dentate gyrus of prairie voles
Source: Sci Rep. 2023 Jul 7;13:11020. doi: 10.1038/s41598-023-37521-2 (PMC10328943; doi:10.1038/s41598-023-37521-2)
Supplement: Supplementary file 7 — Supplementary Information 7. [file 41598_2023_37521_MOESM7_ESM.xlsx]

## Sheet: Metadata
Supplemental Table 6: Cluster-based gene ontology pathways
Column Annotation
Gene Ontology Category	The Gene Ontology (GO) annotation categgory the associated pathway was found in. BP: Biological Process; CC: Cellular Component; MF: Molecular Function.
Gene Ontology Term Name	Name of the Gene Ontology Pathway
Gene Ontology Term ID	Unique Identifier for the Gene Ontology Pathways
Intersection	The number of query genes that intersect KEGG Pathway genes
Enrichment	The observed / expected value from the hypergeometric distribution
Ensembl Gene ID	Prairie Vole Gene IDs from Ensembl
Note
The data in this table refers to the Gene Ontology analyses of each of the eight clusters presented in the Gene Expression heatmap of Fig3B.
Few ensembl annotations in these datasets were not been assigned a gene symbol within the MicOch1.0 ensembl genome annotation, which will result in ",," in the gene symbols column

## Sheet: Heatmap Cluster I
Gene Ontology Category	Gene Ontology Term Name	Gene Ontology Term ID	Adj. Pvalue	Term Size	Intersection	Enrichment	Ensembl Gene IDs	Gene Symbols
GO:CC	cytoplasm	GO:0005737	0.000113688	6670	94	1.56093	ENSMOCG00000022978,ENSMOCG00000022829,ENSMOCG00000022771,ENSMOCG00000022616,ENSMOCG00000022575,ENSMOCG00000022254,ENSMOCG00000022208,ENSMOCG00000022144,ENSMOCG00000022127,ENSMOCG00000021556,ENSMOCG00000021547,ENSMOCG00000021543,ENSMOCG00000021097,ENSMOCG00000021053,ENSMOCG00000020815,ENSMOCG00000020732,ENSMOCG00000020670,ENSMOCG00000020589,ENSMOCG00000020077,ENSMOCG00000020052,ENSMOCG00000020018,…	Nos1ap,Vps53,Afg1l,Rps6ka5,Mtmr6,Kcnip2,Chmp4b,Sez6,Wdr4,Abcd2,Atad3a,Scai,Ankrd13a,Unc50,Cmc1,Tex15,Rapgef4,Ikzf3,Nox1,Spsb1,Jakmip2,Dek,Mrpl10,Pik3c2b,Mta1,Stau1,Stim2,Armcx3,Arhgap44,Fnip2,Serinc5,Abhd2,Dnajc8,Arfgap3,Mbd2,Tead4,Acadm,Specc1,Dhx33,Cyb561d2,Snn,Tubb4a,Blnk,Fbxo10,Rcc2,Cope,Tarsl2,Agtpbp1,Slc44a2,Enkd1,Arhgef10,Fabp5,Abce1,Inpp4a,Glt1d1,Babam1,Cirbp,Pde9a,Pex14,Gpd1,Metazoa_SRP,…
GO:MF	phosphatidylinositol bisphosphate phosphatase activity	GO:0034593	0.00657982	16	4	27.6899	ENSMOCG00000022575,ENSMOCG00000013144,ENSMOCG00000010531,ENSMOCG00000006165	Mtmr6,Inpp4a,Ocrl,Fig4
GO:MF	molecular_function	GO:0003674	0.0121069	15118	164	1.20152	ENSMOCG00000022978,ENSMOCG00000022771,ENSMOCG00000022616,ENSMOCG00000022587,ENSMOCG00000022575,ENSMOCG00000022468,ENSMOCG00000022364,ENSMOCG00000022254,ENSMOCG00000022208,ENSMOCG00000022127,ENSMOCG00000022008,ENSMOCG00000021979,ENSMOCG00000021978,ENSMOCG00000021884,ENSMOCG00000021882,ENSMOCG00000021556,ENSMOCG00000021547,ENSMOCG00000021543,ENSMOCG00000021497,ENSMOCG00000021374,ENSMOCG00000021246,…	Nos1ap,Afg1l,Rps6ka5,Fbxl7,Mtmr6,Cacnb4,,Kcnip2,Chmp4b,Wdr4,,Dcaf12l2,Ano3,Gin1,,Abcd2,Atad3a,Scai,Pwwp2a,Herc3,Rtf1,Sema4b,Ankrd13a,,Gnl1,Rapgef4,Grm3,Ikzf3,Pold2,Eepd1,Nox1,Spsb1,Jakmip2,Dek,Pik3c2b,Mta1,,Usp16,Slco4a1,Tspan17,Stim2,P2ry6,Slc7a8,Armcx3,Arhgap44,Fnip2,Abhd2,,Dnajc8,Arfgap3,Mbd2,,Tead4,Acadm,Robo2,Specc1,Wipf3,Dhx33,,Cyb561d2,Snn,Hhipl1,Tubb4a,Blnk,Fbxo10,,Rcc2,Dcaf4,Cope,Tarsl2,…
GO:MF	phosphatidylinositol phosphate phosphatase activity	GO:0052866	0.030465	23	4	19.2625	ENSMOCG00000022575,ENSMOCG00000013144,ENSMOCG00000010531,ENSMOCG00000006165	Mtmr6,Inpp4a,Ocrl,Fig4
GO:MF	small GTPase binding	GO:0031267	0.0466098	196	9	5.0859	ENSMOCG00000020670,ENSMOCG00000020077,ENSMOCG00000017453,ENSMOCG00000015128,ENSMOCG00000010531,ENSMOCG00000004019,ENSMOCG00000003326,ENSMOCG00000002789,ENSMOCG00000002734	Rapgef4,Nox1,Arhgap44,Rcc2,Ocrl,Rab11fip2,Kif3b,Cyrib,Iqgap2

## Sheet: Heatmap Cluster II
Gene Ontology Category	Gene Ontology Term Name	Gene Ontology Term ID	Adj. Pvalue	Term Size	Intersection	Enrichment	Ensembl Gene IDs	Gene Symbols
GO:MF	molecular_function	GO:0003674	2.13264e-06	15118	214	1.24469	ENSMOCG00000022910,ENSMOCG00000022840,ENSMOCG00000022633,ENSMOCG00000022629,ENSMOCG00000022608,ENSMOCG00000022569,ENSMOCG00000022495,ENSMOCG00000022272,ENSMOCG00000022259,ENSMOCG00000021998,ENSMOCG00000021981,ENSMOCG00000021959,ENSMOCG00000021908,ENSMOCG00000021848,ENSMOCG00000021790,ENSMOCG00000021557,ENSMOCG00000021305,ENSMOCG00000021211,ENSMOCG00000021183,ENSMOCG00000020977,ENSMOCG00000020899,…	,Usp32,Septin8,Tbl1xr1,Sfxn3,Psme4,Brd7,Vps37b,Mfge8,Lrrc40,Map9,Supt6,Thap12,Nceh1,,Setbp1,Thap7,Med1,Sdr42e1,Wdr37,,Rps6kl1,Pik3cb,Atmin,Bzw2,,Tmem29,Eif6,Mapk9,Vrk1,Sdc3,Sptbn2,Hook1,Asxl3,Chaf1a,Baiap2,Unc5a,Sytl5,Ptprj,Fbxo41,,Arfgef2,Tiam2,Coro1c,Ppp2r2c,,Mib1,Sgtb,Adgrl1,Mus81,Prex1,Ptprk,Add2,,Fbxo11,Brdt,Cacna1h,Ppp1cb,Lrrc49,Ppp1r12a,Agpat5,Gtf2e2,Zbtb18,,Spata2,Pip5k1b,Wasf1,Lrrc61,Egf…
GO:MF	binding	GO:0005488	1.65513e-05	11227	171	1.33929	ENSMOCG00000022910,ENSMOCG00000022840,ENSMOCG00000022633,ENSMOCG00000022629,ENSMOCG00000022569,ENSMOCG00000022495,ENSMOCG00000022272,ENSMOCG00000022259,ENSMOCG00000021998,ENSMOCG00000021981,ENSMOCG00000021959,ENSMOCG00000021908,ENSMOCG00000021848,ENSMOCG00000021790,ENSMOCG00000021557,ENSMOCG00000021305,ENSMOCG00000021211,ENSMOCG00000020977,ENSMOCG00000020899,ENSMOCG00000020851,ENSMOCG00000020793,…	,Usp32,Septin8,Tbl1xr1,Psme4,Brd7,Vps37b,Mfge8,Lrrc40,Map9,Supt6,Thap12,Nceh1,,Setbp1,Thap7,Med1,Wdr37,,Rps6kl1,Pik3cb,Atmin,Bzw2,,Tmem29,Eif6,Mapk9,Vrk1,Sdc3,Sptbn2,Hook1,Asxl3,Chaf1a,Baiap2,Unc5a,Sytl5,Ptprj,Fbxo41,Arfgef2,Tiam2,Coro1c,Ppp2r2c,,Mib1,Sgtb,Adgrl1,Mus81,Prex1,Ptprk,Add2,,Fbxo11,Brdt,Cacna1h,Ppp1cb,Lrrc49,Ppp1r12a,Zbtb18,,Spata2,Wasf1,Lrrc61,Egfl7,,Kctd13,Kctd6,Actr3,Ttc33,Aars2,Hm…
GO:MF	protein binding	GO:0005515	2.25848e-05	6707	117	1.53391	ENSMOCG00000022910,ENSMOCG00000022629,ENSMOCG00000022569,ENSMOCG00000022495,ENSMOCG00000022272,ENSMOCG00000022259,ENSMOCG00000021998,ENSMOCG00000021981,ENSMOCG00000021959,ENSMOCG00000021908,ENSMOCG00000021790,ENSMOCG00000021305,ENSMOCG00000021211,ENSMOCG00000020977,ENSMOCG00000020899,ENSMOCG00000020793,ENSMOCG00000020705,ENSMOCG00000020676,ENSMOCG00000020450,ENSMOCG00000020345,ENSMOCG00000020314,…	,Tbl1xr1,Psme4,Brd7,Vps37b,Mfge8,Lrrc40,Map9,Supt6,Thap12,,Thap7,Med1,Wdr37,,Pik3cb,Bzw2,Tmem29,Vrk1,Sdc3,Sptbn2,Hook1,Chaf1a,Baiap2,Unc5a,Sytl5,Ptprj,Fbxo41,Arfgef2,Tiam2,Coro1c,Ppp2r2c,Mib1,Sgtb,Prex1,Ptprk,Add2,Fbxo11,Brdt,Cacna1h,Ppp1cb,Lrrc49,Ppp1r12a,Zbtb18,Spata2,Wasf1,Lrrc61,Egfl7,Kctd13,Kctd6,Actr3,Ttc33,Ptpn3,Igsf11,Nck2,Arhgef9,Nedd4l,Il27ra,Pkp4,Parp1,Atf7,Ccdc88a,Dynlt3,Ogt,Dgkd,Zbtb…
GO:CC	plasma membrane	GO:0005886	0.000240597	2721	59	1.90663	ENSMOCG00000022272,ENSMOCG00000022259,ENSMOCG00000021790,ENSMOCG00000021571,ENSMOCG00000020899,ENSMOCG00000020546,ENSMOCG00000020483,ENSMOCG00000020314,ENSMOCG00000020159,ENSMOCG00000020009,ENSMOCG00000019524,ENSMOCG00000019432,ENSMOCG00000019131,ENSMOCG00000019059,ENSMOCG00000018956,ENSMOCG00000018501,ENSMOCG00000018452,ENSMOCG00000018418,ENSMOCG00000017071,ENSMOCG00000016324,ENSMOCG00000016235,…	Vps37b,Mfge8,,Fam171a1,,Mapk9,Ptchd1,Sptbn2,Baiap2,Ptprj,Coro1c,,Exoc1,Ptprk,Add2,Cacna1h,Ppp1cb,Ppp1r12a,Ptpre,Smpdl3b,Ptpn3,Ddn,Nedd4l,Pkp4,Ccdc88a,Ptpra,Gabrg3,Ogt,Abhd6,Dgkd,Lancl2,Tmeff1,Eprs,Vstm5,Rap1gap2,Ace2,Cul3,Car2,Kcna4,Entpd6,Ccdc62,Itgav,Xpo6,Nmt1,Ptprz1,Plxna2,Kcnk9,Smpd3,Lrrc4,Scamp5,Cacng3,Gabra1,Rpe65,Syne1,Adrb2,Prmt8,Nln,Filip1,Kcnj4
GO:CC	cell periphery	GO:0071944	0.000258549	2995	63	1.84964	ENSMOCG00000022272,ENSMOCG00000022259,ENSMOCG00000021790,ENSMOCG00000021571,ENSMOCG00000020899,ENSMOCG00000020546,ENSMOCG00000020483,ENSMOCG00000020314,ENSMOCG00000020159,ENSMOCG00000020009,ENSMOCG00000019524,ENSMOCG00000019432,ENSMOCG00000019131,ENSMOCG00000019059,ENSMOCG00000018956,ENSMOCG00000018501,ENSMOCG00000018452,ENSMOCG00000018418,ENSMOCG00000017071,ENSMOCG00000016720,ENSMOCG00000016324,…	Vps37b,Mfge8,,Fam171a1,,Mapk9,Ptchd1,Sptbn2,Baiap2,Ptprj,Coro1c,,Exoc1,Ptprk,Add2,Cacna1h,Ppp1cb,Ppp1r12a,Ptpre,Sapcd2,Smpdl3b,Ptpn3,Ddn,Nedd4l,Pkp4,Septin11,Ccdc88a,Ptpra,Gabrg3,Ogt,Abhd6,Dgkd,Lancl2,Tmeff1,Eprs,Vstm5,Rap1gap2,Ace2,Cul3,Car2,Kcna4,Entpd6,Ccdc62,Itgav,Xpo6,Nmt1,Ptprz1,Plxna2,Kcnk9,Smpd3,Cap1,Lrrc4,Scamp5,Cacng3,Gabra1,Rpe65,Syne1,Ppfia3,Adrb2,Prmt8,Nln,Filip1,Kcnj4
GO:CC	cytoplasm	GO:0005737	0.000421649	6670	112	1.47651	ENSMOCG00000022910,ENSMOCG00000022608,ENSMOCG00000022569,ENSMOCG00000022495,ENSMOCG00000022272,ENSMOCG00000021981,ENSMOCG00000021790,ENSMOCG00000021557,ENSMOCG00000020977,ENSMOCG00000020705,ENSMOCG00000020625,ENSMOCG00000020546,ENSMOCG00000020450,ENSMOCG00000020314,ENSMOCG00000020291,ENSMOCG00000020159,ENSMOCG00000019572,ENSMOCG00000019544,ENSMOCG00000019524,ENSMOCG00000019446,ENSMOCG00000019355,…	,Sfxn3,Psme4,Brd7,Vps37b,Map9,,Setbp1,Wdr37,Bzw2,Eif6,Mapk9,Vrk1,Sptbn2,Hook1,Baiap2,Arfgef2,Tiam2,Coro1c,Thoc7,Mib1,Exoc1,Prex1,Add2,Fbxo11,Ppp1cb,Ppp1r12a,Agpat5,Gtf2e2,,Spata2,Pip5k1b,Wasf1,Ptpre,Vopp1,Actr3,Scara3,Sapcd2,Aars2,Ptpn3,Ddn,Nck2,Arhgef9,Socs7,Pkp4,Septin11,Btg3,Fxn,Csgalnact1,Parp1,Ccdc88a,Ogt,Abhd6,Dgkd,Cox7a1,Lancl2,Dbndd2,Nefl,Scyl1,Eprs,Celf1,Rap1gap2,BC031181,Ace2,Cenpf,Gad2…
GO:CC	synapse	GO:0045202	0.000542965	598	22	3.23493	ENSMOCG00000020483,ENSMOCG00000020314,ENSMOCG00000020159,ENSMOCG00000018956,ENSMOCG00000017519,ENSMOCG00000015021,ENSMOCG00000013827,ENSMOCG00000013639,ENSMOCG00000013420,ENSMOCG00000013200,ENSMOCG00000012988,ENSMOCG00000012215,ENSMOCG00000007634,ENSMOCG00000005637,ENSMOCG00000005210,ENSMOCG00000004311,ENSMOCG00000004272,ENSMOCG00000003686,ENSMOCG00000003007,ENSMOCG00000002812,ENSMOCG00000002380,…	Ptchd1,Sptbn2,Baiap2,Add2,Wasf1,Pkp4,Ptpra,Gabrg3,Abhd6,Gabrr1,Nefl,Gad2,Ptprz1,Lrrc4,Abhd17c,Cacng3,Gabra1,Insyn1,Syne1,Ppfia3,Nr1d1,Slitrk2
GO:CC	membrane	GO:0016020	0.00208036	5235	91	1.52851	ENSMOCG00000022608,ENSMOCG00000022272,ENSMOCG00000022259,ENSMOCG00000021848,ENSMOCG00000021790,ENSMOCG00000021571,ENSMOCG00000021305,ENSMOCG00000020899,ENSMOCG00000020793,ENSMOCG00000020546,ENSMOCG00000020483,ENSMOCG00000020345,ENSMOCG00000020314,ENSMOCG00000020291,ENSMOCG00000020159,ENSMOCG00000020151,ENSMOCG00000020009,ENSMOCG00000019572,ENSMOCG00000019544,ENSMOCG00000019524,ENSMOCG00000019432,…	Sfxn3,Vps37b,Mfge8,Nceh1,,Fam171a1,Thap7,,Pik3cb,Mapk9,Ptchd1,Sdc3,Sptbn2,Hook1,Baiap2,Unc5a,Ptprj,Arfgef2,Tiam2,Coro1c,,Adgrl1,Exoc1,Ptprk,Add2,Cacna1h,Ppp1cb,Ppp1r12a,Agpat5,Wasf1,Ptpre,Vopp1,Chst9,Smpdl3b,Ptpn3,Ddn,Nck2,Nedd4l,Pkp4,Csgalnact1,Ccdc88a,Ptpra,Gabrg3,Ogt,Abhd6,Dgkd,Cox7a1,Gabrr1,Lancl2,Tmeff1,Scyl1,Eprs,Vstm5,Rap1gap2,Ace2,Cul3,Vkorc1l1,Car2,Kcna4,Entpd6,Ccdc62,Syt3,Elmo2,Itgav,Xp…
GO:CC	cell junction	GO:0030054	0.00292398	1039	29	2.45429	ENSMOCG00000020483,ENSMOCG00000020314,ENSMOCG00000020159,ENSMOCG00000020009,ENSMOCG00000019059,ENSMOCG00000018956,ENSMOCG00000017519,ENSMOCG00000016811,ENSMOCG00000016720,ENSMOCG00000016142,ENSMOCG00000015021,ENSMOCG00000013827,ENSMOCG00000013639,ENSMOCG00000013420,ENSMOCG00000013200,ENSMOCG00000012988,ENSMOCG00000012215,ENSMOCG00000008557,ENSMOCG00000007931,ENSMOCG00000007634,ENSMOCG00000005637,…	Ptchd1,Sptbn2,Baiap2,Ptprj,Ptprk,Add2,Wasf1,Actr3,Sapcd2,Igsf11,Pkp4,Ptpra,Gabrg3,Abhd6,Gabrr1,Nefl,Gad2,Itgav,Nampt,Ptprz1,Lrrc4,Abhd17c,Cacng3,Gabra1,Insyn1,Syne1,Ppfia3,Nr1d1,Slitrk2
GO:MF	lysine-acetylated histone binding	GO:0070577	0.0103557	16	4	21.9828	ENSMOCG00000022569,ENSMOCG00000022495,ENSMOCG00000021305,ENSMOCG00000018633	Psme4,Brd7,Thap7,Brdt
GO:MF	acetylation-dependent protein binding	GO:0140033	0.0103557	16	4	21.9828	ENSMOCG00000022569,ENSMOCG00000022495,ENSMOCG00000021305,ENSMOCG00000018633	Psme4,Brd7,Thap7,Brdt
GO:BP	localization	GO:0051179	0.0113467	4348	79	1.59765	ENSMOCG00000022608,ENSMOCG00000022259,ENSMOCG00000021959,ENSMOCG00000021211,ENSMOCG00000020793,ENSMOCG00000020546,ENSMOCG00000020450,ENSMOCG00000020314,ENSMOCG00000020291,ENSMOCG00000020078,ENSMOCG00000020009,ENSMOCG00000019572,ENSMOCG00000019524,ENSMOCG00000019446,ENSMOCG00000019355,ENSMOCG00000019131,ENSMOCG00000019092,ENSMOCG00000019059,ENSMOCG00000018956,ENSMOCG00000018501,ENSMOCG00000018418,…	Sfxn3,Mfge8,Supt6,Med1,Pik3cb,Mapk9,Vrk1,Sptbn2,Hook1,Sytl5,Ptprj,Arfgef2,Coro1c,Thoc7,Mib1,Exoc1,Prex1,Ptprk,Add2,Cacna1h,Ppp1r12a,Wasf1,Kctd13,Actr3,Sapcd2,Ptpn3,Nck2,Nedd4l,Il27ra,Parp1,Ccdc88a,Paxip1,Gabrg3,Abhd6,Dgkd,Gabrr1,Nefl,Scyl1,Eprs,Ace2,Cenpf,Zdhhc8,Cul3,Snx13,Car2,Kcna4,Ubxn2b,Syt3,Elmo2,Itgav,Xpo6,Ccdc47,Olfm2,Plxna2,Kcnk9,Smpd3,Wnk3,Cap1,Lrrc4,Abhd17c,Scamp5,Cacng3,Gabra1,,Gabra4,…
GO:CC	postsynapse	GO:0098794	0.0164638	260	12	4.05837	ENSMOCG00000020314,ENSMOCG00000018956,ENSMOCG00000017519,ENSMOCG00000015021,ENSMOCG00000013420,ENSMOCG00000012988,ENSMOCG00000005637,ENSMOCG00000005210,ENSMOCG00000004311,ENSMOCG00000003686,ENSMOCG00000003007,ENSMOCG00000002380	Sptbn2,Add2,Wasf1,Pkp4,Abhd6,Nefl,Lrrc4,Abhd17c,Cacng3,Insyn1,Syne1,Nr1d1
GO:MF	GABA-A receptor activity	GO:0004890	0.017102	18	4	19.5403	ENSMOCG00000013639,ENSMOCG00000013200,ENSMOCG00000004272,ENSMOCG00000004120	Gabrg3,Gabrr1,Gabra1,Gabra4
GO:BP	regulation of cellular process	GO:0050794	0.0234283	7647	120	1.37986	ENSMOCG00000022910,ENSMOCG00000022629,ENSMOCG00000022495,ENSMOCG00000022259,ENSMOCG00000021981,ENSMOCG00000021959,ENSMOCG00000021848,ENSMOCG00000021790,ENSMOCG00000021305,ENSMOCG00000021211,ENSMOCG00000020793,ENSMOCG00000020741,ENSMOCG00000020705,ENSMOCG00000020625,ENSMOCG00000020546,ENSMOCG00000020483,ENSMOCG00000020450,ENSMOCG00000020273,ENSMOCG00000020159,ENSMOCG00000020151,ENSMOCG00000020009,…	,Tbl1xr1,Brd7,Mfge8,Map9,Supt6,Nceh1,,Thap7,Med1,Pik3cb,Atmin,Bzw2,Eif6,Mapk9,Ptchd1,Vrk1,Asxl3,Baiap2,Unc5a,Ptprj,,Arfgef2,Tiam2,Coro1c,Mib1,Adgrl1,Exoc1,Prex1,Ptprk,Add2,,Brdt,Ppp1cb,Ppp1r12a,Zbtb18,,Spata2,Wasf1,Egfl7,Kctd13,Kctd6,Actr3,Sapcd2,Hmces,Smpdl3b,Ptpn3,Igsf11,,Nck2,Nedd4l,Socs7,Il27ra,Pkp4,Btg3,Fxn,Rgl1,Parp1,Atf7,Ccdc88a,Ptpra,Paxip1,Ogt,Abhd6,Dgkd,Srsf4,Lancl2,Dbndd2,Nefl,Eprs,Vst…
GO:MF	hydrolase activity, acting on ester bonds	GO:0016788	0.0248979	601	19	2.77986	ENSMOCG00000021848,ENSMOCG00000020009,ENSMOCG00000019125,ENSMOCG00000019059,ENSMOCG00000018452,ENSMOCG00000017071,ENSMOCG00000016324,ENSMOCG00000016235,ENSMOCG00000013827,ENSMOCG00000013420,ENSMOCG00000013291,ENSMOCG00000011119,ENSMOCG00000010755,ENSMOCG00000007973,ENSMOCG00000007634,ENSMOCG00000006224,ENSMOCG00000005210,ENSMOCG00000004259,ENSMOCG00000000278	Nceh1,Ptprj,Mus81,Ptprk,Ppp1cb,Ptpre,Smpdl3b,Ptpn3,Ptpra,Abhd6,,Car2,Entpd6,Ids,Ptprz1,Smpd3,Abhd17c,Rpe65,Arsb
GO:BP	protein metabolic process	GO:0019538	0.0318289	4172	75	1.58074	ENSMOCG00000022840,ENSMOCG00000022629,ENSMOCG00000022569,ENSMOCG00000022495,ENSMOCG00000021959,ENSMOCG00000021848,ENSMOCG00000021790,ENSMOCG00000021305,ENSMOCG00000020851,ENSMOCG00000020793,ENSMOCG00000020705,ENSMOCG00000020701,ENSMOCG00000020625,ENSMOCG00000020546,ENSMOCG00000020450,ENSMOCG00000020009,ENSMOCG00000019524,ENSMOCG00000019355,ENSMOCG00000019059,ENSMOCG00000018879,ENSMOCG00000018452,…	Usp32,Tbl1xr1,Psme4,Brd7,Supt6,Nceh1,,Thap7,Rps6kl1,Pik3cb,Bzw2,,Eif6,Mapk9,Vrk1,Ptprj,Coro1c,Mib1,Ptprk,Fbxo11,Ppp1cb,Ppp1r12a,Spata2,Ptpre,Kctd13,Kctd6,Aars2,Hmces,Ptpn3,Nck2,Nedd4l,Fxn,Csgalnact1,Parp1,Ccdc88a,,Ptpra,Paxip1,Ogt,Dbndd2,Scyl1,Eprs,Ace2,Zdhhc8,Cul3,Vkorc1l1,,Mast2,Dpp3,Itgav,Ksr1,Ccdc47,Nmt1,Ptprz1,Usp47,Adamts16,Smpd3,St3gal5,Wnk3,Abhd17c,Chd3,Gga3,Setmar,Fbxw7,Htatip2,Adrb2,Nr1…
GO:MF	GABA receptor activity	GO:0016917	0.0325629	21	4	16.7488	ENSMOCG00000013639,ENSMOCG00000013200,ENSMOCG00000004272,ENSMOCG00000004120	Gabrg3,Gabrr1,Gabra1,Gabra4
GO:BP	protein modification process	GO:0036211	0.0338871	2545	52	1.79663	ENSMOCG00000022840,ENSMOCG00000022495,ENSMOCG00000021959,ENSMOCG00000021848,ENSMOCG00000021305,ENSMOCG00000020851,ENSMOCG00000020793,ENSMOCG00000020701,ENSMOCG00000020546,ENSMOCG00000020450,ENSMOCG00000020009,ENSMOCG00000019524,ENSMOCG00000019355,ENSMOCG00000019059,ENSMOCG00000018879,ENSMOCG00000018452,ENSMOCG00000018418,ENSMOCG00000017632,ENSMOCG00000017071,ENSMOCG00000016983,ENSMOCG00000016378,…	Usp32,Brd7,Supt6,Nceh1,Thap7,Rps6kl1,Pik3cb,,Mapk9,Vrk1,Ptprj,Coro1c,Mib1,Ptprk,Fbxo11,Ppp1cb,Ppp1r12a,Spata2,Ptpre,Kctd13,Hmces,Ptpn3,Nck2,Nedd4l,Fxn,Parp1,Ccdc88a,Ptpra,Paxip1,Ogt,Dbndd2,Scyl1,Zdhhc8,Cul3,Vkorc1l1,Mast2,Ksr1,Nmt1,Ptprz1,Usp47,Smpd3,St3gal5,Wnk3,Abhd17c,Chd3,Setmar,Fbxw7,Htatip2,Adrb2,Prmt8,Setd4,Map3k20
GO:BP	cellular protein modification process	GO:0006464	0.0338871	2545	52	1.79663	ENSMOCG00000022840,ENSMOCG00000022495,ENSMOCG00000021959,ENSMOCG00000021848,ENSMOCG00000021305,ENSMOCG00000020851,ENSMOCG00000020793,ENSMOCG00000020701,ENSMOCG00000020546,ENSMOCG00000020450,ENSMOCG00000020009,ENSMOCG00000019524,ENSMOCG00000019355,ENSMOCG00000019059,ENSMOCG00000018879,ENSMOCG00000018452,ENSMOCG00000018418,ENSMOCG00000017632,ENSMOCG00000017071,ENSMOCG00000016983,ENSMOCG00000016378,…	Usp32,Brd7,Supt6,Nceh1,Thap7,Rps6kl1,Pik3cb,,Mapk9,Vrk1,Ptprj,Coro1c,Mib1,Ptprk,Fbxo11,Ppp1cb,Ppp1r12a,Spata2,Ptpre,Kctd13,Hmces,Ptpn3,Nck2,Nedd4l,Fxn,Parp1,Ccdc88a,Ptpra,Paxip1,Ogt,Dbndd2,Scyl1,Zdhhc8,Cul3,Vkorc1l1,Mast2,Ksr1,Nmt1,Ptprz1,Usp47,Smpd3,St3gal5,Wnk3,Abhd17c,Chd3,Setmar,Fbxw7,Htatip2,Adrb2,Prmt8,Setd4,Map3k20
GO:BP	small GTPase mediated signal transduction	GO:0007264	0.037802	281	13	4.068	ENSMOCG00000020793,ENSMOCG00000019572,ENSMOCG00000019544,ENSMOCG00000017519,ENSMOCG00000016983,ENSMOCG00000014342,ENSMOCG00000014061,ENSMOCG00000013563,ENSMOCG00000012452,ENSMOCG00000012013,ENSMOCG00000008557,ENSMOCG00000007995,ENSMOCG00000002269	Pik3cb,Arfgef2,Tiam2,Wasf1,Kctd13,Rgl1,Ccdc88a,Ogt,Rap1gap2,Cul3,Itgav,Ksr1,Rapgefl1
GO:BP	cellular protein metabolic process	GO:0044267	0.0478485	3634	67	1.62119	ENSMOCG00000022840,ENSMOCG00000022629,ENSMOCG00000022569,ENSMOCG00000022495,ENSMOCG00000021959,ENSMOCG00000021848,ENSMOCG00000021790,ENSMOCG00000021305,ENSMOCG00000020851,ENSMOCG00000020793,ENSMOCG00000020705,ENSMOCG00000020701,ENSMOCG00000020625,ENSMOCG00000020546,ENSMOCG00000020450,ENSMOCG00000020009,ENSMOCG00000019524,ENSMOCG00000019355,ENSMOCG00000019059,ENSMOCG00000018879,ENSMOCG00000018452,…	Usp32,Tbl1xr1,Psme4,Brd7,Supt6,Nceh1,,Thap7,Rps6kl1,Pik3cb,Bzw2,,Eif6,Mapk9,Vrk1,Ptprj,Coro1c,Mib1,Ptprk,Fbxo11,Ppp1cb,Ppp1r12a,Spata2,Ptpre,Kctd13,Kctd6,Aars2,Hmces,Ptpn3,Nck2,Nedd4l,Fxn,Parp1,Ccdc88a,,Ptpra,Paxip1,Ogt,Dbndd2,Scyl1,Eprs,Zdhhc8,Cul3,Vkorc1l1,,Mast2,Ksr1,Ccdc47,Nmt1,Ptprz1,Usp47,Smpd3,St3gal5,Wnk3,Abhd17c,Chd3,Setmar,Fbxw7,Htatip2,Adrb2,Nr1d1,Msrb2,Prmt8,Setd4,Map3k20,,Cast

## Sheet: Heatmap Cluster III
Gene Ontology Category	Gene Ontology Term Name	Gene Ontology Term ID	Adj. Pvalue	Term Size	Intersection	Enrichment	Ensembl Gene IDs	Gene Symbols
GO:BP	anterograde trans-synaptic signaling	GO:0098916	2.66e-10	361	27	5.9009	ENSMOCG00000021904,ENSMOCG00000020656,ENSMOCG00000019203,ENSMOCG00000018638,ENSMOCG00000016067,ENSMOCG00000014994,ENSMOCG00000014547,ENSMOCG00000014090,ENSMOCG00000014030,ENSMOCG00000013444,ENSMOCG00000012927,ENSMOCG00000012746,ENSMOCG00000011246,ENSMOCG00000011164,ENSMOCG00000011144,ENSMOCG00000010353,ENSMOCG00000010035,ENSMOCG00000006932,ENSMOCG00000004971,ENSMOCG00000003843,ENSMOCG00000003521,…	Syngap1,Stxbp5,Prkcb,Crh,Adgrb1,,Apba2,Rasd2,Iqsec2,Dlgap2,Cdh11,Dlg4,Rasgrf1,Shank1,Git1,Jph3,Ppp1r9a,Itpka,Cacnb2,Grin2a,Dlgap1,Shisa7,Plcb1,Prkcg,Kcnb1,Sv2b,Slc1a3
GO:BP	chemical synaptic transmission	GO:0007268	2.66e-10	361	27	5.9009	ENSMOCG00000021904,ENSMOCG00000020656,ENSMOCG00000019203,ENSMOCG00000018638,ENSMOCG00000016067,ENSMOCG00000014994,ENSMOCG00000014547,ENSMOCG00000014090,ENSMOCG00000014030,ENSMOCG00000013444,ENSMOCG00000012927,ENSMOCG00000012746,ENSMOCG00000011246,ENSMOCG00000011164,ENSMOCG00000011144,ENSMOCG00000010353,ENSMOCG00000010035,ENSMOCG00000006932,ENSMOCG00000004971,ENSMOCG00000003843,ENSMOCG00000003521,…	Syngap1,Stxbp5,Prkcb,Crh,Adgrb1,,Apba2,Rasd2,Iqsec2,Dlgap2,Cdh11,Dlg4,Rasgrf1,Shank1,Git1,Jph3,Ppp1r9a,Itpka,Cacnb2,Grin2a,Dlgap1,Shisa7,Plcb1,Prkcg,Kcnb1,Sv2b,Slc1a3
GO:BP	trans-synaptic signaling	GO:0099537	3.7e-10	366	27	5.82029	ENSMOCG00000021904,ENSMOCG00000020656,ENSMOCG00000019203,ENSMOCG00000018638,ENSMOCG00000016067,ENSMOCG00000014994,ENSMOCG00000014547,ENSMOCG00000014090,ENSMOCG00000014030,ENSMOCG00000013444,ENSMOCG00000012927,ENSMOCG00000012746,ENSMOCG00000011246,ENSMOCG00000011164,ENSMOCG00000011144,ENSMOCG00000010353,ENSMOCG00000010035,ENSMOCG00000006932,ENSMOCG00000004971,ENSMOCG00000003843,ENSMOCG00000003521,…	Syngap1,Stxbp5,Prkcb,Crh,Adgrb1,,Apba2,Rasd2,Iqsec2,Dlgap2,Cdh11,Dlg4,Rasgrf1,Shank1,Git1,Jph3,Ppp1r9a,Itpka,Cacnb2,Grin2a,Dlgap1,Shisa7,Plcb1,Prkcg,Kcnb1,Sv2b,Slc1a3
GO:BP	synaptic signaling	GO:0099536	7.48e-10	377	27	5.65047	ENSMOCG00000021904,ENSMOCG00000020656,ENSMOCG00000019203,ENSMOCG00000018638,ENSMOCG00000016067,ENSMOCG00000014994,ENSMOCG00000014547,ENSMOCG00000014090,ENSMOCG00000014030,ENSMOCG00000013444,ENSMOCG00000012927,ENSMOCG00000012746,ENSMOCG00000011246,ENSMOCG00000011164,ENSMOCG00000011144,ENSMOCG00000010353,ENSMOCG00000010035,ENSMOCG00000006932,ENSMOCG00000004971,ENSMOCG00000003843,ENSMOCG00000003521,…	Syngap1,Stxbp5,Prkcb,Crh,Adgrb1,,Apba2,Rasd2,Iqsec2,Dlgap2,Cdh11,Dlg4,Rasgrf1,Shank1,Git1,Jph3,Ppp1r9a,Itpka,Cacnb2,Grin2a,Dlgap1,Shisa7,Plcb1,Prkcg,Kcnb1,Sv2b,Slc1a3
GO:BP	modulation of chemical synaptic transmission	GO:0050804	1.78e-07	255	20	6.18802	ENSMOCG00000021904,ENSMOCG00000020656,ENSMOCG00000019203,ENSMOCG00000016067,ENSMOCG00000014547,ENSMOCG00000014030,ENSMOCG00000012927,ENSMOCG00000012746,ENSMOCG00000011246,ENSMOCG00000011164,ENSMOCG00000011144,ENSMOCG00000010353,ENSMOCG00000010035,ENSMOCG00000006932,ENSMOCG00000003843,ENSMOCG00000002160,ENSMOCG00000002047,ENSMOCG00000001922,ENSMOCG00000001197,ENSMOCG00000000262	Syngap1,Stxbp5,Prkcb,Adgrb1,Apba2,Iqsec2,Cdh11,Dlg4,Rasgrf1,Shank1,Git1,Jph3,Ppp1r9a,Itpka,Grin2a,Shisa7,Plcb1,Prkcg,Kcnb1,Slc1a3
GO:BP	regulation of trans-synaptic signaling	GO:0099177	1.91e-07	256	20	6.16385	ENSMOCG00000021904,ENSMOCG00000020656,ENSMOCG00000019203,ENSMOCG00000016067,ENSMOCG00000014547,ENSMOCG00000014030,ENSMOCG00000012927,ENSMOCG00000012746,ENSMOCG00000011246,ENSMOCG00000011164,ENSMOCG00000011144,ENSMOCG00000010353,ENSMOCG00000010035,ENSMOCG00000006932,ENSMOCG00000003843,ENSMOCG00000002160,ENSMOCG00000002047,ENSMOCG00000001922,ENSMOCG00000001197,ENSMOCG00000000262	Syngap1,Stxbp5,Prkcb,Adgrb1,Apba2,Iqsec2,Cdh11,Dlg4,Rasgrf1,Shank1,Git1,Jph3,Ppp1r9a,Itpka,Grin2a,Shisa7,Plcb1,Prkcg,Kcnb1,Slc1a3
GO:BP	cell-cell signaling	GO:0007267	2.94e-07	924	38	3.24469	ENSMOCG00000021904,ENSMOCG00000020656,ENSMOCG00000019203,ENSMOCG00000019009,ENSMOCG00000018638,ENSMOCG00000017430,ENSMOCG00000016943,ENSMOCG00000016067,ENSMOCG00000015325,ENSMOCG00000014994,ENSMOCG00000014547,ENSMOCG00000014090,ENSMOCG00000014030,ENSMOCG00000013444,ENSMOCG00000012927,ENSMOCG00000012792,ENSMOCG00000012746,ENSMOCG00000011246,ENSMOCG00000011164,ENSMOCG00000011144,ENSMOCG00000010565,…	Syngap1,Stxbp5,Prkcb,Trpm4,Crh,Scn1b,Zeb2,Adgrb1,Ccn3,,Apba2,Rasd2,Iqsec2,Dlgap2,Cdh11,Scg5,Dlg4,Rasgrf1,Shank1,Git1,Dab2ip,Jph3,Ppp1r9a,Itpka,Dkk3,Cacnb2,Cpe,Grin2a,Dlgap1,Src,Shisa7,Plcb1,Prkcg,Kcnb1,Thy1,Sv2b,Slc1a3,Gabrb2
GO:BP	localization	GO:0051179	2.54041e-05	4348	95	1.72384	ENSMOCG00000022399,ENSMOCG00000021904,ENSMOCG00000021244,ENSMOCG00000021030,ENSMOCG00000021023,ENSMOCG00000020893,ENSMOCG00000020656,ENSMOCG00000020453,ENSMOCG00000020131,ENSMOCG00000019505,ENSMOCG00000019254,ENSMOCG00000019203,ENSMOCG00000019009,ENSMOCG00000018901,ENSMOCG00000018638,ENSMOCG00000018392,ENSMOCG00000018090,ENSMOCG00000017430,ENSMOCG00000017423,ENSMOCG00000017183,ENSMOCG00000017160,…	Atp2b2,Syngap1,Wfs1,Osbpl2,Rnf126,Rasgrp1,Stxbp5,Kcnq5,Vti1b,Lmtk2,Pip4p1,Prkcb,Trpm4,L1cam,Crh,Sort1,Evl,Scn1b,Cd99l2,Sec14l1,Hcn1,Kcnq3,Kcnj9,Plekho1,Pacsin1,Adgrb1,Klc2,Ccn3,Pitpna,Apba2,Magi2,Iqsec2,Kcnab2,Stac2,Tyro3,Slc25a14,4933427D14Rik,Scg5,Dlg4,Metazoa_SRP,Metazoa_SRP,G6pc3,Cend1,Kcnq2,Cx3cl1,Trpm8,Rasgrf1,Rac2,Shank1,Git1,Apod,Phactr1,Dab2ip,Jph3,Rb1,Rasgef1a,Tub,Gsto1,Arhgap12,Prkcz,S…
GO:BP	regulation of signaling	GO:0023051	3.26181e-05	2246	60	2.10767	ENSMOCG00000022440,ENSMOCG00000022378,ENSMOCG00000021904,ENSMOCG00000021244,ENSMOCG00000021023,ENSMOCG00000020893,ENSMOCG00000020656,ENSMOCG00000019254,ENSMOCG00000019203,ENSMOCG00000019009,ENSMOCG00000018638,ENSMOCG00000018578,ENSMOCG00000017864,ENSMOCG00000017183,ENSMOCG00000017151,ENSMOCG00000016943,ENSMOCG00000016067,ENSMOCG00000015575,ENSMOCG00000015325,ENSMOCG00000015188,ENSMOCG00000014547,…	Gpc2,,Syngap1,Wfs1,Rnf126,Rasgrp1,Stxbp5,Pip4p1,Prkcb,Trpm4,Crh,,Lcmt1,Sec14l1,Sipa1l3,Zeb2,Adgrb1,Lmo7,Ccn3,Ncoa1,Apba2,Magi2,Ptpn12,Iqsec2,Tyro3,Spring1,Cdh11,Scg5,Dlg4,Nkiras1,Cx3cl1,Rasgrf1,Shank1,Git1,Apod,Dab2ip,Jph3,Rb1,Rasgef1a,Ppp1r9a,Tub,Arhgap12,Prkcz,Taok1,Itpka,Dab1,Dkk3,Chn1,Prag1,Frrs1l,Grin2a,Mink1,Src,Itpr1,Shisa7,Plcb1,Prkcg,Kcnb1,Thy1,Slc1a3
GO:BP	nervous system development	GO:0007399	3.42259e-05	1495	46	2.42761	ENSMOCG00000022399,ENSMOCG00000022378,ENSMOCG00000021904,ENSMOCG00000021526,ENSMOCG00000019849,ENSMOCG00000018901,ENSMOCG00000017430,ENSMOCG00000017057,ENSMOCG00000016272,ENSMOCG00000016180,ENSMOCG00000016067,ENSMOCG00000015188,ENSMOCG00000014589,ENSMOCG00000013604,ENSMOCG00000013257,ENSMOCG00000012927,ENSMOCG00000012746,ENSMOCG00000012647,ENSMOCG00000012184,ENSMOCG00000011686,ENSMOCG00000011559,…	Atp2b2,,Syngap1,Cpne6,Vxn,L1cam,Scn1b,Arnt2,Pacsin1,Acsl6,Adgrb1,Ncoa1,Pak3,Tyro3,Cntn4,Cdh11,Dlg4,Numbl,Neurod6,Lhx8,Cend1,Cx3cl1,Rasgrf1,Shank1,Git1,Phactr1,Dab2ip,Rb1,Prkcz,Sun1,Fezf2,Dab1,Chn1,Grin2a,Asap1,,Camk1d,Src,Plcb1,Prkcg,Thy1,Dscaml1,Prkci,Slc1a3,Gabrb2,Rala
GO:BP	neuron differentiation	GO:0030182	4.95475e-05	881	33	2.95529	ENSMOCG00000022399,ENSMOCG00000022378,ENSMOCG00000021904,ENSMOCG00000021526,ENSMOCG00000019849,ENSMOCG00000018901,ENSMOCG00000017430,ENSMOCG00000016272,ENSMOCG00000015188,ENSMOCG00000014589,ENSMOCG00000013257,ENSMOCG00000012927,ENSMOCG00000012746,ENSMOCG00000012647,ENSMOCG00000011686,ENSMOCG00000011559,ENSMOCG00000011246,ENSMOCG00000011164,ENSMOCG00000011144,ENSMOCG00000010940,ENSMOCG00000010565,…	Atp2b2,,Syngap1,Cpne6,Vxn,L1cam,Scn1b,Pacsin1,Ncoa1,Pak3,Cntn4,Cdh11,Dlg4,Numbl,Lhx8,Cend1,Rasgrf1,Shank1,Git1,Phactr1,Dab2ip,Rb1,Prkcz,Fezf2,Dab1,Chn1,Asap1,,Camk1d,Thy1,Prkci,Slc1a3,Gabrb2
GO:BP	signaling	GO:0023052	5.10414e-05	4279	93	1.71476	ENSMOCG00000022440,ENSMOCG00000022378,ENSMOCG00000022143,ENSMOCG00000021904,ENSMOCG00000021531,ENSMOCG00000021244,ENSMOCG00000021023,ENSMOCG00000020893,ENSMOCG00000020656,ENSMOCG00000019254,ENSMOCG00000019203,ENSMOCG00000019009,ENSMOCG00000018828,ENSMOCG00000018638,ENSMOCG00000018578,ENSMOCG00000018392,ENSMOCG00000017864,ENSMOCG00000017605,ENSMOCG00000017430,ENSMOCG00000017183,ENSMOCG00000017151,…	Gpc2,,Mcf2l,Syngap1,Dlgap4,Wfs1,Rnf126,Rasgrp1,Stxbp5,Pip4p1,Prkcb,Trpm4,Klf16,Crh,,Sort1,Lcmt1,Dlgap3,Scn1b,Sec14l1,Sipa1l3,Zeb2,Ksr2,Diras2,Adgrb1,Lmo7,Ccn3,Ncoa1,,Apba2,Magi2,Ptpn12,Rasd2,Iqsec2,Stac2,Tyro3,Dlgap2,Spring1,Cdh11,Scg5,Dlg4,Numbl,Pde8b,Nkiras1,Aen,Cx3cl1,Rasgrf1,Rac2,Shank1,Git1,Apod,Dab2ip,Sag,Jph3,Adcy2,Rb1,Rasgef1a,Ppp1r9a,Tub,Arhgap12,Prkcz,Npy2r,Taok1,Daxx,Itpka,Dab1,Dkk3,Ch…
GO:BP	cell morphogenesis	GO:0000902	6.2512e-05	670	28	3.2972	ENSMOCG00000022378,ENSMOCG00000021904,ENSMOCG00000021526,ENSMOCG00000020050,ENSMOCG00000018901,ENSMOCG00000017430,ENSMOCG00000017179,ENSMOCG00000017151,ENSMOCG00000016679,ENSMOCG00000014589,ENSMOCG00000013604,ENSMOCG00000013257,ENSMOCG00000012927,ENSMOCG00000012746,ENSMOCG00000012647,ENSMOCG00000011164,ENSMOCG00000010940,ENSMOCG00000010565,ENSMOCG00000010218,ENSMOCG00000009286,ENSMOCG00000008456,…	,Syngap1,Cpne6,Add1,L1cam,Scn1b,Epb42,Sipa1l3,Plekho1,Pak3,Tyro3,Cntn4,Cdh11,Dlg4,Numbl,Shank1,Phactr1,Dab2ip,Rb1,Prkcz,Fezf2,Dab1,Vps33a,Chn1,,Src,Itpr1,Slc1a3
GO:BP	regulation of cell communication	GO:0010646	6.73365e-05	2235	59	2.08275	ENSMOCG00000022440,ENSMOCG00000022378,ENSMOCG00000021904,ENSMOCG00000021244,ENSMOCG00000021023,ENSMOCG00000020893,ENSMOCG00000020656,ENSMOCG00000019254,ENSMOCG00000019203,ENSMOCG00000019009,ENSMOCG00000018638,ENSMOCG00000018578,ENSMOCG00000017864,ENSMOCG00000017183,ENSMOCG00000017151,ENSMOCG00000016943,ENSMOCG00000016067,ENSMOCG00000015325,ENSMOCG00000015188,ENSMOCG00000014547,ENSMOCG00000014388,…	Gpc2,,Syngap1,Wfs1,Rnf126,Rasgrp1,Stxbp5,Pip4p1,Prkcb,Trpm4,Crh,,Lcmt1,Sec14l1,Sipa1l3,Zeb2,Adgrb1,Ccn3,Ncoa1,Apba2,Magi2,Ptpn12,Iqsec2,Tyro3,Spring1,Cdh11,Scg5,Dlg4,Nkiras1,Cx3cl1,Rasgrf1,Shank1,Git1,Apod,Dab2ip,Jph3,Rb1,Rasgef1a,Ppp1r9a,Tub,Arhgap12,Prkcz,Taok1,Itpka,Dab1,Dkk3,Chn1,Prag1,Frrs1l,Grin2a,Mink1,Src,Itpr1,Shisa7,Plcb1,Prkcg,Kcnb1,Thy1,Slc1a3
GO:BP	neuron development	GO:0048666	6.92447e-05	716	29	3.19556	ENSMOCG00000022378,ENSMOCG00000021904,ENSMOCG00000021526,ENSMOCG00000018901,ENSMOCG00000017430,ENSMOCG00000016272,ENSMOCG00000014589,ENSMOCG00000013257,ENSMOCG00000012927,ENSMOCG00000012746,ENSMOCG00000012647,ENSMOCG00000011686,ENSMOCG00000011246,ENSMOCG00000011164,ENSMOCG00000011144,ENSMOCG00000010940,ENSMOCG00000010565,ENSMOCG00000010218,ENSMOCG00000009286,ENSMOCG00000008456,ENSMOCG00000006254,…	,Syngap1,Cpne6,L1cam,Scn1b,Pacsin1,Pak3,Cntn4,Cdh11,Dlg4,Numbl,Lhx8,Rasgrf1,Shank1,Git1,Phactr1,Dab2ip,Rb1,Prkcz,Fezf2,Dab1,Chn1,Asap1,,Camk1d,Thy1,Prkci,Slc1a3,Gabrb2
GO:BP	generation of neurons	GO:0048699	7.01105e-05	940	34	2.85373	ENSMOCG00000022399,ENSMOCG00000022378,ENSMOCG00000021904,ENSMOCG00000021526,ENSMOCG00000019849,ENSMOCG00000018901,ENSMOCG00000017430,ENSMOCG00000016272,ENSMOCG00000016180,ENSMOCG00000015188,ENSMOCG00000014589,ENSMOCG00000013257,ENSMOCG00000012927,ENSMOCG00000012746,ENSMOCG00000012647,ENSMOCG00000011686,ENSMOCG00000011559,ENSMOCG00000011246,ENSMOCG00000011164,ENSMOCG00000011144,ENSMOCG00000010940,…	Atp2b2,,Syngap1,Cpne6,Vxn,L1cam,Scn1b,Pacsin1,Acsl6,Ncoa1,Pak3,Cntn4,Cdh11,Dlg4,Numbl,Lhx8,Cend1,Rasgrf1,Shank1,Git1,Phactr1,Dab2ip,Rb1,Prkcz,Fezf2,Dab1,Chn1,Asap1,,Camk1d,Thy1,Prkci,Slc1a3,Gabrb2
GO:BP	neurogenesis	GO:0022008	9.02393e-05	1092	37	2.67326	ENSMOCG00000022399,ENSMOCG00000022378,ENSMOCG00000021904,ENSMOCG00000021526,ENSMOCG00000019849,ENSMOCG00000018901,ENSMOCG00000017430,ENSMOCG00000016272,ENSMOCG00000016180,ENSMOCG00000015188,ENSMOCG00000014589,ENSMOCG00000013257,ENSMOCG00000012927,ENSMOCG00000012746,ENSMOCG00000012647,ENSMOCG00000011686,ENSMOCG00000011559,ENSMOCG00000011322,ENSMOCG00000011246,ENSMOCG00000011164,ENSMOCG00000011144,…	Atp2b2,,Syngap1,Cpne6,Vxn,L1cam,Scn1b,Pacsin1,Acsl6,Ncoa1,Pak3,Cntn4,Cdh11,Dlg4,Numbl,Lhx8,Cend1,Cx3cl1,Rasgrf1,Shank1,Git1,Phactr1,Dab2ip,Rb1,Prkcz,Sun1,Fezf2,Dab1,Chn1,Grin2a,Asap1,,Camk1d,Thy1,Prkci,Slc1a3,Gabrb2
GO:BP	cell part morphogenesis	GO:0032990	0.000162325	417	21	3.97324	ENSMOCG00000022378,ENSMOCG00000021904,ENSMOCG00000021526,ENSMOCG00000018901,ENSMOCG00000017430,ENSMOCG00000016679,ENSMOCG00000015823,ENSMOCG00000014589,ENSMOCG00000013257,ENSMOCG00000012927,ENSMOCG00000012746,ENSMOCG00000012647,ENSMOCG00000011164,ENSMOCG00000010940,ENSMOCG00000010565,ENSMOCG00000009286,ENSMOCG00000008456,ENSMOCG00000006254,ENSMOCG00000005574,ENSMOCG00000002921,ENSMOCG00000002554	,Syngap1,Cpne6,L1cam,Scn1b,Plekho1,Pank2,Pak3,Cntn4,Cdh11,Dlg4,Numbl,Shank1,Phactr1,Dab2ip,Prkcz,Fezf2,Dab1,Chn1,,Src
GO:BP	cation transport	GO:0006812	0.000202124	753	29	3.03854	ENSMOCG00000022399,ENSMOCG00000021244,ENSMOCG00000020453,ENSMOCG00000019505,ENSMOCG00000019203,ENSMOCG00000019009,ENSMOCG00000018638,ENSMOCG00000017430,ENSMOCG00000017183,ENSMOCG00000017160,ENSMOCG00000017138,ENSMOCG00000017119,ENSMOCG00000014027,ENSMOCG00000013777,ENSMOCG00000011486,ENSMOCG00000011322,ENSMOCG00000011314,ENSMOCG00000011246,ENSMOCG00000011164,ENSMOCG00000010353,ENSMOCG00000009660,…	Atp2b2,Wfs1,Kcnq5,Lmtk2,Prkcb,Trpm4,Crh,Scn1b,Sec14l1,Hcn1,Kcnq3,Kcnj9,Kcnab2,Stac2,Kcnq2,Cx3cl1,Trpm8,Rasgrf1,Shank1,Jph3,Gsto1,Cacnb2,Grin2a,Kcnt1,Atp6v1c1,Itpr1,Kcnb1,Fth1,Slc1a3
GO:BP	plasma membrane bounded cell projection morphogenesis	GO:0120039	0.000315341	396	20	3.98471	ENSMOCG00000022378,ENSMOCG00000021904,ENSMOCG00000021526,ENSMOCG00000018901,ENSMOCG00000017430,ENSMOCG00000016679,ENSMOCG00000014589,ENSMOCG00000013257,ENSMOCG00000012927,ENSMOCG00000012746,ENSMOCG00000012647,ENSMOCG00000011164,ENSMOCG00000010940,ENSMOCG00000010565,ENSMOCG00000009286,ENSMOCG00000008456,ENSMOCG00000006254,ENSMOCG00000005574,ENSMOCG00000002921,ENSMOCG00000002554	,Syngap1,Cpne6,L1cam,Scn1b,Plekho1,Pak3,Cntn4,Cdh11,Dlg4,Numbl,Shank1,Phactr1,Dab2ip,Prkcz,Fezf2,Dab1,Chn1,,Src
GO:BP	regulation of cellular process	GO:0050794	0.000334785	7647	139	1.43412	ENSMOCG00000022738,ENSMOCG00000022440,ENSMOCG00000022378,ENSMOCG00000022345,ENSMOCG00000022143,ENSMOCG00000022140,ENSMOCG00000021904,ENSMOCG00000021526,ENSMOCG00000021244,ENSMOCG00000021081,ENSMOCG00000021023,ENSMOCG00000020954,ENSMOCG00000020893,ENSMOCG00000020656,ENSMOCG00000020050,ENSMOCG00000019952,ENSMOCG00000019651,ENSMOCG00000019384,ENSMOCG00000019254,ENSMOCG00000019203,ENSMOCG00000019009,…	Mgmt,Gpc2,,Lnpk,Mcf2l,Camkv,Syngap1,Cpne6,Wfs1,Plekhh2,Rnf126,Khdrbs3,Rasgrp1,Stxbp5,Add1,Tcf25,Rad51ap1,Satb1,Pip4p1,Prkcb,Trpm4,Klf16,Crh,,Sort1,Evl,Lcmt1,Bcl11a,Cipc,Tspyl2,Scn1b,Cd99l2,Sec14l1,Hcn1,Sipa1l3,Arnt2,Zeb2,Sh3yl1,Ksr2,Diras2,Pacsin1,Adgrb1,Mapre3,Pank2,Habp4,Lmo7,Ccn3,Ncoa1,,Arel1,Pak3,Apba2,Magi2,Soga3,Ptpn12,Cdkl5,Iqsec2,Kcnab2,Etv5,Stac2,Tyro3,Spring1,Cntn4,Cdh11,Scg5,Dlg4,Numbl…
GO:BP	cell projection morphogenesis	GO:0048858	0.000355759	399	20	3.95475	ENSMOCG00000022378,ENSMOCG00000021904,ENSMOCG00000021526,ENSMOCG00000018901,ENSMOCG00000017430,ENSMOCG00000016679,ENSMOCG00000014589,ENSMOCG00000013257,ENSMOCG00000012927,ENSMOCG00000012746,ENSMOCG00000012647,ENSMOCG00000011164,ENSMOCG00000010940,ENSMOCG00000010565,ENSMOCG00000009286,ENSMOCG00000008456,ENSMOCG00000006254,ENSMOCG00000005574,ENSMOCG00000002921,ENSMOCG00000002554	,Syngap1,Cpne6,L1cam,Scn1b,Plekho1,Pak3,Cntn4,Cdh11,Dlg4,Numbl,Shank1,Phactr1,Dab2ip,Prkcz,Fezf2,Dab1,Chn1,,Src
GO:BP	metal ion transport	GO:0030001	0.000488373	567	24	3.33957	ENSMOCG00000022399,ENSMOCG00000021244,ENSMOCG00000020453,ENSMOCG00000019505,ENSMOCG00000019203,ENSMOCG00000019009,ENSMOCG00000017430,ENSMOCG00000017160,ENSMOCG00000017138,ENSMOCG00000017119,ENSMOCG00000014027,ENSMOCG00000013777,ENSMOCG00000011486,ENSMOCG00000011322,ENSMOCG00000011314,ENSMOCG00000010353,ENSMOCG00000009660,ENSMOCG00000004971,ENSMOCG00000003843,ENSMOCG00000003727,ENSMOCG00000002247,…	Atp2b2,Wfs1,Kcnq5,Lmtk2,Prkcb,Trpm4,Scn1b,Hcn1,Kcnq3,Kcnj9,Kcnab2,Stac2,Kcnq2,Cx3cl1,Trpm8,Jph3,Gsto1,Cacnb2,Grin2a,Kcnt1,Itpr1,Kcnb1,Fth1,Slc1a3
GO:BP	plasma membrane bounded cell projection organization	GO:0120036	0.000761769	992	33	2.62461	ENSMOCG00000022378,ENSMOCG00000021904,ENSMOCG00000021526,ENSMOCG00000018901,ENSMOCG00000018090,ENSMOCG00000017430,ENSMOCG00000016901,ENSMOCG00000016679,ENSMOCG00000014589,ENSMOCG00000014110,ENSMOCG00000013257,ENSMOCG00000012927,ENSMOCG00000012746,ENSMOCG00000012647,ENSMOCG00000011246,ENSMOCG00000011210,ENSMOCG00000011164,ENSMOCG00000010940,ENSMOCG00000010565,ENSMOCG00000010218,ENSMOCG00000009897,…	,Syngap1,Cpne6,L1cam,Evl,Scn1b,Sh3yl1,Plekho1,Pak3,Cdkl5,Cntn4,Cdh11,Dlg4,Numbl,Rasgrf1,Rac2,Shank1,Phactr1,Dab2ip,Rb1,Tub,Prkcz,Fezf2,Dab1,Chn1,Asap1,,Camk1d,Src,Fscn1,Thy1,Prkci,Rala
GO:BP	cell communication	GO:0007154	0.000762572	4330	90	1.6399	ENSMOCG00000022440,ENSMOCG00000022378,ENSMOCG00000022143,ENSMOCG00000021904,ENSMOCG00000021244,ENSMOCG00000021023,ENSMOCG00000020893,ENSMOCG00000020656,ENSMOCG00000019254,ENSMOCG00000019203,ENSMOCG00000019009,ENSMOCG00000018828,ENSMOCG00000018638,ENSMOCG00000018578,ENSMOCG00000018392,ENSMOCG00000017864,ENSMOCG00000017430,ENSMOCG00000017183,ENSMOCG00000017151,ENSMOCG00000016943,ENSMOCG00000016878,…	Gpc2,,Mcf2l,Syngap1,Wfs1,Rnf126,Rasgrp1,Stxbp5,Pip4p1,Prkcb,Trpm4,Klf16,Crh,,Sort1,Lcmt1,Scn1b,Sec14l1,Sipa1l3,Zeb2,Ksr2,Diras2,Adgrb1,Ccn3,Ncoa1,,Apba2,Magi2,Ptpn12,Rasd2,Iqsec2,Stac2,Tyro3,Dlgap2,Spring1,Cdh11,Scg5,Dlg4,Numbl,Pde8b,Nkiras1,Aen,Cx3cl1,Rasgrf1,Rac2,Shank1,Git1,Apod,Dab2ip,Sag,Jph3,Adcy2,Rb1,Rasgef1a,Ppp1r9a,Tub,Arhgap12,Prkcz,Npy2r,Taok1,Daxx,Itpka,Dab1,Dkk3,Chn1,Cacnb2,Prag1,Cpe…
GO:BP	cell projection organization	GO:0030030	0.00091115	1000	33	2.60361	ENSMOCG00000022378,ENSMOCG00000021904,ENSMOCG00000021526,ENSMOCG00000018901,ENSMOCG00000018090,ENSMOCG00000017430,ENSMOCG00000016901,ENSMOCG00000016679,ENSMOCG00000014589,ENSMOCG00000014110,ENSMOCG00000013257,ENSMOCG00000012927,ENSMOCG00000012746,ENSMOCG00000012647,ENSMOCG00000011246,ENSMOCG00000011210,ENSMOCG00000011164,ENSMOCG00000010940,ENSMOCG00000010565,ENSMOCG00000010218,ENSMOCG00000009897,…	,Syngap1,Cpne6,L1cam,Evl,Scn1b,Sh3yl1,Plekho1,Pak3,Cdkl5,Cntn4,Cdh11,Dlg4,Numbl,Rasgrf1,Rac2,Shank1,Phactr1,Dab2ip,Rb1,Tub,Prkcz,Fezf2,Dab1,Chn1,Asap1,,Camk1d,Src,Fscn1,Thy1,Prkci,Rala
GO:BP	neuron projection development	GO:0031175	0.00126468	598	24	3.16645	ENSMOCG00000022378,ENSMOCG00000021904,ENSMOCG00000021526,ENSMOCG00000018901,ENSMOCG00000017430,ENSMOCG00000014589,ENSMOCG00000013257,ENSMOCG00000012927,ENSMOCG00000012746,ENSMOCG00000012647,ENSMOCG00000011246,ENSMOCG00000011164,ENSMOCG00000010940,ENSMOCG00000010565,ENSMOCG00000010218,ENSMOCG00000009286,ENSMOCG00000008456,ENSMOCG00000006254,ENSMOCG00000005574,ENSMOCG00000002939,ENSMOCG00000002921,…	,Syngap1,Cpne6,L1cam,Scn1b,Pak3,Cntn4,Cdh11,Dlg4,Numbl,Rasgrf1,Shank1,Phactr1,Dab2ip,Rb1,Prkcz,Fezf2,Dab1,Chn1,Asap1,,Camk1d,Thy1,Prkci
GO:BP	cell morphogenesis involved in differentiation	GO:0000904	0.00128849	473	21	3.50284	ENSMOCG00000022378,ENSMOCG00000021904,ENSMOCG00000018901,ENSMOCG00000017430,ENSMOCG00000017151,ENSMOCG00000014589,ENSMOCG00000013604,ENSMOCG00000013257,ENSMOCG00000012927,ENSMOCG00000012746,ENSMOCG00000012647,ENSMOCG00000011164,ENSMOCG00000010940,ENSMOCG00000010218,ENSMOCG00000008456,ENSMOCG00000006254,ENSMOCG00000005783,ENSMOCG00000005574,ENSMOCG00000002921,ENSMOCG00000002554,ENSMOCG00000000262	,Syngap1,L1cam,Scn1b,Sipa1l3,Pak3,Tyro3,Cntn4,Cdh11,Dlg4,Numbl,Shank1,Phactr1,Rb1,Fezf2,Dab1,Vps33a,Chn1,,Src,Slc1a3
GO:BP	cellular component morphogenesis	GO:0032989	0.00147508	477	21	3.47346	ENSMOCG00000022378,ENSMOCG00000021904,ENSMOCG00000021526,ENSMOCG00000018901,ENSMOCG00000017430,ENSMOCG00000016679,ENSMOCG00000015823,ENSMOCG00000014589,ENSMOCG00000013257,ENSMOCG00000012927,ENSMOCG00000012746,ENSMOCG00000012647,ENSMOCG00000011164,ENSMOCG00000010940,ENSMOCG00000010565,ENSMOCG00000009286,ENSMOCG00000008456,ENSMOCG00000006254,ENSMOCG00000005574,ENSMOCG00000002921,ENSMOCG00000002554	,Syngap1,Cpne6,L1cam,Scn1b,Plekho1,Pank2,Pak3,Cntn4,Cdh11,Dlg4,Numbl,Shank1,Phactr1,Dab2ip,Prkcz,Fezf2,Dab1,Chn1,,Src
GO:BP	regulation of cellular component organization	GO:0051128	0.00167689	1547	43	2.19301	ENSMOCG00000022378,ENSMOCG00000022345,ENSMOCG00000022140,ENSMOCG00000021904,ENSMOCG00000021526,ENSMOCG00000021081,ENSMOCG00000020656,ENSMOCG00000020050,ENSMOCG00000019651,ENSMOCG00000018090,ENSMOCG00000017864,ENSMOCG00000017617,ENSMOCG00000017430,ENSMOCG00000016901,ENSMOCG00000016272,ENSMOCG00000016067,ENSMOCG00000015943,ENSMOCG00000015325,ENSMOCG00000014589,ENSMOCG00000014388,ENSMOCG00000014110,…	,Lnpk,Camkv,Syngap1,Cpne6,Plekhh2,Stxbp5,Add1,Rad51ap1,Evl,Lcmt1,Tspyl2,Scn1b,Sh3yl1,Pacsin1,Adgrb1,Mapre3,Ccn3,Pak3,Magi2,Cdkl5,Cx3cl1,Rac2,Shank1,Git1,Apod,Dab2ip,Rb1,Prkcz,Fez1,Arpc3,Taok1,Dab1,Chn1,Rock2,Asap1,Camk1d,Src,Plcb1,Fscn1,Thy1,Prkci,Rala
GO:BP	cell junction organization	GO:0034330	0.00171248	441	20	3.57811	ENSMOCG00000022140,ENSMOCG00000021904,ENSMOCG00000020050,ENSMOCG00000018901,ENSMOCG00000017605,ENSMOCG00000016067,ENSMOCG00000014589,ENSMOCG00000014110,ENSMOCG00000012746,ENSMOCG00000012647,ENSMOCG00000011164,ENSMOCG00000010948,ENSMOCG00000010565,ENSMOCG00000004291,ENSMOCG00000002554,ENSMOCG00000002160,ENSMOCG00000001115,ENSMOCG00000000954,ENSMOCG00000000699,ENSMOCG00000000191	Camkv,Syngap1,Add1,L1cam,Dlgap3,Adgrb1,Pak3,Cdkl5,Dlg4,Numbl,Shank1,Apod,Dab2ip,Rock2,Src,Shisa7,Fscn1,Thy1,Prkci,Gabrb2
GO:BP	cation transmembrane transport	GO:0098655	0.00174297	482	21	3.43743	ENSMOCG00000022399,ENSMOCG00000020453,ENSMOCG00000019009,ENSMOCG00000018638,ENSMOCG00000017430,ENSMOCG00000017160,ENSMOCG00000017138,ENSMOCG00000014027,ENSMOCG00000013777,ENSMOCG00000011486,ENSMOCG00000011322,ENSMOCG00000011246,ENSMOCG00000011164,ENSMOCG00000010353,ENSMOCG00000009660,ENSMOCG00000004971,ENSMOCG00000003843,ENSMOCG00000003343,ENSMOCG00000002247,ENSMOCG00000001197,ENSMOCG00000000262	Atp2b2,Kcnq5,Trpm4,Crh,Scn1b,Hcn1,Kcnq3,Kcnab2,Stac2,Kcnq2,Cx3cl1,Rasgrf1,Shank1,Jph3,Gsto1,Cacnb2,Grin2a,Atp6v1c1,Itpr1,Kcnb1,Slc1a3
GO:BP	transport	GO:0006810	0.00194533	3013	68	1.78062	ENSMOCG00000022399,ENSMOCG00000021244,ENSMOCG00000021030,ENSMOCG00000021023,ENSMOCG00000020893,ENSMOCG00000020656,ENSMOCG00000020453,ENSMOCG00000020131,ENSMOCG00000019505,ENSMOCG00000019203,ENSMOCG00000019009,ENSMOCG00000018638,ENSMOCG00000018392,ENSMOCG00000017430,ENSMOCG00000017183,ENSMOCG00000017160,ENSMOCG00000017138,ENSMOCG00000017119,ENSMOCG00000016272,ENSMOCG00000016067,ENSMOCG00000015325,…	Atp2b2,Wfs1,Osbpl2,Rnf126,Rasgrp1,Stxbp5,Kcnq5,Vti1b,Lmtk2,Prkcb,Trpm4,Crh,Sort1,Scn1b,Sec14l1,Hcn1,Kcnq3,Kcnj9,Pacsin1,Adgrb1,Ccn3,Pitpna,Apba2,Magi2,Kcnab2,Stac2,Tyro3,Slc25a14,Scg5,Metazoa_SRP,Metazoa_SRP,G6pc3,Kcnq2,Cx3cl1,Trpm8,Rasgrf1,Rac2,Shank1,Git1,Apod,Jph3,Tub,Gsto1,Arhgap12,Sun1,Trappc1,Vps33a,Cacnb2,Cpe,Grin2a,Kcnt1,Srp14,Atp6v1c1,Rab3d,Camk1d,Src,Itpr1,Arhgap21,Prkcg,Kcnb1,Snx27,Prk…
GO:BP	neuron projection morphogenesis	GO:0048812	0.00391859	385	18	3.6887	ENSMOCG00000022378,ENSMOCG00000021904,ENSMOCG00000021526,ENSMOCG00000018901,ENSMOCG00000017430,ENSMOCG00000014589,ENSMOCG00000013257,ENSMOCG00000012927,ENSMOCG00000012746,ENSMOCG00000012647,ENSMOCG00000011164,ENSMOCG00000010940,ENSMOCG00000010565,ENSMOCG00000009286,ENSMOCG00000008456,ENSMOCG00000006254,ENSMOCG00000005574,ENSMOCG00000002921	,Syngap1,Cpne6,L1cam,Scn1b,Pak3,Cntn4,Cdh11,Dlg4,Numbl,Shank1,Phactr1,Dab2ip,Prkcz,Fezf2,Dab1,Chn1,
GO:BP	behavior	GO:0007610	0.00397732	466	20	3.38615	ENSMOCG00000021904,ENSMOCG00000019494,ENSMOCG00000018638,ENSMOCG00000014547,ENSMOCG00000014090,ENSMOCG00000012746,ENSMOCG00000012277,ENSMOCG00000011686,ENSMOCG00000011559,ENSMOCG00000011164,ENSMOCG00000011144,ENSMOCG00000010353,ENSMOCG00000008456,ENSMOCG00000007788,ENSMOCG00000006254,ENSMOCG00000003843,ENSMOCG00000002160,ENSMOCG00000002047,ENSMOCG00000001922,ENSMOCG00000000262	Syngap1,Sobp,Crh,Apba2,Rasd2,Dlg4,Pde8b,Lhx8,Cend1,Shank1,Git1,Jph3,Fezf2,Gad1,Dab1,Grin2a,Shisa7,Plcb1,Prkcg,Slc1a3
GO:BP	establishment of localization	GO:0051234	0.00431933	3144	69	1.73152	ENSMOCG00000022399,ENSMOCG00000021244,ENSMOCG00000021030,ENSMOCG00000021023,ENSMOCG00000020893,ENSMOCG00000020656,ENSMOCG00000020453,ENSMOCG00000020131,ENSMOCG00000019505,ENSMOCG00000019203,ENSMOCG00000019009,ENSMOCG00000018638,ENSMOCG00000018392,ENSMOCG00000017430,ENSMOCG00000017183,ENSMOCG00000017160,ENSMOCG00000017138,ENSMOCG00000017119,ENSMOCG00000016272,ENSMOCG00000016067,ENSMOCG00000015325,…	Atp2b2,Wfs1,Osbpl2,Rnf126,Rasgrp1,Stxbp5,Kcnq5,Vti1b,Lmtk2,Prkcb,Trpm4,Crh,Sort1,Scn1b,Sec14l1,Hcn1,Kcnq3,Kcnj9,Pacsin1,Adgrb1,Ccn3,Pitpna,Apba2,Magi2,Kcnab2,Stac2,Tyro3,Slc25a14,Scg5,Dlg4,Metazoa_SRP,Metazoa_SRP,G6pc3,Kcnq2,Cx3cl1,Trpm8,Rasgrf1,Rac2,Shank1,Git1,Apod,Jph3,Tub,Gsto1,Arhgap12,Sun1,Trappc1,Vps33a,Cacnb2,Cpe,Grin2a,Kcnt1,Srp14,Atp6v1c1,Rab3d,Camk1d,Src,Itpr1,Arhgap21,Prkcg,Kcnb1,Snx2…
GO:BP	regulation of localization	GO:0032879	0.00535699	1786	46	2.03207	ENSMOCG00000021244,ENSMOCG00000020656,ENSMOCG00000019203,ENSMOCG00000019009,ENSMOCG00000018638,ENSMOCG00000018090,ENSMOCG00000017430,ENSMOCG00000017423,ENSMOCG00000016272,ENSMOCG00000016067,ENSMOCG00000015325,ENSMOCG00000014547,ENSMOCG00000014388,ENSMOCG00000014030,ENSMOCG00000014027,ENSMOCG00000013777,ENSMOCG00000012792,ENSMOCG00000011322,ENSMOCG00000011246,ENSMOCG00000011210,ENSMOCG00000011164,…	Wfs1,Stxbp5,Prkcb,Trpm4,Crh,Evl,Scn1b,Cd99l2,Pacsin1,Adgrb1,Ccn3,Apba2,Magi2,Iqsec2,Kcnab2,Stac2,Scg5,Cx3cl1,Rasgrf1,Rac2,Shank1,Git1,Apod,Phactr1,Dab2ip,Jph3,Rb1,Tub,Gsto1,Fezf2,Cacnb2,Rock2,Mink1,Rab3d,Camk1d,Src,Itpr1,Shisa7,Plcb1,Prkcg,Kcnb1,Thy1,Prkci,Vip,Rala,Septin5
GO:BP	small GTPase mediated signal transduction	GO:0007264	0.00561453	281	15	4.2116	ENSMOCG00000021904,ENSMOCG00000020893,ENSMOCG00000018578,ENSMOCG00000017151,ENSMOCG00000014030,ENSMOCG00000012003,ENSMOCG00000011246,ENSMOCG00000010218,ENSMOCG00000010112,ENSMOCG00000009460,ENSMOCG00000006254,ENSMOCG00000005574,ENSMOCG00000004291,ENSMOCG00000002554,ENSMOCG00000000189	Syngap1,Rasgrp1,,Sipa1l3,Iqsec2,Nkiras1,Rasgrf1,Rb1,Rasgef1a,Arhgap12,Dab1,Chn1,Rock2,Src,Rala
GO:BP	cell morphogenesis involved in neuron differentiation	GO:0048667	0.00609802	358	17	3.74652	ENSMOCG00000022378,ENSMOCG00000021904,ENSMOCG00000018901,ENSMOCG00000017430,ENSMOCG00000014589,ENSMOCG00000013257,ENSMOCG00000012927,ENSMOCG00000012746,ENSMOCG00000012647,ENSMOCG00000011164,ENSMOCG00000010940,ENSMOCG00000010218,ENSMOCG00000008456,ENSMOCG00000006254,ENSMOCG00000005574,ENSMOCG00000002921,ENSMOCG00000000262	,Syngap1,L1cam,Scn1b,Pak3,Cntn4,Cdh11,Dlg4,Numbl,Shank1,Phactr1,Rb1,Fezf2,Dab1,Chn1,,Slc1a3
GO:BP	regulation of biological process	GO:0050789	0.00681596	8396	144	1.35317	ENSMOCG00000022738,ENSMOCG00000022440,ENSMOCG00000022378,ENSMOCG00000022345,ENSMOCG00000022143,ENSMOCG00000022140,ENSMOCG00000021904,ENSMOCG00000021526,ENSMOCG00000021244,ENSMOCG00000021081,ENSMOCG00000021023,ENSMOCG00000020954,ENSMOCG00000020893,ENSMOCG00000020656,ENSMOCG00000020050,ENSMOCG00000019952,ENSMOCG00000019651,ENSMOCG00000019541,ENSMOCG00000019384,ENSMOCG00000019254,ENSMOCG00000019203,…	Mgmt,Gpc2,,Lnpk,Mcf2l,Camkv,Syngap1,Cpne6,Wfs1,Plekhh2,Rnf126,Khdrbs3,Rasgrp1,Stxbp5,Add1,Tcf25,Rad51ap1,Pld3,Satb1,Pip4p1,Prkcb,Trpm4,Klf16,Crh,,Sort1,Evl,Lcmt1,Bcl11a,Cipc,Tspyl2,Scn1b,Cd99l2,Sec14l1,Hcn1,Sipa1l3,Arnt2,Zeb2,Sh3yl1,Ksr2,Plekho1,Diras2,Pacsin1,Adgrb1,Mapre3,Pank2,Habp4,Lmo7,Ccn3,Ncoa1,,Arel1,Pak3,Apba2,Magi2,Soga3,Ptpn12,Cdkl5,Iqsec2,Kcnab2,Etv5,Stac2,Tyro3,Spring1,Cntn4,Cdh11,Sc…
GO:BP	localization within membrane	GO:0051668	0.00794068	446	19	3.36109	ENSMOCG00000021904,ENSMOCG00000019505,ENSMOCG00000016272,ENSMOCG00000014030,ENSMOCG00000013777,ENSMOCG00000012746,ENSMOCG00000012107,ENSMOCG00000012057,ENSMOCG00000009897,ENSMOCG00000009286,ENSMOCG00000004657,ENSMOCG00000004291,ENSMOCG00000003843,ENSMOCG00000003560,ENSMOCG00000002160,ENSMOCG00000001197,ENSMOCG00000001014,ENSMOCG00000000699,ENSMOCG00000000189	Syngap1,Lmtk2,Pacsin1,Iqsec2,Stac2,Dlg4,Metazoa_SRP,Metazoa_SRP,Tub,Prkcz,Cpe,Rock2,Grin2a,Srp14,Shisa7,Kcnb1,Snx27,Prkci,Rala
GO:BP	actin filament-based process	GO:0030029	0.00818531	532	21	3.11437	ENSMOCG00000021081,ENSMOCG00000019009,ENSMOCG00000018090,ENSMOCG00000017430,ENSMOCG00000016272,ENSMOCG00000014994,ENSMOCG00000014589,ENSMOCG00000011322,ENSMOCG00000011210,ENSMOCG00000011164,ENSMOCG00000010940,ENSMOCG00000010035,ENSMOCG00000009460,ENSMOCG00000008984,ENSMOCG00000004971,ENSMOCG00000004291,ENSMOCG00000003039,ENSMOCG00000002554,ENSMOCG00000001115,ENSMOCG00000000699,ENSMOCG00000000189	Plekhh2,Trpm4,Evl,Scn1b,Pacsin1,,Pak3,Cx3cl1,Rac2,Shank1,Phactr1,Ppp1r9a,Arhgap12,Arpc3,Cacnb2,Rock2,Mink1,Src,Fscn1,Prkci,Rala
GO:BP	actin filament organization	GO:0007015	0.00894947	292	15	4.05294	ENSMOCG00000021081,ENSMOCG00000018090,ENSMOCG00000016272,ENSMOCG00000014589,ENSMOCG00000011322,ENSMOCG00000011210,ENSMOCG00000011164,ENSMOCG00000010940,ENSMOCG00000010035,ENSMOCG00000009460,ENSMOCG00000008984,ENSMOCG00000004291,ENSMOCG00000002554,ENSMOCG00000001115,ENSMOCG00000000699	Plekhh2,Evl,Pacsin1,Pak3,Cx3cl1,Rac2,Shank1,Phactr1,Ppp1r9a,Arhgap12,Arpc3,Rock2,Src,Fscn1,Prkci
GO:BP	intracellular signal transduction	GO:0035556	0.00955134	1712	44	2.02773	ENSMOCG00000022378,ENSMOCG00000022143,ENSMOCG00000021904,ENSMOCG00000021244,ENSMOCG00000020893,ENSMOCG00000019254,ENSMOCG00000019203,ENSMOCG00000019009,ENSMOCG00000018578,ENSMOCG00000017864,ENSMOCG00000017183,ENSMOCG00000017151,ENSMOCG00000016878,ENSMOCG00000015325,ENSMOCG00000014994,ENSMOCG00000014388,ENSMOCG00000014030,ENSMOCG00000013777,ENSMOCG00000013604,ENSMOCG00000012003,ENSMOCG00000011735,…	,Mcf2l,Syngap1,Wfs1,Rasgrp1,Pip4p1,Prkcb,Trpm4,,Lcmt1,Sec14l1,Sipa1l3,Ksr2,Ccn3,,Magi2,Iqsec2,Stac2,Tyro3,Nkiras1,Aen,Cx3cl1,Rasgrf1,Dab2ip,Adcy2,Rb1,Rasgef1a,Ppp1r9a,Arhgap12,Prkcz,Taok1,Daxx,Dab1,Chn1,Rock2,Mink1,Src,Itpr1,Plcb1,Prkcg,Prkci,Dgkz,Rala,Rgs7
GO:BP	inorganic ion transmembrane transport	GO:0098660	0.00991971	453	19	3.30916	ENSMOCG00000022399,ENSMOCG00000020453,ENSMOCG00000019009,ENSMOCG00000017430,ENSMOCG00000017160,ENSMOCG00000017138,ENSMOCG00000014027,ENSMOCG00000013777,ENSMOCG00000011486,ENSMOCG00000011322,ENSMOCG00000010353,ENSMOCG00000009660,ENSMOCG00000004971,ENSMOCG00000003843,ENSMOCG00000003343,ENSMOCG00000002247,ENSMOCG00000001197,ENSMOCG00000000262,ENSMOCG00000000191	Atp2b2,Kcnq5,Trpm4,Scn1b,Hcn1,Kcnq3,Kcnab2,Stac2,Kcnq2,Cx3cl1,Jph3,Gsto1,Cacnb2,Grin2a,Atp6v1c1,Itpr1,Kcnb1,Slc1a3,Gabrb2
GO:BP	system development	GO:0048731	0.010708	2975	65	1.72381	ENSMOCG00000022399,ENSMOCG00000022378,ENSMOCG00000022345,ENSMOCG00000021904,ENSMOCG00000021526,ENSMOCG00000021244,ENSMOCG00000020893,ENSMOCG00000020050,ENSMOCG00000019849,ENSMOCG00000019203,ENSMOCG00000018901,ENSMOCG00000018638,ENSMOCG00000017430,ENSMOCG00000017179,ENSMOCG00000017151,ENSMOCG00000017057,ENSMOCG00000016272,ENSMOCG00000016180,ENSMOCG00000016067,ENSMOCG00000015823,ENSMOCG00000015325,…	Atp2b2,,Lnpk,Syngap1,Cpne6,Wfs1,Rasgrp1,Add1,Vxn,Prkcb,L1cam,Crh,Scn1b,Epb42,Sipa1l3,Arnt2,Pacsin1,Acsl6,Adgrb1,Pank2,Ccn3,Ncoa1,Pak3,Tyro3,Cntn4,Cdh11,Dlg4,Numbl,Neurod6,Nkiras1,Lhx8,Cend1,Cx3cl1,Rasgrf1,Shank1,Git1,Phactr1,Dab2ip,Rb1,Tub,Prkcz,Npy2r,Sun1,Fezf2,Taf4,Dab1,Plekha5,Vps33a,Chn1,Cpe,Rock2,Grin2a,Asap1,,Camk1d,Src,Plcb1,Prkcg,Basp1,Thy1,Dscaml1,Prkci,Slc1a3,Gabrb2,Rala
GO:BP	inorganic cation transmembrane transport	GO:0098662	0.0158247	426	18	3.33369	ENSMOCG00000022399,ENSMOCG00000020453,ENSMOCG00000019009,ENSMOCG00000017430,ENSMOCG00000017160,ENSMOCG00000017138,ENSMOCG00000014027,ENSMOCG00000013777,ENSMOCG00000011486,ENSMOCG00000011322,ENSMOCG00000010353,ENSMOCG00000009660,ENSMOCG00000004971,ENSMOCG00000003843,ENSMOCG00000003343,ENSMOCG00000002247,ENSMOCG00000001197,ENSMOCG00000000262	Atp2b2,Kcnq5,Trpm4,Scn1b,Hcn1,Kcnq3,Kcnab2,Stac2,Kcnq2,Cx3cl1,Jph3,Gsto1,Cacnb2,Grin2a,Atp6v1c1,Itpr1,Kcnb1,Slc1a3
GO:BP	biological regulation	GO:0065007	0.0165389	8821	148	1.32375	ENSMOCG00000022738,ENSMOCG00000022440,ENSMOCG00000022399,ENSMOCG00000022378,ENSMOCG00000022345,ENSMOCG00000022143,ENSMOCG00000022140,ENSMOCG00000021904,ENSMOCG00000021526,ENSMOCG00000021244,ENSMOCG00000021081,ENSMOCG00000021023,ENSMOCG00000020954,ENSMOCG00000020893,ENSMOCG00000020656,ENSMOCG00000020050,ENSMOCG00000019952,ENSMOCG00000019651,ENSMOCG00000019541,ENSMOCG00000019384,ENSMOCG00000019254,…	Mgmt,Gpc2,Atp2b2,,Lnpk,Mcf2l,Camkv,Syngap1,Cpne6,Wfs1,Plekhh2,Rnf126,Khdrbs3,Rasgrp1,Stxbp5,Add1,Tcf25,Rad51ap1,Pld3,Satb1,Pip4p1,Prkcb,Trpm4,Klf16,Crh,,Sort1,Evl,Lcmt1,Bcl11a,Cipc,Tspyl2,Scn1b,Cd99l2,Sec14l1,Epb42,Hcn1,Sipa1l3,Kcnq3,Arnt2,Zeb2,Sh3yl1,Ksr2,Plekho1,Diras2,Vcpkmt,Pacsin1,Adgrb1,Mapre3,Pank2,Habp4,Lmo7,Ccn3,Ncoa1,,Arel1,Pak3,Apba2,Magi2,Soga3,Ptpn12,Cdkl5,Iqsec2,Kcnab2,Etv5,Stac2,Ty…
GO:BP	ion transmembrane transport	GO:0034220	0.0177334	605	22	2.86899	ENSMOCG00000022399,ENSMOCG00000020453,ENSMOCG00000019009,ENSMOCG00000018638,ENSMOCG00000017430,ENSMOCG00000017160,ENSMOCG00000017138,ENSMOCG00000014027,ENSMOCG00000013777,ENSMOCG00000011486,ENSMOCG00000011322,ENSMOCG00000011246,ENSMOCG00000011164,ENSMOCG00000010353,ENSMOCG00000009660,ENSMOCG00000004971,ENSMOCG00000003843,ENSMOCG00000003343,ENSMOCG00000002247,ENSMOCG00000001197,ENSMOCG00000000262,…	Atp2b2,Kcnq5,Trpm4,Crh,Scn1b,Hcn1,Kcnq3,Kcnab2,Stac2,Kcnq2,Cx3cl1,Rasgrf1,Shank1,Jph3,Gsto1,Cacnb2,Grin2a,Atp6v1c1,Itpr1,Kcnb1,Slc1a3,Gabrb2
GO:BP	cellular localization	GO:0051641	0.0195497	1877	46	1.93355	ENSMOCG00000021904,ENSMOCG00000021030,ENSMOCG00000021023,ENSMOCG00000020893,ENSMOCG00000020656,ENSMOCG00000020131,ENSMOCG00000019505,ENSMOCG00000019254,ENSMOCG00000019203,ENSMOCG00000018392,ENSMOCG00000016272,ENSMOCG00000015995,ENSMOCG00000014547,ENSMOCG00000014030,ENSMOCG00000013777,ENSMOCG00000013152,ENSMOCG00000012919,ENSMOCG00000012792,ENSMOCG00000012746,ENSMOCG00000012107,ENSMOCG00000012057,…	Syngap1,Osbpl2,Rnf126,Rasgrp1,Stxbp5,Vti1b,Lmtk2,Pip4p1,Prkcb,Sort1,Pacsin1,Klc2,Apba2,Iqsec2,Stac2,Slc25a14,4933427D14Rik,Scg5,Dlg4,Metazoa_SRP,Metazoa_SRP,Cx3cl1,Rac2,Git1,Apod,Jph3,Rb1,Tub,Gsto1,Prkcz,Sun1,Dab1,Cpe,Rock2,Grin2a,Srp14,Src,Itpr1,Arhgap21,Shisa7,Prkcg,Kcnb1,Snx27,Prkci,Fth1,Rala
GO:BP	multicellular organism development	GO:0007275	0.0196435	3349	70	1.64909	ENSMOCG00000022399,ENSMOCG00000022378,ENSMOCG00000022345,ENSMOCG00000021904,ENSMOCG00000021526,ENSMOCG00000021244,ENSMOCG00000020893,ENSMOCG00000020050,ENSMOCG00000019849,ENSMOCG00000019494,ENSMOCG00000019203,ENSMOCG00000018901,ENSMOCG00000018638,ENSMOCG00000017430,ENSMOCG00000017179,ENSMOCG00000017151,ENSMOCG00000017057,ENSMOCG00000016272,ENSMOCG00000016180,ENSMOCG00000016067,ENSMOCG00000015823,…	Atp2b2,,Lnpk,Syngap1,Cpne6,Wfs1,Rasgrp1,Add1,Vxn,Sobp,Prkcb,L1cam,Crh,Scn1b,Epb42,Sipa1l3,Arnt2,Pacsin1,Acsl6,Adgrb1,Pank2,Ccn3,Ncoa1,Pak3,Apba2,Tyro3,Cntn4,Cdh11,Dlg4,Numbl,Neurod6,Nkiras1,Lhx8,Cend1,Cx3cl1,Rasgrf1,Shank1,Git1,Phactr1,Dab2ip,Rb1,Tub,Prkcz,Npy2r,Sun1,Fezf2,Taf4,Ppp4r4,Dab1,Plekha5,Dkk3,Vps33a,Chn1,Cpe,Rock2,Grin2a,Asap1,,Camk1d,Src,Itpr1,Plcb1,Prkcg,Basp1,Thy1,Dscaml1,Prkci,Slc1a…
GO:BP	regulation of synaptic plasticity	GO:0048167	0.025211	114	9	6.22873	ENSMOCG00000021904,ENSMOCG00000016067,ENSMOCG00000012746,ENSMOCG00000011246,ENSMOCG00000010353,ENSMOCG00000006932,ENSMOCG00000003843,ENSMOCG00000002160,ENSMOCG00000001197	Syngap1,Adgrb1,Dlg4,Rasgrf1,Jph3,Itpka,Grin2a,Shisa7,Kcnb1
GO:BP	regulation of biological quality	GO:0065008	0.0277312	2441	55	1.77769	ENSMOCG00000022399,ENSMOCG00000022378,ENSMOCG00000022345,ENSMOCG00000022140,ENSMOCG00000021904,ENSMOCG00000021244,ENSMOCG00000021081,ENSMOCG00000020656,ENSMOCG00000020050,ENSMOCG00000019203,ENSMOCG00000019009,ENSMOCG00000018638,ENSMOCG00000017430,ENSMOCG00000017179,ENSMOCG00000017160,ENSMOCG00000017138,ENSMOCG00000016679,ENSMOCG00000016067,ENSMOCG00000015823,ENSMOCG00000015325,ENSMOCG00000014589,…	Atp2b2,,Lnpk,Camkv,Syngap1,Wfs1,Plekhh2,Stxbp5,Add1,Prkcb,Trpm4,Crh,Scn1b,Epb42,Hcn1,Kcnq3,Plekho1,Adgrb1,Pank2,Ccn3,Pak3,Apba2,Cdkl5,Iqsec2,Tyro3,Scg5,Dlg4,Pde8b,Nkiras1,Cx3cl1,Trpm8,Rasgrf1,Shank1,Git1,Dab2ip,Jph3,Rb1,Patl1,Tub,Gsto1,Arpc3,Mtf1,Taok1,Itpka,Cacnb2,Cpe,Grin2a,Rab3d,Src,Itpr1,Shisa7,Prkcg,Kcnb1,Fth1,Slc1a3
GO:BP	regulation of small GTPase mediated signal transduction	GO:0051056	0.0315243	147	10	5.36716	ENSMOCG00000021904,ENSMOCG00000020893,ENSMOCG00000018578,ENSMOCG00000017151,ENSMOCG00000014030,ENSMOCG00000011246,ENSMOCG00000010112,ENSMOCG00000009460,ENSMOCG00000005574,ENSMOCG00000002554	Syngap1,Rasgrp1,,Sipa1l3,Iqsec2,Rasgrf1,Rasgef1a,Arhgap12,Chn1,Src
GO:BP	supramolecular fiber organization	GO:0097435	0.0333685	494	19	3.03451	ENSMOCG00000021081,ENSMOCG00000018090,ENSMOCG00000016272,ENSMOCG00000015943,ENSMOCG00000014589,ENSMOCG00000011322,ENSMOCG00000011210,ENSMOCG00000011164,ENSMOCG00000011144,ENSMOCG00000010940,ENSMOCG00000010218,ENSMOCG00000010035,ENSMOCG00000009460,ENSMOCG00000008984,ENSMOCG00000007289,ENSMOCG00000004291,ENSMOCG00000002554,ENSMOCG00000001115,ENSMOCG00000000699	Plekhh2,Evl,Pacsin1,Mapre3,Pak3,Cx3cl1,Rac2,Shank1,Git1,Phactr1,Rb1,Ppp1r9a,Arhgap12,Arpc3,Taok1,Rock2,Src,Fscn1,Prkci
GO:BP	dendrite development	GO:0016358	0.0334357	148	10	5.3309	ENSMOCG00000021904,ENSMOCG00000014589,ENSMOCG00000012746,ENSMOCG00000011164,ENSMOCG00000010940,ENSMOCG00000010565,ENSMOCG00000008456,ENSMOCG00000006254,ENSMOCG00000002939,ENSMOCG00000002558	Syngap1,Pak3,Dlg4,Shank1,Phactr1,Dab2ip,Fezf2,Dab1,Asap1,Camk1d
GO:BP	regulation of transport	GO:0051049	0.0339626	1028	30	2.30245	ENSMOCG00000021244,ENSMOCG00000020656,ENSMOCG00000019203,ENSMOCG00000018638,ENSMOCG00000017430,ENSMOCG00000016272,ENSMOCG00000015325,ENSMOCG00000014547,ENSMOCG00000014388,ENSMOCG00000014027,ENSMOCG00000013777,ENSMOCG00000012792,ENSMOCG00000011322,ENSMOCG00000011246,ENSMOCG00000011210,ENSMOCG00000011164,ENSMOCG00000011144,ENSMOCG00000010948,ENSMOCG00000010353,ENSMOCG00000009897,ENSMOCG00000009660,…	Wfs1,Stxbp5,Prkcb,Crh,Scn1b,Pacsin1,Ccn3,Apba2,Magi2,Kcnab2,Stac2,Scg5,Cx3cl1,Rasgrf1,Rac2,Shank1,Git1,Apod,Jph3,Tub,Gsto1,Cacnb2,Rab3d,Camk1d,Src,Prkcg,Kcnb1,Prkci,Rala,Septin5
GO:BP	anatomical structure morphogenesis	GO:0009653	0.0394058	1930	46	1.88045	ENSMOCG00000022378,ENSMOCG00000022345,ENSMOCG00000021904,ENSMOCG00000021526,ENSMOCG00000020050,ENSMOCG00000019494,ENSMOCG00000019203,ENSMOCG00000018901,ENSMOCG00000017430,ENSMOCG00000017179,ENSMOCG00000017151,ENSMOCG00000016679,ENSMOCG00000016067,ENSMOCG00000015823,ENSMOCG00000015325,ENSMOCG00000015188,ENSMOCG00000014589,ENSMOCG00000013604,ENSMOCG00000013257,ENSMOCG00000012927,ENSMOCG00000012746,…	,Lnpk,Syngap1,Cpne6,Add1,Sobp,Prkcb,L1cam,Scn1b,Epb42,Sipa1l3,Plekho1,Adgrb1,Pank2,Ccn3,Ncoa1,Pak3,Tyro3,Cntn4,Cdh11,Dlg4,Numbl,Lhx8,Cend1,Cx3cl1,Shank1,Phactr1,Dab2ip,Rb1,Arhgap12,Prkcz,Npy2r,Fezf2,Dab1,Vps33a,Chn1,Cpe,Rock2,,Src,Itpr1,Thy1,Dscaml1,Prkci,Slc1a3,Rala
GO:BP	ion transport	GO:0006811	0.0414401	1039	30	2.27807	ENSMOCG00000022399,ENSMOCG00000021244,ENSMOCG00000020453,ENSMOCG00000019505,ENSMOCG00000019203,ENSMOCG00000019009,ENSMOCG00000018638,ENSMOCG00000017430,ENSMOCG00000017183,ENSMOCG00000017160,ENSMOCG00000017138,ENSMOCG00000017119,ENSMOCG00000014027,ENSMOCG00000013777,ENSMOCG00000011486,ENSMOCG00000011322,ENSMOCG00000011314,ENSMOCG00000011246,ENSMOCG00000011164,ENSMOCG00000010353,ENSMOCG00000009660,…	Atp2b2,Wfs1,Kcnq5,Lmtk2,Prkcb,Trpm4,Crh,Scn1b,Sec14l1,Hcn1,Kcnq3,Kcnj9,Kcnab2,Stac2,Kcnq2,Cx3cl1,Trpm8,Rasgrf1,Shank1,Jph3,Gsto1,Cacnb2,Grin2a,Kcnt1,Atp6v1c1,Itpr1,Kcnb1,Fth1,Slc1a3,Gabrb2
GO:CC	cell junction	GO:0030054	4.69e-13	1039	49	3.72085	ENSMOCG00000022399,ENSMOCG00000022140,ENSMOCG00000021904,ENSMOCG00000021531,ENSMOCG00000021467,ENSMOCG00000020656,ENSMOCG00000020050,ENSMOCG00000019280,ENSMOCG00000019205,ENSMOCG00000019203,ENSMOCG00000017605,ENSMOCG00000017430,ENSMOCG00000017423,ENSMOCG00000017151,ENSMOCG00000017119,ENSMOCG00000016272,ENSMOCG00000016067,ENSMOCG00000015325,ENSMOCG00000014589,ENSMOCG00000014547,ENSMOCG00000014388,…	Atp2b2,Camkv,Syngap1,Dlgap4,,Stxbp5,Add1,Cfap418,Peak1,Prkcb,Dlgap3,Scn1b,Cd99l2,Sipa1l3,Kcnj9,Pacsin1,Adgrb1,Ccn3,Pak3,Apba2,Magi2,Cdkl5,Iqsec2,Cdh11,Dlg4,Shank1,Git1,Ppp1r9a,Prkcz,Gad1,Plekha5,Cacnb2,Prag1,Grin2a,Dlgap1,Asap1,Src,Itpr1,Arhgap21,Shisa7,Plcb1,Prkcg,Basp1,Fscn1,Sv2b,Slc1a3,Gabrb2,Rala,Septin5
GO:CC	synapse	GO:0045202	8.89e-11	598	34	4.4858	ENSMOCG00000022399,ENSMOCG00000022140,ENSMOCG00000021904,ENSMOCG00000021531,ENSMOCG00000021467,ENSMOCG00000020656,ENSMOCG00000019203,ENSMOCG00000017605,ENSMOCG00000017119,ENSMOCG00000016272,ENSMOCG00000016067,ENSMOCG00000014589,ENSMOCG00000014547,ENSMOCG00000014110,ENSMOCG00000014030,ENSMOCG00000012927,ENSMOCG00000012746,ENSMOCG00000011164,ENSMOCG00000011144,ENSMOCG00000010035,ENSMOCG00000007788,…	Atp2b2,Camkv,Syngap1,Dlgap4,,Stxbp5,Prkcb,Dlgap3,Kcnj9,Pacsin1,Adgrb1,Pak3,Apba2,Cdkl5,Iqsec2,Cdh11,Dlg4,Shank1,Git1,Ppp1r9a,Gad1,Plekha5,Cacnb2,Grin2a,Dlgap1,Asap1,Itpr1,Shisa7,Plcb1,Prkcg,Sv2b,Slc1a3,Gabrb2,Septin5
GO:CC	cytoplasm	GO:0005737	1.61e-07	6670	134	1.58504	ENSMOCG00000022455,ENSMOCG00000022440,ENSMOCG00000022399,ENSMOCG00000022378,ENSMOCG00000022345,ENSMOCG00000021526,ENSMOCG00000021467,ENSMOCG00000021244,ENSMOCG00000021141,ENSMOCG00000021081,ENSMOCG00000021030,ENSMOCG00000021023,ENSMOCG00000020893,ENSMOCG00000020656,ENSMOCG00000020453,ENSMOCG00000020161,ENSMOCG00000020131,ENSMOCG00000019845,ENSMOCG00000019541,ENSMOCG00000019505,ENSMOCG00000019307,…	Qsox2,Gpc2,Atp2b2,,Lnpk,Cpne6,,Wfs1,Uqcr11,Plekhh2,Osbpl2,Rnf126,Rasgrp1,Stxbp5,Kcnq5,Rp9,Vti1b,Mtmr7,Pld3,Lmtk2,Mrpl39,Cfap418,Snph,Pip4p1,Prkcb,Ccdc106,Hsph1,Trpm4,Sort1,Lcmt1,Cipc,Lrrc7,Rnf208,Sec14l1,Epb42,Sipa1l3,Arnt2,Zeb2,Vcpkmt,Pacsin1,Adgrb1,Klc2,Mapre3,Pank2,Habp4,Lmo7,Ccn3,Ncoa1,Nudt3,Arel1,Apba2,Magi2,Ptpn12,Kcnab2,Spring1,Idh3g,Slc25a14,Cdh11,4933427D14Rik,Scg5,Dlg4,Numbl,Metazoa_SRP…
GO:CC	neuron projection	GO:0043005	6.88e-07	511	26	4.01434	ENSMOCG00000021904,ENSMOCG00000021526,ENSMOCG00000019203,ENSMOCG00000018901,ENSMOCG00000017430,ENSMOCG00000017138,ENSMOCG00000016067,ENSMOCG00000014027,ENSMOCG00000012746,ENSMOCG00000011322,ENSMOCG00000011246,ENSMOCG00000011164,ENSMOCG00000011144,ENSMOCG00000010565,ENSMOCG00000010548,ENSMOCG00000010035,ENSMOCG00000009286,ENSMOCG00000007788,ENSMOCG00000006303,ENSMOCG00000003843,ENSMOCG00000002939,…	Syngap1,Cpne6,Prkcb,L1cam,Scn1b,Kcnq3,Adgrb1,Kcnab2,Dlg4,Cx3cl1,Rasgrf1,Shank1,Git1,Dab2ip,Sag,Ppp1r9a,Prkcz,Gad1,Lamp5,Grin2a,Asap1,Prkcg,Kcnb1,Fscn1,Thy1,Slc1a3
GO:CC	postsynaptic specialization	GO:0099572	1.41717e-06	144	14	7.67057	ENSMOCG00000021904,ENSMOCG00000021531,ENSMOCG00000017605,ENSMOCG00000016067,ENSMOCG00000014589,ENSMOCG00000012746,ENSMOCG00000011164,ENSMOCG00000006217,ENSMOCG00000003843,ENSMOCG00000003521,ENSMOCG00000002247,ENSMOCG00000002160,ENSMOCG00000001922,ENSMOCG00000000191	Syngap1,Dlgap4,Dlgap3,Adgrb1,Pak3,Dlg4,Shank1,Plekha5,Grin2a,Dlgap1,Itpr1,Shisa7,Prkcg,Gabrb2
GO:CC	plasma membrane bounded cell projection	GO:0120025	2.91735e-06	1114	39	2.76211	ENSMOCG00000021904,ENSMOCG00000021526,ENSMOCG00000021081,ENSMOCG00000019280,ENSMOCG00000019203,ENSMOCG00000018901,ENSMOCG00000017430,ENSMOCG00000017138,ENSMOCG00000016901,ENSMOCG00000016679,ENSMOCG00000016272,ENSMOCG00000016067,ENSMOCG00000014110,ENSMOCG00000014027,ENSMOCG00000012854,ENSMOCG00000012746,ENSMOCG00000011322,ENSMOCG00000011246,ENSMOCG00000011210,ENSMOCG00000011164,ENSMOCG00000011144,…	Syngap1,Cpne6,Plekhh2,Cfap418,Prkcb,L1cam,Scn1b,Kcnq3,Sh3yl1,Plekho1,Pacsin1,Adgrb1,Cdkl5,Kcnab2,Cfap36,Dlg4,Cx3cl1,Rasgrf1,Rac2,Shank1,Git1,Dab2ip,Sag,Ppp1r9a,Tub,Prkcz,Npy2r,Arpc3,Gad1,Lamp5,Grin2a,Asap1,Src,Prkcg,Kcnb1,Fscn1,Thy1,Dgkz,Slc1a3
GO:CC	cell projection	GO:0042995	4.19409e-06	1129	39	2.72541	ENSMOCG00000021904,ENSMOCG00000021526,ENSMOCG00000021081,ENSMOCG00000019280,ENSMOCG00000019203,ENSMOCG00000018901,ENSMOCG00000017430,ENSMOCG00000017138,ENSMOCG00000016901,ENSMOCG00000016679,ENSMOCG00000016272,ENSMOCG00000016067,ENSMOCG00000014110,ENSMOCG00000014027,ENSMOCG00000012854,ENSMOCG00000012746,ENSMOCG00000011322,ENSMOCG00000011246,ENSMOCG00000011210,ENSMOCG00000011164,ENSMOCG00000011144,…	Syngap1,Cpne6,Plekhh2,Cfap418,Prkcb,L1cam,Scn1b,Kcnq3,Sh3yl1,Plekho1,Pacsin1,Adgrb1,Cdkl5,Kcnab2,Cfap36,Dlg4,Cx3cl1,Rasgrf1,Rac2,Shank1,Git1,Dab2ip,Sag,Ppp1r9a,Tub,Prkcz,Npy2r,Arpc3,Gad1,Lamp5,Grin2a,Asap1,Src,Prkcg,Kcnb1,Fscn1,Thy1,Dgkz,Slc1a3
GO:CC	postsynapse	GO:0098794	1.29457e-05	260	17	5.15867	ENSMOCG00000021904,ENSMOCG00000021531,ENSMOCG00000017605,ENSMOCG00000016067,ENSMOCG00000014589,ENSMOCG00000012746,ENSMOCG00000011164,ENSMOCG00000011144,ENSMOCG00000010035,ENSMOCG00000006217,ENSMOCG00000003843,ENSMOCG00000003521,ENSMOCG00000002939,ENSMOCG00000002247,ENSMOCG00000002160,ENSMOCG00000001922,ENSMOCG00000000191	Syngap1,Dlgap4,Dlgap3,Adgrb1,Pak3,Dlg4,Shank1,Git1,Ppp1r9a,Plekha5,Grin2a,Dlgap1,Asap1,Itpr1,Shisa7,Prkcg,Gabrb2
GO:CC	plasma membrane	GO:0005886	1.79381e-05	2721	67	1.94271	ENSMOCG00000022440,ENSMOCG00000021526,ENSMOCG00000021081,ENSMOCG00000021030,ENSMOCG00000020893,ENSMOCG00000020656,ENSMOCG00000020453,ENSMOCG00000020050,ENSMOCG00000019849,ENSMOCG00000019280,ENSMOCG00000019254,ENSMOCG00000019203,ENSMOCG00000019009,ENSMOCG00000018901,ENSMOCG00000018392,ENSMOCG00000017587,ENSMOCG00000017430,ENSMOCG00000017160,ENSMOCG00000017151,ENSMOCG00000017138,ENSMOCG00000017119,…	Gpc2,Cpne6,Plekhh2,Osbpl2,Rasgrp1,Stxbp5,Kcnq5,Add1,Vxn,Cfap418,Pip4p1,Prkcb,Trpm4,L1cam,Sort1,Lrrc7,Scn1b,Hcn1,Sipa1l3,Kcnq3,Kcnj9,Sh3yl1,Plekho1,Diras2,Pacsin1,Adgrb1,Klc2,Lmo7,Ncoa1,Magi2,Kcnab2,Stac2,Cntn4,Cdh11,Dlg4,Kcnq2,Cx3cl1,Trpm8,Shank1,Stab2,Dab2ip,Jph3,Adcy2,Arhgap12,Prkcz,Lamp5,Cacnb2,Grin2a,Usp21,Atp6v1c1,,Src,Arhgap21,Shisa7,Cpped1,Prkcg,Tmem150c,Basp1,Kcnb1,Fscn1,Snx27,Thy1,Wdr13,…
GO:CC	cell periphery	GO:0071944	2.89949e-05	2995	71	1.87035	ENSMOCG00000022440,ENSMOCG00000021526,ENSMOCG00000021081,ENSMOCG00000021030,ENSMOCG00000020893,ENSMOCG00000020656,ENSMOCG00000020453,ENSMOCG00000020050,ENSMOCG00000019849,ENSMOCG00000019280,ENSMOCG00000019254,ENSMOCG00000019203,ENSMOCG00000019009,ENSMOCG00000018901,ENSMOCG00000018392,ENSMOCG00000017587,ENSMOCG00000017430,ENSMOCG00000017179,ENSMOCG00000017160,ENSMOCG00000017151,ENSMOCG00000017138,…	Gpc2,Cpne6,Plekhh2,Osbpl2,Rasgrp1,Stxbp5,Kcnq5,Add1,Vxn,Cfap418,Pip4p1,Prkcb,Trpm4,L1cam,Sort1,Lrrc7,Scn1b,Epb42,Hcn1,Sipa1l3,Kcnq3,Kcnj9,Sh3yl1,Plekho1,Diras2,Pacsin1,Adgrb1,Klc2,Lmo7,Ncoa1,Magi2,Kcnab2,Stac2,Cntn4,Cdh11,Dlg4,Kcnq2,Cx3cl1,Trpm8,Shank1,Stab2,Dab2ip,Jph3,Adcy2,Ppp1r9a,Arhgap12,Prkcz,Gad1,Lamp5,Cacnb2,Col5a3,Grin2a,Usp21,Atp6v1c1,,Src,Arhgap21,Shisa7,Cpped1,Prkcg,Tmem150c,Basp1,Kcn…
GO:CC	somatodendritic compartment	GO:0036477	9.16668e-05	298	17	4.50085	ENSMOCG00000021904,ENSMOCG00000021526,ENSMOCG00000018901,ENSMOCG00000018638,ENSMOCG00000016067,ENSMOCG00000012746,ENSMOCG00000011322,ENSMOCG00000011164,ENSMOCG00000010565,ENSMOCG00000010035,ENSMOCG00000009286,ENSMOCG00000006303,ENSMOCG00000002939,ENSMOCG00000001922,ENSMOCG00000001197,ENSMOCG00000000954,ENSMOCG00000000262	Syngap1,Cpne6,L1cam,Crh,Adgrb1,Dlg4,Cx3cl1,Shank1,Dab2ip,Ppp1r9a,Prkcz,Lamp5,Asap1,Prkcg,Kcnb1,Thy1,Slc1a3
GO:CC	neuron to neuron synapse	GO:0098984	0.000107522	145	12	6.52943	ENSMOCG00000021904,ENSMOCG00000020656,ENSMOCG00000016067,ENSMOCG00000014589,ENSMOCG00000012746,ENSMOCG00000011164,ENSMOCG00000006217,ENSMOCG00000003843,ENSMOCG00000003521,ENSMOCG00000002247,ENSMOCG00000002160,ENSMOCG00000001922	Syngap1,Stxbp5,Adgrb1,Pak3,Dlg4,Shank1,Plekha5,Grin2a,Dlgap1,Itpr1,Shisa7,Prkcg
GO:CC	axon	GO:0030424	0.000111673	235	15	5.036	ENSMOCG00000021526,ENSMOCG00000019203,ENSMOCG00000018901,ENSMOCG00000017430,ENSMOCG00000017138,ENSMOCG00000014027,ENSMOCG00000012746,ENSMOCG00000011246,ENSMOCG00000011144,ENSMOCG00000010565,ENSMOCG00000009286,ENSMOCG00000007788,ENSMOCG00000006303,ENSMOCG00000001922,ENSMOCG00000001115	Cpne6,Prkcb,L1cam,Scn1b,Kcnq3,Kcnab2,Dlg4,Rasgrf1,Git1,Dab2ip,Prkcz,Gad1,Lamp5,Prkcg,Fscn1
GO:CC	postsynaptic density	GO:0014069	0.000211172	127	11	6.83362	ENSMOCG00000021904,ENSMOCG00000016067,ENSMOCG00000014589,ENSMOCG00000012746,ENSMOCG00000011164,ENSMOCG00000006217,ENSMOCG00000003843,ENSMOCG00000003521,ENSMOCG00000002247,ENSMOCG00000002160,ENSMOCG00000001922	Syngap1,Adgrb1,Pak3,Dlg4,Shank1,Plekha5,Grin2a,Dlgap1,Itpr1,Shisa7,Prkcg
GO:CC	asymmetric synapse	GO:0032279	0.000211172	127	11	6.83362	ENSMOCG00000021904,ENSMOCG00000016067,ENSMOCG00000014589,ENSMOCG00000012746,ENSMOCG00000011164,ENSMOCG00000006217,ENSMOCG00000003843,ENSMOCG00000003521,ENSMOCG00000002247,ENSMOCG00000002160,ENSMOCG00000001922	Syngap1,Adgrb1,Pak3,Dlg4,Shank1,Plekha5,Grin2a,Dlgap1,Itpr1,Shisa7,Prkcg
GO:CC	glutamatergic synapse	GO:0098978	0.000393039	226	14	4.88744	ENSMOCG00000022399,ENSMOCG00000022140,ENSMOCG00000021904,ENSMOCG00000021531,ENSMOCG00000017605,ENSMOCG00000014589,ENSMOCG00000014110,ENSMOCG00000012927,ENSMOCG00000012746,ENSMOCG00000011164,ENSMOCG00000006217,ENSMOCG00000003843,ENSMOCG00000002160,ENSMOCG00000002047	Atp2b2,Camkv,Syngap1,Dlgap4,Dlgap3,Pak3,Cdkl5,Cdh11,Dlg4,Shank1,Plekha5,Grin2a,Shisa7,Plcb1
GO:CC	presynapse	GO:0098793	0.000895943	177	12	5.34897	ENSMOCG00000020656,ENSMOCG00000019203,ENSMOCG00000017119,ENSMOCG00000016272,ENSMOCG00000014547,ENSMOCG00000012746,ENSMOCG00000011144,ENSMOCG00000007788,ENSMOCG00000003843,ENSMOCG00000001922,ENSMOCG00000000304,ENSMOCG00000000071	Stxbp5,Prkcb,Kcnj9,Pacsin1,Apba2,Dlg4,Git1,Gad1,Grin2a,Prkcg,Sv2b,Septin5
GO:CC	cellular_component	GO:0005575	0.000952087	14385	219	1.20115	ENSMOCG00000022738,ENSMOCG00000022455,ENSMOCG00000022440,ENSMOCG00000022399,ENSMOCG00000022378,ENSMOCG00000022345,ENSMOCG00000022140,ENSMOCG00000022012,ENSMOCG00000021904,ENSMOCG00000021687,ENSMOCG00000021651,ENSMOCG00000021531,ENSMOCG00000021526,ENSMOCG00000021467,ENSMOCG00000021244,ENSMOCG00000021207,ENSMOCG00000021141,ENSMOCG00000021081,ENSMOCG00000021030,ENSMOCG00000021023,ENSMOCG00000020954,…	Mgmt,Qsox2,Gpc2,Atp2b2,,Lnpk,Camkv,Ppp2r2d,Syngap1,Klrg1,Rundc3a,Dlgap4,Cpne6,,Wfs1,,Uqcr11,Plekhh2,Osbpl2,Rnf126,Khdrbs3,Rasgrp1,Stxbp5,Kcnq5,Rp9,Vti1b,Add1,Tcf25,Vxn,Mtmr7,Rad51ap1,Pld3,Lmtk2,Sobp,Satb1,Mrpl39,Cfap418,Snph,Pip4p1,Peak1,Prkcb,Ccdc106,Hsph1,Trpm4,L1cam,Crh,Phactr3,,Sort1,Evl,Lcmt1,Bcl11a,Cipc,Tspyl2,Dlgap3,Lrrc7,Scn1b,Cd99l2,Rnf208,Sec14l1,Epb42,Hcn1,Sipa1l3,Kcnq3,Kcnj9,Arnt2,Zeb…
GO:CC	transmembrane transporter complex	GO:1902495	0.00140562	252	14	4.38318	ENSMOCG00000021141,ENSMOCG00000020656,ENSMOCG00000020453,ENSMOCG00000019009,ENSMOCG00000017430,ENSMOCG00000017160,ENSMOCG00000017138,ENSMOCG00000014027,ENSMOCG00000012746,ENSMOCG00000011486,ENSMOCG00000006296,ENSMOCG00000004971,ENSMOCG00000003843,ENSMOCG00000001197	Uqcr11,Stxbp5,Kcnq5,Trpm4,Scn1b,Hcn1,Kcnq3,Kcnab2,Dlg4,Kcnq2,Ndufa10,Cacnb2,Grin2a,Kcnb1
GO:CC	cellular anatomical entity	GO:0110165	0.0014195	14183	216	1.20157	ENSMOCG00000022738,ENSMOCG00000022455,ENSMOCG00000022440,ENSMOCG00000022399,ENSMOCG00000022378,ENSMOCG00000022345,ENSMOCG00000022140,ENSMOCG00000021904,ENSMOCG00000021687,ENSMOCG00000021651,ENSMOCG00000021531,ENSMOCG00000021526,ENSMOCG00000021467,ENSMOCG00000021244,ENSMOCG00000021207,ENSMOCG00000021141,ENSMOCG00000021081,ENSMOCG00000021030,ENSMOCG00000021023,ENSMOCG00000020954,ENSMOCG00000020893,…	Mgmt,Qsox2,Gpc2,Atp2b2,,Lnpk,Camkv,Syngap1,Klrg1,Rundc3a,Dlgap4,Cpne6,,Wfs1,,Uqcr11,Plekhh2,Osbpl2,Rnf126,Khdrbs3,Rasgrp1,Stxbp5,Kcnq5,Rp9,Vti1b,Add1,Tcf25,Vxn,Mtmr7,Rad51ap1,Pld3,Lmtk2,Sobp,Satb1,Mrpl39,Cfap418,Snph,Pip4p1,Peak1,Prkcb,Ccdc106,Hsph1,Trpm4,L1cam,Crh,Phactr3,,Sort1,Evl,Lcmt1,Bcl11a,Cipc,Tspyl2,Dlgap3,Lrrc7,Scn1b,Cd99l2,Rnf208,Sec14l1,Epb42,Hcn1,Sipa1l3,Kcnq3,Kcnj9,Arnt2,Zeb2,Sh3yl1…
GO:CC	ion channel complex	GO:0034702	0.00158136	187	12	5.06293	ENSMOCG00000020656,ENSMOCG00000020453,ENSMOCG00000019009,ENSMOCG00000017430,ENSMOCG00000017160,ENSMOCG00000017138,ENSMOCG00000014027,ENSMOCG00000012746,ENSMOCG00000011486,ENSMOCG00000004971,ENSMOCG00000003843,ENSMOCG00000001197	Stxbp5,Kcnq5,Trpm4,Scn1b,Hcn1,Kcnq3,Kcnab2,Dlg4,Kcnq2,Cacnb2,Grin2a,Kcnb1
GO:CC	transporter complex	GO:1990351	0.00284115	268	14	4.1215	ENSMOCG00000021141,ENSMOCG00000020656,ENSMOCG00000020453,ENSMOCG00000019009,ENSMOCG00000017430,ENSMOCG00000017160,ENSMOCG00000017138,ENSMOCG00000014027,ENSMOCG00000012746,ENSMOCG00000011486,ENSMOCG00000006296,ENSMOCG00000004971,ENSMOCG00000003843,ENSMOCG00000001197	Uqcr11,Stxbp5,Kcnq5,Trpm4,Scn1b,Hcn1,Kcnq3,Kcnab2,Dlg4,Kcnq2,Ndufa10,Cacnb2,Grin2a,Kcnb1
GO:CC	cation channel complex	GO:0034703	0.00289184	166	11	5.22813	ENSMOCG00000020453,ENSMOCG00000019009,ENSMOCG00000017430,ENSMOCG00000017160,ENSMOCG00000017138,ENSMOCG00000014027,ENSMOCG00000012746,ENSMOCG00000011486,ENSMOCG00000004971,ENSMOCG00000003843,ENSMOCG00000001197	Kcnq5,Trpm4,Scn1b,Hcn1,Kcnq3,Kcnab2,Dlg4,Kcnq2,Cacnb2,Grin2a,Kcnb1
GO:CC	dendrite	GO:0030425	0.0117844	193	11	4.49674	ENSMOCG00000021904,ENSMOCG00000021526,ENSMOCG00000016067,ENSMOCG00000012746,ENSMOCG00000011164,ENSMOCG00000010035,ENSMOCG00000006303,ENSMOCG00000002939,ENSMOCG00000001922,ENSMOCG00000001197,ENSMOCG00000000954	Syngap1,Cpne6,Adgrb1,Dlg4,Shank1,Ppp1r9a,Lamp5,Asap1,Prkcg,Kcnb1,Thy1
GO:CC	cytosol	GO:0005829	0.0124209	2334	52	1.75778	ENSMOCG00000021467,ENSMOCG00000021081,ENSMOCG00000021030,ENSMOCG00000021023,ENSMOCG00000020893,ENSMOCG00000020656,ENSMOCG00000019845,ENSMOCG00000019280,ENSMOCG00000019203,ENSMOCG00000019040,ENSMOCG00000019013,ENSMOCG00000018392,ENSMOCG00000017864,ENSMOCG00000017623,ENSMOCG00000017587,ENSMOCG00000017277,ENSMOCG00000017183,ENSMOCG00000016943,ENSMOCG00000016386,ENSMOCG00000015995,ENSMOCG00000015823,…	,Plekhh2,Osbpl2,Rnf126,Rasgrp1,Stxbp5,Mtmr7,Cfap418,Prkcb,Ccdc106,Hsph1,Sort1,Lcmt1,Cipc,Lrrc7,Rnf208,Sec14l1,Zeb2,Vcpkmt,Klc2,Pank2,Habp4,Ncoa1,Nudt3,Arel1,Ptpn12,4933427D14Rik,Nkiras1,Rasgrf1,Rac2,Git1,Phactr1,Stab2,Patl1,Tub,Prkcz,Taf4,Papolg,Ppp4r4,Plekha5,,Sds,Rock2,Usp21,Kctd1,Src,Cpped1,Prkcg,Fscn1,Prkci,Dgkz,Rgs7
GO:CC	podosome	GO:0002102	0.0126719	16	4	19.7243	ENSMOCG00000014135,ENSMOCG00000002939,ENSMOCG00000002554,ENSMOCG00000001115	Ptpn12,Asap1,Src,Fscn1
GO:CC	dendritic tree	GO:0097447	0.0129479	195	11	4.45061	ENSMOCG00000021904,ENSMOCG00000021526,ENSMOCG00000016067,ENSMOCG00000012746,ENSMOCG00000011164,ENSMOCG00000010035,ENSMOCG00000006303,ENSMOCG00000002939,ENSMOCG00000001922,ENSMOCG00000001197,ENSMOCG00000000954	Syngap1,Cpne6,Adgrb1,Dlg4,Shank1,Ppp1r9a,Lamp5,Asap1,Prkcg,Kcnb1,Thy1
GO:CC	calyx of Held	GO:0044305	0.0334367	8	3	29.5865	ENSMOCG00000019203,ENSMOCG00000011144,ENSMOCG00000001922	Prkcb,Git1,Prkcg
GO:CC	cytoskeleton	GO:0005856	0.0338072	1407	35	1.96262	ENSMOCG00000021081,ENSMOCG00000020050,ENSMOCG00000019255,ENSMOCG00000019205,ENSMOCG00000019203,ENSMOCG00000019013,ENSMOCG00000018482,ENSMOCG00000018090,ENSMOCG00000017587,ENSMOCG00000017179,ENSMOCG00000017151,ENSMOCG00000015995,ENSMOCG00000015943,ENSMOCG00000014135,ENSMOCG00000014110,ENSMOCG00000012919,ENSMOCG00000012746,ENSMOCG00000011210,ENSMOCG00000011144,ENSMOCG00000010218,ENSMOCG00000010035,…	Plekhh2,Add1,Snph,Peak1,Prkcb,Hsph1,,Evl,Lrrc7,Epb42,Sipa1l3,Klc2,Mapre3,Ptpn12,Cdkl5,4933427D14Rik,Dlg4,Rac2,Git1,Rb1,Ppp1r9a,Prkcz,Fez1,Arpc3,Taok1,Rock2,Kctd1,Asap1,Rab3d,Src,Arhgap21,Fscn1,Wdr13,Prkci,Frmpd4
GO:MF	protein binding	GO:0005515	0.000216402	6707	124	1.45866	ENSMOCG00000022345,ENSMOCG00000022143,ENSMOCG00000022012,ENSMOCG00000021279,ENSMOCG00000021244,ENSMOCG00000021081,ENSMOCG00000021023,ENSMOCG00000020954,ENSMOCG00000020893,ENSMOCG00000020748,ENSMOCG00000020656,ENSMOCG00000019952,ENSMOCG00000019945,ENSMOCG00000019505,ENSMOCG00000019494,ENSMOCG00000019255,ENSMOCG00000019203,ENSMOCG00000019013,ENSMOCG00000018901,ENSMOCG00000018900,ENSMOCG00000018638,…	Lnpk,Mcf2l,Ppp2r2d,Lrrc47,Wfs1,Plekhh2,Rnf126,Khdrbs3,Rasgrp1,Smg7,Stxbp5,Tcf25,Ngef,Lmtk2,Sobp,Snph,Prkcb,Hsph1,L1cam,Lingo1,Crh,,Phactr3,Sort1,Evl,Lrrc7,Sec14l1,Sipa1l3,Kcnq3,Arnt2,Sh3yl1,Vcpkmt,Pacsin1,Adgrb1,Klc2,Mapre3,Habp4,Lmo7,Ccn3,Ncoa1,,Lrrn2,Pak3,Apba2,Magi2,Ptpn12,Rasd2,Iqsec2,Stac2,Tyro3,Cntn4,Cfap36,Scg5,Dlg4,Wbp4,Inka2,Neurod6,Ankrd33b,Nkiras1,Btbd10,,Kcnq2,Cx3cl1,Trpm8,Rasgrf1,Sha…
GO:MF	enzyme regulator activity	GO:0030234	0.000850401	782	27	2.72407	ENSMOCG00000022378,ENSMOCG00000022143,ENSMOCG00000022012,ENSMOCG00000021904,ENSMOCG00000020893,ENSMOCG00000019945,ENSMOCG00000019505,ENSMOCG00000018527,ENSMOCG00000017151,ENSMOCG00000014030,ENSMOCG00000012792,ENSMOCG00000012240,ENSMOCG00000011520,ENSMOCG00000011246,ENSMOCG00000011210,ENSMOCG00000011144,ENSMOCG00000010940,ENSMOCG00000010565,ENSMOCG00000010112,ENSMOCG00000007154,ENSMOCG00000006732,…	,Mcf2l,Ppp2r2d,Syngap1,Rasgrp1,Ngef,Lmtk2,Phactr3,Sipa1l3,Iqsec2,Scg5,Inka2,,Rasgrf1,Rac2,Git1,Phactr1,Dab2ip,Rasgef1a,Daxx,Agap3,Ppp4r4,Chn1,Asap1,Src,Plcb1,Rgs7
GO:MF	molecular function regulator activity	GO:0098772	0.00135018	1204	35	2.29353	ENSMOCG00000022378,ENSMOCG00000022143,ENSMOCG00000022012,ENSMOCG00000021904,ENSMOCG00000020893,ENSMOCG00000019945,ENSMOCG00000019505,ENSMOCG00000019203,ENSMOCG00000019013,ENSMOCG00000018638,ENSMOCG00000018527,ENSMOCG00000017430,ENSMOCG00000017151,ENSMOCG00000014030,ENSMOCG00000014027,ENSMOCG00000012792,ENSMOCG00000012240,ENSMOCG00000011520,ENSMOCG00000011322,ENSMOCG00000011246,ENSMOCG00000011210,…	,Mcf2l,Ppp2r2d,Syngap1,Rasgrp1,Ngef,Lmtk2,Prkcb,Hsph1,Crh,Phactr3,Scn1b,Sipa1l3,Iqsec2,Kcnab2,Scg5,Inka2,,Cx3cl1,Rasgrf1,Rac2,Git1,Phactr1,Dab2ip,Rasgef1a,Daxx,Agap3,Ppp4r4,Chn1,Asap1,Src,Itpr1,Plcb1,Vip,Rgs7
GO:MF	nucleoside-triphosphatase regulator activity	GO:0060589	0.00305785	307	15	3.85491	ENSMOCG00000022143,ENSMOCG00000021904,ENSMOCG00000020893,ENSMOCG00000019945,ENSMOCG00000017151,ENSMOCG00000014030,ENSMOCG00000011246,ENSMOCG00000011144,ENSMOCG00000010565,ENSMOCG00000010112,ENSMOCG00000006732,ENSMOCG00000005574,ENSMOCG00000002939,ENSMOCG00000002047,ENSMOCG00000000104	Mcf2l,Syngap1,Rasgrp1,Ngef,Sipa1l3,Iqsec2,Rasgrf1,Git1,Dab2ip,Rasgef1a,Agap3,Chn1,Asap1,Plcb1,Rgs7
GO:MF	phospholipid binding	GO:0005543	0.00305785	307	15	3.85491	ENSMOCG00000022143,ENSMOCG00000021526,ENSMOCG00000021030,ENSMOCG00000020893,ENSMOCG00000016901,ENSMOCG00000016272,ENSMOCG00000016067,ENSMOCG00000014886,ENSMOCG00000010565,ENSMOCG00000006217,ENSMOCG00000002939,ENSMOCG00000002247,ENSMOCG00000002047,ENSMOCG00000001014,ENSMOCG00000000699	Mcf2l,Cpne6,Osbpl2,Rasgrp1,Sh3yl1,Pacsin1,Adgrb1,Pitpna,Dab2ip,Plekha5,Asap1,Itpr1,Plcb1,Snx27,Prkci
GO:MF	GTPase regulator activity	GO:0030695	0.00305785	307	15	3.85491	ENSMOCG00000022143,ENSMOCG00000021904,ENSMOCG00000020893,ENSMOCG00000019945,ENSMOCG00000017151,ENSMOCG00000014030,ENSMOCG00000011246,ENSMOCG00000011144,ENSMOCG00000010565,ENSMOCG00000010112,ENSMOCG00000006732,ENSMOCG00000005574,ENSMOCG00000002939,ENSMOCG00000002047,ENSMOCG00000000104	Mcf2l,Syngap1,Rasgrp1,Ngef,Sipa1l3,Iqsec2,Rasgrf1,Git1,Dab2ip,Rasgef1a,Agap3,Chn1,Asap1,Plcb1,Rgs7
GO:MF	metal ion transmembrane transporter activity	GO:0046873	0.00556539	323	15	3.66396	ENSMOCG00000022399,ENSMOCG00000020453,ENSMOCG00000019009,ENSMOCG00000017430,ENSMOCG00000017160,ENSMOCG00000017138,ENSMOCG00000017119,ENSMOCG00000014027,ENSMOCG00000011486,ENSMOCG00000011314,ENSMOCG00000004971,ENSMOCG00000003843,ENSMOCG00000002247,ENSMOCG00000001197,ENSMOCG00000000262	Atp2b2,Kcnq5,Trpm4,Scn1b,Hcn1,Kcnq3,Kcnj9,Kcnab2,Kcnq2,Trpm8,Cacnb2,Grin2a,Itpr1,Kcnb1,Slc1a3
GO:MF	voltage-gated cation channel activity	GO:0022843	0.00713797	120	9	5.91729	ENSMOCG00000020453,ENSMOCG00000017160,ENSMOCG00000017138,ENSMOCG00000017119,ENSMOCG00000014027,ENSMOCG00000011486,ENSMOCG00000004971,ENSMOCG00000003843,ENSMOCG00000001197	Kcnq5,Hcn1,Kcnq3,Kcnj9,Kcnab2,Kcnq2,Cacnb2,Grin2a,Kcnb1
GO:MF	gated channel activity	GO:0022836	0.00943655	260	13	3.94486	ENSMOCG00000020453,ENSMOCG00000019009,ENSMOCG00000017160,ENSMOCG00000017138,ENSMOCG00000017119,ENSMOCG00000014027,ENSMOCG00000011486,ENSMOCG00000004971,ENSMOCG00000003843,ENSMOCG00000002247,ENSMOCG00000001764,ENSMOCG00000001197,ENSMOCG00000000191	Kcnq5,Trpm4,Hcn1,Kcnq3,Kcnj9,Kcnab2,Kcnq2,Cacnb2,Grin2a,Itpr1,Tmem150c,Kcnb1,Gabrb2
GO:MF	cation channel activity	GO:0005261	0.0144739	271	13	3.78474	ENSMOCG00000020453,ENSMOCG00000019009,ENSMOCG00000017430,ENSMOCG00000017160,ENSMOCG00000017138,ENSMOCG00000017119,ENSMOCG00000014027,ENSMOCG00000011486,ENSMOCG00000011314,ENSMOCG00000004971,ENSMOCG00000003843,ENSMOCG00000002247,ENSMOCG00000001197	Kcnq5,Trpm4,Scn1b,Hcn1,Kcnq3,Kcnj9,Kcnab2,Kcnq2,Trpm8,Cacnb2,Grin2a,Itpr1,Kcnb1
GO:MF	GTPase activator activity	GO:0005096	0.0151755	132	9	5.37936	ENSMOCG00000021904,ENSMOCG00000017151,ENSMOCG00000011144,ENSMOCG00000010565,ENSMOCG00000006732,ENSMOCG00000005574,ENSMOCG00000002939,ENSMOCG00000002047,ENSMOCG00000000104	Syngap1,Sipa1l3,Git1,Dab2ip,Agap3,Chn1,Asap1,Plcb1,Rgs7
GO:MF	ion channel activity	GO:0005216	0.0199128	361	15	3.27828	ENSMOCG00000020453,ENSMOCG00000019009,ENSMOCG00000017430,ENSMOCG00000017160,ENSMOCG00000017138,ENSMOCG00000017119,ENSMOCG00000014027,ENSMOCG00000011486,ENSMOCG00000011314,ENSMOCG00000004971,ENSMOCG00000003843,ENSMOCG00000002247,ENSMOCG00000001764,ENSMOCG00000001197,ENSMOCG00000000191	Kcnq5,Trpm4,Scn1b,Hcn1,Kcnq3,Kcnj9,Kcnab2,Kcnq2,Trpm8,Cacnb2,Grin2a,Itpr1,Tmem150c,Kcnb1,Gabrb2
GO:MF	voltage-gated ion channel activity	GO:0005244	0.0214589	138	9	5.14547	ENSMOCG00000020453,ENSMOCG00000017160,ENSMOCG00000017138,ENSMOCG00000017119,ENSMOCG00000014027,ENSMOCG00000011486,ENSMOCG00000004971,ENSMOCG00000003843,ENSMOCG00000001197	Kcnq5,Hcn1,Kcnq3,Kcnj9,Kcnab2,Kcnq2,Cacnb2,Grin2a,Kcnb1
GO:MF	binding	GO:0005488	0.0224333	11227	175	1.2298	ENSMOCG00000022399,ENSMOCG00000022378,ENSMOCG00000022345,ENSMOCG00000022143,ENSMOCG00000022140,ENSMOCG00000022012,ENSMOCG00000021526,ENSMOCG00000021467,ENSMOCG00000021279,ENSMOCG00000021244,ENSMOCG00000021081,ENSMOCG00000021030,ENSMOCG00000021023,ENSMOCG00000020954,ENSMOCG00000020893,ENSMOCG00000020748,ENSMOCG00000020656,ENSMOCG00000020054,ENSMOCG00000019952,ENSMOCG00000019945,ENSMOCG00000019833,…	Atp2b2,,Lnpk,Mcf2l,Camkv,Ppp2r2d,Cpne6,,Lrrc47,Wfs1,Plekhh2,Osbpl2,Rnf126,Khdrbs3,Rasgrp1,Smg7,Stxbp5,Synj2,Tcf25,Ngef,,Rad51ap1,Lmtk2,Sobp,Satb1,Mrpl39,Snph,Peak1,Prkcb,Hsph1,Trpm4,L1cam,Lingo1,Klf16,Crh,,Phactr3,Sort1,Evl,Bcl11a,Dlgap3,Lrrc7,Sec14l1,Hcn1,Sipa1l3,Kcnq3,Arnt2,Zeb2,Sh3yl1,Ksr2,Diras2,Cyp4f14,Zfyve16,Vcpkmt,Pacsin1,Cyp21a1,Adgrb1,Klc2,Mapre3,Pank2,Habp4,Lmo7,Ccn3,Ncoa1,Nudt3,,Lrrn2…
GO:MF	voltage-gated channel activity	GO:0022832	0.0226936	139	9	5.10846	ENSMOCG00000020453,ENSMOCG00000017160,ENSMOCG00000017138,ENSMOCG00000017119,ENSMOCG00000014027,ENSMOCG00000011486,ENSMOCG00000004971,ENSMOCG00000003843,ENSMOCG00000001197	Kcnq5,Hcn1,Kcnq3,Kcnj9,Kcnab2,Kcnq2,Cacnb2,Grin2a,Kcnb1
GO:MF	voltage-gated potassium channel activity	GO:0005249	0.027875	83	7	6.65399	ENSMOCG00000020453,ENSMOCG00000017160,ENSMOCG00000017138,ENSMOCG00000017119,ENSMOCG00000014027,ENSMOCG00000011486,ENSMOCG00000001197	Kcnq5,Hcn1,Kcnq3,Kcnj9,Kcnab2,Kcnq2,Kcnb1
GO:MF	glutamate receptor binding	GO:0035254	0.0326137	20	4	15.7795	ENSMOCG00000012746,ENSMOCG00000011246,ENSMOCG00000011164,ENSMOCG00000002160	Dlg4,Rasgrf1,Shank1,Shisa7
GO:MF	molecular_function	GO:0003674	0.0371916	15118	221	1.15335	ENSMOCG00000022738,ENSMOCG00000022455,ENSMOCG00000022399,ENSMOCG00000022378,ENSMOCG00000022345,ENSMOCG00000022191,ENSMOCG00000022143,ENSMOCG00000022140,ENSMOCG00000022059,ENSMOCG00000022012,ENSMOCG00000021904,ENSMOCG00000021526,ENSMOCG00000021467,ENSMOCG00000021279,ENSMOCG00000021244,ENSMOCG00000021207,ENSMOCG00000021081,ENSMOCG00000021030,ENSMOCG00000021023,ENSMOCG00000021022,ENSMOCG00000020954,…	Mgmt,Qsox2,Atp2b2,,Lnpk,Akr1cl,Mcf2l,Camkv,Gtdc1,Ppp2r2d,Syngap1,Cpne6,,Lrrc47,Wfs1,,Plekhh2,Osbpl2,Rnf126,,Khdrbs3,Rasgrp1,Smg7,Stxbp5,Kcnq5,Vti1b,Synj2,Add1,Tcf25,Ngef,Mtmr7,,Rad51ap1,Pld3,Lmtk2,Sobp,Satb1,Mrpl39,Snph,Pip4p1,Peak1,Prkcb,Hsph1,Trpm4,L1cam,Lingo1,Klf16,Crh,,Phactr3,Sort1,Mpped1,Evl,Lcmt1,Bcl11a,Dlgap3,Lrrc7,Scn1b,Rnf208,Sec14l1,Epb42,Hcn1,Sipa1l3,Kcnq3,Kcnj9,Arnt2,Zeb2,Sh3yl1,Ksr…
GO:MF	kinase activity	GO:0016301	0.0415066	667	21	2.48402	ENSMOCG00000022140,ENSMOCG00000019505,ENSMOCG00000019205,ENSMOCG00000019203,ENSMOCG00000016878,ENSMOCG00000015823,ENSMOCG00000014589,ENSMOCG00000014110,ENSMOCG00000013604,ENSMOCG00000009286,ENSMOCG00000007289,ENSMOCG00000006932,ENSMOCG00000004666,ENSMOCG00000004291,ENSMOCG00000003039,ENSMOCG00000002558,ENSMOCG00000002554,ENSMOCG00000001922,ENSMOCG00000001903,ENSMOCG00000000699,ENSMOCG00000000694	Camkv,Lmtk2,Peak1,Prkcb,Ksr2,Pank2,Pak3,Cdkl5,Tyro3,Prkcz,Taok1,Itpka,Prag1,Rock2,Mink1,Camk1d,Src,Prkcg,Ckmt1,Prkci,Dgkz
GO:MF	passive transmembrane transporter activity	GO:0022803	0.0467918	390	15	3.03451	ENSMOCG00000020453,ENSMOCG00000019009,ENSMOCG00000017430,ENSMOCG00000017160,ENSMOCG00000017138,ENSMOCG00000017119,ENSMOCG00000014027,ENSMOCG00000011486,ENSMOCG00000011314,ENSMOCG00000004971,ENSMOCG00000003843,ENSMOCG00000002247,ENSMOCG00000001764,ENSMOCG00000001197,ENSMOCG00000000191	Kcnq5,Trpm4,Scn1b,Hcn1,Kcnq3,Kcnj9,Kcnab2,Kcnq2,Trpm8,Cacnb2,Grin2a,Itpr1,Tmem150c,Kcnb1,Gabrb2
GO:MF	channel activity	GO:0015267	0.0467918	390	15	3.03451	ENSMOCG00000020453,ENSMOCG00000019009,ENSMOCG00000017430,ENSMOCG00000017160,ENSMOCG00000017138,ENSMOCG00000017119,ENSMOCG00000014027,ENSMOCG00000011486,ENSMOCG00000011314,ENSMOCG00000004971,ENSMOCG00000003843,ENSMOCG00000002247,ENSMOCG00000001764,ENSMOCG00000001197,ENSMOCG00000000191	Kcnq5,Trpm4,Scn1b,Hcn1,Kcnq3,Kcnj9,Kcnab2,Kcnq2,Trpm8,Cacnb2,Grin2a,Itpr1,Tmem150c,Kcnb1,Gabrb2
GO:MF	aryl hydrocarbon receptor binding	GO:0017162	0.0499951	9	3	26.2991	ENSMOCG00000017057,ENSMOCG00000015188,ENSMOCG00000007554	Arnt2,Ncoa1,Taf4
GO:MF	protein kinase C activity	GO:0004697	0.0499951	9	3	26.2991	ENSMOCG00000019203,ENSMOCG00000001922,ENSMOCG00000000699	Prkcb,Prkcg,Prkci
HP	Epileptic encephalopathy	HP:0200134	9.63551e-06	103	12	9.19191	ENSMOCG00000021904,ENSMOCG00000020453,ENSMOCG00000017430,ENSMOCG00000014110,ENSMOCG00000011486,ENSMOCG00000010940,ENSMOCG00000004197,ENSMOCG00000003843,ENSMOCG00000003727,ENSMOCG00000002047,ENSMOCG00000001197,ENSMOCG00000000191	Syngap1,Kcnq5,Scn1b,Cdkl5,Kcnq2,Phactr1,Frrs1l,Grin2a,Kcnt1,Plcb1,Kcnb1,Gabrb2
HP	Generalized non-motor (absence) seizure	HP:0002121	1.97722e-05	185	15	6.39708	ENSMOCG00000021904,ENSMOCG00000020453,ENSMOCG00000019384,ENSMOCG00000017430,ENSMOCG00000017138,ENSMOCG00000016943,ENSMOCG00000014589,ENSMOCG00000014110,ENSMOCG00000014030,ENSMOCG00000011486,ENSMOCG00000007289,ENSMOCG00000004197,ENSMOCG00000003843,ENSMOCG00000001197,ENSMOCG00000000587	Syngap1,Kcnq5,Satb1,Scn1b,Kcnq3,Zeb2,Pak3,Cdkl5,Iqsec2,Kcnq2,Taok1,Frrs1l,Grin2a,Kcnb1,Frmpd4
HP	Non-motor seizure	HP:0033259	4.2934e-05	196	15	6.03806	ENSMOCG00000021904,ENSMOCG00000020453,ENSMOCG00000019384,ENSMOCG00000017430,ENSMOCG00000017138,ENSMOCG00000016943,ENSMOCG00000014589,ENSMOCG00000014110,ENSMOCG00000014030,ENSMOCG00000011486,ENSMOCG00000007289,ENSMOCG00000004197,ENSMOCG00000003843,ENSMOCG00000001197,ENSMOCG00000000587	Syngap1,Kcnq5,Satb1,Scn1b,Kcnq3,Zeb2,Pak3,Cdkl5,Iqsec2,Kcnq2,Taok1,Frrs1l,Grin2a,Kcnb1,Frmpd4
HP	Dialeptic seizure	HP:0011146	4.46551e-05	226	16	5.58565	ENSMOCG00000021904,ENSMOCG00000020453,ENSMOCG00000019384,ENSMOCG00000017430,ENSMOCG00000017138,ENSMOCG00000016943,ENSMOCG00000014589,ENSMOCG00000014110,ENSMOCG00000014030,ENSMOCG00000011486,ENSMOCG00000007289,ENSMOCG00000004197,ENSMOCG00000003843,ENSMOCG00000002247,ENSMOCG00000001197,ENSMOCG00000000587	Syngap1,Kcnq5,Satb1,Scn1b,Kcnq3,Zeb2,Pak3,Cdkl5,Iqsec2,Kcnq2,Taok1,Frrs1l,Grin2a,Itpr1,Kcnb1,Frmpd4
HP	Focal motor seizure	HP:0011153	0.000151907	107	11	8.11093	ENSMOCG00000021904,ENSMOCG00000020453,ENSMOCG00000019384,ENSMOCG00000017430,ENSMOCG00000017138,ENSMOCG00000011486,ENSMOCG00000007289,ENSMOCG00000004197,ENSMOCG00000003843,ENSMOCG00000003727,ENSMOCG00000000262	Syngap1,Kcnq5,Satb1,Scn1b,Kcnq3,Kcnq2,Taok1,Frrs1l,Grin2a,Kcnt1,Slc1a3
HP	Generalized-onset seizure	HP:0002197	0.000178015	352	19	4.25866	ENSMOCG00000022345,ENSMOCG00000021904,ENSMOCG00000020453,ENSMOCG00000019384,ENSMOCG00000017430,ENSMOCG00000017138,ENSMOCG00000016943,ENSMOCG00000014589,ENSMOCG00000014110,ENSMOCG00000014030,ENSMOCG00000011486,ENSMOCG00000007788,ENSMOCG00000007289,ENSMOCG00000004197,ENSMOCG00000003843,ENSMOCG00000002916,ENSMOCG00000002047,ENSMOCG00000001197,ENSMOCG00000000587	Lnpk,Syngap1,Kcnq5,Satb1,Scn1b,Kcnq3,Zeb2,Pak3,Cdkl5,Iqsec2,Kcnq2,Gad1,Taok1,Frrs1l,Grin2a,Cox8a,Plcb1,Kcnb1,Frmpd4
HP	Motor seizure	HP:0020219	0.000262935	361	19	4.15249	ENSMOCG00000022345,ENSMOCG00000021904,ENSMOCG00000020453,ENSMOCG00000019384,ENSMOCG00000017430,ENSMOCG00000017138,ENSMOCG00000014110,ENSMOCG00000014030,ENSMOCG00000011486,ENSMOCG00000010940,ENSMOCG00000007788,ENSMOCG00000007289,ENSMOCG00000004197,ENSMOCG00000003843,ENSMOCG00000003727,ENSMOCG00000002916,ENSMOCG00000002047,ENSMOCG00000001197,ENSMOCG00000000262	Lnpk,Syngap1,Kcnq5,Satb1,Scn1b,Kcnq3,Cdkl5,Iqsec2,Kcnq2,Phactr1,Gad1,Taok1,Frrs1l,Grin2a,Kcnt1,Cox8a,Plcb1,Kcnb1,Slc1a3
HP	Bilateral tonic-clonic seizure	HP:0002069	0.000688319	311	17	4.31271	ENSMOCG00000021904,ENSMOCG00000020453,ENSMOCG00000017430,ENSMOCG00000017138,ENSMOCG00000014589,ENSMOCG00000014110,ENSMOCG00000014030,ENSMOCG00000011486,ENSMOCG00000007788,ENSMOCG00000007289,ENSMOCG00000004197,ENSMOCG00000003843,ENSMOCG00000003727,ENSMOCG00000002916,ENSMOCG00000001197,ENSMOCG00000000587,ENSMOCG00000000262	Syngap1,Kcnq5,Scn1b,Kcnq3,Pak3,Cdkl5,Iqsec2,Kcnq2,Gad1,Taok1,Frrs1l,Grin2a,Kcnt1,Cox8a,Kcnb1,Frmpd4,Slc1a3
HP	Atonic seizure	HP:0010819	0.00139952	107	10	7.37358	ENSMOCG00000021904,ENSMOCG00000020453,ENSMOCG00000017430,ENSMOCG00000014110,ENSMOCG00000014030,ENSMOCG00000007289,ENSMOCG00000004197,ENSMOCG00000003843,ENSMOCG00000002916,ENSMOCG00000001197	Syngap1,Kcnq5,Scn1b,Cdkl5,Iqsec2,Taok1,Frrs1l,Grin2a,Cox8a,Kcnb1
HP	Tonic seizure	HP:0032792	0.00152526	108	10	7.3053	ENSMOCG00000021904,ENSMOCG00000020453,ENSMOCG00000019384,ENSMOCG00000017430,ENSMOCG00000017138,ENSMOCG00000014110,ENSMOCG00000011486,ENSMOCG00000010940,ENSMOCG00000007289,ENSMOCG00000003843	Syngap1,Kcnq5,Satb1,Scn1b,Kcnq3,Cdkl5,Kcnq2,Phactr1,Taok1,Grin2a
HP	EEG with focal spike waves	HP:0011197	0.00157877	16	5	24.6554	ENSMOCG00000021904,ENSMOCG00000019384,ENSMOCG00000014030,ENSMOCG00000004197,ENSMOCG00000003843	Syngap1,Satb1,Iqsec2,Frrs1l,Grin2a
HP	Clonic seizure	HP:0020221	0.00160818	44	7	12.5518	ENSMOCG00000019384,ENSMOCG00000017430,ENSMOCG00000017138,ENSMOCG00000014110,ENSMOCG00000011486,ENSMOCG00000004197,ENSMOCG00000003843	Satb1,Scn1b,Kcnq3,Cdkl5,Kcnq2,Frrs1l,Grin2a
HP	Generalized tonic seizure	HP:0010818	0.00187408	86	9	8.25669	ENSMOCG00000021904,ENSMOCG00000020453,ENSMOCG00000019384,ENSMOCG00000017430,ENSMOCG00000017138,ENSMOCG00000014110,ENSMOCG00000011486,ENSMOCG00000007289,ENSMOCG00000003843	Syngap1,Kcnq5,Satb1,Scn1b,Kcnq3,Cdkl5,Kcnq2,Taok1,Grin2a
HP	Focal impaired awareness seizure	HP:0002384	0.00196352	111	10	7.10786	ENSMOCG00000021904,ENSMOCG00000020453,ENSMOCG00000017430,ENSMOCG00000017138,ENSMOCG00000011486,ENSMOCG00000007289,ENSMOCG00000004197,ENSMOCG00000003843,ENSMOCG00000002247,ENSMOCG00000001197	Syngap1,Kcnq5,Scn1b,Kcnq3,Kcnq2,Taok1,Frrs1l,Grin2a,Itpr1,Kcnb1
HP	Generalized clonic seizure	HP:0011169	0.00232113	30	6	15.7795	ENSMOCG00000019384,ENSMOCG00000017430,ENSMOCG00000017138,ENSMOCG00000014110,ENSMOCG00000011486,ENSMOCG00000003843	Satb1,Scn1b,Kcnq3,Cdkl5,Kcnq2,Grin2a
HP	Focal-onset seizure	HP:0007359	0.00370938	314	16	4.02024	ENSMOCG00000021904,ENSMOCG00000020453,ENSMOCG00000019384,ENSMOCG00000017430,ENSMOCG00000017138,ENSMOCG00000016943,ENSMOCG00000014110,ENSMOCG00000011486,ENSMOCG00000007289,ENSMOCG00000004197,ENSMOCG00000003843,ENSMOCG00000003727,ENSMOCG00000002247,ENSMOCG00000002047,ENSMOCG00000001197,ENSMOCG00000000262	Syngap1,Kcnq5,Satb1,Scn1b,Kcnq3,Zeb2,Cdkl5,Kcnq2,Taok1,Frrs1l,Grin2a,Kcnt1,Itpr1,Plcb1,Kcnb1,Slc1a3
HP	Stereotypical hand wringing	HP:0012171	0.00537537	20	5	19.7243	ENSMOCG00000019384,ENSMOCG00000014110,ENSMOCG00000014030,ENSMOCG00000003843,ENSMOCG00000001197	Satb1,Cdkl5,Iqsec2,Grin2a,Kcnb1
HP	Absent speech	HP:0001344	0.00783274	333	16	3.79086	ENSMOCG00000022345,ENSMOCG00000021904,ENSMOCG00000021755,ENSMOCG00000020453,ENSMOCG00000019384,ENSMOCG00000018900,ENSMOCG00000016943,ENSMOCG00000014030,ENSMOCG00000014027,ENSMOCG00000009286,ENSMOCG00000005783,ENSMOCG00000004197,ENSMOCG00000001197,ENSMOCG00000000587,ENSMOCG00000000191,ENSMOCG00000000189	Lnpk,Syngap1,Togaram1,Kcnq5,Satb1,Lingo1,Zeb2,Iqsec2,Kcnab2,Prkcz,Vps33a,Frrs1l,Kcnb1,Frmpd4,Gabrb2,Rala
HP	Wide nasal bridge	HP:0000431	0.00813977	541	21	3.06256	ENSMOCG00000021904,ENSMOCG00000021755,ENSMOCG00000020161,ENSMOCG00000019384,ENSMOCG00000019280,ENSMOCG00000016943,ENSMOCG00000014030,ENSMOCG00000014027,ENSMOCG00000012927,ENSMOCG00000012919,ENSMOCG00000011983,ENSMOCG00000010548,ENSMOCG00000010218,ENSMOCG00000009897,ENSMOCG00000009286,ENSMOCG00000007788,ENSMOCG00000005783,ENSMOCG00000005574,ENSMOCG00000003514,ENSMOCG00000000587,ENSMOCG00000000189	Syngap1,Togaram1,Rp9,Satb1,Cfap418,Zeb2,Iqsec2,Kcnab2,Cdh11,4933427D14Rik,G6pc3,Sag,Rb1,Tub,Prkcz,Gad1,Vps33a,Chn1,,Frmpd4,Rala
HP	Abnormal aggressive, impulsive or violent behavior	HP:0006919	0.0086658	375	17	3.57668	ENSMOCG00000021904,ENSMOCG00000020453,ENSMOCG00000018900,ENSMOCG00000017430,ENSMOCG00000017138,ENSMOCG00000015823,ENSMOCG00000014589,ENSMOCG00000014110,ENSMOCG00000014030,ENSMOCG00000014027,ENSMOCG00000009286,ENSMOCG00000007289,ENSMOCG00000004197,ENSMOCG00000003843,ENSMOCG00000003727,ENSMOCG00000000587,ENSMOCG00000000262	Syngap1,Kcnq5,Lingo1,Scn1b,Kcnq3,Pank2,Pak3,Cdkl5,Iqsec2,Kcnab2,Prkcz,Taok1,Frrs1l,Grin2a,Kcnt1,Frmpd4,Slc1a3
HP	Focal clonic seizure	HP:0002266	0.00894237	22	5	17.9312	ENSMOCG00000017430,ENSMOCG00000017138,ENSMOCG00000011486,ENSMOCG00000004197,ENSMOCG00000003843	Scn1b,Kcnq3,Kcnq2,Frrs1l,Grin2a
HP	Interictal epileptiform activity	HP:0011182	0.00915395	299	15	3.95806	ENSMOCG00000021904,ENSMOCG00000019384,ENSMOCG00000017430,ENSMOCG00000017138,ENSMOCG00000014110,ENSMOCG00000014030,ENSMOCG00000011486,ENSMOCG00000010940,ENSMOCG00000007788,ENSMOCG00000004197,ENSMOCG00000003843,ENSMOCG00000003727,ENSMOCG00000002047,ENSMOCG00000001197,ENSMOCG00000000191	Syngap1,Satb1,Scn1b,Kcnq3,Cdkl5,Iqsec2,Kcnq2,Phactr1,Gad1,Frrs1l,Grin2a,Kcnt1,Plcb1,Kcnb1,Gabrb2
HP	Interictal EEG abnormality	HP:0025373	0.00915395	299	15	3.95806	ENSMOCG00000021904,ENSMOCG00000019384,ENSMOCG00000017430,ENSMOCG00000017138,ENSMOCG00000014110,ENSMOCG00000014030,ENSMOCG00000011486,ENSMOCG00000010940,ENSMOCG00000007788,ENSMOCG00000004197,ENSMOCG00000003843,ENSMOCG00000003727,ENSMOCG00000002047,ENSMOCG00000001197,ENSMOCG00000000191	Syngap1,Satb1,Scn1b,Kcnq3,Cdkl5,Iqsec2,Kcnq2,Phactr1,Gad1,Frrs1l,Grin2a,Kcnt1,Plcb1,Kcnb1,Gabrb2
HP	Myoclonus	HP:0001336	0.00980326	339	16	3.72376	ENSMOCG00000021904,ENSMOCG00000020453,ENSMOCG00000019384,ENSMOCG00000017430,ENSMOCG00000017138,ENSMOCG00000014110,ENSMOCG00000011486,ENSMOCG00000010940,ENSMOCG00000007289,ENSMOCG00000006254,ENSMOCG00000004197,ENSMOCG00000003843,ENSMOCG00000002047,ENSMOCG00000001922,ENSMOCG00000001197,ENSMOCG00000000191	Syngap1,Kcnq5,Satb1,Scn1b,Kcnq3,Cdkl5,Kcnq2,Phactr1,Taok1,Dab1,Frrs1l,Grin2a,Plcb1,Prkcg,Kcnb1,Gabrb2
HP	Status epilepticus	HP:0002133	0.0100163	195	12	4.85522	ENSMOCG00000021904,ENSMOCG00000020453,ENSMOCG00000019384,ENSMOCG00000017430,ENSMOCG00000017138,ENSMOCG00000011486,ENSMOCG00000007289,ENSMOCG00000003843,ENSMOCG00000003727,ENSMOCG00000001197,ENSMOCG00000000262,ENSMOCG00000000191	Syngap1,Kcnq5,Satb1,Scn1b,Kcnq3,Kcnq2,Taok1,Grin2a,Kcnt1,Kcnb1,Slc1a3,Gabrb2
HP	Generalized-onset motor seizure	HP:0032677	0.0105506	196	12	4.83044	ENSMOCG00000022345,ENSMOCG00000021904,ENSMOCG00000020453,ENSMOCG00000019384,ENSMOCG00000017430,ENSMOCG00000017138,ENSMOCG00000014110,ENSMOCG00000011486,ENSMOCG00000007788,ENSMOCG00000007289,ENSMOCG00000003843,ENSMOCG00000002916	Lnpk,Syngap1,Kcnq5,Satb1,Scn1b,Kcnq3,Cdkl5,Kcnq2,Gad1,Taok1,Grin2a,Cox8a
HP	Bilateral tonic-clonic seizure with generalized onset	HP:0025190	0.0156354	41	6	11.5459	ENSMOCG00000021904,ENSMOCG00000017430,ENSMOCG00000017138,ENSMOCG00000007788,ENSMOCG00000003843,ENSMOCG00000002916	Syngap1,Scn1b,Kcnq3,Gad1,Grin2a,Cox8a
HP	Epileptic spasm	HP:0011097	0.0192018	208	12	4.55177	ENSMOCG00000021904,ENSMOCG00000020453,ENSMOCG00000017430,ENSMOCG00000014110,ENSMOCG00000011486,ENSMOCG00000010940,ENSMOCG00000007788,ENSMOCG00000007289,ENSMOCG00000004197,ENSMOCG00000003843,ENSMOCG00000002047,ENSMOCG00000001197	Syngap1,Kcnq5,Scn1b,Cdkl5,Kcnq2,Phactr1,Gad1,Taok1,Frrs1l,Grin2a,Plcb1,Kcnb1
HP	Rigidity	HP:0002063	0.0230322	178	11	4.87567	ENSMOCG00000022345,ENSMOCG00000021904,ENSMOCG00000017430,ENSMOCG00000015823,ENSMOCG00000010353,ENSMOCG00000006254,ENSMOCG00000004197,ENSMOCG00000001922,ENSMOCG00000001197,ENSMOCG00000000262,ENSMOCG00000000191	Lnpk,Syngap1,Scn1b,Pank2,Jph3,Dab1,Frrs1l,Prkcg,Kcnb1,Slc1a3,Gabrb2
HP	EEG with centrotemporal epileptiform discharges	HP:0033721	0.0253567	5	3	47.3384	ENSMOCG00000014030,ENSMOCG00000004197,ENSMOCG00000003843	Iqsec2,Frrs1l,Grin2a
HP	EEG with centrotemporal focal spike waves	HP:0012557	0.0253567	5	3	47.3384	ENSMOCG00000014030,ENSMOCG00000004197,ENSMOCG00000003843	Iqsec2,Frrs1l,Grin2a
HP	EEG with focal epileptiform discharges	HP:0011185	0.027266	149	10	5.29512	ENSMOCG00000021904,ENSMOCG00000019384,ENSMOCG00000017430,ENSMOCG00000017138,ENSMOCG00000014110,ENSMOCG00000014030,ENSMOCG00000011486,ENSMOCG00000004197,ENSMOCG00000003843,ENSMOCG00000003727	Syngap1,Satb1,Scn1b,Kcnq3,Cdkl5,Iqsec2,Kcnq2,Frrs1l,Grin2a,Kcnt1
HP	Autistic behavior	HP:0000729	0.0307759	638	22	2.7206	ENSMOCG00000021904,ENSMOCG00000021755,ENSMOCG00000021244,ENSMOCG00000020453,ENSMOCG00000019384,ENSMOCG00000017430,ENSMOCG00000014589,ENSMOCG00000014110,ENSMOCG00000014030,ENSMOCG00000014027,ENSMOCG00000012746,ENSMOCG00000010940,ENSMOCG00000009286,ENSMOCG00000007289,ENSMOCG00000004197,ENSMOCG00000003843,ENSMOCG00000003727,ENSMOCG00000001197,ENSMOCG00000000965,ENSMOCG00000000587,ENSMOCG00000000191,…	Syngap1,Togaram1,Wfs1,Kcnq5,Satb1,Scn1b,Pak3,Cdkl5,Iqsec2,Kcnab2,Dlg4,Phactr1,Prkcz,Taok1,Frrs1l,Grin2a,Kcnt1,Kcnb1,Sin3b,Frmpd4,Gabrb2,Rala
HP	Atypical absence seizure	HP:0007270	0.0313578	28	5	14.0888	ENSMOCG00000017430,ENSMOCG00000016943,ENSMOCG00000004197,ENSMOCG00000003843,ENSMOCG00000001197	Scn1b,Zeb2,Frrs1l,Grin2a,Kcnb1
HP	Hypertonia	HP:0001276	0.0380827	1049	30	2.25636	ENSMOCG00000022593,ENSMOCG00000022345,ENSMOCG00000021904,ENSMOCG00000020453,ENSMOCG00000019384,ENSMOCG00000018901,ENSMOCG00000018900,ENSMOCG00000017430,ENSMOCG00000017138,ENSMOCG00000016943,ENSMOCG00000015995,ENSMOCG00000015823,ENSMOCG00000014110,ENSMOCG00000011486,ENSMOCG00000010940,ENSMOCG00000010353,ENSMOCG00000007788,ENSMOCG00000007289,ENSMOCG00000006296,ENSMOCG00000006254,ENSMOCG00000004197,…	Dym,Lnpk,Syngap1,Kcnq5,Satb1,L1cam,Lingo1,Scn1b,Kcnq3,Zeb2,Klc2,Pank2,Cdkl5,Kcnq2,Phactr1,Jph3,Gad1,Taok1,Ndufa10,Dab1,Frrs1l,Grin2a,Kcnt1,Cox8a,Plcb1,Prkcg,Kcnb1,Frmpd4,Slc1a3,Gabrb2
HP	Hypsarrhythmia	HP:0002521	0.0401473	189	11	4.5919	ENSMOCG00000021904,ENSMOCG00000019384,ENSMOCG00000017430,ENSMOCG00000014110,ENSMOCG00000011486,ENSMOCG00000010940,ENSMOCG00000007788,ENSMOCG00000004197,ENSMOCG00000002047,ENSMOCG00000001197,ENSMOCG00000000191	Syngap1,Satb1,Scn1b,Cdkl5,Kcnq2,Phactr1,Gad1,Frrs1l,Plcb1,Kcnb1,Gabrb2
HP	EEG with generalized epileptiform discharges	HP:0011198	0.0402884	261	13	3.92975	ENSMOCG00000021904,ENSMOCG00000019384,ENSMOCG00000017430,ENSMOCG00000017138,ENSMOCG00000014110,ENSMOCG00000011486,ENSMOCG00000010940,ENSMOCG00000007788,ENSMOCG00000004197,ENSMOCG00000003843,ENSMOCG00000002047,ENSMOCG00000001197,ENSMOCG00000000191	Syngap1,Satb1,Scn1b,Kcnq3,Cdkl5,Kcnq2,Phactr1,Gad1,Frrs1l,Grin2a,Plcb1,Kcnb1,Gabrb2
HP	Motor stereotypy	HP:0000733	0.0436058	263	13	3.89986	ENSMOCG00000021904,ENSMOCG00000020453,ENSMOCG00000019384,ENSMOCG00000016943,ENSMOCG00000014110,ENSMOCG00000014030,ENSMOCG00000014027,ENSMOCG00000009286,ENSMOCG00000007289,ENSMOCG00000004197,ENSMOCG00000003843,ENSMOCG00000003727,ENSMOCG00000001197	Syngap1,Kcnq5,Satb1,Zeb2,Cdkl5,Iqsec2,Kcnab2,Prkcz,Taok1,Frrs1l,Grin2a,Kcnt1,Kcnb1

## Sheet: Heatmap Cluster IV
	No Significant Data based on FDR

## Sheet: Heatmap Cluster V
Gene Ontology Category	Gene Ontology Term Name	Gene Ontology Term ID	Adj. Pvalue	Term Size	Intersection	Enrichment	Ensembl Gene IDs	Gene Symbols
GO:MF	structural constituent of ribosome	GO:0003735	0.000193541	619	30	2.77747	ENSMOCG00000022408,ENSMOCG00000022105,ENSMOCG00000020926,ENSMOCG00000020834,ENSMOCG00000020577,ENSMOCG00000020260,ENSMOCG00000019980,ENSMOCG00000019113,ENSMOCG00000019112,ENSMOCG00000018582,ENSMOCG00000017681,ENSMOCG00000017478,ENSMOCG00000015331,ENSMOCG00000014373,ENSMOCG00000014200,ENSMOCG00000014151,ENSMOCG00000013679,ENSMOCG00000011032,ENSMOCG00000010619,ENSMOCG00000009058,ENSMOCG00000007699,…	Rps19,Rpl23a,,,,,,Mrps23,,,Rps29,,,,,,,Rpl22l1,Rpl35,,Rps3,,,,5_8S_rRNA,5_8S_rRNA,,,Rpsa,
GO:MF	structural molecule activity	GO:0005198	0.0146252	849	32	2.16004	ENSMOCG00000022408,ENSMOCG00000022105,ENSMOCG00000020926,ENSMOCG00000020834,ENSMOCG00000020577,ENSMOCG00000020260,ENSMOCG00000019980,ENSMOCG00000019113,ENSMOCG00000019112,ENSMOCG00000018582,ENSMOCG00000017681,ENSMOCG00000017478,ENSMOCG00000017069,ENSMOCG00000015331,ENSMOCG00000014373,ENSMOCG00000014200,ENSMOCG00000014151,ENSMOCG00000013679,ENSMOCG00000011032,ENSMOCG00000010619,ENSMOCG00000009058,…	Rps19,Rpl23a,,,,,,Mrps23,,,Rps29,,Crygs,,,,,,Rpl22l1,Rpl35,,Rps3,,Hmox1,,,5_8S_rRNA,5_8S_rRNA,,,Rpsa,
GO:BP	cellular nitrogen compound biosynthetic process	GO:0044271	2e-07	3508	111	1.81335	ENSMOCG00000022417,ENSMOCG00000022408,ENSMOCG00000022105,ENSMOCG00000021872,ENSMOCG00000021721,ENSMOCG00000021507,ENSMOCG00000021263,ENSMOCG00000021085,ENSMOCG00000021062,ENSMOCG00000020926,ENSMOCG00000020834,ENSMOCG00000020714,ENSMOCG00000020577,ENSMOCG00000020260,ENSMOCG00000020094,ENSMOCG00000019988,ENSMOCG00000019980,ENSMOCG00000019959,ENSMOCG00000019534,ENSMOCG00000019514,ENSMOCG00000019113,…	,Rps19,Rpl23a,Zfp516,Nod2,Ppp1r15b,Sod2,Cx3cr1,Polr2l,,,Nab2,,,Uqcc2,Tox3,,Zfp286,Cdk5rap3,Emx2,Mrps23,,Zkscan16,,Npas4,Zfp558,Sertad1,,Hopx,Creb3l2,Dr1,Srf,Traf3,Rps29,,Dguok,B4galt3,Gucy2e,Prdm5,Zfp963,Pou6f1,,St3gal3,Mettl14,,,,Zfp952,Nr4a3,Lmo1,,Crtc3,Atp5o,Camk1,,,Lhx5,St6galnac6,Med7,Tle4,Topaz1,Egr1,Pnpo,Dcakd,Rpl22l1,Smarcd3,Rpl35,Insm1,Kdm6b,Map3k13,,Trp73,,Sox2,Foxg1,Trib1,Foxo6,Rps3,Wn…
GO:BP	biosynthetic process	GO:0009058	3.34555e-05	4256	120	1.61584	ENSMOCG00000022955,ENSMOCG00000022417,ENSMOCG00000022408,ENSMOCG00000022105,ENSMOCG00000021872,ENSMOCG00000021721,ENSMOCG00000021507,ENSMOCG00000021263,ENSMOCG00000021085,ENSMOCG00000021062,ENSMOCG00000021052,ENSMOCG00000020926,ENSMOCG00000020834,ENSMOCG00000020714,ENSMOCG00000020577,ENSMOCG00000020260,ENSMOCG00000020094,ENSMOCG00000020032,ENSMOCG00000019988,ENSMOCG00000019980,ENSMOCG00000019959,…	Mvd,,Rps19,Rpl23a,Zfp516,Nod2,Ppp1r15b,Sod2,Cx3cr1,Polr2l,,,,Nab2,,,Uqcc2,Insig1,Tox3,,Zfp286,Cdk5rap3,Emx2,Mrps23,,Zkscan16,,Npas4,Zfp558,Sertad1,,Slc30a10,Hopx,Creb3l2,Dr1,Srf,Traf3,Rps29,,Dguok,B4galt3,Gucy2e,Prdm5,Zfp963,Pou6f1,,St3gal3,Mettl14,Pgap3,,,,Zfp952,Nr4a3,Lmo1,,Crtc3,Atp5o,Camk1,,,Lhx5,St6galnac6,Sc5d,Msmo1,Med7,Tle4,Topaz1,Egr1,Pnpo,Asns,Dcakd,,Rpl22l1,Smarcd3,Rpl35,Insm1,Kdm6b,Ma…
GO:BP	cellular amide metabolic process	GO:0043603	3.79049e-05	1072	46	2.45913	ENSMOCG00000022955,ENSMOCG00000022408,ENSMOCG00000022105,ENSMOCG00000021721,ENSMOCG00000021507,ENSMOCG00000021263,ENSMOCG00000020926,ENSMOCG00000020834,ENSMOCG00000020577,ENSMOCG00000020260,ENSMOCG00000020094,ENSMOCG00000019980,ENSMOCG00000019113,ENSMOCG00000019112,ENSMOCG00000018725,ENSMOCG00000018582,ENSMOCG00000018275,ENSMOCG00000017681,ENSMOCG00000017482,ENSMOCG00000017478,ENSMOCG00000017287,…	Mvd,Rps19,Rpl23a,Nod2,Ppp1r15b,Sod2,,,,,Uqcc2,,Mrps23,,,,Immp2l,Rps29,Nt5c2,,B4galt3,,St3gal3,Mettl14,,,,,St6galnac6,,Rpl22l1,Rpl35,,Rps3,,,,Acot6,,Calr,,B4galt4,Rpsa,St3gal1,,
GO:BP	amide biosynthetic process	GO:0043604	4.2595e-05	862	40	2.65933	ENSMOCG00000022408,ENSMOCG00000022105,ENSMOCG00000021721,ENSMOCG00000021507,ENSMOCG00000020926,ENSMOCG00000020834,ENSMOCG00000020577,ENSMOCG00000020260,ENSMOCG00000020094,ENSMOCG00000019980,ENSMOCG00000019113,ENSMOCG00000019112,ENSMOCG00000018725,ENSMOCG00000018582,ENSMOCG00000017681,ENSMOCG00000017478,ENSMOCG00000017287,ENSMOCG00000015331,ENSMOCG00000014808,ENSMOCG00000014583,ENSMOCG00000014373,…	Rps19,Rpl23a,Nod2,Ppp1r15b,,,,,Uqcc2,,Mrps23,,,,Rps29,,B4galt3,,St3gal3,Mettl14,,,,,St6galnac6,Rpl22l1,Rpl35,,Rps3,,,,,Calr,,B4galt4,Rpsa,St3gal1,,
GO:BP	organic substance biosynthetic process	GO:1901576	4.88428e-05	4188	118	1.61471	ENSMOCG00000022955,ENSMOCG00000022417,ENSMOCG00000022408,ENSMOCG00000022105,ENSMOCG00000021872,ENSMOCG00000021721,ENSMOCG00000021507,ENSMOCG00000021263,ENSMOCG00000021062,ENSMOCG00000021052,ENSMOCG00000020926,ENSMOCG00000020834,ENSMOCG00000020714,ENSMOCG00000020577,ENSMOCG00000020260,ENSMOCG00000020094,ENSMOCG00000020032,ENSMOCG00000019988,ENSMOCG00000019980,ENSMOCG00000019959,ENSMOCG00000019534,…	Mvd,,Rps19,Rpl23a,Zfp516,Nod2,Ppp1r15b,Sod2,Polr2l,,,,Nab2,,,Uqcc2,Insig1,Tox3,,Zfp286,Cdk5rap3,Emx2,Mrps23,,Zkscan16,,Npas4,Zfp558,Sertad1,,Hopx,Creb3l2,Dr1,Srf,Traf3,Rps29,,Dguok,B4galt3,Gucy2e,Prdm5,Zfp963,Pou6f1,,St3gal3,Mettl14,Pgap3,,,,Zfp952,Nr4a3,Lmo1,,Crtc3,Atp5o,Camk1,,,Lhx5,St6galnac6,Sc5d,Msmo1,Med7,Tle4,Topaz1,Egr1,Pnpo,Asns,Dcakd,,Rpl22l1,Smarcd3,Rpl35,Insm1,Kdm6b,Map3k13,,Trp73,,So…
GO:BP	cellular biosynthetic process	GO:0044249	8.25414e-05	4131	116	1.60924	ENSMOCG00000022955,ENSMOCG00000022417,ENSMOCG00000022408,ENSMOCG00000022105,ENSMOCG00000021872,ENSMOCG00000021721,ENSMOCG00000021507,ENSMOCG00000021263,ENSMOCG00000021085,ENSMOCG00000021062,ENSMOCG00000021052,ENSMOCG00000020926,ENSMOCG00000020834,ENSMOCG00000020714,ENSMOCG00000020577,ENSMOCG00000020260,ENSMOCG00000020094,ENSMOCG00000020032,ENSMOCG00000019988,ENSMOCG00000019980,ENSMOCG00000019959,…	Mvd,,Rps19,Rpl23a,Zfp516,Nod2,Ppp1r15b,Sod2,Cx3cr1,Polr2l,,,,Nab2,,,Uqcc2,Insig1,Tox3,,Zfp286,Cdk5rap3,Emx2,Mrps23,,Zkscan16,,Npas4,Zfp558,Sertad1,,Hopx,Creb3l2,Dr1,Srf,Traf3,Rps29,,Dguok,B4galt3,Gucy2e,Prdm5,Zfp963,Pou6f1,,St3gal3,Mettl14,Pgap3,,,,Zfp952,Nr4a3,Lmo1,,Crtc3,Atp5o,Camk1,,,Lhx5,St6galnac6,Med7,Tle4,Topaz1,Egr1,Pnpo,Asns,Dcakd,Rpl22l1,Smarcd3,Rpl35,Insm1,Kdm6b,Map3k13,,Trp73,,Sox2,Fo…
GO:BP	SRP-dependent cotranslational protein targeting to membrane, signal sequence recognition	GO:0006617	0.000180146	23	7	17.4417	ENSMOCG00000012068,ENSMOCG00000012065,ENSMOCG00000011991,ENSMOCG00000011972,ENSMOCG00000003390,ENSMOCG00000003372,ENSMOCG00000003360	Metazoa_SRP,Metazoa_SRP,Metazoa_SRP,Metazoa_SRP,Metazoa_SRP,Metazoa_SRP,Metazoa_SRP
GO:BP	macromolecule biosynthetic process	GO:0009059	0.000257156	3505	101	1.6514	ENSMOCG00000022417,ENSMOCG00000022408,ENSMOCG00000022105,ENSMOCG00000021872,ENSMOCG00000021721,ENSMOCG00000021507,ENSMOCG00000021263,ENSMOCG00000021062,ENSMOCG00000020926,ENSMOCG00000020834,ENSMOCG00000020714,ENSMOCG00000020577,ENSMOCG00000020260,ENSMOCG00000020094,ENSMOCG00000019988,ENSMOCG00000019980,ENSMOCG00000019959,ENSMOCG00000019534,ENSMOCG00000019514,ENSMOCG00000019113,ENSMOCG00000019112,…	,Rps19,Rpl23a,Zfp516,Nod2,Ppp1r15b,Sod2,Polr2l,,,Nab2,,,Uqcc2,Tox3,,Zfp286,Cdk5rap3,Emx2,Mrps23,,Zkscan16,Npas4,Zfp558,Sertad1,,Hopx,Creb3l2,Dr1,Srf,Traf3,Rps29,,Prdm5,Zfp963,Pou6f1,,St3gal3,Mettl14,Pgap3,,,,Zfp952,Nr4a3,Lmo1,,Crtc3,Camk1,Lhx5,St6galnac6,Med7,Tle4,Topaz1,Egr1,Rpl22l1,Smarcd3,Rpl35,Insm1,Kdm6b,Map3k13,,Trp73,,Sox2,Foxg1,Trib1,Foxo6,Rps3,Wnt7a,Chtf18,Elf2,Met,,Zfp219,Hmox1,,Fzd1,,,…
GO:BP	peptide biosynthetic process	GO:0043043	0.000954413	788	35	2.54543	ENSMOCG00000022408,ENSMOCG00000022105,ENSMOCG00000021721,ENSMOCG00000021507,ENSMOCG00000020926,ENSMOCG00000020834,ENSMOCG00000020577,ENSMOCG00000020260,ENSMOCG00000020094,ENSMOCG00000019980,ENSMOCG00000019113,ENSMOCG00000019112,ENSMOCG00000018725,ENSMOCG00000018582,ENSMOCG00000017681,ENSMOCG00000017478,ENSMOCG00000015331,ENSMOCG00000014583,ENSMOCG00000014373,ENSMOCG00000014200,ENSMOCG00000014151,…	Rps19,Rpl23a,Nod2,Ppp1r15b,,,,,Uqcc2,,Mrps23,,,,Rps29,,,Mettl14,,,,,Rpl22l1,Rpl35,,Rps3,,,,,Calr,,Rpsa,,
GO:BP	positive regulation of cell development	GO:0010720	0.00117346	178	15	4.82936	ENSMOCG00000021085,ENSMOCG00000020447,ENSMOCG00000018143,ENSMOCG00000018008,ENSMOCG00000017921,ENSMOCG00000017547,ENSMOCG00000015913,ENSMOCG00000014582,ENSMOCG00000012448,ENSMOCG00000010890,ENSMOCG00000009150,ENSMOCG00000008016,ENSMOCG00000007861,ENSMOCG00000007333,ENSMOCG00000003128	Cx3cr1,Fbxw8,Rac3,Srf,Tesk1,Stk25,Sema7a,Nedd9,Jade2,Smarcd3,Map3k13,Foxg1,Trib1,Il34,Calr
GO:BP	peptide metabolic process	GO:0006518	0.0013872	910	38	2.3931	ENSMOCG00000022408,ENSMOCG00000022105,ENSMOCG00000021721,ENSMOCG00000021507,ENSMOCG00000021263,ENSMOCG00000020926,ENSMOCG00000020834,ENSMOCG00000020577,ENSMOCG00000020260,ENSMOCG00000020094,ENSMOCG00000019980,ENSMOCG00000019113,ENSMOCG00000019112,ENSMOCG00000018725,ENSMOCG00000018582,ENSMOCG00000018275,ENSMOCG00000017681,ENSMOCG00000017478,ENSMOCG00000015331,ENSMOCG00000014583,ENSMOCG00000014373,…	Rps19,Rpl23a,Nod2,Ppp1r15b,Sod2,,,,,Uqcc2,,Mrps23,,,,Immp2l,Rps29,,,Mettl14,,,,,,Rpl22l1,Rpl35,,Rps3,,,,,Calr,,Rpsa,,
GO:BP	organonitrogen compound biosynthetic process	GO:1901566	0.00214474	1434	51	2.03817	ENSMOCG00000022408,ENSMOCG00000022105,ENSMOCG00000021721,ENSMOCG00000021507,ENSMOCG00000020926,ENSMOCG00000020834,ENSMOCG00000020577,ENSMOCG00000020260,ENSMOCG00000020094,ENSMOCG00000019980,ENSMOCG00000019113,ENSMOCG00000019112,ENSMOCG00000018725,ENSMOCG00000018582,ENSMOCG00000017681,ENSMOCG00000017478,ENSMOCG00000017428,ENSMOCG00000017287,ENSMOCG00000016326,ENSMOCG00000015331,ENSMOCG00000014808,…	Rps19,Rpl23a,Nod2,Ppp1r15b,,,,,Uqcc2,,Mrps23,,,,Rps29,,Dguok,B4galt3,Gucy2e,,St3gal3,Mettl14,Pgap3,,,,,Atp5o,,,St6galnac6,Pnpo,Asns,Dcakd,Rpl22l1,Rpl35,Insm1,,Rps3,,,,Gpr37,,Calr,,B4galt4,Rpsa,St3gal1,,
GO:BP	protein targeting to ER	GO:0045047	0.0032866	48	8	9.55141	ENSMOCG00000012068,ENSMOCG00000012065,ENSMOCG00000011991,ENSMOCG00000011972,ENSMOCG00000003390,ENSMOCG00000003372,ENSMOCG00000003360,ENSMOCG00000000712	Metazoa_SRP,Metazoa_SRP,Metazoa_SRP,Metazoa_SRP,Metazoa_SRP,Metazoa_SRP,Metazoa_SRP,Hspa5
GO:BP	response to inorganic substance	GO:0010035	0.00341635	246	17	3.96034	ENSMOCG00000021507,ENSMOCG00000021274,ENSMOCG00000021263,ENSMOCG00000018512,ENSMOCG00000018487,ENSMOCG00000017547,ENSMOCG00000012710,ENSMOCG00000009811,ENSMOCG00000007699,ENSMOCG00000006344,ENSMOCG00000005130,ENSMOCG00000004144,ENSMOCG00000003238,ENSMOCG00000003222,ENSMOCG00000001596,ENSMOCG00000000968,ENSMOCG00000000913	Ppp1r15b,Umod,Sod2,Scn5a,Slc30a10,Stk25,Selenom,Kdm6b,Rps3,Met,Hmox1,Gpr37,Junb,Rasgrp2,Fosb,Fos,Mmp9
GO:BP	protein localization to endoplasmic reticulum	GO:0070972	0.00369952	65	9	7.93502	ENSMOCG00000020032,ENSMOCG00000012068,ENSMOCG00000012065,ENSMOCG00000011991,ENSMOCG00000011972,ENSMOCG00000003390,ENSMOCG00000003372,ENSMOCG00000003360,ENSMOCG00000000712	Insig1,Metazoa_SRP,Metazoa_SRP,Metazoa_SRP,Metazoa_SRP,Metazoa_SRP,Metazoa_SRP,Metazoa_SRP,Hspa5
GO:BP	translation	GO:0006412	0.00471019	772	33	2.44971	ENSMOCG00000022408,ENSMOCG00000022105,ENSMOCG00000021507,ENSMOCG00000020926,ENSMOCG00000020834,ENSMOCG00000020577,ENSMOCG00000020260,ENSMOCG00000020094,ENSMOCG00000019980,ENSMOCG00000019113,ENSMOCG00000019112,ENSMOCG00000018582,ENSMOCG00000017681,ENSMOCG00000017478,ENSMOCG00000015331,ENSMOCG00000014583,ENSMOCG00000014373,ENSMOCG00000014200,ENSMOCG00000014151,ENSMOCG00000013679,ENSMOCG00000011032,…	Rps19,Rpl23a,Ppp1r15b,,,,,Uqcc2,,Mrps23,,,Rps29,,,Mettl14,,,,,Rpl22l1,Rpl35,,Rps3,,,,,Calr,,Rpsa,,
GO:BP	establishment of protein localization to endoplasmic reticulum	GO:0072599	0.0061673	52	8	8.81669	ENSMOCG00000012068,ENSMOCG00000012065,ENSMOCG00000011991,ENSMOCG00000011972,ENSMOCG00000003390,ENSMOCG00000003372,ENSMOCG00000003360,ENSMOCG00000000712	Metazoa_SRP,Metazoa_SRP,Metazoa_SRP,Metazoa_SRP,Metazoa_SRP,Metazoa_SRP,Metazoa_SRP,Hspa5
GO:BP	SRP-dependent cotranslational protein targeting to membrane	GO:0006614	0.00888421	39	7	10.2861	ENSMOCG00000012068,ENSMOCG00000012065,ENSMOCG00000011991,ENSMOCG00000011972,ENSMOCG00000003390,ENSMOCG00000003372,ENSMOCG00000003360	Metazoa_SRP,Metazoa_SRP,Metazoa_SRP,Metazoa_SRP,Metazoa_SRP,Metazoa_SRP,Metazoa_SRP
GO:BP	positive regulation of cell differentiation	GO:0045597	0.0094746	583	27	2.65408	ENSMOCG00000021263,ENSMOCG00000021085,ENSMOCG00000020447,ENSMOCG00000018478,ENSMOCG00000018143,ENSMOCG00000018008,ENSMOCG00000017921,ENSMOCG00000017644,ENSMOCG00000017547,ENSMOCG00000016762,ENSMOCG00000016548,ENSMOCG00000015913,ENSMOCG00000014582,ENSMOCG00000013180,ENSMOCG00000012448,ENSMOCG00000010890,ENSMOCG00000010418,ENSMOCG00000009150,ENSMOCG00000008016,ENSMOCG00000007861,ENSMOCG00000007333,…	Sod2,Cx3cr1,Fbxw8,Hopx,Rac3,Srf,Tesk1,Axin2,Stk25,Ptch2,Cd83,Sema7a,Nedd9,Camk1,Jade2,Smarcd3,Insm1,Map3k13,Foxg1,Trib1,Il34,Mmp14,Zfp219,Junb,Calr,Adamts20,Fos
GO:BP	cotranslational protein targeting to membrane	GO:0006613	0.0106082	40	7	10.029	ENSMOCG00000012068,ENSMOCG00000012065,ENSMOCG00000011991,ENSMOCG00000011972,ENSMOCG00000003390,ENSMOCG00000003372,ENSMOCG00000003360	Metazoa_SRP,Metazoa_SRP,Metazoa_SRP,Metazoa_SRP,Metazoa_SRP,Metazoa_SRP,Metazoa_SRP
GO:BP	organonitrogen compound metabolic process	GO:1901564	0.011354	4889	123	1.4418	ENSMOCG00000022955,ENSMOCG00000022542,ENSMOCG00000022408,ENSMOCG00000022331,ENSMOCG00000022105,ENSMOCG00000022044,ENSMOCG00000021721,ENSMOCG00000021507,ENSMOCG00000021439,ENSMOCG00000021274,ENSMOCG00000021263,ENSMOCG00000020926,ENSMOCG00000020834,ENSMOCG00000020577,ENSMOCG00000020447,ENSMOCG00000020323,ENSMOCG00000020260,ENSMOCG00000020094,ENSMOCG00000019980,ENSMOCG00000019745,ENSMOCG00000019534,…	Mvd,Dclk3,Rps19,Adamts2,Rpl23a,Clk4,Nod2,Ppp1r15b,Dusp19,Umod,Sod2,,,,Fbxw8,Casp9,,Uqcc2,,Tmprss5,Cdk5rap3,Prodh,Mrps23,,Utp25,,,Hopx,Aoc2,Immp2l,Tesk2,Dr1,Tesk1,Traf3,Rps29,Axin2,Stk25,Nt5c2,,Dguok,B4galt3,DRD1A,Gucy2e,Prdm5,Sema7a,,Bag5,St3gal3,Mettl14,Nedd9,Pgap3,Senp7,,Fbxl2,,,,Msrb3,Atp5o,Camk1,,,St6galnac6,Jade2,Cdyl,Slc9a3r1,Dusp6,Egr1,Pnpo,Asns,Dcakd,,Mfhas1,Rpl22l1,Art3,Rpl35,Insm1,Card1…
GO:BP	regulation of cell development	GO:0060284	0.0242914	315	18	3.27477	ENSMOCG00000021085,ENSMOCG00000020447,ENSMOCG00000018143,ENSMOCG00000018008,ENSMOCG00000017921,ENSMOCG00000017644,ENSMOCG00000017547,ENSMOCG00000015913,ENSMOCG00000014582,ENSMOCG00000012448,ENSMOCG00000010890,ENSMOCG00000009150,ENSMOCG00000008016,ENSMOCG00000007861,ENSMOCG00000007580,ENSMOCG00000007333,ENSMOCG00000003128,ENSMOCG00000001279	Cx3cr1,Fbxw8,Rac3,Srf,Tesk1,Axin2,Stk25,Sema7a,Nedd9,Jade2,Smarcd3,Map3k13,Foxg1,Trib1,Wnt7a,Il34,Calr,Dll1
GO:BP	regulation of cellular metabolic process	GO:0031323	0.0281417	3882	101	1.49102	ENSMOCG00000022044,ENSMOCG00000021872,ENSMOCG00000021721,ENSMOCG00000021704,ENSMOCG00000021507,ENSMOCG00000021263,ENSMOCG00000021085,ENSMOCG00000020714,ENSMOCG00000020447,ENSMOCG00000020323,ENSMOCG00000020282,ENSMOCG00000020094,ENSMOCG00000020032,ENSMOCG00000019988,ENSMOCG00000019959,ENSMOCG00000019534,ENSMOCG00000019514,ENSMOCG00000019112,ENSMOCG00000019107,ENSMOCG00000018719,ENSMOCG00000018648,…	Clk4,Zfp516,Nod2,Ndufa4,Ppp1r15b,Sod2,Cx3cr1,Nab2,Fbxw8,Casp9,Bcr,Uqcc2,Insig1,Tox3,Zfp286,Cdk5rap3,Emx2,,Zkscan16,Npas4,Zfp558,Sertad1,Slc30a10,Hopx,Creb3l2,Dr1,Srf,Tesk1,Traf3,Axin2,Ccdc117,DRD1A,Prdm5,Zfp963,Sema7a,Pou6f1,Bag5,Mettl14,Nedd9,Fbxl2,Zfp952,Nr4a3,Supv3l1,Lmo1,Crtc3,Camk1,Lhx5,Rubcn,Cdyl,Med7,Slc9a3r1,Tle4,Dusp6,Egr1,Mfhas1,Smarcd3,Endog,Insm1,Cdan1,Card10,Kdm6b,Fbxo2,Tnfaip8l3,Map…
GO:BP	cellular protein metabolic process	GO:0044267	0.0460386	3634	95	1.49816	ENSMOCG00000022542,ENSMOCG00000022408,ENSMOCG00000022105,ENSMOCG00000022044,ENSMOCG00000021721,ENSMOCG00000021507,ENSMOCG00000021439,ENSMOCG00000021274,ENSMOCG00000020926,ENSMOCG00000020834,ENSMOCG00000020577,ENSMOCG00000020447,ENSMOCG00000020323,ENSMOCG00000020260,ENSMOCG00000020094,ENSMOCG00000019980,ENSMOCG00000019534,ENSMOCG00000019113,ENSMOCG00000019112,ENSMOCG00000018582,ENSMOCG00000018478,…	Dclk3,Rps19,Rpl23a,Clk4,Nod2,Ppp1r15b,Dusp19,Umod,,,,Fbxw8,Casp9,,Uqcc2,,Cdk5rap3,Mrps23,,,Hopx,Immp2l,Tesk2,Dr1,Tesk1,Rps29,Axin2,Stk25,,Dguok,DRD1A,Gucy2e,Prdm5,Sema7a,,Bag5,St3gal3,Mettl14,Nedd9,Pgap3,Senp7,,Fbxl2,,,,Msrb3,Camk1,St6galnac6,Jade2,Cdyl,Slc9a3r1,Dusp6,Egr1,Mfhas1,Rpl22l1,Art3,Rpl35,Insm1,Card10,Kdm6b,Fbxo2,Map3k13,,Trib1,Usp20,Rps3,Mapkap1,Wnt7a,Il34,Trpc4ap,Tpst1,Met,,,Fzd1,Vrk3…
GO:CC	inner mitochondrial membrane protein complex	GO:0098800	1.29255e-06	125	15	6.87701	ENSMOCG00000022137,ENSMOCG00000021982,ENSMOCG00000021704,ENSMOCG00000021318,ENSMOCG00000019628,ENSMOCG00000018275,ENSMOCG00000017726,ENSMOCG00000016120,ENSMOCG00000014679,ENSMOCG00000014629,ENSMOCG00000013805,ENSMOCG00000013191,ENSMOCG00000006758,ENSMOCG00000003247,ENSMOCG00000001474	Timm17b,Ndufb9,Ndufa4,Cox6c,Uqcrq,Immp2l,Smdt1,,Chchd6,Ndufa6,Ndufb11,,,Ndufb8,Uqcrh
GO:CC	respiratory chain complex	GO:0098803	1.91895e-06	76	12	9.0487	ENSMOCG00000021982,ENSMOCG00000021704,ENSMOCG00000021318,ENSMOCG00000019628,ENSMOCG00000016120,ENSMOCG00000015371,ENSMOCG00000014629,ENSMOCG00000013805,ENSMOCG00000013191,ENSMOCG00000006758,ENSMOCG00000003247,ENSMOCG00000001474	Ndufb9,Ndufa4,Cox6c,Uqcrq,,Cox6b1,Ndufa6,Ndufb11,,,Ndufb8,Uqcrh
GO:CC	respirasome	GO:0070469	2.23781e-06	77	12	8.93119	ENSMOCG00000021982,ENSMOCG00000021704,ENSMOCG00000021318,ENSMOCG00000019628,ENSMOCG00000016120,ENSMOCG00000015371,ENSMOCG00000014629,ENSMOCG00000013805,ENSMOCG00000013191,ENSMOCG00000006758,ENSMOCG00000003247,ENSMOCG00000001474	Ndufb9,Ndufa4,Cox6c,Uqcrq,,Cox6b1,Ndufa6,Ndufb11,,,Ndufb8,Uqcrh
GO:CC	mitochondrial respirasome	GO:0005746	1.15964e-05	72	11	8.75546	ENSMOCG00000021982,ENSMOCG00000021704,ENSMOCG00000021318,ENSMOCG00000019628,ENSMOCG00000016120,ENSMOCG00000014629,ENSMOCG00000013805,ENSMOCG00000013191,ENSMOCG00000006758,ENSMOCG00000003247,ENSMOCG00000001474	Ndufb9,Ndufa4,Cox6c,Uqcrq,,Ndufa6,Ndufb11,,,Ndufb8,Uqcrh
GO:CC	cytosolic ribosome	GO:0022626	1.74391e-05	45	9	11.4617	ENSMOCG00000022105,ENSMOCG00000020834,ENSMOCG00000020577,ENSMOCG00000019112,ENSMOCG00000017681,ENSMOCG00000014151,ENSMOCG00000007699,ENSMOCG00000005011,ENSMOCG00000003481	Rpl23a,,,,Rps29,,Rps3,,
GO:CC	mitochondrial inner membrane	GO:0005743	2.95815e-05	228	18	4.52435	ENSMOCG00000022137,ENSMOCG00000021982,ENSMOCG00000021704,ENSMOCG00000021318,ENSMOCG00000020094,ENSMOCG00000019628,ENSMOCG00000018275,ENSMOCG00000017726,ENSMOCG00000016120,ENSMOCG00000014679,ENSMOCG00000014629,ENSMOCG00000013805,ENSMOCG00000013191,ENSMOCG00000010859,ENSMOCG00000007699,ENSMOCG00000006758,ENSMOCG00000003247,ENSMOCG00000001474	Timm17b,Ndufb9,Ndufa4,Cox6c,Uqcc2,Uqcrq,Immp2l,Smdt1,,Chchd6,Ndufa6,Ndufb11,,Timm13,Rps3,,Ndufb8,Uqcrh
GO:CC	signal recognition particle, endoplasmic reticulum targeting	GO:0005786	7.67974e-05	27	7	14.8577	ENSMOCG00000012068,ENSMOCG00000012065,ENSMOCG00000011991,ENSMOCG00000011972,ENSMOCG00000003390,ENSMOCG00000003372,ENSMOCG00000003360	Metazoa_SRP,Metazoa_SRP,Metazoa_SRP,Metazoa_SRP,Metazoa_SRP,Metazoa_SRP,Metazoa_SRP
GO:CC	ribosomal subunit	GO:0044391	8.10855e-05	170	15	5.05663	ENSMOCG00000022105,ENSMOCG00000020834,ENSMOCG00000020577,ENSMOCG00000019980,ENSMOCG00000019112,ENSMOCG00000017681,ENSMOCG00000017478,ENSMOCG00000015331,ENSMOCG00000014200,ENSMOCG00000014151,ENSMOCG00000007699,ENSMOCG00000005011,ENSMOCG00000003481,ENSMOCG00000002774,ENSMOCG00000000679	Rpl23a,,,,,Rps29,,,,,Rps3,,,,Rpsa
GO:CC	organelle inner membrane	GO:0019866	0.000155634	255	18	4.0453	ENSMOCG00000022137,ENSMOCG00000021982,ENSMOCG00000021704,ENSMOCG00000021318,ENSMOCG00000020094,ENSMOCG00000019628,ENSMOCG00000018275,ENSMOCG00000017726,ENSMOCG00000016120,ENSMOCG00000014679,ENSMOCG00000014629,ENSMOCG00000013805,ENSMOCG00000013191,ENSMOCG00000010859,ENSMOCG00000007699,ENSMOCG00000006758,ENSMOCG00000003247,ENSMOCG00000001474	Timm17b,Ndufb9,Ndufa4,Cox6c,Uqcc2,Uqcrq,Immp2l,Smdt1,,Chchd6,Ndufa6,Ndufb11,,Timm13,Rps3,,Ndufb8,Uqcrh
GO:CC	mitochondrial protein-containing complex	GO:0098798	0.000179017	231	17	4.21751	ENSMOCG00000022137,ENSMOCG00000021982,ENSMOCG00000021704,ENSMOCG00000021318,ENSMOCG00000019628,ENSMOCG00000018275,ENSMOCG00000017726,ENSMOCG00000016120,ENSMOCG00000014679,ENSMOCG00000014629,ENSMOCG00000013805,ENSMOCG00000013772,ENSMOCG00000013191,ENSMOCG00000010859,ENSMOCG00000006758,ENSMOCG00000003247,ENSMOCG00000001474	Timm17b,Ndufb9,Ndufa4,Cox6c,Uqcrq,Immp2l,Smdt1,,Chchd6,Ndufa6,Ndufb11,Supv3l1,,Timm13,,Ndufb8,Uqcrh
GO:CC	signal recognition particle	GO:0048500	0.00021412	31	7	12.9406	ENSMOCG00000012068,ENSMOCG00000012065,ENSMOCG00000011991,ENSMOCG00000011972,ENSMOCG00000003390,ENSMOCG00000003372,ENSMOCG00000003360	Metazoa_SRP,Metazoa_SRP,Metazoa_SRP,Metazoa_SRP,Metazoa_SRP,Metazoa_SRP,Metazoa_SRP
GO:CC	ribosome	GO:0005840	0.000397248	652	30	2.63689	ENSMOCG00000022408,ENSMOCG00000022105,ENSMOCG00000020926,ENSMOCG00000020834,ENSMOCG00000020577,ENSMOCG00000020260,ENSMOCG00000019980,ENSMOCG00000019113,ENSMOCG00000019112,ENSMOCG00000018582,ENSMOCG00000017681,ENSMOCG00000017478,ENSMOCG00000015331,ENSMOCG00000014373,ENSMOCG00000014200,ENSMOCG00000014151,ENSMOCG00000013679,ENSMOCG00000011032,ENSMOCG00000010619,ENSMOCG00000009058,ENSMOCG00000007699,…	Rps19,Rpl23a,,,,,,Mrps23,,,Rps29,,,,,,,Rpl22l1,Rpl35,,Rps3,,,,5_8S_rRNA,5_8S_rRNA,,,Rpsa,
GO:CC	small ribosomal subunit	GO:0015935	0.000680788	68	9	7.58494	ENSMOCG00000019980,ENSMOCG00000019112,ENSMOCG00000017681,ENSMOCG00000017478,ENSMOCG00000014200,ENSMOCG00000007699,ENSMOCG00000005011,ENSMOCG00000003481,ENSMOCG00000000679	,,Rps29,,,Rps3,,,Rpsa
GO:CC	cytochrome complex	GO:0070069	0.00092499	38	7	10.5568	ENSMOCG00000021704,ENSMOCG00000021318,ENSMOCG00000019628,ENSMOCG00000015371,ENSMOCG00000013191,ENSMOCG00000006758,ENSMOCG00000001474	Ndufa4,Cox6c,Uqcrq,Cox6b1,,,Uqcrh
GO:CC	mitochondrial membrane	GO:0031966	0.00186003	334	19	3.26006	ENSMOCG00000022137,ENSMOCG00000022023,ENSMOCG00000021982,ENSMOCG00000021704,ENSMOCG00000021318,ENSMOCG00000020094,ENSMOCG00000019628,ENSMOCG00000018275,ENSMOCG00000017726,ENSMOCG00000016120,ENSMOCG00000014679,ENSMOCG00000014629,ENSMOCG00000013805,ENSMOCG00000013191,ENSMOCG00000010859,ENSMOCG00000007699,ENSMOCG00000006758,ENSMOCG00000003247,ENSMOCG00000001474	Timm17b,Fundc1,Ndufb9,Ndufa4,Cox6c,Uqcc2,Uqcrq,Immp2l,Smdt1,,Chchd6,Ndufa6,Ndufb11,,Timm13,Rps3,,Ndufb8,Uqcrh
GO:CC	cytosolic small ribosomal subunit	GO:0022627	0.00280271	18	5	15.919	ENSMOCG00000019112,ENSMOCG00000017681,ENSMOCG00000007699,ENSMOCG00000005011,ENSMOCG00000003481	,Rps29,Rps3,,
GO:CC	mitochondrion	GO:0005739	0.00369982	1038	38	2.098	ENSMOCG00000022541,ENSMOCG00000022137,ENSMOCG00000022023,ENSMOCG00000021982,ENSMOCG00000021704,ENSMOCG00000021318,ENSMOCG00000021263,ENSMOCG00000020094,ENSMOCG00000019628,ENSMOCG00000019417,ENSMOCG00000019113,ENSMOCG00000018275,ENSMOCG00000017726,ENSMOCG00000017428,ENSMOCG00000017182,ENSMOCG00000017149,ENSMOCG00000016120,ENSMOCG00000015371,ENSMOCG00000015176,ENSMOCG00000014679,ENSMOCG00000014629,…	Nfu1,Timm17b,Fundc1,Ndufb9,Ndufa4,Cox6c,Sod2,Uqcc2,Uqcrq,Prodh,Mrps23,Immp2l,Smdt1,Dguok,Tst,Fam124b,,Cox6b1,Bag5,Chchd6,Ndufa6,Ndufb11,Supv3l1,Msrb3,,Timm13,Endog,Cox14,Rps3,,Mmut,Ndufb8,Tert,Uqcrh,,Adhfe1,Hspa5,
GO:CC	mitochondrial envelope	GO:0005740	0.00895169	374	19	2.91139	ENSMOCG00000022137,ENSMOCG00000022023,ENSMOCG00000021982,ENSMOCG00000021704,ENSMOCG00000021318,ENSMOCG00000020094,ENSMOCG00000019628,ENSMOCG00000018275,ENSMOCG00000017726,ENSMOCG00000016120,ENSMOCG00000014679,ENSMOCG00000014629,ENSMOCG00000013805,ENSMOCG00000013191,ENSMOCG00000010859,ENSMOCG00000007699,ENSMOCG00000006758,ENSMOCG00000003247,ENSMOCG00000001474	Timm17b,Fundc1,Ndufb9,Ndufa4,Cox6c,Uqcc2,Uqcrq,Immp2l,Smdt1,,Chchd6,Ndufa6,Ndufb11,,Timm13,Rps3,,Ndufb8,Uqcrh
GO:CC	intracellular anatomical structure	GO:0005622	0.0122091	11166	234	1.20098	ENSMOCG00000022955,ENSMOCG00000022542,ENSMOCG00000022541,ENSMOCG00000022453,ENSMOCG00000022417,ENSMOCG00000022408,ENSMOCG00000022342,ENSMOCG00000022234,ENSMOCG00000022137,ENSMOCG00000022105,ENSMOCG00000022044,ENSMOCG00000022023,ENSMOCG00000021982,ENSMOCG00000021907,ENSMOCG00000021872,ENSMOCG00000021721,ENSMOCG00000021704,ENSMOCG00000021507,ENSMOCG00000021318,ENSMOCG00000021280,ENSMOCG00000021274,…	Mvd,Dclk3,Nfu1,Arhgap33,,Rps19,Luc7l,Serp2,Timm17b,Rpl23a,Clk4,Fundc1,Ndufb9,Myo18b,Zfp516,Nod2,Ndufa4,Ppp1r15b,Cox6c,Myo16,Umod,Sod2,Polr2l,,,,Nab2,Zbtb11,,Fbxw8,Casp9,S100b,Bcr,,Micall2,Uqcc2,Insig1,Tox3,,S1pr1,Uqcrq,Cdk5rap3,Prodh,AU021092,Mrps23,,Utp25,,Npas4,Sertad1,,Scn5a,Slc30a10,Hopx,Immp2l,Creb3l2,Tesk2,Rac3,Dr1,Spg21,Srf,Tesk1,Drc3,Smdt1,Rps29,Axin2,Stk25,Alb,Nt5c2,,Ccdc117,Dguok,Vps8,B…
GO:CC	NADH dehydrogenase complex	GO:0030964	0.0136266	39	6	8.81669	ENSMOCG00000021982,ENSMOCG00000021704,ENSMOCG00000016120,ENSMOCG00000014629,ENSMOCG00000013805,ENSMOCG00000003247	Ndufb9,Ndufa4,,Ndufa6,Ndufb11,Ndufb8
GO:CC	respiratory chain complex I	GO:0045271	0.0136266	39	6	8.81669	ENSMOCG00000021982,ENSMOCG00000021704,ENSMOCG00000016120,ENSMOCG00000014629,ENSMOCG00000013805,ENSMOCG00000003247	Ndufb9,Ndufa4,,Ndufa6,Ndufb11,Ndufb8
GO:CC	mitochondrial respiratory chain complex I	GO:0005747	0.0136266	39	6	8.81669	ENSMOCG00000021982,ENSMOCG00000021704,ENSMOCG00000016120,ENSMOCG00000014629,ENSMOCG00000013805,ENSMOCG00000003247	Ndufb9,Ndufa4,,Ndufa6,Ndufb11,Ndufb8
GO:CC	transporter complex	GO:1990351	0.0202349	268	15	3.20756	ENSMOCG00000021982,ENSMOCG00000021704,ENSMOCG00000021569,ENSMOCG00000019628,ENSMOCG00000018512,ENSMOCG00000017726,ENSMOCG00000016120,ENSMOCG00000014629,ENSMOCG00000013805,ENSMOCG00000010859,ENSMOCG00000004941,ENSMOCG00000003565,ENSMOCG00000003247,ENSMOCG00000002049,ENSMOCG00000001474	Ndufb9,Ndufa4,Hcn2,Uqcrq,Scn5a,Smdt1,,Ndufa6,Ndufb11,Timm13,Scn2b,Glra3,Ndufb8,Kcns1,Uqcrh
GO:CC	respiratory chain complex IV	GO:0045277	0.023204	27	5	10.6127	ENSMOCG00000021704,ENSMOCG00000021318,ENSMOCG00000015371,ENSMOCG00000013191,ENSMOCG00000006758	Ndufa4,Cox6c,Cox6b1,,
GO:CC	cytoplasm	GO:0005737	0.0269614	6670	151	1.29739	ENSMOCG00000022955,ENSMOCG00000022542,ENSMOCG00000022541,ENSMOCG00000022453,ENSMOCG00000022234,ENSMOCG00000022137,ENSMOCG00000022105,ENSMOCG00000022023,ENSMOCG00000021982,ENSMOCG00000021907,ENSMOCG00000021721,ENSMOCG00000021704,ENSMOCG00000021507,ENSMOCG00000021318,ENSMOCG00000021274,ENSMOCG00000021263,ENSMOCG00000021052,ENSMOCG00000020834,ENSMOCG00000020577,ENSMOCG00000020447,ENSMOCG00000020323,…	Mvd,Dclk3,Nfu1,Arhgap33,Serp2,Timm17b,Rpl23a,Fundc1,Ndufb9,Myo18b,Nod2,Ndufa4,Ppp1r15b,Cox6c,Umod,Sod2,,,,Fbxw8,Casp9,S100b,Bcr,Micall2,Uqcc2,Insig1,Tox3,Uqcrq,Cdk5rap3,Prodh,AU021092,Mrps23,,Sertad1,Scn5a,Slc30a10,Immp2l,Creb3l2,Rac3,Spg21,Srf,Tesk1,Drc3,Smdt1,Rps29,Axin2,Stk25,Alb,Nt5c2,Dguok,Vps8,B4galt3,DRD1A,Tst,Fam124b,Cib2,Gucy2e,,Cox6b1,Bag5,Aldh3a1,Chchd6,Ndufa6,Nedd9,Pgap3,Senp7,Arc,,Nd…
GO:CC	transmembrane transporter complex	GO:1902495	0.037538	252	14	3.1838	ENSMOCG00000021982,ENSMOCG00000021704,ENSMOCG00000021569,ENSMOCG00000019628,ENSMOCG00000018512,ENSMOCG00000017726,ENSMOCG00000016120,ENSMOCG00000014629,ENSMOCG00000013805,ENSMOCG00000004941,ENSMOCG00000003565,ENSMOCG00000003247,ENSMOCG00000002049,ENSMOCG00000001474	Ndufb9,Ndufa4,Hcn2,Uqcrq,Scn5a,Smdt1,,Ndufa6,Ndufb11,Scn2b,Glra3,Ndufb8,Kcns1,Uqcrh
GO:CC	oxidoreductase complex	GO:1990204	0.0381491	88	8	5.20986	ENSMOCG00000021982,ENSMOCG00000021704,ENSMOCG00000019628,ENSMOCG00000016120,ENSMOCG00000014629,ENSMOCG00000013805,ENSMOCG00000003247,ENSMOCG00000001474	Ndufb9,Ndufa4,Uqcrq,,Ndufa6,Ndufb11,Ndufb8,Uqcrh
HP	Thrombocytosis	HP:0001894	0.00401401	51	8	8.98956	ENSMOCG00000020282,ENSMOCG00000017681,ENSMOCG00000014373,ENSMOCG00000005130,ENSMOCG00000005011,ENSMOCG00000003481,ENSMOCG00000003128,ENSMOCG00000000679	Bcr,Rps29,,Hmox1,,,Calr,Rpsa

## Sheet: Heatmap Cluster VI
Gene Ontology Category	Gene Ontology Term Name	Gene Ontology Term ID	Adj. Pvalue	Term Size	Intersection	Enrichment	Ensembl Gene IDs	Gene Symbols
GO:MF	protein binding	GO:0005515	1.93e-12	6707	279	1.49042	ENSMOCG00000022972,ENSMOCG00000022949,ENSMOCG00000022760,ENSMOCG00000022714,ENSMOCG00000022678,ENSMOCG00000022659,ENSMOCG00000022557,ENSMOCG00000022488,ENSMOCG00000022415,ENSMOCG00000022350,ENSMOCG00000022312,ENSMOCG00000022292,ENSMOCG00000022275,ENSMOCG00000022081,ENSMOCG00000022060,ENSMOCG00000021967,ENSMOCG00000021900,ENSMOCG00000021893,ENSMOCG00000021812,ENSMOCG00000021776,ENSMOCG00000021625,…	Wnt9a,Lrrc55,,Adgb,Epha10,Elfn1,Tppp3,Gpr139,Tgfb2,Acta2,Ltbp3,Tcf7l2,,Trpc4,Col1a1,Mvp,Kcng4,Osgin1,Lifr,Epha8,Lrrc58,Magi1,Mfrp,Trim66,Gstm2,Myh7b,Enkur,Cpz,Atad2,Oat,Lamb2,Thbs2,,Hcn4,Kank1,Iqgap3,Pdlim2,Rnf152,Lama3,Rhbdd3,Mylk,Nkain1,Id3,Rack1,Hif3a,Col14a1,Dnah8,Fgfr1,Pygl,Tnfrsf11b,Prkcd,Nkd1,Map3k5,1110017D15Rik,Timp2,Lgals3bp,Kitl,Myo1b,Itgb4,Epas1,Pacrg,Sema3e,Tmprss9,Foxp2,Cxadr,Sema3c…
GO:MF	molecular_function	GO:0003674	3.71e-12	15118	510	1.20868	ENSMOCG00000022972,ENSMOCG00000022949,ENSMOCG00000022775,ENSMOCG00000022760,ENSMOCG00000022714,ENSMOCG00000022678,ENSMOCG00000022659,ENSMOCG00000022557,ENSMOCG00000022488,ENSMOCG00000022464,ENSMOCG00000022415,ENSMOCG00000022350,ENSMOCG00000022312,ENSMOCG00000022292,ENSMOCG00000022275,ENSMOCG00000022163,ENSMOCG00000022081,ENSMOCG00000022079,ENSMOCG00000022060,ENSMOCG00000022054,ENSMOCG00000021968,…	Wnt9a,Lrrc55,Ntpcr,,Adgb,Epha10,Elfn1,Tppp3,Gpr139,Ebf3,Tgfb2,Acta2,Ltbp3,Tcf7l2,,Slc7a11,Trpc4,Klf15,Col1a1,Col4a6,,Mvp,Fxyd6,Snx22,Kcng4,Osgin1,Lifr,Epha8,,Denn2b,Lrrc58,Piezo2,Rasgef1b,Atp13a4,Sv2c,,Magi1,,Ston1,Slc8a3,Mfrp,Trim66,Rbm47,Gstm2,Myh7b,Enkur,Cpz,Itgb5,Zfp449,Ptgfr,Atad2,Slc17a6,Oat,Slc26a2,Lamb2,Thbs2,,Hcn4,Kank1,Iqgap3,Pdlim2,Zic3,Rnf152,Pskh1,Lama3,Zfp827,Rhbdd3,Mylk,Pnpla2,Slc1…
GO:MF	binding	GO:0005488	3.18e-09	11227	398	1.27014	ENSMOCG00000022972,ENSMOCG00000022949,ENSMOCG00000022760,ENSMOCG00000022714,ENSMOCG00000022678,ENSMOCG00000022659,ENSMOCG00000022557,ENSMOCG00000022488,ENSMOCG00000022464,ENSMOCG00000022415,ENSMOCG00000022350,ENSMOCG00000022312,ENSMOCG00000022292,ENSMOCG00000022275,ENSMOCG00000022081,ENSMOCG00000022079,ENSMOCG00000022060,ENSMOCG00000021968,ENSMOCG00000021967,ENSMOCG00000021921,ENSMOCG00000021900,…	Wnt9a,Lrrc55,,Adgb,Epha10,Elfn1,Tppp3,Gpr139,Ebf3,Tgfb2,Acta2,Ltbp3,Tcf7l2,,Trpc4,Klf15,Col1a1,,Mvp,Snx22,Kcng4,Osgin1,Lifr,Epha8,Lrrc58,Atp13a4,,Magi1,Mfrp,Trim66,Rbm47,Gstm2,Myh7b,Enkur,Cpz,Zfp449,Atad2,Oat,Lamb2,Thbs2,,Hcn4,Kank1,Iqgap3,Pdlim2,Zic3,Rnf152,Pskh1,Lama3,Zfp827,Rhbdd3,Mylk,Nkain1,Id3,Slc5a7,Galm,Rack1,Hif3a,Stab1,Col14a1,Man2b1,Fbn2,Dnah8,Fgfr1,Denr,Pygl,Tnfrsf11b,Prkcd,Nkd1,Map3k…
GO:MF	growth factor binding	GO:0019838	2.31173e-06	105	17	5.80087	ENSMOCG00000022312,ENSMOCG00000022060,ENSMOCG00000021812,ENSMOCG00000021776,ENSMOCG00000019256,ENSMOCG00000018829,ENSMOCG00000017948,ENSMOCG00000015635,ENSMOCG00000015096,ENSMOCG00000013655,ENSMOCG00000013288,ENSMOCG00000009504,ENSMOCG00000009350,ENSMOCG00000007489,ENSMOCG00000003939,ENSMOCG00000003217,ENSMOCG00000002459	Ltbp3,Col1a1,Lifr,Epha8,Fgfr1,Itgb4,Fgfr2,Col6a1,Col5a1,Fgfr3,Kl,Col1a2,Tgfbr3,Tsku,Wfikkn2,Igfbp5,Col3a1
GO:MF	transmembrane transporter activity	GO:0022857	6.65644e-05	906	54	2.1355	ENSMOCG00000022949,ENSMOCG00000022163,ENSMOCG00000022081,ENSMOCG00000021900,ENSMOCG00000021619,ENSMOCG00000021525,ENSMOCG00000021524,ENSMOCG00000021316,ENSMOCG00000020959,ENSMOCG00000020889,ENSMOCG00000020797,ENSMOCG00000020737,ENSMOCG00000020225,ENSMOCG00000019715,ENSMOCG00000019629,ENSMOCG00000017993,ENSMOCG00000016765,ENSMOCG00000016724,ENSMOCG00000016721,ENSMOCG00000016516,ENSMOCG00000016381,…	Lrrc55,Slc7a11,Trpc4,Kcng4,Piezo2,Atp13a4,Sv2c,Slc8a3,Slc17a6,Slc26a2,,Hcn4,Slc13a4,Slc5a7,Chrnb4,Lrrc8c,Slc16a2,Slc16a1,Slc4a11,Slc30a7,Slc39a6,Kcnq1,Kcnj12,Clcn5,Atp2a3,Ndufa13,Ano1,Trpv4,Slc39a12,Slc47a1,Slc22a8,Slc12a4,Kcnh8,Cd36,Slc22a3,Trpm3,Slc19a1,Chrna3,Slc6a13,Trpc7,Cftr,Cacna1g,Abcb1a,Chrna4,Slc20a2,Disp1,Slc4a2,Slc2a12,Atp2b4,Kcnu1,Kcnk3,Kcnh5,Kcnn3,Slc4a5
GO:MF	scavenger receptor activity	GO:0005044	0.000100622	43	10	8.33231	ENSMOCG00000019575,ENSMOCG00000019424,ENSMOCG00000018929,ENSMOCG00000015012,ENSMOCG00000014632,ENSMOCG00000013013,ENSMOCG00000011718,ENSMOCG00000011622,ENSMOCG00000010013,ENSMOCG00000001571	Scara5,Stab1,Lgals3bp,Endou,Colec12,Ssc5d,Loxl3,Ackr3,Cd36,Enpp2
GO:MF	transporter activity	GO:0005215	0.000148024	979	56	2.04946	ENSMOCG00000022949,ENSMOCG00000022163,ENSMOCG00000022081,ENSMOCG00000021900,ENSMOCG00000021619,ENSMOCG00000021525,ENSMOCG00000021524,ENSMOCG00000021316,ENSMOCG00000020959,ENSMOCG00000020889,ENSMOCG00000020797,ENSMOCG00000020737,ENSMOCG00000020225,ENSMOCG00000019715,ENSMOCG00000019629,ENSMOCG00000017993,ENSMOCG00000016765,ENSMOCG00000016724,ENSMOCG00000016721,ENSMOCG00000016516,ENSMOCG00000016381,…	Lrrc55,Slc7a11,Trpc4,Kcng4,Piezo2,Atp13a4,Sv2c,Slc8a3,Slc17a6,Slc26a2,,Hcn4,Slc13a4,Slc5a7,Chrnb4,Lrrc8c,Slc16a2,Slc16a1,Slc4a11,Slc30a7,Slc39a6,Kcnq1,Kcnj12,Clcn5,Atp2a3,Ndufa13,Pltp,Ano1,Trpv4,Slc39a12,Slc47a1,Slc22a8,Slc12a4,Kcnh8,Cd36,Slc22a3,Trpm3,Slc19a1,Chrna3,Slc6a13,Trpc7,Cftr,Cacna1g,Abcb1a,Chrna4,Slc20a2,Disp1,Slc4a2,Slc2a12,Atp2b4,Kcnu1,Kcnk3,Kcnh5,Kcnn3,Slc4a5,Plscr2
GO:MF	ion transmembrane transporter activity	GO:0015075	0.000151673	665	43	2.31676	ENSMOCG00000022949,ENSMOCG00000022081,ENSMOCG00000021900,ENSMOCG00000021619,ENSMOCG00000021525,ENSMOCG00000021316,ENSMOCG00000020889,ENSMOCG00000020737,ENSMOCG00000019715,ENSMOCG00000019629,ENSMOCG00000017993,ENSMOCG00000016724,ENSMOCG00000016721,ENSMOCG00000016516,ENSMOCG00000016381,ENSMOCG00000016089,ENSMOCG00000015789,ENSMOCG00000015506,ENSMOCG00000015145,ENSMOCG00000014655,ENSMOCG00000014298,…	Lrrc55,Trpc4,Kcng4,Piezo2,Atp13a4,Slc8a3,Slc26a2,Hcn4,Slc5a7,Chrnb4,Lrrc8c,Slc16a1,Slc4a11,Slc30a7,Slc39a6,Kcnq1,Kcnj12,Clcn5,Atp2a3,Ano1,Trpv4,Slc39a12,Slc47a1,Slc22a8,Slc12a4,Kcnh8,Cd36,Slc22a3,Trpm3,Slc19a1,Chrna3,Slc6a13,Trpc7,Cftr,Cacna1g,Chrna4,Slc4a2,Atp2b4,Kcnu1,Kcnk3,Kcnh5,Kcnn3,Slc4a5
GO:MF	extracellular matrix structural constituent	GO:0005201	0.000161494	35	9	9.21315	ENSMOCG00000022060,ENSMOCG00000022054,ENSMOCG00000019336,ENSMOCG00000016631,ENSMOCG00000015096,ENSMOCG00000009504,ENSMOCG00000008791,ENSMOCG00000004876,ENSMOCG00000002459	Col1a1,Col4a6,Fbn2,Fbn1,Col5a1,Col1a2,Fbln1,Col11a1,Col3a1
GO:MF	transmembrane receptor protein kinase activity	GO:0019199	0.000462005	62	11	6.35675	ENSMOCG00000022678,ENSMOCG00000021776,ENSMOCG00000019256,ENSMOCG00000017948,ENSMOCG00000017310,ENSMOCG00000013655,ENSMOCG00000012514,ENSMOCG00000009350,ENSMOCG00000007652,ENSMOCG00000007271,ENSMOCG00000003725	Epha10,Epha8,Fgfr1,Fgfr2,Tek,Fgfr3,Efemp1,Tgfbr3,Kit,Mst1r,Sostdc1
GO:MF	ion binding	GO:0043167	0.000562814	3360	138	1.47155	ENSMOCG00000022678,ENSMOCG00000022312,ENSMOCG00000022081,ENSMOCG00000021893,ENSMOCG00000021776,ENSMOCG00000021525,ENSMOCG00000021236,ENSMOCG00000021150,ENSMOCG00000021090,ENSMOCG00000020981,ENSMOCG00000020929,ENSMOCG00000020846,ENSMOCG00000020445,ENSMOCG00000020331,ENSMOCG00000019715,ENSMOCG00000019424,ENSMOCG00000019336,ENSMOCG00000019275,ENSMOCG00000019256,ENSMOCG00000019214,ENSMOCG00000019091,…	Epha10,Ltbp3,Trpc4,Osgin1,Epha8,Atp13a4,Trim66,Myh7b,Cpz,Atad2,Oat,Thbs2,Pskh1,Mylk,Slc5a7,Stab1,Fbn2,Dnah8,Fgfr1,Pygl,Prkcd,Nkd1,Map3k5,Prkg2,Timp2,Myo1b,Gnat1,Cyp2j6,Vat1l,Ada,Dstyk,Zfhx3,Anxa8,Fgfr2,Nr2f2,Heph,Notch2,Crb2,Aif1l,Efemp2,Tek,Mak,Cth,Kif13b,Fbn1,Cyp2f2,,Helz2,Cpxm2,Kcnq1,Fbln5,Dnah11,Aebp1,Dsg2,Efcab10,Lpar4,B4galt1,Mtrr,Calb2,Ficd,Ppt1,Nek7,Decr1,Ak8,Trim67,Atp2a3,Pltp,Hfm1,Acat1…
GO:MF	inorganic molecular entity transmembrane transporter activity	GO:0015318	0.000585002	582	38	2.33935	ENSMOCG00000022949,ENSMOCG00000022081,ENSMOCG00000021900,ENSMOCG00000021619,ENSMOCG00000021525,ENSMOCG00000021316,ENSMOCG00000020889,ENSMOCG00000020737,ENSMOCG00000019715,ENSMOCG00000019629,ENSMOCG00000017993,ENSMOCG00000016721,ENSMOCG00000016381,ENSMOCG00000016089,ENSMOCG00000015789,ENSMOCG00000015506,ENSMOCG00000015145,ENSMOCG00000014655,ENSMOCG00000014298,ENSMOCG00000013804,ENSMOCG00000011371,…	Lrrc55,Trpc4,Kcng4,Piezo2,Atp13a4,Slc8a3,Slc26a2,Hcn4,Slc5a7,Chrnb4,Lrrc8c,Slc4a11,Slc39a6,Kcnq1,Kcnj12,Clcn5,Atp2a3,Ano1,Trpv4,Slc39a12,Slc22a8,Slc12a4,Kcnh8,Trpm3,Chrna3,Slc6a13,Trpc7,Cftr,Cacna1g,Chrna4,Slc20a2,Slc4a2,Atp2b4,Kcnu1,Kcnk3,Kcnh5,Kcnn3,Slc4a5
GO:MF	calmodulin binding	GO:0005516	0.000642596	64	11	6.1581	ENSMOCG00000021111,ENSMOCG00000020658,ENSMOCG00000016357,ENSMOCG00000016089,ENSMOCG00000014298,ENSMOCG00000011957,ENSMOCG00000008969,ENSMOCG00000003184,ENSMOCG00000003068,ENSMOCG00000001360,ENSMOCG00000000459	Enkur,Iqgap3,,Kcnq1,Trpv4,Marcks,Iqgap1,Iqcg,Plcb3,Atp2b4,Kcnn3
GO:MF	transmembrane receptor protein tyrosine kinase activity	GO:0004714	0.00191599	46	9	7.01001	ENSMOCG00000022678,ENSMOCG00000021776,ENSMOCG00000019256,ENSMOCG00000017948,ENSMOCG00000017310,ENSMOCG00000013655,ENSMOCG00000012514,ENSMOCG00000007652,ENSMOCG00000007271	Epha10,Epha8,Fgfr1,Fgfr2,Tek,Fgfr3,Efemp1,Kit,Mst1r
GO:MF	platelet-derived growth factor binding	GO:0048407	0.00301845	11	5	16.2859	ENSMOCG00000022060,ENSMOCG00000015635,ENSMOCG00000015096,ENSMOCG00000009504,ENSMOCG00000002459	Col1a1,Col6a1,Col5a1,Col1a2,Col3a1
GO:MF	cargo receptor activity	GO:0038024	0.00406019	63	10	5.68713	ENSMOCG00000019575,ENSMOCG00000019424,ENSMOCG00000018929,ENSMOCG00000015012,ENSMOCG00000014632,ENSMOCG00000013013,ENSMOCG00000011718,ENSMOCG00000011622,ENSMOCG00000010013,ENSMOCG00000001571	Scara5,Stab1,Lgals3bp,Endou,Colec12,Ssc5d,Loxl3,Ackr3,Cd36,Enpp2
GO:MF	calcium ion binding	GO:0005509	0.00750169	577	35	2.17333	ENSMOCG00000022312,ENSMOCG00000021893,ENSMOCG00000020846,ENSMOCG00000019424,ENSMOCG00000019336,ENSMOCG00000019054,ENSMOCG00000017966,ENSMOCG00000017629,ENSMOCG00000017592,ENSMOCG00000017527,ENSMOCG00000017409,ENSMOCG00000016631,ENSMOCG00000016357,ENSMOCG00000015990,ENSMOCG00000015887,ENSMOCG00000015759,ENSMOCG00000015513,ENSMOCG00000014455,ENSMOCG00000014197,ENSMOCG00000012514,ENSMOCG00000008969,…	Ltbp3,Osgin1,Thbs2,Stab1,Fbn2,Nkd1,Anxa8,Notch2,Crb2,Aif1l,Efemp2,Fbn1,,Fbln5,Dsg2,Efcab10,Calb2,Nid1,Sparc,Efemp1,Iqgap1,Hspg2,Fbln1,Smoc2,Pros1,Tbc1d9,Fat2,Thbd,Cdhr4,Plcb3,Scube1,Plcb4,Enpp2,Notch3,Scube2
GO:MF	active transmembrane transporter activity	GO:0022804	0.0119581	250	20	2.86631	ENSMOCG00000021525,ENSMOCG00000021316,ENSMOCG00000020889,ENSMOCG00000019715,ENSMOCG00000016765,ENSMOCG00000016721,ENSMOCG00000015145,ENSMOCG00000015070,ENSMOCG00000013787,ENSMOCG00000011371,ENSMOCG00000011067,ENSMOCG00000009699,ENSMOCG00000008838,ENSMOCG00000007760,ENSMOCG00000007371,ENSMOCG00000004940,ENSMOCG00000003842,ENSMOCG00000003131,ENSMOCG00000001360,ENSMOCG00000000367	Atp13a4,Slc8a3,Slc26a2,Slc5a7,Slc16a2,Slc4a11,Atp2a3,Ndufa13,Slc47a1,Slc22a8,Slc12a4,Slc22a3,Slc19a1,Slc6a13,Cftr,Abcb1a,Slc20a2,Slc4a2,Atp2b4,Slc4a5
GO:MF	signaling receptor activity	GO:0038023	0.0136639	1085	54	1.78319	ENSMOCG00000022678,ENSMOCG00000022488,ENSMOCG00000021812,ENSMOCG00000021776,ENSMOCG00000021055,ENSMOCG00000020982,ENSMOCG00000019712,ENSMOCG00000019629,ENSMOCG00000019256,ENSMOCG00000018730,ENSMOCG00000018676,ENSMOCG00000018080,ENSMOCG00000017948,ENSMOCG00000017767,ENSMOCG00000017629,ENSMOCG00000017310,ENSMOCG00000017156,ENSMOCG00000015702,ENSMOCG00000015550,ENSMOCG00000014632,ENSMOCG00000014298,…	Epha10,Gpr139,Lifr,Epha8,Itgb5,Ptgfr,Crhr2,Chrnb4,Fgfr1,Sstr1,,Pth1r,Fgfr2,Nr2f2,Notch2,Tek,,Lpar4,,Colec12,Trpv4,Tnfrsf1a,Fgfr3,Il17rd,Efemp1,Gfra1,Gpr88,Ackr3,Lrp5,Gpr151,Tacr3,Cd36,Kiss1r,Tgfbr3,Adra1b,Chrna3,Fzd10,Kit,Gpr52,Mst1r,Fzd7,P2ry14,Fzd2,Chrna4,Thbd,Ctsh,Sostdc1,Gabbr1,Adgra2,Htr2c,Gpr153,Ednrb,Notch3,Gpr4
GO:MF	molecular transducer activity	GO:0060089	0.0136639	1085	54	1.78319	ENSMOCG00000022678,ENSMOCG00000022488,ENSMOCG00000021812,ENSMOCG00000021776,ENSMOCG00000021055,ENSMOCG00000020982,ENSMOCG00000019712,ENSMOCG00000019629,ENSMOCG00000019256,ENSMOCG00000018730,ENSMOCG00000018676,ENSMOCG00000018080,ENSMOCG00000017948,ENSMOCG00000017767,ENSMOCG00000017629,ENSMOCG00000017310,ENSMOCG00000017156,ENSMOCG00000015702,ENSMOCG00000015550,ENSMOCG00000014632,ENSMOCG00000014298,…	Epha10,Gpr139,Lifr,Epha8,Itgb5,Ptgfr,Crhr2,Chrnb4,Fgfr1,Sstr1,,Pth1r,Fgfr2,Nr2f2,Notch2,Tek,,Lpar4,,Colec12,Trpv4,Tnfrsf1a,Fgfr3,Il17rd,Efemp1,Gfra1,Gpr88,Ackr3,Lrp5,Gpr151,Tacr3,Cd36,Kiss1r,Tgfbr3,Adra1b,Chrna3,Fzd10,Kit,Gpr52,Mst1r,Fzd7,P2ry14,Fzd2,Chrna4,Thbd,Ctsh,Sostdc1,Gabbr1,Adgra2,Htr2c,Gpr153,Ednrb,Notch3,Gpr4
GO:MF	peptidase activator activity involved in apoptotic process	GO:0016505	0.0173352	8	4	17.9145	ENSMOCG00000019569,ENSMOCG00000015145,ENSMOCG00000014577,ENSMOCG00000004510	Rack1,Atp2a3,Ctsc,Ctsh
GO:MF	Wnt-protein binding	GO:0017147	0.0182232	24	6	8.95723	ENSMOCG00000014116,ENSMOCG00000011074,ENSMOCG00000009393,ENSMOCG00000007918,ENSMOCG00000006556,ENSMOCG00000001757	Sfrp1,Lrp5,Apcdd1,Fzd10,Fzd7,Frzb
GO:MF	protein-containing complex binding	GO:0044877	0.0259658	714	39	1.95704	ENSMOCG00000021150,ENSMOCG00000020853,ENSMOCG00000020399,ENSMOCG00000019569,ENSMOCG00000019424,ENSMOCG00000018855,ENSMOCG00000018714,ENSMOCG00000018027,ENSMOCG00000017704,ENSMOCG00000017592,ENSMOCG00000017527,ENSMOCG00000016826,ENSMOCG00000016631,ENSMOCG00000016072,ENSMOCG00000015924,ENSMOCG00000015635,ENSMOCG00000015514,ENSMOCG00000015186,ENSMOCG00000015057,ENSMOCG00000014763,ENSMOCG00000014632,…	Myh7b,Lamb2,Zfp827,Rack1,Stab1,Myo1b,Gnat1,Derl1,Tln1,Crb2,Aif1l,Irs4,Fbn1,P4hb,Aebp1,Col6a1,Serpinh1,C1qtnf1,Pltp,Myh7,Colec12,Nid1,Evpl,Sparc,Ajuba,Plpp3,Svil,Marcks,Cd36,Fbln1,Cftr,Col6a2,Zfp185,Col3a1,Zc3h12a,Emp2,Igf2,Lox,Myh11
GO:MF	fibroblast growth factor receptor activity	GO:0005007	0.0381846	4	3	26.8717	ENSMOCG00000019256,ENSMOCG00000017948,ENSMOCG00000013655	Fgfr1,Fgfr2,Fgfr3
GO:MF	secondary active transmembrane transporter activity	GO:0015291	0.038368	132	13	3.52861	ENSMOCG00000021316,ENSMOCG00000020889,ENSMOCG00000019715,ENSMOCG00000016765,ENSMOCG00000016721,ENSMOCG00000013787,ENSMOCG00000011371,ENSMOCG00000011067,ENSMOCG00000008838,ENSMOCG00000007760,ENSMOCG00000003842,ENSMOCG00000003131,ENSMOCG00000000367	Slc8a3,Slc26a2,Slc5a7,Slc16a2,Slc4a11,Slc47a1,Slc22a8,Slc12a4,Slc19a1,Slc6a13,Slc20a2,Slc4a2,Slc4a5
GO:MF	ion channel activity	GO:0005216	0.0394904	361	24	2.38198	ENSMOCG00000022949,ENSMOCG00000022081,ENSMOCG00000021900,ENSMOCG00000021619,ENSMOCG00000020737,ENSMOCG00000019629,ENSMOCG00000017993,ENSMOCG00000016721,ENSMOCG00000016089,ENSMOCG00000015789,ENSMOCG00000015506,ENSMOCG00000014655,ENSMOCG00000014298,ENSMOCG00000010702,ENSMOCG00000009338,ENSMOCG00000008067,ENSMOCG00000007497,ENSMOCG00000007371,ENSMOCG00000006187,ENSMOCG00000004769,ENSMOCG00000000959,…	Lrrc55,Trpc4,Kcng4,Piezo2,Hcn4,Chrnb4,Lrrc8c,Slc4a11,Kcnq1,Kcnj12,Clcn5,Ano1,Trpv4,Kcnh8,Trpm3,Chrna3,Trpc7,Cftr,Cacna1g,Chrna4,Kcnu1,Kcnk3,Kcnh5,Kcnn3
GO:MF	collagen binding	GO:0005518	0.0404304	52	8	5.51214	ENSMOCG00000015924,ENSMOCG00000015635,ENSMOCG00000015514,ENSMOCG00000015186,ENSMOCG00000014455,ENSMOCG00000014197,ENSMOCG00000007120,ENSMOCG00000001454	Aebp1,Col6a1,Serpinh1,C1qtnf1,Nid1,Sparc,Col6a2,Lox
GO:MF	identical protein binding	GO:0042802	0.0436709	1443	65	1.61392	ENSMOCG00000022488,ENSMOCG00000022415,ENSMOCG00000022060,ENSMOCG00000021967,ENSMOCG00000021165,ENSMOCG00000020929,ENSMOCG00000020737,ENSMOCG00000019569,ENSMOCG00000019256,ENSMOCG00000019214,ENSMOCG00000019021,ENSMOCG00000018674,ENSMOCG00000018080,ENSMOCG00000018027,ENSMOCG00000017948,ENSMOCG00000017815,ENSMOCG00000017767,ENSMOCG00000017409,ENSMOCG00000017310,ENSMOCG00000017259,ENSMOCG00000016949,…	Gpr139,Tgfb2,Col1a1,Mvp,Gstm2,Oat,Hcn4,Rack1,Fgfr1,Pygl,Map3k5,Foxp2,Pth1r,Derl1,Fgfr2,Fbp2,Nr2f2,Efemp2,Tek,Zfp618,Cth,Fbn1,Des,Fbln5,Clcn5,Ficd,Decr1,C1qtnf1,Angpt1,Smad6,Trpv4,Syt9,Sfrp1,Rbpms,Hacl1,Grhpr,Fgfr3,Rap1gap,Paxx,Pon3,Bhlhb9,Flnb,Cldn1,Marcks,Rab3il1,Gpr151,Xdh,Col1a2,Apcdd1,Cavin1,Fbln1,Kit,Tenm1,Tnfaip3,Olfml2a,Msi2,Als2cl,Htr2c,Scube1,Ttr,Cldn2,Smim1,H13,Notch3,Tmem192
GO:MF	cation transmembrane transporter activity	GO:0008324	0.0447585	506	30	2.12424	ENSMOCG00000022949,ENSMOCG00000022081,ENSMOCG00000021900,ENSMOCG00000021525,ENSMOCG00000021316,ENSMOCG00000020737,ENSMOCG00000019715,ENSMOCG00000019629,ENSMOCG00000016721,ENSMOCG00000016516,ENSMOCG00000016381,ENSMOCG00000016089,ENSMOCG00000015789,ENSMOCG00000015145,ENSMOCG00000014655,ENSMOCG00000014298,ENSMOCG00000013804,ENSMOCG00000013787,ENSMOCG00000011067,ENSMOCG00000010702,ENSMOCG00000009699,…	Lrrc55,Trpc4,Kcng4,Atp13a4,Slc8a3,Hcn4,Slc5a7,Chrnb4,Slc4a11,Slc30a7,Slc39a6,Kcnq1,Kcnj12,Atp2a3,Ano1,Trpv4,Slc39a12,Slc47a1,Slc12a4,Kcnh8,Slc22a3,Trpm3,Chrna3,Slc6a13,Trpc7,Cacna1g,Atp2b4,Kcnk3,Kcnh5,Kcnn3
GO:MF	NADPH binding	GO:0070402	0.0497322	10	4	14.3316	ENSMOCG00000015617,ENSMOCG00000015275,ENSMOCG00000013657,ENSMOCG00000008012	Mtrr,Decr1,Grhpr,Hmgcr
GO:BP	multicellular organismal process	GO:0032501	1.02e-24	4765	253	1.90235	ENSMOCG00000022972,ENSMOCG00000022934,ENSMOCG00000022557,ENSMOCG00000022415,ENSMOCG00000022350,ENSMOCG00000022312,ENSMOCG00000022292,ENSMOCG00000022163,ENSMOCG00000022081,ENSMOCG00000022079,ENSMOCG00000022060,ENSMOCG00000021776,ENSMOCG00000021604,ENSMOCG00000021487,ENSMOCG00000021377,ENSMOCG00000021316,ENSMOCG00000021315,ENSMOCG00000021170,ENSMOCG00000021111,ENSMOCG00000021055,ENSMOCG00000021000,…	Wnt9a,Drc1,Tppp3,Tgfb2,Acta2,Ltbp3,Tcf7l2,Slc7a11,Trpc4,Klf15,Col1a1,Epha8,Tmem100,Gpr149,,Slc8a3,Mfrp,Rbm47,Enkur,Itgb5,Zfp449,Slc26a2,Lamb2,Thbs2,Pkhd1l1,Hcn4,Kank1,Iqgap3,Zic3,Itga8,Pskh1,Lama3,Rhbdd3,Mylk,Id3,Slc5a7,Tmem98,Chrnb4,Stab1,Gpc3,Cfap65,Man2b1,Fbn2,Cdc14a,Fgfr1,Tnfrsf11b,Prkcd,Drc7,Kitl,Itgb4,Man2a1,Epas1,Gnat1,Pacrg,Sema3e,Foxp2,Shox2,Niban2,Cxadr,Ada,Ccdc39,Tmem107,Lhx9,Sema3c,Va…
GO:BP	signaling	GO:0023052	2.5e-22	4279	230	1.92584	ENSMOCG00000022972,ENSMOCG00000022678,ENSMOCG00000022488,ENSMOCG00000022415,ENSMOCG00000022312,ENSMOCG00000022292,ENSMOCG00000022275,ENSMOCG00000022163,ENSMOCG00000022079,ENSMOCG00000022060,ENSMOCG00000022054,ENSMOCG00000021967,ENSMOCG00000021812,ENSMOCG00000021776,ENSMOCG00000021604,ENSMOCG00000021595,ENSMOCG00000021524,ENSMOCG00000021349,ENSMOCG00000021316,ENSMOCG00000021055,ENSMOCG00000020982,…	Wnt9a,Epha10,Gpr139,Tgfb2,Ltbp3,Tcf7l2,,Slc7a11,Klf15,Col1a1,Col4a6,Mvp,Lifr,Epha8,Tmem100,Rasgef1b,Sv2c,Ston1,Slc8a3,Itgb5,Ptgfr,Hcn4,Kank1,Iqgap3,Itga8,Rnf152,,Rhbdd3,Slc5a7,Crhr2,Chrnb4,Rack1,Stab1,Gpc3,Fbn2,Fgfr1,Tnfrsf11b,Prkcd,Nkd1,Map3k5,Kitl,Itgb4,Sstr1,Gnat1,Sema3e,,Shox2,Niban2,Cxadr,Ada,Sema3c,Dstyk,Pth1r,Prr5,Derl1,Fgfr2,Lef1,Wnt6,Tns1,Pnoc,Tln1,Notch2,Crb2,Ifitm3,Prdm16,Tek,Pih1d1,Ct…
GO:BP	tissue development	GO:0009888	4.85e-22	1404	114	2.90919	ENSMOCG00000022557,ENSMOCG00000022415,ENSMOCG00000022350,ENSMOCG00000022312,ENSMOCG00000022292,ENSMOCG00000022079,ENSMOCG00000022060,ENSMOCG00000021604,ENSMOCG00000021055,ENSMOCG00000020853,ENSMOCG00000020658,ENSMOCG00000020544,ENSMOCG00000020514,ENSMOCG00000020402,ENSMOCG00000020331,ENSMOCG00000019889,ENSMOCG00000019423,ENSMOCG00000019336,ENSMOCG00000019256,ENSMOCG00000019054,ENSMOCG00000018911,…	Tppp3,Tgfb2,Acta2,Ltbp3,Tcf7l2,Klf15,Col1a1,Tmem100,Itgb5,Lamb2,Iqgap3,Zic3,Itga8,Lama3,Mylk,Id3,Gpc3,Fbn2,Fgfr1,Nkd1,Kitl,Itgb4,Sema3e,Shox2,Cxadr,Ada,Ccdc39,Tmem107,Sema3c,Pth1r,Lef1,Wnt6,Nr2f2,Zfp750,Notch2,Crb2,Foxj1,Pih1d1,Clic4,Bmp7,Kcnq1,Dsg2,Aldh1a2,B4galt1,Col6a1,Serpinh1,Gdf11,Bnc2,Col5a1,Myh7,Itga7,Smad6,Lbh,Cited2,Trpv4,Pbxip1,Nrg1,Evpl,Ajuba,Sfrp1,Slitrk6,Eya2,Tnfrsf1a,Kl,Il17rd,Svil…
GO:BP	cell communication	GO:0007154	5.31e-22	4330	231	1.91143	ENSMOCG00000022972,ENSMOCG00000022678,ENSMOCG00000022488,ENSMOCG00000022415,ENSMOCG00000022312,ENSMOCG00000022292,ENSMOCG00000022275,ENSMOCG00000022163,ENSMOCG00000022079,ENSMOCG00000022060,ENSMOCG00000022054,ENSMOCG00000021967,ENSMOCG00000021812,ENSMOCG00000021776,ENSMOCG00000021604,ENSMOCG00000021595,ENSMOCG00000021524,ENSMOCG00000021349,ENSMOCG00000021316,ENSMOCG00000021055,ENSMOCG00000020982,…	Wnt9a,Epha10,Gpr139,Tgfb2,Ltbp3,Tcf7l2,,Slc7a11,Klf15,Col1a1,Col4a6,Mvp,Lifr,Epha8,Tmem100,Rasgef1b,Sv2c,Ston1,Slc8a3,Itgb5,Ptgfr,Hcn4,Kank1,Iqgap3,Itga8,Rnf152,,Rhbdd3,Slc5a7,Crhr2,Chrnb4,Rack1,Stab1,Gpc3,Fbn2,Fgfr1,Tnfrsf11b,Prkcd,Nkd1,Map3k5,Kitl,Itgb4,Sstr1,Gnat1,Sema3e,,Shox2,Niban2,Cxadr,Ada,Sema3c,Dstyk,Pth1r,Prr5,Derl1,Fgfr2,Lef1,Wnt6,Tns1,Pnoc,Tln1,Notch2,Crb2,Ifitm3,Prdm16,Tek,Pih1d1,Ct…
GO:BP	anatomical structure morphogenesis	GO:0009653	4.16e-21	1930	136	2.52473	ENSMOCG00000022415,ENSMOCG00000022312,ENSMOCG00000022060,ENSMOCG00000021776,ENSMOCG00000021604,ENSMOCG00000021315,ENSMOCG00000021055,ENSMOCG00000020853,ENSMOCG00000020846,ENSMOCG00000020725,ENSMOCG00000020544,ENSMOCG00000020514,ENSMOCG00000020402,ENSMOCG00000020331,ENSMOCG00000019889,ENSMOCG00000019424,ENSMOCG00000019423,ENSMOCG00000019336,ENSMOCG00000019162,ENSMOCG00000019054,ENSMOCG00000018829,…	Tgfb2,Ltbp3,Col1a1,Epha8,Tmem100,Mfrp,Itgb5,Lamb2,Thbs2,Kank1,Zic3,Itga8,Lama3,Mylk,Id3,Stab1,Gpc3,Fbn2,Tnfrsf11b,Nkd1,Itgb4,Man2a1,Epas1,Gnat1,Sema3e,Shox2,Ada,Ccdc39,Tmem107,Lhx9,Sema3c,Fgfr2,Lef1,Wnt6,Nr2f2,Notch2,Crb2,Foxj1,Tek,Kif13b,Clic4,Fbn1,Bmp7,Kcnq1,P4hb,Dnah11,Aldh1a2,B4galt1,Col6a1,Serpinh1,Gdf11,Angpt1,Col5a1,Myh7,Itga7,Smad6,Cited2,Trpv4,Nrg1,Sparc,Otx1,Ajuba,Sfrp1,Slitrk6,Tnfrsf1a…
GO:BP	anatomical structure development	GO:0048856	5.95e-21	3984	216	1.94253	ENSMOCG00000022972,ENSMOCG00000022934,ENSMOCG00000022557,ENSMOCG00000022415,ENSMOCG00000022350,ENSMOCG00000022312,ENSMOCG00000022292,ENSMOCG00000022163,ENSMOCG00000022081,ENSMOCG00000022079,ENSMOCG00000022060,ENSMOCG00000021776,ENSMOCG00000021604,ENSMOCG00000021487,ENSMOCG00000021316,ENSMOCG00000021315,ENSMOCG00000021170,ENSMOCG00000021111,ENSMOCG00000021055,ENSMOCG00000020853,ENSMOCG00000020846,…	Wnt9a,Drc1,Tppp3,Tgfb2,Acta2,Ltbp3,Tcf7l2,Slc7a11,Trpc4,Klf15,Col1a1,Epha8,Tmem100,Gpr149,Slc8a3,Mfrp,Rbm47,Enkur,Itgb5,Lamb2,Thbs2,Kank1,Iqgap3,Zic3,Itga8,Pskh1,Lama3,Rhbdd3,Mylk,Id3,Slc5a7,Tmem98,Stab1,Gpc3,Cfap65,Fbn2,Fgfr1,Tnfrsf11b,Drc7,Nkd1,Map3k5,Kitl,Itgb4,Man2a1,Epas1,Gnat1,Pacrg,Sema3e,Foxp2,Shox2,Cxadr,Ada,Ccdc39,Tmem107,Lhx9,Sema3c,Vangl1,Pth1r,Fgfr2,Lef1,Wnt6,Nr2f2,Zfp750,Notch2,Crb2…
GO:BP	developmental process	GO:0032502	4.75e-20	4244	223	1.88262	ENSMOCG00000022972,ENSMOCG00000022934,ENSMOCG00000022557,ENSMOCG00000022415,ENSMOCG00000022350,ENSMOCG00000022312,ENSMOCG00000022292,ENSMOCG00000022163,ENSMOCG00000022081,ENSMOCG00000022079,ENSMOCG00000022060,ENSMOCG00000021776,ENSMOCG00000021604,ENSMOCG00000021487,ENSMOCG00000021316,ENSMOCG00000021315,ENSMOCG00000021170,ENSMOCG00000021111,ENSMOCG00000021055,ENSMOCG00000021000,ENSMOCG00000020853,…	Wnt9a,Drc1,Tppp3,Tgfb2,Acta2,Ltbp3,Tcf7l2,Slc7a11,Trpc4,Klf15,Col1a1,Epha8,Tmem100,Gpr149,Slc8a3,Mfrp,Rbm47,Enkur,Itgb5,Zfp449,Lamb2,Thbs2,Kank1,Iqgap3,Zic3,Itga8,Pskh1,Lama3,Rhbdd3,Mylk,Id3,Slc5a7,Tmem98,Stab1,Gpc3,Cfap65,Fbn2,Fgfr1,Tnfrsf11b,Drc7,Nkd1,Map3k5,Kitl,Itgb4,Man2a1,Epas1,Gnat1,Pacrg,Sema3e,Foxp2,Shox2,Cxadr,Ada,Ccdc39,Tmem107,Lhx9,Sema3c,Vangl1,Pth1r,Lrrc8c,Fgfr2,Lef1,Wnt6,Nr2f2,Zfp7…
GO:BP	signal transduction	GO:0007165	9.67e-20	3930	211	1.92364	ENSMOCG00000022972,ENSMOCG00000022678,ENSMOCG00000022488,ENSMOCG00000022415,ENSMOCG00000022312,ENSMOCG00000022292,ENSMOCG00000022275,ENSMOCG00000022079,ENSMOCG00000022060,ENSMOCG00000022054,ENSMOCG00000021967,ENSMOCG00000021812,ENSMOCG00000021776,ENSMOCG00000021604,ENSMOCG00000021595,ENSMOCG00000021349,ENSMOCG00000021316,ENSMOCG00000021055,ENSMOCG00000020982,ENSMOCG00000020725,ENSMOCG00000020658,…	Wnt9a,Epha10,Gpr139,Tgfb2,Ltbp3,Tcf7l2,,Klf15,Col1a1,Col4a6,Mvp,Lifr,Epha8,Tmem100,Rasgef1b,Ston1,Slc8a3,Itgb5,Ptgfr,Kank1,Iqgap3,Itga8,Rnf152,,Rhbdd3,Crhr2,Chrnb4,Rack1,Gpc3,Fbn2,Fgfr1,Tnfrsf11b,Prkcd,Nkd1,Map3k5,Kitl,Itgb4,Sstr1,Gnat1,Sema3e,,Shox2,Ada,Sema3c,Dstyk,Pth1r,Prr5,Derl1,Fgfr2,Lef1,Wnt6,Tns1,Pnoc,Tln1,Notch2,Crb2,Ifitm3,Prdm16,Tek,Pih1d1,Cth,Btbd11,Irs4,Fbn1,Bmp7,,Kcnq1,P4hb,Cyba,Ald…
GO:BP	cell surface receptor signaling pathway	GO:0007166	1.62e-19	1729	124	2.56957	ENSMOCG00000022972,ENSMOCG00000022678,ENSMOCG00000022415,ENSMOCG00000022312,ENSMOCG00000022292,ENSMOCG00000022275,ENSMOCG00000022079,ENSMOCG00000022060,ENSMOCG00000022054,ENSMOCG00000021967,ENSMOCG00000021812,ENSMOCG00000021776,ENSMOCG00000021604,ENSMOCG00000021349,ENSMOCG00000021316,ENSMOCG00000021055,ENSMOCG00000020725,ENSMOCG00000020514,ENSMOCG00000019712,ENSMOCG00000019569,ENSMOCG00000019423,…	Wnt9a,Epha10,Tgfb2,Ltbp3,Tcf7l2,,Klf15,Col1a1,Col4a6,Mvp,Lifr,Epha8,Tmem100,Ston1,Slc8a3,Itgb5,Kank1,Itga8,Crhr2,Rack1,Gpc3,Fbn2,Fgfr1,Prkcd,Nkd1,Kitl,Itgb4,Sstr1,Sema3e,Shox2,Ada,Sema3c,Dstyk,Pth1r,Fgfr2,Lef1,Wnt6,Tln1,Notch2,Crb2,Ifitm3,Prdm16,Tek,Btbd11,Irs4,Fbn1,Bmp7,,Zic1,Gdf11,Angpt1,Ndufa13,Grip2,Smad6,Cited2,Nxn,Pbxip1,Mdfic,Sfrp1,Rbpms,Eya2,Tnfrsf1a,Tmem131l,Fgfr3,Vav3,Tmem64,Usp29,Kl,Pl…
GO:BP	multicellular organism development	GO:0007275	1.17e-18	3349	187	2.0006	ENSMOCG00000022972,ENSMOCG00000022934,ENSMOCG00000022557,ENSMOCG00000022415,ENSMOCG00000022350,ENSMOCG00000022312,ENSMOCG00000022292,ENSMOCG00000022163,ENSMOCG00000022081,ENSMOCG00000022079,ENSMOCG00000022060,ENSMOCG00000021776,ENSMOCG00000021604,ENSMOCG00000021487,ENSMOCG00000021316,ENSMOCG00000021315,ENSMOCG00000021170,ENSMOCG00000021111,ENSMOCG00000021055,ENSMOCG00000020853,ENSMOCG00000020846,…	Wnt9a,Drc1,Tppp3,Tgfb2,Acta2,Ltbp3,Tcf7l2,Slc7a11,Trpc4,Klf15,Col1a1,Epha8,Tmem100,Gpr149,Slc8a3,Mfrp,Rbm47,Enkur,Itgb5,Lamb2,Thbs2,Kank1,Zic3,Itga8,Pskh1,Lama3,Rhbdd3,Mylk,Id3,Slc5a7,Tmem98,Stab1,Gpc3,Fbn2,Fgfr1,Tnfrsf11b,Kitl,Itgb4,Man2a1,Epas1,Gnat1,Sema3e,Foxp2,Shox2,Cxadr,Ada,Ccdc39,Tmem107,Lhx9,Sema3c,Vangl1,Pth1r,Fgfr2,Lef1,Wnt6,Nr2f2,Notch2,Crb2,Foxj1,Tek,Cth,Kif13b,Clic4,Fbn1,Bmp7,,Kcnq1…
GO:BP	animal organ morphogenesis	GO:0009887	4.49e-18	784	76	3.47321	ENSMOCG00000022415,ENSMOCG00000022312,ENSMOCG00000022060,ENSMOCG00000021604,ENSMOCG00000021315,ENSMOCG00000020544,ENSMOCG00000020514,ENSMOCG00000020331,ENSMOCG00000019889,ENSMOCG00000019423,ENSMOCG00000019336,ENSMOCG00000019162,ENSMOCG00000019054,ENSMOCG00000018829,ENSMOCG00000018786,ENSMOCG00000018714,ENSMOCG00000018618,ENSMOCG00000018440,ENSMOCG00000018427,ENSMOCG00000018420,ENSMOCG00000018320,…	Tgfb2,Ltbp3,Col1a1,Tmem100,Mfrp,Zic3,Itga8,Mylk,Id3,Gpc3,Fbn2,Tnfrsf11b,Nkd1,Itgb4,Man2a1,Gnat1,Shox2,Ccdc39,Tmem107,Lhx9,Sema3c,Fgfr2,Lef1,Wnt6,Notch2,Crb2,Foxj1,Fbn1,Bmp7,Kcnq1,Dnah11,Aldh1a2,Serpinh1,Gdf11,Col5a1,Myh7,Smad6,Cited2,Trpv4,Otx1,Sfrp1,Slitrk6,Col8a2,Prrx1,Col8a1,Efemp1,Lrp5,Pou4f1,Msn,Greb1l,Col1a2,Apcdd1,Tgfbr3,Tnc,Tsku,Cftr,Foxc1,Tnfaip3,Foxd1,Fzd2,Col11a1,Ctsh,Sostdc1,Igfbp5,Co…
GO:BP	response to stimulus	GO:0050896	5.82e-18	5861	272	1.66277	ENSMOCG00000022972,ENSMOCG00000022678,ENSMOCG00000022488,ENSMOCG00000022415,ENSMOCG00000022350,ENSMOCG00000022312,ENSMOCG00000022292,ENSMOCG00000022275,ENSMOCG00000022192,ENSMOCG00000022163,ENSMOCG00000022079,ENSMOCG00000022060,ENSMOCG00000022054,ENSMOCG00000021967,ENSMOCG00000021878,ENSMOCG00000021812,ENSMOCG00000021776,ENSMOCG00000021604,ENSMOCG00000021595,ENSMOCG00000021349,ENSMOCG00000021316,…	Wnt9a,Epha10,Gpr139,Tgfb2,Acta2,Ltbp3,Tcf7l2,,Cpne2,Slc7a11,Klf15,Col1a1,Col4a6,Mvp,Efhc2,Lifr,Epha8,Tmem100,Rasgef1b,Ston1,Slc8a3,Itgb5,Ptgfr,Lamb2,Hcn4,Kank1,Iqgap3,Itga8,Rnf152,,Rhbdd3,Mylk,Id3,Crhr2,Tmem98,Chrnb4,Scara5,Rack1,Hif3a,Stab1,Gpc3,Fbn2,Fgfr1,Pygl,Tnfrsf11b,Prkcd,Nkd1,Map3k5,Kitl,Itgb4,Epas1,Sstr1,Gnat1,Sema3e,,Shox2,Ada,Tmem107,Sema3c,Dstyk,Pth1r,Prr5,Derl1,Zfhx3,Fgfr2,Lef1,Wnt6,T…
GO:BP	circulatory system development	GO:0072359	8.25e-18	792	76	3.43813	ENSMOCG00000022934,ENSMOCG00000022415,ENSMOCG00000022350,ENSMOCG00000022292,ENSMOCG00000022060,ENSMOCG00000021604,ENSMOCG00000020846,ENSMOCG00000020544,ENSMOCG00000020445,ENSMOCG00000020331,ENSMOCG00000019889,ENSMOCG00000019424,ENSMOCG00000019423,ENSMOCG00000018764,ENSMOCG00000018698,ENSMOCG00000018618,ENSMOCG00000018494,ENSMOCG00000018440,ENSMOCG00000018320,ENSMOCG00000017897,ENSMOCG00000017767,…	Drc1,Tgfb2,Acta2,Tcf7l2,Col1a1,Tmem100,Thbs2,Zic3,Pskh1,Mylk,Id3,Stab1,Gpc3,Epas1,Sema3e,Shox2,Cxadr,Ccdc39,Sema3c,Lef1,Nr2f2,Notch2,Crb2,Foxj1,Tek,Cth,Clic4,Fbn1,Bmp7,Kcnq1,Dnah11,Dsg2,Aldh1a2,B4galt1,Angpt1,Col5a1,Myh7,Smad6,Cited2,Nxn,Nrg1,Sparc,Tnfrsf1a,Plpp3,Prrx1,Ackr3,Lrp5,Pou4f1,Greb1l,Xdh,Col1a2,Tgfbr3,Rgcc,Smoc2,Kit,Fzd7,Foxc1,Fzd2,Col11a1,Cplane1,Ctsh,Zfp36l1,Adgra2,Col3a1,Zc3h12a,Emp2…
GO:BP	animal organ development	GO:0048513	1.41e-17	2454	150	2.19003	ENSMOCG00000022934,ENSMOCG00000022557,ENSMOCG00000022415,ENSMOCG00000022350,ENSMOCG00000022312,ENSMOCG00000022292,ENSMOCG00000022163,ENSMOCG00000022079,ENSMOCG00000022060,ENSMOCG00000021604,ENSMOCG00000021487,ENSMOCG00000021316,ENSMOCG00000021315,ENSMOCG00000021170,ENSMOCG00000020853,ENSMOCG00000020658,ENSMOCG00000020544,ENSMOCG00000020514,ENSMOCG00000020445,ENSMOCG00000020377,ENSMOCG00000020331,…	Drc1,Tppp3,Tgfb2,Acta2,Ltbp3,Tcf7l2,Slc7a11,Klf15,Col1a1,Tmem100,Gpr149,Slc8a3,Mfrp,Rbm47,Lamb2,Iqgap3,Zic3,Itga8,Pskh1,Rhbdd3,Mylk,Id3,Tmem98,Gpc3,Fbn2,Fgfr1,Tnfrsf11b,Nkd1,Kitl,Itgb4,Man2a1,Epas1,Gnat1,Foxp2,Shox2,Cxadr,Ada,Ccdc39,Tmem107,Lhx9,Sema3c,Pth1r,Fgfr2,Lef1,Wnt6,Nr2f2,Zfp750,Notch2,Crb2,Foxj1,Clic4,Fbn1,Bmp7,Kcnq1,Dnah11,Fgl2,Dsg2,Aldh1a2,Serpinh1,Ppt1,Zic1,Gdf11,Ak8,Angpt1,Bnc2,Col5a…
GO:BP	system development	GO:0048731	1.77e-17	2975	170	2.04737	ENSMOCG00000022934,ENSMOCG00000022557,ENSMOCG00000022415,ENSMOCG00000022350,ENSMOCG00000022312,ENSMOCG00000022292,ENSMOCG00000022163,ENSMOCG00000022081,ENSMOCG00000022079,ENSMOCG00000022060,ENSMOCG00000021776,ENSMOCG00000021604,ENSMOCG00000021487,ENSMOCG00000021316,ENSMOCG00000021315,ENSMOCG00000021170,ENSMOCG00000020853,ENSMOCG00000020846,ENSMOCG00000020725,ENSMOCG00000020544,ENSMOCG00000020514,…	Drc1,Tppp3,Tgfb2,Acta2,Ltbp3,Tcf7l2,Slc7a11,Trpc4,Klf15,Col1a1,Epha8,Tmem100,Gpr149,Slc8a3,Mfrp,Rbm47,Lamb2,Thbs2,Kank1,Zic3,Itga8,Pskh1,Rhbdd3,Mylk,Id3,Tmem98,Stab1,Gpc3,Fbn2,Fgfr1,Tnfrsf11b,Kitl,Itgb4,Man2a1,Epas1,Gnat1,Sema3e,Foxp2,Shox2,Cxadr,Ada,Ccdc39,Tmem107,Lhx9,Sema3c,Pth1r,Fgfr2,Lef1,Wnt6,Nr2f2,Notch2,Crb2,Foxj1,Tek,Cth,Kif13b,Clic4,Fbn1,Bmp7,,Kcnq1,Dnah11,Fgl2,Dsg2,Aldh1a2,B4galt1,Serp…
GO:BP	cellular response to stimulus	GO:0051716	5.41e-17	4948	239	1.73062	ENSMOCG00000022972,ENSMOCG00000022678,ENSMOCG00000022488,ENSMOCG00000022415,ENSMOCG00000022312,ENSMOCG00000022292,ENSMOCG00000022275,ENSMOCG00000022192,ENSMOCG00000022163,ENSMOCG00000022079,ENSMOCG00000022060,ENSMOCG00000022054,ENSMOCG00000021967,ENSMOCG00000021878,ENSMOCG00000021812,ENSMOCG00000021776,ENSMOCG00000021604,ENSMOCG00000021595,ENSMOCG00000021349,ENSMOCG00000021316,ENSMOCG00000021055,…	Wnt9a,Epha10,Gpr139,Tgfb2,Ltbp3,Tcf7l2,,Cpne2,Slc7a11,Klf15,Col1a1,Col4a6,Mvp,Efhc2,Lifr,Epha8,Tmem100,Rasgef1b,Ston1,Slc8a3,Itgb5,Ptgfr,Lamb2,Hcn4,Kank1,Iqgap3,Itga8,Rnf152,,Rhbdd3,Mylk,Id3,Crhr2,Chrnb4,Scara5,Rack1,Gpc3,Fbn2,Fgfr1,Tnfrsf11b,Prkcd,Nkd1,Map3k5,Kitl,Itgb4,Epas1,Sstr1,Gnat1,Sema3e,,Shox2,Ada,Sema3c,Dstyk,Pth1r,Prr5,Derl1,Fgfr2,Lef1,Wnt6,Tns1,Pnoc,Tln1,Notch2,Crb2,Ifitm3,Prdm16,Tek,…
GO:BP	regulation of signal transduction	GO:0009966	1.18e-15	1971	126	2.29043	ENSMOCG00000022415,ENSMOCG00000022292,ENSMOCG00000022275,ENSMOCG00000022079,ENSMOCG00000022060,ENSMOCG00000021967,ENSMOCG00000021776,ENSMOCG00000021604,ENSMOCG00000021316,ENSMOCG00000020725,ENSMOCG00000020658,ENSMOCG00000020514,ENSMOCG00000020478,ENSMOCG00000019569,ENSMOCG00000019423,ENSMOCG00000019336,ENSMOCG00000019256,ENSMOCG00000019091,ENSMOCG00000019054,ENSMOCG00000019021,ENSMOCG00000018911,…	Tgfb2,Tcf7l2,,Klf15,Col1a1,Mvp,Epha8,Tmem100,Slc8a3,Kank1,Iqgap3,Itga8,Rnf152,Rack1,Gpc3,Fbn2,Fgfr1,Prkcd,Nkd1,Map3k5,Kitl,Shox2,Ada,Dstyk,Prr5,Fgfr2,Lef1,Notch2,Crb2,Prdm16,Tek,Pih1d1,Cth,Fbn1,Bmp7,P4hb,Cyba,Ficd,Zic1,Trim67,C1qtnf1,Angpt1,Ndufa13,Ctsc,Smad6,Lbh,Cited2,Nxn,Trpv4,Pbxip1,Nrg1,Mdfic,Ajuba,Sfrp1,Rbpms,Tnfrsf1a,Tmem131l,Fgfr3,Rap1gap,Tmem64,Usp29,Kl,Plpp3,Grk1,Il17rd,Prrx1,Nrep,,Loxl…
GO:BP	regulation of cell communication	GO:0010646	2.38e-15	2235	136	2.18019	ENSMOCG00000022415,ENSMOCG00000022292,ENSMOCG00000022275,ENSMOCG00000022163,ENSMOCG00000022079,ENSMOCG00000022060,ENSMOCG00000021967,ENSMOCG00000021776,ENSMOCG00000021604,ENSMOCG00000021316,ENSMOCG00000020725,ENSMOCG00000020658,ENSMOCG00000020514,ENSMOCG00000020478,ENSMOCG00000019629,ENSMOCG00000019569,ENSMOCG00000019423,ENSMOCG00000019336,ENSMOCG00000019256,ENSMOCG00000019091,ENSMOCG00000019054,…	Tgfb2,Tcf7l2,,Slc7a11,Klf15,Col1a1,Mvp,Epha8,Tmem100,Slc8a3,Kank1,Iqgap3,Itga8,Rnf152,Chrnb4,Rack1,Gpc3,Fbn2,Fgfr1,Prkcd,Nkd1,Map3k5,Kitl,Shox2,Cxadr,Ada,Dstyk,Prr5,Fgfr2,Lef1,Notch2,Crb2,Prdm16,Tek,Pih1d1,Cth,Slc16a1,Fbn1,Bmp7,P4hb,Cyba,Ficd,Zic1,Trim67,C1qtnf1,Angpt1,Ndufa13,Ano1,Ctsc,Smad6,Lbh,Cited2,Nxn,Trpv4,Pbxip1,Nrg1,Mdfic,Syt9,Ajuba,Sfrp1,Rbpms,Tnfrsf1a,Tmem131l,Fgfr3,Rap1gap,Tmem64,Usp2…
GO:BP	regulation of signaling	GO:0023051	2.4e-14	2246	134	2.13761	ENSMOCG00000022415,ENSMOCG00000022292,ENSMOCG00000022275,ENSMOCG00000022163,ENSMOCG00000022079,ENSMOCG00000022060,ENSMOCG00000021967,ENSMOCG00000021776,ENSMOCG00000021604,ENSMOCG00000021316,ENSMOCG00000020725,ENSMOCG00000020658,ENSMOCG00000020514,ENSMOCG00000020478,ENSMOCG00000019629,ENSMOCG00000019569,ENSMOCG00000019423,ENSMOCG00000019336,ENSMOCG00000019256,ENSMOCG00000019091,ENSMOCG00000019054,…	Tgfb2,Tcf7l2,,Slc7a11,Klf15,Col1a1,Mvp,Epha8,Tmem100,Slc8a3,Kank1,Iqgap3,Itga8,Rnf152,Chrnb4,Rack1,Gpc3,Fbn2,Fgfr1,Prkcd,Nkd1,Map3k5,Kitl,Shox2,Ada,Dstyk,Prr5,Fgfr2,Lef1,Notch2,Crb2,Prdm16,Tek,Pih1d1,Cth,Slc16a1,Fbn1,Bmp7,P4hb,Cyba,Ficd,Zic1,Trim67,C1qtnf1,Angpt1,Ndufa13,Ano1,Ctsc,Smad6,Lbh,Cited2,Nxn,Trpv4,Pbxip1,Nrg1,Mdfic,Syt9,Ajuba,Sfrp1,Rbpms,Tnfrsf1a,Tmem131l,Fgfr3,Rap1gap,Tmem64,Usp29,Kl,P…
GO:BP	localization	GO:0051179	4.69e-14	4348	210	1.73047	ENSMOCG00000022949,ENSMOCG00000022934,ENSMOCG00000022427,ENSMOCG00000022415,ENSMOCG00000022292,ENSMOCG00000022163,ENSMOCG00000022081,ENSMOCG00000022079,ENSMOCG00000022060,ENSMOCG00000021955,ENSMOCG00000021900,ENSMOCG00000021893,ENSMOCG00000021776,ENSMOCG00000021525,ENSMOCG00000021524,ENSMOCG00000021349,ENSMOCG00000021316,ENSMOCG00000021111,ENSMOCG00000021055,ENSMOCG00000020959,ENSMOCG00000020889,…	Lrrc55,Drc1,Copz2,Tgfb2,Tcf7l2,Slc7a11,Trpc4,Klf15,Col1a1,Fxyd6,Kcng4,Osgin1,Epha8,Atp13a4,Sv2c,Ston1,Slc8a3,Enkur,Itgb5,Slc17a6,Slc26a2,,Hcn4,Kank1,Itga8,Lama3,Zfp827,Rhbdd3,Mylk,Pnpla2,Slc13a4,Slc5a7,Tmem98,Chrnb4,Scara5,Rack1,Gpc3,Cfap65,Fbn2,Fgfr1,Azin2,Prkcd,Drc7,Kitl,Myo1b,Itgb4,Pacrg,Ift46,Slc27a3,Niban2,Cxadr,Ada,Ccdc39,Tmem107,Sema3c,Derl1,Lrrc8c,Lef1,Nr2f2,Tns1,Heph,Crb2,Foxj1,Gulp1,Ifi…
GO:BP	response to chemical	GO:0042221	5.17e-14	2369	138	2.08712	ENSMOCG00000022415,ENSMOCG00000022312,ENSMOCG00000022192,ENSMOCG00000022163,ENSMOCG00000022079,ENSMOCG00000022060,ENSMOCG00000022054,ENSMOCG00000021878,ENSMOCG00000021812,ENSMOCG00000021776,ENSMOCG00000021604,ENSMOCG00000021316,ENSMOCG00000021055,ENSMOCG00000020982,ENSMOCG00000020853,ENSMOCG00000020737,ENSMOCG00000020725,ENSMOCG00000020658,ENSMOCG00000020514,ENSMOCG00000020377,ENSMOCG00000020331,…	Tgfb2,Ltbp3,Cpne2,Slc7a11,Klf15,Col1a1,Col4a6,Efhc2,Lifr,Epha8,Tmem100,Slc8a3,Itgb5,Ptgfr,Lamb2,Hcn4,Kank1,Iqgap3,Itga8,Rhbdd3,Mylk,Id3,Chrnb4,Rack1,Gpc3,Fbn2,Fgfr1,Prkcd,Map3k5,Epas1,Sstr1,Ada,Sema3c,Dstyk,Derl1,Zfhx3,Fgfr2,Lef1,Notch2,Crb2,Ifitm3,Prdm16,Pih1d1,Cth,Irs4,Slc16a1,Slc4a11,Clic4,Fbn1,Cyp2f2,Bmp7,Kcnq1,P4hb,,Aldh1a2,Col6a1,Ficd,Nek7,Angpt1,Ndufa13,Tac1,Ano1,Colec12,Smad6,Lbh,Cited2,T…
GO:BP	regulation of response to stimulus	GO:0048583	8.58e-14	2591	146	2.01892	ENSMOCG00000022415,ENSMOCG00000022292,ENSMOCG00000022275,ENSMOCG00000022163,ENSMOCG00000022079,ENSMOCG00000022060,ENSMOCG00000021967,ENSMOCG00000021776,ENSMOCG00000021604,ENSMOCG00000021316,ENSMOCG00000020725,ENSMOCG00000020658,ENSMOCG00000020514,ENSMOCG00000020478,ENSMOCG00000020377,ENSMOCG00000020331,ENSMOCG00000019569,ENSMOCG00000019423,ENSMOCG00000019336,ENSMOCG00000019256,ENSMOCG00000019091,…	Tgfb2,Tcf7l2,,Slc7a11,Klf15,Col1a1,Mvp,Epha8,Tmem100,Slc8a3,Kank1,Iqgap3,Itga8,Rnf152,Rhbdd3,Mylk,Rack1,Gpc3,Fbn2,Fgfr1,Prkcd,Nkd1,Map3k5,Kitl,Shox2,Ada,Dstyk,Prr5,Fgfr2,Lef1,Notch2,Crb2,Foxj1,Prdm16,Tek,Pih1d1,Cth,Fbn1,Bmp7,P4hb,Fgl2,Cyba,Ficd,Zic1,Trim67,C1qtnf1,Angpt1,Ndufa13,Myh7,Colec12,Ctsc,Smad6,Lbh,Cited2,Nxn,Trpv4,Pbxip1,Nrg1,Mdfic,Ajuba,Sfrp1,Rbpms,Tnfrsf1a,Tmem131l,Fgfr3,Vav3,Rap1gap,T…
GO:BP	cellular developmental process	GO:0048869	1.41e-13	2738	151	1.97596	ENSMOCG00000022415,ENSMOCG00000022350,ENSMOCG00000022312,ENSMOCG00000022292,ENSMOCG00000022081,ENSMOCG00000022079,ENSMOCG00000022060,ENSMOCG00000021776,ENSMOCG00000021604,ENSMOCG00000021487,ENSMOCG00000021316,ENSMOCG00000021315,ENSMOCG00000021170,ENSMOCG00000021055,ENSMOCG00000020853,ENSMOCG00000020725,ENSMOCG00000020514,ENSMOCG00000020402,ENSMOCG00000019889,ENSMOCG00000019650,ENSMOCG00000019423,…	Tgfb2,Acta2,Ltbp3,Tcf7l2,Trpc4,Klf15,Col1a1,Epha8,Tmem100,Gpr149,Slc8a3,Mfrp,Rbm47,Itgb5,Lamb2,Kank1,Itga8,Lama3,Id3,Tmem98,Gpc3,Cfap65,Fbn2,Fgfr1,Tnfrsf11b,Drc7,Map3k5,Kitl,Itgb4,Man2a1,Epas1,Gnat1,Pacrg,Shox2,Cxadr,Ada,Sema3c,Pth1r,Lrrc8c,Lef1,Nr2f2,Zfp750,Zbtb7c,Notch2,Crb2,Foxj1,Tek,Pih1d1,Cth,Kif13b,Slc4a11,Clic4,Fbn1,Bmp7,,Kcnq1,P4hb,Fgl2,Aldh1a2,B4galt1,Col6a1,Serpinh1,Gdf11,Trim67,Col5a1,…
GO:BP	enzyme-linked receptor protein signaling pathway	GO:0007167	1.44e-13	680	63	3.31944	ENSMOCG00000022678,ENSMOCG00000022415,ENSMOCG00000022312,ENSMOCG00000022054,ENSMOCG00000021967,ENSMOCG00000021812,ENSMOCG00000021776,ENSMOCG00000021604,ENSMOCG00000021349,ENSMOCG00000021055,ENSMOCG00000020725,ENSMOCG00000020514,ENSMOCG00000019423,ENSMOCG00000019336,ENSMOCG00000019256,ENSMOCG00000019091,ENSMOCG00000018297,ENSMOCG00000017948,ENSMOCG00000017897,ENSMOCG00000017629,ENSMOCG00000017592,…	Epha10,Tgfb2,Ltbp3,Col4a6,Mvp,Lifr,Epha8,Tmem100,Ston1,Itgb5,Kank1,Itga8,Gpc3,Fbn2,Fgfr1,Prkcd,Dstyk,Fgfr2,Lef1,Notch2,Crb2,Prdm16,Tek,Btbd11,Irs4,Fbn1,Bmp7,Gdf11,Angpt1,Smad6,Cited2,Sfrp1,Rbpms,Fgfr3,Kl,Il17rd,Efemp1,Nrep,Pdk4,Xdh,Col1a2,Tgfbr3,Iqgap1,Itga3,Smoc2,Kit,Mst1r,Foxc1,Foxd1,Wfikkn2,Sostdc1,Igfbp5,Adgra2,Baiap2l1,Zfp423,Onecut1,Cd63,Col3a1,Prkcq,Igf2,Lox,Spry1,Rhoq
GO:BP	cell differentiation	GO:0030154	1.69e-13	2717	150	1.97804	ENSMOCG00000022415,ENSMOCG00000022350,ENSMOCG00000022312,ENSMOCG00000022292,ENSMOCG00000022081,ENSMOCG00000022079,ENSMOCG00000022060,ENSMOCG00000021776,ENSMOCG00000021604,ENSMOCG00000021487,ENSMOCG00000021316,ENSMOCG00000021315,ENSMOCG00000021170,ENSMOCG00000021055,ENSMOCG00000020853,ENSMOCG00000020725,ENSMOCG00000020514,ENSMOCG00000020402,ENSMOCG00000019889,ENSMOCG00000019650,ENSMOCG00000019423,…	Tgfb2,Acta2,Ltbp3,Tcf7l2,Trpc4,Klf15,Col1a1,Epha8,Tmem100,Gpr149,Slc8a3,Mfrp,Rbm47,Itgb5,Lamb2,Kank1,Itga8,Lama3,Id3,Tmem98,Gpc3,Cfap65,Fbn2,Fgfr1,Tnfrsf11b,Drc7,Map3k5,Kitl,Itgb4,Man2a1,Epas1,Gnat1,Pacrg,Shox2,Cxadr,Ada,Sema3c,Pth1r,Lrrc8c,Lef1,Nr2f2,Zfp750,Zbtb7c,Notch2,Crb2,Foxj1,Tek,Pih1d1,Cth,Kif13b,Slc4a11,Clic4,Fbn1,Bmp7,,Kcnq1,P4hb,Fgl2,Aldh1a2,B4galt1,Col6a1,Serpinh1,Gdf11,Trim67,Col5a1,…
GO:BP	movement of cell or subcellular component	GO:0006928	2.66e-13	1456	99	2.43617	ENSMOCG00000022934,ENSMOCG00000022415,ENSMOCG00000022060,ENSMOCG00000021893,ENSMOCG00000021776,ENSMOCG00000021714,ENSMOCG00000021349,ENSMOCG00000021111,ENSMOCG00000021055,ENSMOCG00000020853,ENSMOCG00000020737,ENSMOCG00000020725,ENSMOCG00000020402,ENSMOCG00000020331,ENSMOCG00000019569,ENSMOCG00000019421,ENSMOCG00000019275,ENSMOCG00000019256,ENSMOCG00000019091,ENSMOCG00000019056,ENSMOCG00000018911,…	Drc1,Tgfb2,Col1a1,Osgin1,Epha8,,Ston1,Enkur,Itgb5,Lamb2,Hcn4,Kank1,Lama3,Mylk,Rack1,Cfap65,Dnah8,Fgfr1,Prkcd,Drc7,Kitl,Itgb4,Ift46,Cxadr,Ada,Ccdc39,Sema3c,Lef1,Nr2f2,Tns1,Crb2,Foxj1,Tek,Kif13b,Clic4,Bmp7,Dynlrb2,Kcnq1,Dnah11,Dsg2,B4galt1,Angpt1,Col5a1,Pltp,Ttc21a,Myh7,Cited2,Trpv4,Pbxip1,Nrg1,Sparc,Ajuba,Sfrp1,Vav3,Dnah10,Cldn1,Cfap44,Draxin,Cldn19,Lrp5,Pou4f1,Msn,Tacr3,Apcdd1,Tgfbr3,Iqgap1,Cavin…
GO:BP	cellular response to chemical stimulus	GO:0070887	3.36e-13	1867	116	2.22611	ENSMOCG00000022415,ENSMOCG00000022312,ENSMOCG00000022192,ENSMOCG00000022163,ENSMOCG00000022060,ENSMOCG00000022054,ENSMOCG00000021878,ENSMOCG00000021812,ENSMOCG00000021776,ENSMOCG00000021604,ENSMOCG00000021316,ENSMOCG00000021055,ENSMOCG00000020982,ENSMOCG00000020737,ENSMOCG00000020725,ENSMOCG00000020658,ENSMOCG00000020514,ENSMOCG00000020331,ENSMOCG00000019889,ENSMOCG00000019569,ENSMOCG00000019423,…	Tgfb2,Ltbp3,Cpne2,Slc7a11,Col1a1,Col4a6,Efhc2,Lifr,Epha8,Tmem100,Slc8a3,Itgb5,Ptgfr,Hcn4,Kank1,Iqgap3,Itga8,Mylk,Id3,Rack1,Gpc3,Fbn2,Fgfr1,Prkcd,Map3k5,Epas1,Sstr1,Dstyk,Derl1,Fgfr2,Lef1,Notch2,Crb2,Ifitm3,Prdm16,Pih1d1,Cth,Irs4,Slc4a11,Clic4,Fbn1,Bmp7,Kcnq1,P4hb,,Aldh1a2,Col6a1,Ficd,Nek7,Angpt1,Ndufa13,Tac1,Ano1,Colec12,Smad6,Lbh,Cited2,Trpv4,Ajuba,Sfrp1,Tnfrsf1a,Fgfr3,Vav3,Usp29,Kl,Il17rd,Lypd1…
GO:BP	response to organic substance	GO:0010033	7.33e-13	1789	112	2.24306	ENSMOCG00000022415,ENSMOCG00000022312,ENSMOCG00000022163,ENSMOCG00000022079,ENSMOCG00000022060,ENSMOCG00000022054,ENSMOCG00000021878,ENSMOCG00000021812,ENSMOCG00000021776,ENSMOCG00000021604,ENSMOCG00000021055,ENSMOCG00000020982,ENSMOCG00000020737,ENSMOCG00000020725,ENSMOCG00000020658,ENSMOCG00000020514,ENSMOCG00000019889,ENSMOCG00000019569,ENSMOCG00000019423,ENSMOCG00000019336,ENSMOCG00000019256,…	Tgfb2,Ltbp3,Slc7a11,Klf15,Col1a1,Col4a6,Efhc2,Lifr,Epha8,Tmem100,Itgb5,Ptgfr,Hcn4,Kank1,Iqgap3,Itga8,Id3,Rack1,Gpc3,Fbn2,Fgfr1,Prkcd,Sstr1,Ada,Dstyk,Derl1,Zfhx3,Fgfr2,Lef1,Notch2,Crb2,Ifitm3,Prdm16,Pih1d1,Cth,Irs4,Fbn1,Bmp7,Kcnq1,P4hb,,Aldh1a2,Col6a1,Ficd,Angpt1,Ndufa13,Tac1,Ano1,Colec12,Smad6,Lbh,Cited2,Trpv4,Sfrp1,Tnfrsf1a,Fgfr3,Usp29,Kl,Ssc5d,Il17rd,Lypd1,Flnb,Nrep,Ackr3,Pdk4,Lrp5,Pou4f1,Tcf7,…
GO:BP	cellular response to organic substance	GO:0071310	1.1e-12	1488	99	2.38378	ENSMOCG00000022415,ENSMOCG00000022312,ENSMOCG00000022060,ENSMOCG00000022054,ENSMOCG00000021878,ENSMOCG00000021812,ENSMOCG00000021776,ENSMOCG00000021604,ENSMOCG00000021055,ENSMOCG00000020982,ENSMOCG00000020737,ENSMOCG00000020725,ENSMOCG00000020658,ENSMOCG00000020514,ENSMOCG00000019889,ENSMOCG00000019569,ENSMOCG00000019423,ENSMOCG00000019336,ENSMOCG00000019256,ENSMOCG00000019091,ENSMOCG00000018730,…	Tgfb2,Ltbp3,Col1a1,Col4a6,Efhc2,Lifr,Epha8,Tmem100,Itgb5,Ptgfr,Hcn4,Kank1,Iqgap3,Itga8,Id3,Rack1,Gpc3,Fbn2,Fgfr1,Prkcd,Sstr1,Dstyk,Derl1,Fgfr2,Lef1,Notch2,Crb2,Ifitm3,Prdm16,Pih1d1,Cth,Irs4,Fbn1,Bmp7,Kcnq1,P4hb,Aldh1a2,Col6a1,Ficd,Angpt1,Ndufa13,Tac1,Ano1,Colec12,Smad6,Lbh,Cited2,Sfrp1,Tnfrsf1a,Fgfr3,Usp29,Kl,Il17rd,Flnb,Nrep,Ackr3,Pdk4,Lrp5,Pou4f1,Tcf7,Msn,Cd36,Xdh,Col1a2,Tgfbr3,Iqgap1,Kank2,Itg…
GO:BP	positive regulation of signal transduction	GO:0009967	1.56e-12	1023	78	2.73182	ENSMOCG00000022415,ENSMOCG00000022292,ENSMOCG00000022275,ENSMOCG00000022060,ENSMOCG00000021776,ENSMOCG00000020725,ENSMOCG00000020658,ENSMOCG00000020514,ENSMOCG00000019569,ENSMOCG00000019423,ENSMOCG00000019256,ENSMOCG00000019091,ENSMOCG00000019054,ENSMOCG00000019021,ENSMOCG00000018911,ENSMOCG00000018618,ENSMOCG00000018474,ENSMOCG00000018297,ENSMOCG00000018062,ENSMOCG00000017948,ENSMOCG00000017897,…	Tgfb2,Tcf7l2,,Col1a1,Epha8,Kank1,Iqgap3,Itga8,Rack1,Gpc3,Fgfr1,Prkcd,Nkd1,Map3k5,Kitl,Shox2,Ada,Dstyk,Prr5,Fgfr2,Lef1,Notch2,Crb2,Tek,Pih1d1,Cth,Bmp7,Cyba,C1qtnf1,Angpt1,Ctsc,Cited2,Trpv4,Pbxip1,Nrg1,Ajuba,Sfrp1,Rbpms,Tnfrsf1a,Fgfr3,Usp29,Kl,Prrx1,Loxl3,Ackr3,Alox12b,Cd36,Xdh,Iqgap1,Adra1b,Fzd10,Smoc2,Kit,Maoa,Ptbp1,Mst1r,Tpbg,Zfp385a,Foxd1,Ctsh,Adcyap1,Igfbp5,Trim56,Gucy1a1,Adgra2,Lbp,Htr2c,Zcch…
GO:BP	regulation of multicellular organismal process	GO:0051239	2.03e-12	1889	115	2.18122	ENSMOCG00000022415,ENSMOCG00000022312,ENSMOCG00000022292,ENSMOCG00000022060,ENSMOCG00000021604,ENSMOCG00000021487,ENSMOCG00000021377,ENSMOCG00000021316,ENSMOCG00000020846,ENSMOCG00000020737,ENSMOCG00000020658,ENSMOCG00000020402,ENSMOCG00000019650,ENSMOCG00000019629,ENSMOCG00000019424,ENSMOCG00000019336,ENSMOCG00000019256,ENSMOCG00000019162,ENSMOCG00000019091,ENSMOCG00000018911,ENSMOCG00000018786,…	Tgfb2,Ltbp3,Tcf7l2,Col1a1,Tmem100,Gpr149,,Slc8a3,Thbs2,Hcn4,Iqgap3,Lama3,Tmem98,Chrnb4,Stab1,Fbn2,Fgfr1,Tnfrsf11b,Prkcd,Kitl,Man2a1,Epas1,Sema3e,Shox2,Cxadr,Ada,Lef1,Wnt6,Nr2f2,Zfp750,Notch2,Crb2,Foxj1,Tek,Fbn1,Bmp7,Kcnq1,Fgl2,Dsg2,Cyba,Decr1,C1qtnf1,Angpt1,Myh7,Ctsc,Smad6,Lbh,Cited2,Trpv4,Sparc,Sfrp1,Slitrk6,Tnfrsf1a,Tmem131l,Tmem64,Kl,Bhlhb9,Ssc5d,Il17rd,Efemp1,Loxl3,Draxin,Pdk4,Pou4f1,Alox12b,…
GO:BP	biological regulation	GO:0065007	3.68e-12	8821	344	1.39725	ENSMOCG00000022972,ENSMOCG00000022949,ENSMOCG00000022678,ENSMOCG00000022488,ENSMOCG00000022464,ENSMOCG00000022415,ENSMOCG00000022350,ENSMOCG00000022312,ENSMOCG00000022292,ENSMOCG00000022275,ENSMOCG00000022163,ENSMOCG00000022079,ENSMOCG00000022060,ENSMOCG00000022054,ENSMOCG00000021967,ENSMOCG00000021955,ENSMOCG00000021893,ENSMOCG00000021812,ENSMOCG00000021776,ENSMOCG00000021604,ENSMOCG00000021595,…	Wnt9a,Lrrc55,Epha10,Gpr139,Ebf3,Tgfb2,Acta2,Ltbp3,Tcf7l2,,Slc7a11,Klf15,Col1a1,Col4a6,Mvp,Fxyd6,Osgin1,Lifr,Epha8,Tmem100,Rasgef1b,Gpr149,Magi1,,Ston1,Slc8a3,Itgb5,Ptgfr,Atad2,Thbs2,Hcn4,Kank1,Iqgap3,Zic3,Itga8,Rnf152,,Lama3,Zfp827,Rhbdd3,Mylk,Pnpla2,Id3,Slc5a7,Crhr2,Tmem98,Chrnb4,Scara5,Rack1,Hif3a,Stab1,Gpc3,Fbn2,Fgfr1,Pygl,Azin2,Tnfrsf11b,Prkcd,Nkd1,Map3k5,Timp2,Kitl,Itgb4,Man2a1,Epas1,Sstr1,G…
GO:BP	positive regulation of cell communication	GO:0010647	5.32e-12	1134	82	2.5908	ENSMOCG00000022415,ENSMOCG00000022292,ENSMOCG00000022275,ENSMOCG00000022060,ENSMOCG00000021776,ENSMOCG00000021316,ENSMOCG00000020725,ENSMOCG00000020658,ENSMOCG00000020514,ENSMOCG00000019629,ENSMOCG00000019569,ENSMOCG00000019423,ENSMOCG00000019256,ENSMOCG00000019091,ENSMOCG00000019054,ENSMOCG00000019021,ENSMOCG00000018911,ENSMOCG00000018618,ENSMOCG00000018474,ENSMOCG00000018297,ENSMOCG00000018062,…	Tgfb2,Tcf7l2,,Col1a1,Epha8,Slc8a3,Kank1,Iqgap3,Itga8,Chrnb4,Rack1,Gpc3,Fgfr1,Prkcd,Nkd1,Map3k5,Kitl,Shox2,Ada,Dstyk,Prr5,Fgfr2,Lef1,Notch2,Crb2,Tek,Pih1d1,Cth,Bmp7,Cyba,C1qtnf1,Angpt1,Ano1,Ctsc,Cited2,Trpv4,Pbxip1,Nrg1,Ajuba,Sfrp1,Rbpms,Tnfrsf1a,Fgfr3,Usp29,Kl,Prrx1,Loxl3,Ackr3,Alox12b,Cd36,Xdh,Iqgap1,Adra1b,Fzd10,Smoc2,Kit,Maoa,Ptbp1,Cftr,Mst1r,Tpbg,Zfp385a,Foxd1,Ctsh,Adcyap1,Igfbp5,Trim56,Gucy1…
GO:BP	localization of cell	GO:0051674	6.71e-12	1161	83	2.56141	ENSMOCG00000022934,ENSMOCG00000022415,ENSMOCG00000022060,ENSMOCG00000021893,ENSMOCG00000021776,ENSMOCG00000021349,ENSMOCG00000021111,ENSMOCG00000021055,ENSMOCG00000020725,ENSMOCG00000020402,ENSMOCG00000020331,ENSMOCG00000019569,ENSMOCG00000019421,ENSMOCG00000019256,ENSMOCG00000019091,ENSMOCG00000019056,ENSMOCG00000018911,ENSMOCG00000018829,ENSMOCG00000018494,ENSMOCG00000018474,ENSMOCG00000018440,…	Drc1,Tgfb2,Col1a1,Osgin1,Epha8,Ston1,Enkur,Itgb5,Kank1,Lama3,Mylk,Rack1,Cfap65,Fgfr1,Prkcd,Drc7,Kitl,Itgb4,Cxadr,Ada,Ccdc39,Sema3c,Lef1,Nr2f2,Tns1,Crb2,Foxj1,Tek,Clic4,Bmp7,Dnah11,B4galt1,Angpt1,Col5a1,Pltp,Ttc21a,Cited2,Trpv4,Pbxip1,Nrg1,Sparc,Ajuba,Sfrp1,Vav3,Cldn1,Cfap44,Cldn19,Lrp5,Pou4f1,Msn,Tacr3,Apcdd1,Iqgap1,Cavin1,Rgcc,Fbln1,Kank2,Itga3,Smoc2,Kit,Nhlh2,Tpbg,Foxc1,Fat2,Clasp1,Ctsh,Igfbp5,…
GO:BP	cell motility	GO:0048870	6.71e-12	1161	83	2.56141	ENSMOCG00000022934,ENSMOCG00000022415,ENSMOCG00000022060,ENSMOCG00000021893,ENSMOCG00000021776,ENSMOCG00000021349,ENSMOCG00000021111,ENSMOCG00000021055,ENSMOCG00000020725,ENSMOCG00000020402,ENSMOCG00000020331,ENSMOCG00000019569,ENSMOCG00000019421,ENSMOCG00000019256,ENSMOCG00000019091,ENSMOCG00000019056,ENSMOCG00000018911,ENSMOCG00000018829,ENSMOCG00000018494,ENSMOCG00000018474,ENSMOCG00000018440,…	Drc1,Tgfb2,Col1a1,Osgin1,Epha8,Ston1,Enkur,Itgb5,Kank1,Lama3,Mylk,Rack1,Cfap65,Fgfr1,Prkcd,Drc7,Kitl,Itgb4,Cxadr,Ada,Ccdc39,Sema3c,Lef1,Nr2f2,Tns1,Crb2,Foxj1,Tek,Clic4,Bmp7,Dnah11,B4galt1,Angpt1,Col5a1,Pltp,Ttc21a,Cited2,Trpv4,Pbxip1,Nrg1,Sparc,Ajuba,Sfrp1,Vav3,Cldn1,Cfap44,Cldn19,Lrp5,Pou4f1,Msn,Tacr3,Apcdd1,Iqgap1,Cavin1,Rgcc,Fbln1,Kank2,Itga3,Smoc2,Kit,Nhlh2,Tpbg,Foxc1,Fat2,Clasp1,Ctsh,Igfbp5,…
GO:BP	positive regulation of signaling	GO:0023056	7.89e-12	1142	82	2.57265	ENSMOCG00000022415,ENSMOCG00000022292,ENSMOCG00000022275,ENSMOCG00000022060,ENSMOCG00000021776,ENSMOCG00000021316,ENSMOCG00000020725,ENSMOCG00000020658,ENSMOCG00000020514,ENSMOCG00000019629,ENSMOCG00000019569,ENSMOCG00000019423,ENSMOCG00000019256,ENSMOCG00000019091,ENSMOCG00000019054,ENSMOCG00000019021,ENSMOCG00000018911,ENSMOCG00000018618,ENSMOCG00000018474,ENSMOCG00000018297,ENSMOCG00000018062,…	Tgfb2,Tcf7l2,,Col1a1,Epha8,Slc8a3,Kank1,Iqgap3,Itga8,Chrnb4,Rack1,Gpc3,Fgfr1,Prkcd,Nkd1,Map3k5,Kitl,Shox2,Ada,Dstyk,Prr5,Fgfr2,Lef1,Notch2,Crb2,Tek,Pih1d1,Cth,Bmp7,Cyba,C1qtnf1,Angpt1,Ano1,Ctsc,Cited2,Trpv4,Pbxip1,Nrg1,Ajuba,Sfrp1,Rbpms,Tnfrsf1a,Fgfr3,Usp29,Kl,Prrx1,Loxl3,Ackr3,Alox12b,Cd36,Xdh,Iqgap1,Adra1b,Fzd10,Smoc2,Kit,Maoa,Ptbp1,Cftr,Mst1r,Tpbg,Zfp385a,Foxd1,Ctsh,Adcyap1,Igfbp5,Trim56,Gucy1…
GO:BP	regulation of cellular process	GO:0050794	8.07e-12	7647	308	1.44309	ENSMOCG00000022972,ENSMOCG00000022949,ENSMOCG00000022678,ENSMOCG00000022488,ENSMOCG00000022464,ENSMOCG00000022415,ENSMOCG00000022312,ENSMOCG00000022292,ENSMOCG00000022275,ENSMOCG00000022163,ENSMOCG00000022079,ENSMOCG00000022060,ENSMOCG00000022054,ENSMOCG00000021967,ENSMOCG00000021893,ENSMOCG00000021812,ENSMOCG00000021776,ENSMOCG00000021604,ENSMOCG00000021595,ENSMOCG00000021420,ENSMOCG00000021377,…	Wnt9a,Lrrc55,Epha10,Gpr139,Ebf3,Tgfb2,Ltbp3,Tcf7l2,,Slc7a11,Klf15,Col1a1,Col4a6,Mvp,Osgin1,Lifr,Epha8,Tmem100,Rasgef1b,Magi1,,Ston1,Slc8a3,Itgb5,Ptgfr,Atad2,Hcn4,Kank1,Iqgap3,Zic3,Itga8,Rnf152,,Lama3,Zfp827,Rhbdd3,Mylk,Pnpla2,Id3,Crhr2,Tmem98,Chrnb4,Rack1,Hif3a,Gpc3,Fbn2,Fgfr1,Azin2,Tnfrsf11b,Prkcd,Nkd1,Map3k5,Timp2,Kitl,Itgb4,Man2a1,Epas1,Sstr1,Gnat1,Pacrg,Sema3e,,Foxp2,Shox2,Niban2,Cxadr,Ada,Cc…
GO:BP	locomotion	GO:0040011	1.07e-11	1284	88	2.45557	ENSMOCG00000022934,ENSMOCG00000022415,ENSMOCG00000022060,ENSMOCG00000021893,ENSMOCG00000021776,ENSMOCG00000021349,ENSMOCG00000021111,ENSMOCG00000021055,ENSMOCG00000020853,ENSMOCG00000020725,ENSMOCG00000020402,ENSMOCG00000020331,ENSMOCG00000019569,ENSMOCG00000019421,ENSMOCG00000019256,ENSMOCG00000019091,ENSMOCG00000019056,ENSMOCG00000018911,ENSMOCG00000018829,ENSMOCG00000018494,ENSMOCG00000018474,…	Drc1,Tgfb2,Col1a1,Osgin1,Epha8,Ston1,Enkur,Itgb5,Lamb2,Kank1,Lama3,Mylk,Rack1,Cfap65,Fgfr1,Prkcd,Drc7,Kitl,Itgb4,Cxadr,Ada,Ccdc39,Sema3c,Lef1,Nr2f2,Tns1,Crb2,Foxj1,Tek,Clic4,Bmp7,Dnah11,B4galt1,Angpt1,Col5a1,Pltp,Ttc21a,Cited2,Trpv4,Pbxip1,Nrg1,Sparc,Ajuba,Sfrp1,Vav3,Cldn1,Ackr3,Cfap44,Draxin,Cldn19,Lrp5,Pou4f1,Msn,Tacr3,Apcdd1,Iqgap1,Cavin1,Rgcc,Fbln1,Kank2,Itga3,Smoc2,Kit,Nhlh2,Tpbg,Foxc1,Foxd1…
GO:BP	tube development	GO:0035295	1.12e-11	806	66	2.93388	ENSMOCG00000022415,ENSMOCG00000022312,ENSMOCG00000022163,ENSMOCG00000021604,ENSMOCG00000020846,ENSMOCG00000020544,ENSMOCG00000020331,ENSMOCG00000019424,ENSMOCG00000019423,ENSMOCG00000018786,ENSMOCG00000018764,ENSMOCG00000018698,ENSMOCG00000018618,ENSMOCG00000018474,ENSMOCG00000018440,ENSMOCG00000018427,ENSMOCG00000018320,ENSMOCG00000017897,ENSMOCG00000017824,ENSMOCG00000017767,ENSMOCG00000017629,…	Tgfb2,Ltbp3,Slc7a11,Tmem100,Thbs2,Zic3,Mylk,Stab1,Gpc3,Man2a1,Epas1,Sema3e,Shox2,Ada,Ccdc39,Tmem107,Sema3c,Lef1,Wnt6,Nr2f2,Notch2,Foxj1,Tek,Clic4,Bmp7,Kcnq1,Aldh1a2,B4galt1,Gdf11,Angpt1,Smad6,Cited2,Sparc,Sfrp1,Prrx1,Loxl3,Ackr3,Lrp5,Greb1l,Xdh,Rgcc,Itga3,Smoc2,Kit,Foxc1,Foxd1,Fzd2,Ctsh,Sostdc1,Igfbp5,Zfp36l1,Adgra2,Col3a1,Irx2,Zc3h12a,Emp2,Enpp2,Irx3,Ednrb,Lox,Spry1,Atp2b4,Notch3,Irx1,Gpr4,Vstm4
GO:BP	cell adhesion	GO:0007155	1.48e-11	915	71	2.78017	ENSMOCG00000022415,ENSMOCG00000022163,ENSMOCG00000022060,ENSMOCG00000021776,ENSMOCG00000021420,ENSMOCG00000021349,ENSMOCG00000021055,ENSMOCG00000020846,ENSMOCG00000020725,ENSMOCG00000020514,ENSMOCG00000020402,ENSMOCG00000019424,ENSMOCG00000019091,ENSMOCG00000018911,ENSMOCG00000018829,ENSMOCG00000018698,ENSMOCG00000018494,ENSMOCG00000018474,ENSMOCG00000017897,ENSMOCG00000017704,ENSMOCG00000017508,…	Tgfb2,Slc7a11,Col1a1,Epha8,Magi1,Ston1,Itgb5,Thbs2,Kank1,Itga8,Lama3,Stab1,Prkcd,Kitl,Itgb4,Sema3e,Cxadr,Ada,Lef1,Tln1,Foxj1,Efemp2,Tek,Fbn1,Bmp7,P4hb,Fgl2,Dsg2,B4galt1,C1qtnf1,Angpt1,Col5a1,Itga7,Smad6,Nid1,Cited2,Trpv4,Pbxip1,Ajuba,Tmem131l,Vav3,Plpp3,Col8a1,Cldn1,Loxl3,Msn,Cd36,Rgcc,Fbln1,Tnc,Itga3,Kit,Fzd7,Fat2,Clasp1,Cdhr4,Zfp36l1,Onecut1,Cd63,Col3a1,Cldn2,Prkcq,Zc3h12a,Emp2,Igf2,,Dlc1,Dsp,G…
GO:BP	embryo development	GO:0009790	1.86e-11	898	70	2.7929	ENSMOCG00000022415,ENSMOCG00000022060,ENSMOCG00000021604,ENSMOCG00000021055,ENSMOCG00000020544,ENSMOCG00000020514,ENSMOCG00000020402,ENSMOCG00000019889,ENSMOCG00000019715,ENSMOCG00000019423,ENSMOCG00000019336,ENSMOCG00000018911,ENSMOCG00000018829,ENSMOCG00000018786,ENSMOCG00000018764,ENSMOCG00000018618,ENSMOCG00000018474,ENSMOCG00000018440,ENSMOCG00000018427,ENSMOCG00000018320,ENSMOCG00000018080,…	Tgfb2,Col1a1,Tmem100,Itgb5,Zic3,Itga8,Lama3,Id3,Slc5a7,Gpc3,Fbn2,Kitl,Itgb4,Man2a1,Epas1,Shox2,Ada,Ccdc39,Tmem107,Sema3c,Pth1r,Fgfr2,Lef1,Wnt6,Nr2f2,Notch2,Crb2,Fbn1,Bmp7,Kcnq1,Aldh1a2,Col6a1,Angpt1,Col5a1,Itga7,Smad6,Cited2,Nxn,Otx1,Sfrp1,Pgap1,Slitrk6,Plpp3,Prrx1,Col8a1,Efemp1,Loxl3,Lrp5,Mab21l2,Itga3,Kit,Fzd7,Foxc1,Fzd2,Col11a1,Cplane1,Clasp1,Disp1,Zfp36l1,Col12a1,Col3a1,Irx2,Frzb,Igf2,Irx3,H1…
GO:BP	response to endogenous stimulus	GO:0009719	1.86e-11	898	70	2.7929	ENSMOCG00000022415,ENSMOCG00000022312,ENSMOCG00000022079,ENSMOCG00000022060,ENSMOCG00000022054,ENSMOCG00000021776,ENSMOCG00000021604,ENSMOCG00000021055,ENSMOCG00000020982,ENSMOCG00000020737,ENSMOCG00000020725,ENSMOCG00000020514,ENSMOCG00000019423,ENSMOCG00000019336,ENSMOCG00000019256,ENSMOCG00000019091,ENSMOCG00000018427,ENSMOCG00000018297,ENSMOCG00000017998,ENSMOCG00000017948,ENSMOCG00000017897,…	Tgfb2,Ltbp3,Klf15,Col1a1,Col4a6,Epha8,Tmem100,Itgb5,Ptgfr,Hcn4,Kank1,Itga8,Gpc3,Fbn2,Fgfr1,Prkcd,Tmem107,Dstyk,Zfhx3,Fgfr2,Lef1,Notch2,Crb2,Prdm16,Irs4,Fbn1,Bmp7,Kcnq1,Col6a1,Tac1,Smad6,Lbh,Cited2,Trpv4,Sfrp1,Fgfr3,Kl,Il17rd,Nrep,Pdk4,Cd36,Col1a2,Tgfbr3,Rerg,Iqgap1,Kank2,Itga3,Smoc2,Kit,Cftr,Foxc1,Foxd1,Ssh1,Ctsh,Wfikkn2,Sostdc1,Igfbp5,Zfp36l1,Htr2c,Baiap2l1,Zfp423,Onecut1,Col3a1,Prkcq,Igf2,Lox,S…
GO:BP	system process	GO:0003008	1.95e-11	1116	80	2.56838	ENSMOCG00000022415,ENSMOCG00000022350,ENSMOCG00000022163,ENSMOCG00000022079,ENSMOCG00000022060,ENSMOCG00000021604,ENSMOCG00000021316,ENSMOCG00000021315,ENSMOCG00000020853,ENSMOCG00000020807,ENSMOCG00000020737,ENSMOCG00000020514,ENSMOCG00000019650,ENSMOCG00000019629,ENSMOCG00000019337,ENSMOCG00000019291,ENSMOCG00000018764,ENSMOCG00000018714,ENSMOCG00000018618,ENSMOCG00000018534,ENSMOCG00000018494,…	Tgfb2,Acta2,Slc7a11,Klf15,Col1a1,Tmem100,Slc8a3,Mfrp,Lamb2,Pkhd1l1,Hcn4,Itga8,Tmem98,Chrnb4,Man2b1,Cdc14a,Epas1,Gnat1,Shox2,Niban2,Cxadr,Ada,Ccdc39,Lef1,Slc16a2,Kcnq1,Dnah11,Dsg2,Clcn5,Ppt1,C1qtnf1,Angpt1,Crybb1,Grip2,Myh7,Rlbp1,Tac1,Ctsc,Trpv4,Pgap1,Slitrk6,Tnfrsf1a,Pon3,Bhlhb9,Grk1,Gpr88,Cldn19,Lrp5,Pou4f1,Cd36,Col1a2,Trpm3,Adra1b,Chrna3,Hmgcr,Itga3,Kit,Tpbg,Zfp385a,Foxc1,Cacna1g,Foxd1,Fzd2,Abc…
GO:BP	regulation of developmental process	GO:0050793	2.77e-11	1711	105	2.19874	ENSMOCG00000022415,ENSMOCG00000022312,ENSMOCG00000022292,ENSMOCG00000022060,ENSMOCG00000021604,ENSMOCG00000020846,ENSMOCG00000020725,ENSMOCG00000020658,ENSMOCG00000020402,ENSMOCG00000019889,ENSMOCG00000019650,ENSMOCG00000019424,ENSMOCG00000019423,ENSMOCG00000019336,ENSMOCG00000019256,ENSMOCG00000019162,ENSMOCG00000019054,ENSMOCG00000019021,ENSMOCG00000018911,ENSMOCG00000018786,ENSMOCG00000018698,…	Tgfb2,Ltbp3,Tcf7l2,Col1a1,Tmem100,Thbs2,Kank1,Iqgap3,Lama3,Id3,Tmem98,Stab1,Gpc3,Fbn2,Fgfr1,Tnfrsf11b,Nkd1,Map3k5,Kitl,Man2a1,Sema3e,Shox2,Cxadr,Ada,Lef1,Wnt6,Zfp750,Zbtb7c,Notch2,Crb2,Foxj1,Tek,Cth,Kif13b,Slc4a11,Fbn1,Bmp7,,P4hb,Fgl2,Gdf11,Col5a1,Ctsc,Smad6,Lbh,Cited2,Trpv4,Nrg1,Sparc,Sfrp1,Slitrk6,Tnfrsf1a,Tmem131l,Tmem64,Kl,Bhlhb9,Il17rd,Prrx1,Efemp1,Loxl3,Draxin,Lrp5,Pou4f1,Msn,Cd36,Xdh,Apcdd…
GO:BP	embryonic morphogenesis	GO:0048598	4.9e-11	498	49	3.52534	ENSMOCG00000021055,ENSMOCG00000020544,ENSMOCG00000020514,ENSMOCG00000020402,ENSMOCG00000019423,ENSMOCG00000019336,ENSMOCG00000018829,ENSMOCG00000018618,ENSMOCG00000018440,ENSMOCG00000018427,ENSMOCG00000017948,ENSMOCG00000017897,ENSMOCG00000017824,ENSMOCG00000017629,ENSMOCG00000017592,ENSMOCG00000016631,ENSMOCG00000016476,ENSMOCG00000016089,ENSMOCG00000015827,ENSMOCG00000015635,ENSMOCG00000015096,…	Itgb5,Zic3,Itga8,Lama3,Gpc3,Fbn2,Itgb4,Shox2,Ccdc39,Tmem107,Fgfr2,Lef1,Wnt6,Notch2,Crb2,Fbn1,Bmp7,Kcnq1,Aldh1a2,Col6a1,Col5a1,Itga7,Cited2,Otx1,Sfrp1,Slitrk6,Plpp3,Prrx1,Col8a1,Efemp1,Lrp5,Mab21l2,Itga3,Fzd7,Foxc1,Fzd2,Col11a1,Cplane1,Clasp1,Zfp36l1,Col12a1,Irx2,Frzb,Igf2,Irx3,Irx1,Pou3f4,Irx5,Mmp2
GO:BP	cellular response to endogenous stimulus	GO:0071495	1.18e-10	826	65	2.81947	ENSMOCG00000022415,ENSMOCG00000022312,ENSMOCG00000022060,ENSMOCG00000022054,ENSMOCG00000021776,ENSMOCG00000021604,ENSMOCG00000021055,ENSMOCG00000020982,ENSMOCG00000020737,ENSMOCG00000020725,ENSMOCG00000020514,ENSMOCG00000019423,ENSMOCG00000019336,ENSMOCG00000019256,ENSMOCG00000019091,ENSMOCG00000018297,ENSMOCG00000017948,ENSMOCG00000017897,ENSMOCG00000017629,ENSMOCG00000017592,ENSMOCG00000017346,…	Tgfb2,Ltbp3,Col1a1,Col4a6,Epha8,Tmem100,Itgb5,Ptgfr,Hcn4,Kank1,Itga8,Gpc3,Fbn2,Fgfr1,Prkcd,Dstyk,Fgfr2,Lef1,Notch2,Crb2,Prdm16,Irs4,Fbn1,Bmp7,Kcnq1,Col6a1,Tac1,Smad6,Lbh,Cited2,Sfrp1,Fgfr3,Kl,Il17rd,Nrep,Pdk4,Cd36,Col1a2,Tgfbr3,Iqgap1,Kank2,Itga3,Smoc2,Kit,Cftr,Foxc1,Foxd1,Ssh1,Ctsh,Wfikkn2,Sostdc1,Igfbp5,Zfp36l1,Htr2c,Baiap2l1,Zfp423,Onecut1,Col3a1,Prkcq,Igf2,Lox,Spry1,Atp2b4,Rhoq,Mmp2
GO:BP	regulation of biological process	GO:0050789	3.96e-10	8396	324	1.38263	ENSMOCG00000022972,ENSMOCG00000022949,ENSMOCG00000022678,ENSMOCG00000022488,ENSMOCG00000022464,ENSMOCG00000022415,ENSMOCG00000022312,ENSMOCG00000022292,ENSMOCG00000022275,ENSMOCG00000022163,ENSMOCG00000022079,ENSMOCG00000022060,ENSMOCG00000022054,ENSMOCG00000021967,ENSMOCG00000021955,ENSMOCG00000021893,ENSMOCG00000021812,ENSMOCG00000021776,ENSMOCG00000021604,ENSMOCG00000021595,ENSMOCG00000021487,…	Wnt9a,Lrrc55,Epha10,Gpr139,Ebf3,Tgfb2,Ltbp3,Tcf7l2,,Slc7a11,Klf15,Col1a1,Col4a6,Mvp,Fxyd6,Osgin1,Lifr,Epha8,Tmem100,Rasgef1b,Gpr149,Magi1,,Ston1,Slc8a3,Itgb5,Ptgfr,Atad2,Thbs2,Hcn4,Kank1,Iqgap3,Zic3,Itga8,Rnf152,,Lama3,Zfp827,Rhbdd3,Mylk,Pnpla2,Id3,Crhr2,Tmem98,Chrnb4,Rack1,Hif3a,Stab1,Gpc3,Fbn2,Fgfr1,Azin2,Tnfrsf11b,Prkcd,Nkd1,Map3k5,Timp2,Kitl,Itgb4,Man2a1,Epas1,Sstr1,Gnat1,Pacrg,Sema3e,,Foxp2,…
GO:BP	vasculature development	GO:0001944	3.97e-10	545	50	3.28706	ENSMOCG00000022415,ENSMOCG00000022350,ENSMOCG00000022292,ENSMOCG00000022060,ENSMOCG00000021604,ENSMOCG00000020846,ENSMOCG00000020331,ENSMOCG00000019424,ENSMOCG00000019423,ENSMOCG00000018764,ENSMOCG00000018698,ENSMOCG00000018320,ENSMOCG00000017897,ENSMOCG00000017767,ENSMOCG00000017629,ENSMOCG00000017310,ENSMOCG00000016949,ENSMOCG00000016683,ENSMOCG00000016476,ENSMOCG00000015827,ENSMOCG00000015682,…	Tgfb2,Acta2,Tcf7l2,Col1a1,Tmem100,Thbs2,Mylk,Stab1,Gpc3,Epas1,Sema3e,Sema3c,Lef1,Nr2f2,Notch2,Tek,Cth,Clic4,Bmp7,Aldh1a2,B4galt1,Angpt1,Col5a1,Smad6,Cited2,Sparc,Plpp3,Prrx1,Ackr3,Lrp5,Xdh,Col1a2,Rgcc,Smoc2,Kit,Foxc1,Cplane1,Ctsh,Zfp36l1,Adgra2,Col3a1,Zc3h12a,Emp2,Enpp2,Lox,Atp2b4,Notch3,Gpr4,Vstm4,Mmp2
GO:BP	response to growth factor	GO:0070848	5.72e-10	457	45	3.52801	ENSMOCG00000022415,ENSMOCG00000022312,ENSMOCG00000021604,ENSMOCG00000021055,ENSMOCG00000020514,ENSMOCG00000019569,ENSMOCG00000019423,ENSMOCG00000019336,ENSMOCG00000019256,ENSMOCG00000018297,ENSMOCG00000017998,ENSMOCG00000017948,ENSMOCG00000017897,ENSMOCG00000017629,ENSMOCG00000017592,ENSMOCG00000017346,ENSMOCG00000016631,ENSMOCG00000016476,ENSMOCG00000014686,ENSMOCG00000014458,ENSMOCG00000014374,…	Tgfb2,Ltbp3,Tmem100,Itgb5,Itga8,Rack1,Gpc3,Fbn2,Fgfr1,Dstyk,Zfhx3,Fgfr2,Lef1,Notch2,Crb2,Prdm16,Fbn1,Bmp7,Tac1,Smad6,Cited2,Sfrp1,Fgfr3,Kl,Il17rd,Nrep,Xdh,Col1a2,Tgfbr3,Iqgap1,Itga3,Smoc2,Foxc1,Foxd1,Wfikkn2,Sostdc1,Zfp36l1,Adgra2,Zfp423,Onecut1,Cd63,Col3a1,Lox,Spry1,Atp2b4
GO:BP	blood vessel development	GO:0001568	7.97e-10	517	48	3.32648	ENSMOCG00000022415,ENSMOCG00000022350,ENSMOCG00000022292,ENSMOCG00000022060,ENSMOCG00000021604,ENSMOCG00000020846,ENSMOCG00000020331,ENSMOCG00000019424,ENSMOCG00000019423,ENSMOCG00000018764,ENSMOCG00000018698,ENSMOCG00000018320,ENSMOCG00000017897,ENSMOCG00000017767,ENSMOCG00000017629,ENSMOCG00000017310,ENSMOCG00000016683,ENSMOCG00000016476,ENSMOCG00000015827,ENSMOCG00000015682,ENSMOCG00000015180,…	Tgfb2,Acta2,Tcf7l2,Col1a1,Tmem100,Thbs2,Mylk,Stab1,Gpc3,Epas1,Sema3e,Sema3c,Lef1,Nr2f2,Notch2,Tek,Clic4,Bmp7,Aldh1a2,B4galt1,Angpt1,Col5a1,Smad6,Cited2,Sparc,Plpp3,Prrx1,Ackr3,Lrp5,Xdh,Col1a2,Rgcc,Smoc2,Foxc1,Cplane1,Ctsh,Zfp36l1,Adgra2,Col3a1,Zc3h12a,Emp2,Enpp2,Lox,Atp2b4,Notch3,Gpr4,Vstm4,Mmp2
GO:BP	epithelium development	GO:0060429	9.78e-10	865	65	2.69235	ENSMOCG00000022415,ENSMOCG00000022350,ENSMOCG00000022079,ENSMOCG00000021604,ENSMOCG00000020853,ENSMOCG00000020658,ENSMOCG00000020544,ENSMOCG00000019889,ENSMOCG00000019423,ENSMOCG00000019054,ENSMOCG00000018698,ENSMOCG00000018440,ENSMOCG00000018427,ENSMOCG00000018320,ENSMOCG00000017897,ENSMOCG00000017824,ENSMOCG00000017767,ENSMOCG00000017629,ENSMOCG00000017592,ENSMOCG00000017508,ENSMOCG00000017144,…	Tgfb2,Acta2,Klf15,Tmem100,Lamb2,Iqgap3,Zic3,Id3,Gpc3,Nkd1,Sema3e,Ccdc39,Tmem107,Sema3c,Lef1,Wnt6,Nr2f2,Notch2,Crb2,Foxj1,Pih1d1,Clic4,Bmp7,Kcnq1,Aldh1a2,B4galt1,Gdf11,Col5a1,Smad6,Lbh,Cited2,Ajuba,Sfrp1,Slitrk6,Tnfrsf1a,Flnb,Loxl3,Lrp5,Msn,Greb1l,Xdh,Apcdd1,Kank2,Tnc,Fzd7,Foxc1,Foxd1,Fzd2,Cplane1,Clasp1,Ctsh,Sostdc1,Sgpp1,Igfbp5,Zfp36l1,Onecut1,Irx2,Frzb,Irx3,Ednrb,Spry1,Irx1,Dsp,Gpr4,Slc4a5
GO:BP	cellular response to growth factor stimulus	GO:0071363	1.08e-09	447	44	3.52678	ENSMOCG00000022415,ENSMOCG00000022312,ENSMOCG00000021604,ENSMOCG00000021055,ENSMOCG00000020514,ENSMOCG00000019569,ENSMOCG00000019423,ENSMOCG00000019336,ENSMOCG00000019256,ENSMOCG00000018297,ENSMOCG00000017948,ENSMOCG00000017897,ENSMOCG00000017629,ENSMOCG00000017592,ENSMOCG00000017346,ENSMOCG00000016631,ENSMOCG00000016476,ENSMOCG00000014686,ENSMOCG00000014458,ENSMOCG00000014374,ENSMOCG00000014116,…	Tgfb2,Ltbp3,Tmem100,Itgb5,Itga8,Rack1,Gpc3,Fbn2,Fgfr1,Dstyk,Fgfr2,Lef1,Notch2,Crb2,Prdm16,Fbn1,Bmp7,Tac1,Smad6,Cited2,Sfrp1,Fgfr3,Kl,Il17rd,Nrep,Xdh,Col1a2,Tgfbr3,Iqgap1,Itga3,Smoc2,Foxc1,Foxd1,Wfikkn2,Sostdc1,Zfp36l1,Adgra2,Zfp423,Onecut1,Cd63,Col3a1,Lox,Spry1,Atp2b4
GO:BP	extracellular matrix organization	GO:0030198	2.76e-09	195	28	5.14467	ENSMOCG00000022415,ENSMOCG00000022060,ENSMOCG00000022054,ENSMOCG00000020853,ENSMOCG00000020514,ENSMOCG00000019162,ENSMOCG00000017409,ENSMOCG00000015990,ENSMOCG00000015924,ENSMOCG00000015819,ENSMOCG00000015682,ENSMOCG00000015514,ENSMOCG00000015096,ENSMOCG00000014455,ENSMOCG00000014289,ENSMOCG00000013868,ENSMOCG00000009504,ENSMOCG00000008847,ENSMOCG00000008791,ENSMOCG00000007028,ENSMOCG00000006436,…	Tgfb2,Col1a1,Col4a6,Lamb2,Itga8,Tnfrsf11b,Efemp2,Fbln5,Aebp1,Fmod,B4galt1,Serpinh1,Col5a1,Nid1,Pbxip1,Tnfrsf1a,Col1a2,Rgcc,Fbln1,Thsd4,Foxc1,Olfml2a,Col11a1,Clasp1,Col3a1,Colgalt1,Lox,Myh11
GO:BP	external encapsulating structure organization	GO:0045229	2.76e-09	195	28	5.14467	ENSMOCG00000022415,ENSMOCG00000022060,ENSMOCG00000022054,ENSMOCG00000020853,ENSMOCG00000020514,ENSMOCG00000019162,ENSMOCG00000017409,ENSMOCG00000015990,ENSMOCG00000015924,ENSMOCG00000015819,ENSMOCG00000015682,ENSMOCG00000015514,ENSMOCG00000015096,ENSMOCG00000014455,ENSMOCG00000014289,ENSMOCG00000013868,ENSMOCG00000009504,ENSMOCG00000008847,ENSMOCG00000008791,ENSMOCG00000007028,ENSMOCG00000006436,…	Tgfb2,Col1a1,Col4a6,Lamb2,Itga8,Tnfrsf11b,Efemp2,Fbln5,Aebp1,Fmod,B4galt1,Serpinh1,Col5a1,Nid1,Pbxip1,Tnfrsf1a,Col1a2,Rgcc,Fbln1,Thsd4,Foxc1,Olfml2a,Col11a1,Clasp1,Col3a1,Colgalt1,Lox,Myh11
GO:BP	regulation of cell differentiation	GO:0045595	3.08e-09	1066	73	2.45358	ENSMOCG00000022415,ENSMOCG00000022312,ENSMOCG00000022292,ENSMOCG00000022060,ENSMOCG00000021604,ENSMOCG00000020725,ENSMOCG00000019889,ENSMOCG00000019650,ENSMOCG00000019336,ENSMOCG00000019256,ENSMOCG00000019162,ENSMOCG00000019021,ENSMOCG00000018911,ENSMOCG00000018786,ENSMOCG00000018618,ENSMOCG00000018474,ENSMOCG00000017897,ENSMOCG00000017666,ENSMOCG00000017640,ENSMOCG00000017629,ENSMOCG00000017592,…	Tgfb2,Ltbp3,Tcf7l2,Col1a1,Tmem100,Kank1,Id3,Tmem98,Fbn2,Fgfr1,Tnfrsf11b,Map3k5,Kitl,Man2a1,Shox2,Ada,Lef1,Zfp750,Zbtb7c,Notch2,Crb2,Foxj1,Cth,Slc4a11,Fbn1,Bmp7,,P4hb,Fgl2,Gdf11,Col5a1,Smad6,Lbh,Trpv4,Nrg1,Sfrp1,Tnfrsf1a,Tmem131l,Tmem64,Bhlhb9,Il17rd,Efemp1,Loxl3,Draxin,Lrp5,Pou4f1,Cd36,Xdh,Rgcc,Fbln1,Kit,Ptbp1,Tsku,Zfp385a,Fzd7,Foxc1,Clasp1,Sostdc1,Sgpp1,Igfbp5,Zfp36l1,Adgra2,Htr2c,Zc3h12a,Emp2,F…
GO:BP	positive regulation of cellular process	GO:0048522	3.12e-09	3803	176	1.65814	ENSMOCG00000022949,ENSMOCG00000022464,ENSMOCG00000022415,ENSMOCG00000022312,ENSMOCG00000022292,ENSMOCG00000022275,ENSMOCG00000022079,ENSMOCG00000022060,ENSMOCG00000021893,ENSMOCG00000021812,ENSMOCG00000021776,ENSMOCG00000021604,ENSMOCG00000021420,ENSMOCG00000021316,ENSMOCG00000020982,ENSMOCG00000020725,ENSMOCG00000020658,ENSMOCG00000020544,ENSMOCG00000020514,ENSMOCG00000020478,ENSMOCG00000020331,…	Lrrc55,Ebf3,Tgfb2,Ltbp3,Tcf7l2,,Klf15,Col1a1,Osgin1,Lifr,Epha8,Tmem100,Magi1,Slc8a3,Ptgfr,Kank1,Iqgap3,Zic3,Itga8,Rnf152,Mylk,Pnpla2,Chrnb4,Rack1,Gpc3,Fbn2,Fgfr1,Azin2,Prkcd,Nkd1,Map3k5,Kitl,Man2a1,Epas1,,Shox2,Niban2,Ada,Sema3c,Dstyk,Pth1r,Prr5,Derl1,Zfhx3,Fgfr2,Lef1,Wnt6,Nr2f2,Zfp750,Zbtb7c,Notch2,Crb2,Foxj1,Efemp2,Prdm16,Klf6,Tek,Pih1d1,Cth,Bmp7,,Helz2,Kcnq1,P4hb,Cyba,Aldh1a2,B4galt1,Ppt1,Nek7…
GO:BP	extracellular structure organization	GO:0043062	3.14e-09	196	28	5.11842	ENSMOCG00000022415,ENSMOCG00000022060,ENSMOCG00000022054,ENSMOCG00000020853,ENSMOCG00000020514,ENSMOCG00000019162,ENSMOCG00000017409,ENSMOCG00000015990,ENSMOCG00000015924,ENSMOCG00000015819,ENSMOCG00000015682,ENSMOCG00000015514,ENSMOCG00000015096,ENSMOCG00000014455,ENSMOCG00000014289,ENSMOCG00000013868,ENSMOCG00000009504,ENSMOCG00000008847,ENSMOCG00000008791,ENSMOCG00000007028,ENSMOCG00000006436,…	Tgfb2,Col1a1,Col4a6,Lamb2,Itga8,Tnfrsf11b,Efemp2,Fbln5,Aebp1,Fmod,B4galt1,Serpinh1,Col5a1,Nid1,Pbxip1,Tnfrsf1a,Col1a2,Rgcc,Fbln1,Thsd4,Foxc1,Olfml2a,Col11a1,Clasp1,Col3a1,Colgalt1,Lox,Myh11
GO:BP	anatomical structure formation involved in morphogenesis	GO:0048646	8.44e-09	842	62	2.63823	ENSMOCG00000022415,ENSMOCG00000022060,ENSMOCG00000021604,ENSMOCG00000021055,ENSMOCG00000020846,ENSMOCG00000020514,ENSMOCG00000020402,ENSMOCG00000019424,ENSMOCG00000019336,ENSMOCG00000018829,ENSMOCG00000018764,ENSMOCG00000018698,ENSMOCG00000018474,ENSMOCG00000018320,ENSMOCG00000017897,ENSMOCG00000017824,ENSMOCG00000017629,ENSMOCG00000017592,ENSMOCG00000017508,ENSMOCG00000017310,ENSMOCG00000016683,…	Tgfb2,Col1a1,Tmem100,Itgb5,Thbs2,Itga8,Lama3,Stab1,Fbn2,Itgb4,Epas1,Sema3e,Ada,Sema3c,Lef1,Wnt6,Notch2,Crb2,Foxj1,Tek,Clic4,Bmp7,Aldh1a2,B4galt1,Col6a1,Angpt1,Col5a1,Itga7,Cited2,Sparc,Sfrp1,Col8a1,Ackr3,Cd36,Flnc,Rgcc,Itga3,Smoc2,Cftr,Zfp385a,Fzd7,Foxc1,Tnfaip3,Foxd1,Fzd2,Col11a1,Clasp1,Ctsh,Col12a1,Adgra2,Irx2,Zc3h12a,Emp2,Enpp2,Irx3,Spry1,Atp2b4,Notch3,Irx1,Gpr4,Vstm4,Mmp2
GO:BP	tissue morphogenesis	GO:0048729	1.39e-08	501	45	3.21817	ENSMOCG00000021604,ENSMOCG00000020544,ENSMOCG00000020514,ENSMOCG00000020331,ENSMOCG00000019423,ENSMOCG00000019054,ENSMOCG00000018829,ENSMOCG00000018698,ENSMOCG00000018618,ENSMOCG00000018440,ENSMOCG00000018320,ENSMOCG00000017897,ENSMOCG00000017824,ENSMOCG00000017629,ENSMOCG00000017592,ENSMOCG00000016683,ENSMOCG00000016476,ENSMOCG00000015827,ENSMOCG00000015096,ENSMOCG00000014763,ENSMOCG00000014374,…	Tmem100,Zic3,Itga8,Mylk,Gpc3,Nkd1,Itgb4,Sema3e,Shox2,Ccdc39,Sema3c,Lef1,Wnt6,Notch2,Crb2,Clic4,Bmp7,Aldh1a2,Col5a1,Myh7,Cited2,Ajuba,Sfrp1,Lrp5,Pou4f1,Msn,Greb1l,Tnc,Itga3,Foxc1,Foxd1,Fzd2,Col11a1,Cplane1,Clasp1,Ctsh,Sostdc1,Igfbp5,Col3a1,Irx2,Frzb,Irx3,Spry1,Irx1,Dsp
GO:BP	positive regulation of response to stimulus	GO:0048584	1.49e-08	1412	86	2.18222	ENSMOCG00000022415,ENSMOCG00000022292,ENSMOCG00000022275,ENSMOCG00000022060,ENSMOCG00000021776,ENSMOCG00000020725,ENSMOCG00000020658,ENSMOCG00000020514,ENSMOCG00000020331,ENSMOCG00000019569,ENSMOCG00000019423,ENSMOCG00000019256,ENSMOCG00000019091,ENSMOCG00000019054,ENSMOCG00000019021,ENSMOCG00000018911,ENSMOCG00000018618,ENSMOCG00000018474,ENSMOCG00000018297,ENSMOCG00000018062,ENSMOCG00000017948,…	Tgfb2,Tcf7l2,,Col1a1,Epha8,Kank1,Iqgap3,Itga8,Mylk,Rack1,Gpc3,Fgfr1,Prkcd,Nkd1,Map3k5,Kitl,Shox2,Ada,Dstyk,Prr5,Fgfr2,Lef1,Notch2,Crb2,Tek,Pih1d1,Cth,Bmp7,Cyba,C1qtnf1,Angpt1,Ctsc,Cited2,Trpv4,Pbxip1,Nrg1,Ajuba,Sfrp1,Rbpms,Tnfrsf1a,Fgfr3,Vav3,Usp29,Kl,Prrx1,Cldn1,Loxl3,Ackr3,Alox12b,Cd36,Xdh,Iqgap1,Rgcc,Adra1b,Fzd10,Smoc2,Kit,Maoa,Ptbp1,Mst1r,Tpbg,Zfp385a,Foxd1,Ctsh,Adcyap1,Igfbp5,Trim56,Gucy1a1,…
GO:BP	cell migration	GO:0016477	1.87e-08	1015	69	2.43566	ENSMOCG00000022415,ENSMOCG00000022060,ENSMOCG00000021893,ENSMOCG00000021776,ENSMOCG00000021349,ENSMOCG00000021055,ENSMOCG00000020725,ENSMOCG00000020402,ENSMOCG00000020331,ENSMOCG00000019569,ENSMOCG00000019256,ENSMOCG00000019091,ENSMOCG00000018911,ENSMOCG00000018829,ENSMOCG00000018494,ENSMOCG00000018474,ENSMOCG00000018320,ENSMOCG00000017897,ENSMOCG00000017767,ENSMOCG00000017753,ENSMOCG00000017592,…	Tgfb2,Col1a1,Osgin1,Epha8,Ston1,Itgb5,Kank1,Lama3,Mylk,Rack1,Fgfr1,Prkcd,Kitl,Itgb4,Cxadr,Ada,Sema3c,Lef1,Nr2f2,Tns1,Crb2,Foxj1,Tek,Clic4,Bmp7,B4galt1,Angpt1,Col5a1,Cited2,Trpv4,Pbxip1,Nrg1,Sparc,Ajuba,Sfrp1,Vav3,Cldn1,Cldn19,Lrp5,Pou4f1,Msn,Apcdd1,Iqgap1,Rgcc,Kank2,Itga3,Smoc2,Kit,Nhlh2,Tpbg,Foxc1,Fat2,Clasp1,Ctsh,Igfbp5,Adgra2,Lbp,Onecut1,Cd63,Col3a1,Prkcq,Zc3h12a,Emp2,Enpp2,Ednrb,Dlc1,Lox,Atp2…
GO:BP	cell population proliferation	GO:0008283	2.28e-08	1326	82	2.21567	ENSMOCG00000022972,ENSMOCG00000022415,ENSMOCG00000022312,ENSMOCG00000022292,ENSMOCG00000022163,ENSMOCG00000021893,ENSMOCG00000021812,ENSMOCG00000021377,ENSMOCG00000020982,ENSMOCG00000020725,ENSMOCG00000020658,ENSMOCG00000019423,ENSMOCG00000019256,ENSMOCG00000019091,ENSMOCG00000018911,ENSMOCG00000018714,ENSMOCG00000018618,ENSMOCG00000018534,ENSMOCG00000018494,ENSMOCG00000018474,ENSMOCG00000018420,…	Wnt9a,Tgfb2,Ltbp3,Tcf7l2,Slc7a11,Osgin1,Lifr,,Ptgfr,Kank1,Iqgap3,Gpc3,Fgfr1,Prkcd,Kitl,Gnat1,Shox2,Niban2,Cxadr,Ada,Lhx9,Pth1r,Fgfr2,Lef1,Nr2f2,Zbtb7c,Notch2,Foxj1,Ifitm3,Slc16a2,Bmp7,Aldh1a2,B4galt1,Gdf11,Angpt1,Smad6,Lbh,Cited2,Pbxip1,Sparc,Sfrp1,Tmem131l,Fgfr3,Vav3,Col8a2,Prrx1,Col8a1,Cldn1,Ackr3,Cldn19,Lrp5,Msn,Ptgds,Xdh,Rerg,Rgcc,Fbln1,Kank2,Tnc,Mab21l2,Kit,Tpbg,Fzd7,Foxc1,Tnfaip3,Ctsh,Igfbp…
GO:BP	negative regulation of developmental process	GO:0051093	2.89e-08	632	51	2.89126	ENSMOCG00000022415,ENSMOCG00000022312,ENSMOCG00000020846,ENSMOCG00000020725,ENSMOCG00000019889,ENSMOCG00000019650,ENSMOCG00000019424,ENSMOCG00000019162,ENSMOCG00000019054,ENSMOCG00000018698,ENSMOCG00000018494,ENSMOCG00000017897,ENSMOCG00000017666,ENSMOCG00000017508,ENSMOCG00000017310,ENSMOCG00000016631,ENSMOCG00000016476,ENSMOCG00000015949,ENSMOCG00000015305,ENSMOCG00000015096,ENSMOCG00000014458,…	Tgfb2,Ltbp3,Thbs2,Kank1,Id3,Tmem98,Stab1,Tnfrsf11b,Nkd1,Sema3e,Cxadr,Lef1,Zfp750,Foxj1,Tek,Fbn1,Bmp7,Fgl2,Gdf11,Col5a1,Smad6,Lbh,Trpv4,Sparc,Sfrp1,Tmem131l,Tmem64,Il17rd,Efemp1,Loxl3,Draxin,Lrp5,Xdh,Rgcc,Fbln1,Ptbp1,Tsku,Fzd7,Foxc1,Sostdc1,Igfbp5,Zfp36l1,Zc3h12a,Frzb,Igf2,Irx3,Ednrb,Spry1,Atp2b4,Notch3,Gpr4
GO:BP	positive regulation of biological process	GO:0048518	3.52e-08	4210	186	1.58294	ENSMOCG00000022949,ENSMOCG00000022464,ENSMOCG00000022415,ENSMOCG00000022312,ENSMOCG00000022292,ENSMOCG00000022275,ENSMOCG00000022079,ENSMOCG00000022060,ENSMOCG00000021893,ENSMOCG00000021812,ENSMOCG00000021776,ENSMOCG00000021604,ENSMOCG00000021420,ENSMOCG00000021316,ENSMOCG00000020982,ENSMOCG00000020725,ENSMOCG00000020658,ENSMOCG00000020544,ENSMOCG00000020514,ENSMOCG00000020478,ENSMOCG00000020377,…	Lrrc55,Ebf3,Tgfb2,Ltbp3,Tcf7l2,,Klf15,Col1a1,Osgin1,Lifr,Epha8,Tmem100,Magi1,Slc8a3,Ptgfr,Kank1,Iqgap3,Zic3,Itga8,Rnf152,Rhbdd3,Mylk,Pnpla2,Id3,Chrnb4,Rack1,Gpc3,Fbn2,Fgfr1,Azin2,Prkcd,Nkd1,Map3k5,Kitl,Man2a1,Epas1,,Shox2,Niban2,Ada,Sema3c,Dstyk,Pth1r,Prr5,Derl1,Zfhx3,Fgfr2,Lef1,Wnt6,Nr2f2,Zfp750,Zbtb7c,Notch2,Crb2,Foxj1,Efemp2,Prdm16,Klf6,Tek,Pih1d1,Cth,Bmp7,,Helz2,Kcnq1,P4hb,Cyba,Aldh1a2,B4galt…
GO:BP	heart development	GO:0007507	3.68e-08	402	39	3.47594	ENSMOCG00000022934,ENSMOCG00000022415,ENSMOCG00000021604,ENSMOCG00000020544,ENSMOCG00000020445,ENSMOCG00000019889,ENSMOCG00000019423,ENSMOCG00000018618,ENSMOCG00000018494,ENSMOCG00000018440,ENSMOCG00000018320,ENSMOCG00000017629,ENSMOCG00000017508,ENSMOCG00000016631,ENSMOCG00000016476,ENSMOCG00000016089,ENSMOCG00000015979,ENSMOCG00000015887,ENSMOCG00000015827,ENSMOCG00000015096,ENSMOCG00000014763,…	Drc1,Tgfb2,Tmem100,Zic3,Pskh1,Id3,Gpc3,Shox2,Cxadr,Ccdc39,Sema3c,Notch2,Foxj1,Fbn1,Bmp7,Kcnq1,Dnah11,Dsg2,Aldh1a2,Col5a1,Myh7,Smad6,Cited2,Nrg1,Tnfrsf1a,Pou4f1,Greb1l,Tgfbr3,Fzd7,Foxc1,Fzd2,Col11a1,Cplane1,Zfp36l1,Col3a1,Irx3,Lox,Myh11,Dsp
GO:BP	negative regulation of cellular process	GO:0048523	4.62e-08	3222	152	1.69025	ENSMOCG00000022972,ENSMOCG00000022415,ENSMOCG00000022312,ENSMOCG00000022292,ENSMOCG00000022163,ENSMOCG00000022079,ENSMOCG00000022060,ENSMOCG00000021967,ENSMOCG00000021893,ENSMOCG00000021377,ENSMOCG00000021316,ENSMOCG00000020982,ENSMOCG00000020725,ENSMOCG00000020478,ENSMOCG00000020399,ENSMOCG00000020377,ENSMOCG00000019889,ENSMOCG00000019650,ENSMOCG00000019569,ENSMOCG00000019423,ENSMOCG00000019336,…	Wnt9a,Tgfb2,Ltbp3,Tcf7l2,Slc7a11,Klf15,Col1a1,Mvp,Osgin1,,Slc8a3,Ptgfr,Kank1,Rnf152,Zfp827,Rhbdd3,Id3,Tmem98,Rack1,Gpc3,Fbn2,Tnfrsf11b,Prkcd,Nkd1,Timp2,Kitl,Pacrg,Sema3e,Foxp2,Shox2,Niban2,Cxadr,Ada,Dstyk,Ppp1r36,Pth1r,Zfhx3,Fgfr2,Lef1,Nr2f2,Zfp750,Zbtb7c,Notch2,Crb2,Foxj1,Ifitm3,Prdm16,Mak,Pih1d1,Cth,Slc16a2,Clic4,Fbn1,Bmp7,Arfip1,Fgl2,Aebp1,Cyba,Aldh1a2,B4galt1,Ppt1,Gdf11,Trim67,C1qtnf1,Angpt1,…
GO:BP	transmembrane receptor protein serine/threonine kinase signaling pathway	GO:0007178	5.33e-08	284	32	4.03706	ENSMOCG00000022415,ENSMOCG00000022312,ENSMOCG00000021604,ENSMOCG00000021055,ENSMOCG00000020514,ENSMOCG00000019423,ENSMOCG00000019336,ENSMOCG00000017897,ENSMOCG00000017629,ENSMOCG00000017592,ENSMOCG00000017346,ENSMOCG00000016874,ENSMOCG00000016631,ENSMOCG00000016476,ENSMOCG00000015305,ENSMOCG00000014458,ENSMOCG00000014374,ENSMOCG00000014116,ENSMOCG00000014009,ENSMOCG00000012945,ENSMOCG00000012364,…	Tgfb2,Ltbp3,Tmem100,Itgb5,Itga8,Gpc3,Fbn2,Lef1,Notch2,Crb2,Prdm16,Btbd11,Fbn1,Bmp7,Gdf11,Smad6,Cited2,Sfrp1,Rbpms,Il17rd,Nrep,Col1a2,Tgfbr3,Itga3,Foxd1,Wfikkn2,Sostdc1,Zfp423,Onecut1,Col3a1,Lox,Spry1
GO:BP	negative regulation of multicellular organismal process	GO:0051241	8.46e-08	693	53	2.74016	ENSMOCG00000022415,ENSMOCG00000022312,ENSMOCG00000021487,ENSMOCG00000021377,ENSMOCG00000020846,ENSMOCG00000019650,ENSMOCG00000019424,ENSMOCG00000019162,ENSMOCG00000019091,ENSMOCG00000018698,ENSMOCG00000018494,ENSMOCG00000018474,ENSMOCG00000017897,ENSMOCG00000017767,ENSMOCG00000017666,ENSMOCG00000017508,ENSMOCG00000017310,ENSMOCG00000016631,ENSMOCG00000016476,ENSMOCG00000015949,ENSMOCG00000015186,…	Tgfb2,Ltbp3,Gpr149,,Thbs2,Tmem98,Stab1,Tnfrsf11b,Prkcd,Sema3e,Cxadr,Ada,Lef1,Nr2f2,Zfp750,Foxj1,Tek,Fbn1,Bmp7,Fgl2,C1qtnf1,Angpt1,Ctsc,Smad6,Sparc,Sfrp1,Tnfrsf1a,Tmem131l,Ssc5d,Il17rd,Efemp1,Loxl3,Draxin,Ptgds,Rgcc,Hmgcr,Tsku,Pros1,Fzd7,Foxc1,Tnfaip3,Thbd,Sostdc1,Igfbp5,Gucy1a1,Lbp,Zfp423,Zc3h12a,Frzb,Spry1,Atp2b4,Gpr4,Ido1
GO:BP	cell-cell signaling	GO:0007267	1.44e-07	924	63	2.44288	ENSMOCG00000022972,ENSMOCG00000022312,ENSMOCG00000022292,ENSMOCG00000022163,ENSMOCG00000022079,ENSMOCG00000022060,ENSMOCG00000021524,ENSMOCG00000021316,ENSMOCG00000020737,ENSMOCG00000020725,ENSMOCG00000019715,ENSMOCG00000019629,ENSMOCG00000019424,ENSMOCG00000019423,ENSMOCG00000019054,ENSMOCG00000018534,ENSMOCG00000018494,ENSMOCG00000017897,ENSMOCG00000017824,ENSMOCG00000017730,ENSMOCG00000016765,…	Wnt9a,Ltbp3,Tcf7l2,Slc7a11,Klf15,Col1a1,Sv2c,Slc8a3,Hcn4,Kank1,Slc5a7,Chrnb4,Stab1,Gpc3,Nkd1,Niban2,Cxadr,Lef1,Wnt6,Pnoc,Slc16a2,Slc16a1,Kcnq1,Ppt1,C1qtnf1,Ano1,Nxn,Trpv4,Pbxip1,Nrg1,Mdfic,Syt9,Sfrp1,Tmem131l,Tmem64,Plpp3,Lypd1,Draxin,Lrp5,Tcf7,Apcdd1,Tnc,Chrna3,Fzd10,Itga3,Tsku,Cftr,Tpbg,Rbms3,Fzd7,Cacna1g,Foxd1,Fzd2,Sostdc1,Gabbr1,Adcyap1,Gucy1a1,Adgra2,Htr2c,Zfp423,Frzb,Plcb4,Ednrb
GO:BP	MAPK cascade	GO:0000165	1.69e-07	500	43	3.08129	ENSMOCG00000022415,ENSMOCG00000021776,ENSMOCG00000020658,ENSMOCG00000020377,ENSMOCG00000019256,ENSMOCG00000019091,ENSMOCG00000019021,ENSMOCG00000018911,ENSMOCG00000018297,ENSMOCG00000017948,ENSMOCG00000017629,ENSMOCG00000017310,ENSMOCG00000016476,ENSMOCG00000015186,ENSMOCG00000015180,ENSMOCG00000014376,ENSMOCG00000014298,ENSMOCG00000014264,ENSMOCG00000014159,ENSMOCG00000014127,ENSMOCG00000014116,…	Tgfb2,Epha8,Iqgap3,Rhbdd3,Fgfr1,Prkcd,Map3k5,Kitl,Dstyk,Fgfr2,Notch2,Tek,Bmp7,C1qtnf1,Angpt1,Lbh,Trpv4,Nrg1,Mdfic,Ajuba,Sfrp1,Fgfr3,Kl,Map3k15,Ackr3,Alox12b,Cd36,Xdh,Iqgap1,Fbln1,Adra1b,Hmgcr,Fzd10,Kit,Mst1r,Tpbg,Ctsh,Adcyap1,Zfp36l1,Htr2c,Zc3h12a,Igf2,Spry1
GO:BP	tube morphogenesis	GO:0035239	1.83e-07	644	50	2.78175	ENSMOCG00000022415,ENSMOCG00000021604,ENSMOCG00000020846,ENSMOCG00000020544,ENSMOCG00000020331,ENSMOCG00000019424,ENSMOCG00000019423,ENSMOCG00000018764,ENSMOCG00000018698,ENSMOCG00000018618,ENSMOCG00000018440,ENSMOCG00000017897,ENSMOCG00000017824,ENSMOCG00000017767,ENSMOCG00000017629,ENSMOCG00000017310,ENSMOCG00000016683,ENSMOCG00000016476,ENSMOCG00000015682,ENSMOCG00000015180,ENSMOCG00000014374,…	Tgfb2,Tmem100,Thbs2,Zic3,Mylk,Stab1,Gpc3,Epas1,Sema3e,Shox2,Ccdc39,Lef1,Wnt6,Nr2f2,Notch2,Tek,Clic4,Bmp7,B4galt1,Angpt1,Cited2,Sparc,Sfrp1,Prrx1,Ackr3,Lrp5,Greb1l,Xdh,Rgcc,Smoc2,Foxc1,Foxd1,Fzd2,Ctsh,Sostdc1,Zfp36l1,Adgra2,Col3a1,Irx2,Zc3h12a,Emp2,Enpp2,Irx3,Lox,Spry1,Atp2b4,Notch3,Irx1,Gpr4,Vstm4
GO:BP	regulation of cell population proliferation	GO:0042127	2.24e-07	1097	70	2.28626	ENSMOCG00000022972,ENSMOCG00000022415,ENSMOCG00000022312,ENSMOCG00000022292,ENSMOCG00000022163,ENSMOCG00000021893,ENSMOCG00000021812,ENSMOCG00000020982,ENSMOCG00000020658,ENSMOCG00000019423,ENSMOCG00000019256,ENSMOCG00000018911,ENSMOCG00000018618,ENSMOCG00000018534,ENSMOCG00000018494,ENSMOCG00000018474,ENSMOCG00000018080,ENSMOCG00000017948,ENSMOCG00000017897,ENSMOCG00000017767,ENSMOCG00000017640,…	Wnt9a,Tgfb2,Ltbp3,Tcf7l2,Slc7a11,Osgin1,Lifr,Ptgfr,Iqgap3,Gpc3,Fgfr1,Kitl,Shox2,Niban2,Cxadr,Ada,Pth1r,Fgfr2,Lef1,Nr2f2,Zbtb7c,Notch2,Foxj1,Ifitm3,Slc16a2,Bmp7,Aldh1a2,B4galt1,Gdf11,Angpt1,Smad6,Lbh,Pbxip1,Sparc,Sfrp1,Tmem131l,Fgfr3,Vav3,Prrx1,Cldn1,Ackr3,Cldn19,Lrp5,Ptgds,Xdh,Rerg,Rgcc,Fbln1,Kank2,Tnc,Mab21l2,Kit,Tpbg,Fzd7,Tnfaip3,Ctsh,Igfbp5,Zfp36l1,Zfp423,Prkcq,Emp2,Frzb,Igf2,Dlc1,Spry1,Notch3…
GO:BP	renal system development	GO:0072001	2.54e-07	251	29	4.1396	ENSMOCG00000022350,ENSMOCG00000022079,ENSMOCG00000020853,ENSMOCG00000020514,ENSMOCG00000019889,ENSMOCG00000019423,ENSMOCG00000017824,ENSMOCG00000017629,ENSMOCG00000017508,ENSMOCG00000016476,ENSMOCG00000015827,ENSMOCG00000015305,ENSMOCG00000015180,ENSMOCG00000014458,ENSMOCG00000014455,ENSMOCG00000014116,ENSMOCG00000010109,ENSMOCG00000008426,ENSMOCG00000007772,ENSMOCG00000006436,ENSMOCG00000005673,…	Acta2,Klf15,Lamb2,Itga8,Id3,Gpc3,Wnt6,Notch2,Foxj1,Bmp7,Aldh1a2,Gdf11,Angpt1,Smad6,Nid1,Sfrp1,Greb1l,Kank2,Itga3,Foxc1,Foxd1,Cplane1,Irx2,Irx3,Ednrb,Spry1,Notch3,Irx1,Gpr4
GO:BP	mesenchyme development	GO:0060485	3.35e-07	206	26	4.5221	ENSMOCG00000022415,ENSMOCG00000022292,ENSMOCG00000022060,ENSMOCG00000021604,ENSMOCG00000019256,ENSMOCG00000018911,ENSMOCG00000018320,ENSMOCG00000017897,ENSMOCG00000017666,ENSMOCG00000017592,ENSMOCG00000016476,ENSMOCG00000015827,ENSMOCG00000015132,ENSMOCG00000014374,ENSMOCG00000014116,ENSMOCG00000012945,ENSMOCG00000011718,ENSMOCG00000009350,ENSMOCG00000008847,ENSMOCG00000006436,ENSMOCG00000005673,…	Tgfb2,Tcf7l2,Col1a1,Tmem100,Fgfr1,Kitl,Sema3c,Lef1,Zfp750,Crb2,Bmp7,Aldh1a2,Bnc2,Cited2,Sfrp1,Il17rd,Loxl3,Tgfbr3,Rgcc,Foxc1,Foxd1,Clasp1,Zfp36l1,Frzb,Ednrb,Spry1
GO:BP	negative regulation of biological process	GO:0048519	3.49e-07	3841	170	1.58576	ENSMOCG00000022972,ENSMOCG00000022415,ENSMOCG00000022312,ENSMOCG00000022292,ENSMOCG00000022163,ENSMOCG00000022079,ENSMOCG00000022060,ENSMOCG00000021967,ENSMOCG00000021893,ENSMOCG00000021487,ENSMOCG00000021377,ENSMOCG00000021316,ENSMOCG00000020982,ENSMOCG00000020846,ENSMOCG00000020725,ENSMOCG00000020658,ENSMOCG00000020478,ENSMOCG00000020399,ENSMOCG00000020377,ENSMOCG00000020286,ENSMOCG00000019889,…	Wnt9a,Tgfb2,Ltbp3,Tcf7l2,Slc7a11,Klf15,Col1a1,Mvp,Osgin1,Gpr149,,Slc8a3,Ptgfr,Thbs2,Kank1,Iqgap3,Rnf152,Zfp827,Rhbdd3,Pnpla2,Id3,Tmem98,Rack1,Stab1,Gpc3,Fbn2,Azin2,Tnfrsf11b,Prkcd,Nkd1,Timp2,Kitl,Pacrg,Sema3e,Foxp2,Shox2,Niban2,Cxadr,Ada,Dstyk,Ppp1r36,Pth1r,Zfhx3,Fgfr2,Lef1,Nr2f2,Zfp750,Zbtb7c,Notch2,Crb2,Foxj1,Ifitm3,Prdm16,Tek,Mak,Pih1d1,Cth,Slc16a2,Clic4,Fbn1,Bmp7,Kcnq1,Arfip1,Fgl2,Aebp1,Cyba,…
GO:BP	regulation of cellular response to growth factor stimulus	GO:0090287	4.73e-07	225	27	4.29947	ENSMOCG00000020514,ENSMOCG00000019423,ENSMOCG00000019336,ENSMOCG00000019256,ENSMOCG00000018297,ENSMOCG00000017629,ENSMOCG00000017592,ENSMOCG00000017346,ENSMOCG00000016631,ENSMOCG00000014458,ENSMOCG00000014374,ENSMOCG00000014116,ENSMOCG00000012945,ENSMOCG00000012364,ENSMOCG00000009845,ENSMOCG00000007772,ENSMOCG00000007672,ENSMOCG00000005673,ENSMOCG00000003939,ENSMOCG00000003725,ENSMOCG00000003017,…	Itga8,Gpc3,Fbn2,Fgfr1,Dstyk,Notch2,Crb2,Prdm16,Fbn1,Smad6,Cited2,Sfrp1,Il17rd,Nrep,Xdh,Itga3,Smoc2,Foxd1,Wfikkn2,Sostdc1,Adgra2,Zfp423,Onecut1,Cd63,Lox,Spry1,Atp2b4
GO:BP	kidney development	GO:0001822	5.15e-07	242	28	4.1455	ENSMOCG00000022350,ENSMOCG00000022079,ENSMOCG00000020853,ENSMOCG00000020514,ENSMOCG00000019889,ENSMOCG00000019423,ENSMOCG00000017824,ENSMOCG00000017629,ENSMOCG00000017508,ENSMOCG00000016476,ENSMOCG00000015305,ENSMOCG00000015180,ENSMOCG00000014458,ENSMOCG00000014455,ENSMOCG00000014116,ENSMOCG00000010109,ENSMOCG00000008426,ENSMOCG00000007772,ENSMOCG00000006436,ENSMOCG00000005673,ENSMOCG00000004713,…	Acta2,Klf15,Lamb2,Itga8,Id3,Gpc3,Wnt6,Notch2,Foxj1,Bmp7,Gdf11,Angpt1,Smad6,Nid1,Sfrp1,Greb1l,Kank2,Itga3,Foxc1,Foxd1,Cplane1,Irx2,Irx3,Ednrb,Spry1,Notch3,Irx1,Gpr4
GO:BP	nephron development	GO:0072006	5.58e-07	124	20	5.77886	ENSMOCG00000022350,ENSMOCG00000022079,ENSMOCG00000020853,ENSMOCG00000019423,ENSMOCG00000017824,ENSMOCG00000017629,ENSMOCG00000017508,ENSMOCG00000016476,ENSMOCG00000015180,ENSMOCG00000014455,ENSMOCG00000010109,ENSMOCG00000007772,ENSMOCG00000006436,ENSMOCG00000005673,ENSMOCG00000002016,ENSMOCG00000001570,ENSMOCG00000001567,ENSMOCG00000001344,ENSMOCG00000001127,ENSMOCG00000001007	Acta2,Klf15,Lamb2,Gpc3,Wnt6,Notch2,Foxj1,Bmp7,Angpt1,Nid1,Greb1l,Itga3,Foxc1,Foxd1,Irx2,Irx3,Ednrb,Notch3,Irx1,Gpr4
GO:BP	mesenchymal cell differentiation	GO:0048762	6.71e-07	167	23	4.93452	ENSMOCG00000022415,ENSMOCG00000022292,ENSMOCG00000022060,ENSMOCG00000021604,ENSMOCG00000019256,ENSMOCG00000018911,ENSMOCG00000018320,ENSMOCG00000017897,ENSMOCG00000017666,ENSMOCG00000017592,ENSMOCG00000016476,ENSMOCG00000015827,ENSMOCG00000014374,ENSMOCG00000014116,ENSMOCG00000012945,ENSMOCG00000011718,ENSMOCG00000009350,ENSMOCG00000008847,ENSMOCG00000006436,ENSMOCG00000004583,ENSMOCG00000001757,…	Tgfb2,Tcf7l2,Col1a1,Tmem100,Fgfr1,Kitl,Sema3c,Lef1,Zfp750,Crb2,Bmp7,Aldh1a2,Cited2,Sfrp1,Il17rd,Loxl3,Tgfbr3,Rgcc,Foxc1,Clasp1,Frzb,Ednrb,Spry1
GO:BP	circulatory system process	GO:0003013	7.85e-07	315	32	3.63976	ENSMOCG00000022415,ENSMOCG00000022350,ENSMOCG00000020737,ENSMOCG00000018764,ENSMOCG00000018618,ENSMOCG00000018494,ENSMOCG00000018474,ENSMOCG00000016765,ENSMOCG00000016089,ENSMOCG00000015887,ENSMOCG00000015180,ENSMOCG00000015042,ENSMOCG00000014763,ENSMOCG00000014298,ENSMOCG00000011074,ENSMOCG00000010013,ENSMOCG00000009504,ENSMOCG00000008511,ENSMOCG00000006436,ENSMOCG00000006187,ENSMOCG00000004940,…	Tgfb2,Acta2,Hcn4,Epas1,Shox2,Cxadr,Ada,Slc16a2,Kcnq1,Dsg2,Angpt1,Grip2,Myh7,Trpv4,Lrp5,Cd36,Col1a2,Adra1b,Foxc1,Cacna1g,Abcb1a,Plcb3,Gucy1a1,Zc3h12a,Emp2,Irx3,Ednrb,Atp2b4,Dsp,Gpr4,Vstm4,Slc4a5
GO:BP	urogenital system development	GO:0001655	8.48e-07	281	30	3.82515	ENSMOCG00000022350,ENSMOCG00000022079,ENSMOCG00000020853,ENSMOCG00000020514,ENSMOCG00000019889,ENSMOCG00000019423,ENSMOCG00000017824,ENSMOCG00000017629,ENSMOCG00000017508,ENSMOCG00000016476,ENSMOCG00000015827,ENSMOCG00000015305,ENSMOCG00000015180,ENSMOCG00000014458,ENSMOCG00000014455,ENSMOCG00000014116,ENSMOCG00000010109,ENSMOCG00000008426,ENSMOCG00000008395,ENSMOCG00000007772,ENSMOCG00000006436,…	Acta2,Klf15,Lamb2,Itga8,Id3,Gpc3,Wnt6,Notch2,Foxj1,Bmp7,Aldh1a2,Gdf11,Angpt1,Smad6,Nid1,Sfrp1,Greb1l,Kank2,Tnc,Itga3,Foxc1,Foxd1,Cplane1,Irx2,Irx3,Ednrb,Spry1,Notch3,Irx1,Gpr4
GO:BP	regulation of biological quality	GO:0065008	1.86347e-06	2441	119	1.74668	ENSMOCG00000022350,ENSMOCG00000022312,ENSMOCG00000022292,ENSMOCG00000022163,ENSMOCG00000022079,ENSMOCG00000021316,ENSMOCG00000020737,ENSMOCG00000020725,ENSMOCG00000020658,ENSMOCG00000019715,ENSMOCG00000019629,ENSMOCG00000019575,ENSMOCG00000019569,ENSMOCG00000019214,ENSMOCG00000019091,ENSMOCG00000018911,ENSMOCG00000018764,ENSMOCG00000018698,ENSMOCG00000018618,ENSMOCG00000018534,ENSMOCG00000018494,…	Acta2,Ltbp3,Tcf7l2,Slc7a11,Klf15,Slc8a3,Hcn4,Kank1,Iqgap3,Slc5a7,Chrnb4,Scara5,Rack1,Pygl,Prkcd,Kitl,Epas1,Sema3e,Shox2,Niban2,Cxadr,Ada,Pth1r,Derl1,Heph,Crb2,Mak,Pih1d1,Slc16a2,Slc16a1,Slc4a11,Clic4,Slc30a7,Slc39a6,Kcnq1,Dsg2,Cyba,Aldh1a2,Ppt1,Decr1,C1qtnf1,Angpt1,Atp2a3,Grip2,Myh7,Tac1,Ano1,Cited2,Dock11,Trpv4,Syt9,Sfrp1,Slitrk6,Eya2,Vav3,Tmem64,Usp29,Kl,Plpp3,Bhlhb9,Lamp2,Gpr88,Cldn1,Draxin,Pd…
GO:BP	regulation of intracellular signal transduction	GO:1902531	1.89197e-06	1080	67	2.22272	ENSMOCG00000022415,ENSMOCG00000022292,ENSMOCG00000021776,ENSMOCG00000021604,ENSMOCG00000020725,ENSMOCG00000020658,ENSMOCG00000020478,ENSMOCG00000019569,ENSMOCG00000019256,ENSMOCG00000019091,ENSMOCG00000019021,ENSMOCG00000018911,ENSMOCG00000018474,ENSMOCG00000018297,ENSMOCG00000018062,ENSMOCG00000017948,ENSMOCG00000017629,ENSMOCG00000017310,ENSMOCG00000017144,ENSMOCG00000016949,ENSMOCG00000016476,…	Tgfb2,Tcf7l2,Epha8,Tmem100,Kank1,Iqgap3,Rnf152,Rack1,Fgfr1,Prkcd,Map3k5,Kitl,Ada,Dstyk,Prr5,Fgfr2,Notch2,Tek,Pih1d1,Cth,Bmp7,P4hb,Trim67,C1qtnf1,Angpt1,Ndufa13,Lbh,Trpv4,Nrg1,Mdfic,Ajuba,Sfrp1,Tnfrsf1a,Fgfr3,Rap1gap,Kl,,Ackr3,Alox12b,Cd36,Xdh,Iqgap1,Fbln1,Adra1b,Kank2,Hmgcr,Fzd10,Itga3,Kit,Ptbp1,Mst1r,Tpbg,Zfp385a,Tnfaip3,Adcyap1,Igfbp5,Gucy1a1,Tkfc,Htr2c,Zcchc3,Col3a1,Zc3h12a,Igf2,Dlc1,Spry1,Atp…
GO:BP	gastrulation	GO:0007369	2.01256e-06	147	21	5.11842	ENSMOCG00000021055,ENSMOCG00000020514,ENSMOCG00000020402,ENSMOCG00000018829,ENSMOCG00000017897,ENSMOCG00000017592,ENSMOCG00000016476,ENSMOCG00000015635,ENSMOCG00000015096,ENSMOCG00000014654,ENSMOCG00000014116,ENSMOCG00000013244,ENSMOCG00000012701,ENSMOCG00000011074,ENSMOCG00000007772,ENSMOCG00000006556,ENSMOCG00000006436,ENSMOCG00000004876,ENSMOCG00000004583,ENSMOCG00000003044,ENSMOCG00000000066	Itgb5,Itga8,Lama3,Itgb4,Lef1,Crb2,Bmp7,Col6a1,Col5a1,Itga7,Sfrp1,Plpp3,Col8a1,Lrp5,Itga3,Fzd7,Foxc1,Col11a1,Clasp1,Col12a1,Mmp2
GO:BP	regulation of MAPK cascade	GO:0043408	3.03889e-06	447	38	3.04586	ENSMOCG00000022415,ENSMOCG00000021776,ENSMOCG00000020658,ENSMOCG00000019256,ENSMOCG00000019091,ENSMOCG00000019021,ENSMOCG00000018911,ENSMOCG00000018297,ENSMOCG00000017948,ENSMOCG00000017629,ENSMOCG00000017310,ENSMOCG00000016476,ENSMOCG00000015186,ENSMOCG00000015180,ENSMOCG00000014376,ENSMOCG00000014298,ENSMOCG00000014159,ENSMOCG00000014127,ENSMOCG00000014116,ENSMOCG00000013655,ENSMOCG00000013288,…	Tgfb2,Epha8,Iqgap3,Fgfr1,Prkcd,Map3k5,Kitl,Dstyk,Fgfr2,Notch2,Tek,Bmp7,C1qtnf1,Angpt1,Lbh,Trpv4,Mdfic,Ajuba,Sfrp1,Fgfr3,Kl,Ackr3,Alox12b,Cd36,Xdh,Iqgap1,Fbln1,Adra1b,Hmgcr,Fzd10,Kit,Mst1r,Tpbg,Adcyap1,Htr2c,Zc3h12a,Igf2,Spry1
GO:BP	kidney epithelium development	GO:0072073	3.33248e-06	123	19	5.53455	ENSMOCG00000022079,ENSMOCG00000020853,ENSMOCG00000019423,ENSMOCG00000017824,ENSMOCG00000017629,ENSMOCG00000017508,ENSMOCG00000016476,ENSMOCG00000015305,ENSMOCG00000014458,ENSMOCG00000014116,ENSMOCG00000010109,ENSMOCG00000008426,ENSMOCG00000006436,ENSMOCG00000005673,ENSMOCG00000002016,ENSMOCG00000001570,ENSMOCG00000001567,ENSMOCG00000001416,ENSMOCG00000001127	Klf15,Lamb2,Gpc3,Wnt6,Notch2,Foxj1,Bmp7,Gdf11,Smad6,Sfrp1,Greb1l,Kank2,Foxc1,Foxd1,Irx2,Irx3,Ednrb,Spry1,Irx1
GO:BP	formation of primary germ layer	GO:0001704	4.58812e-06	99	17	6.15244	ENSMOCG00000021055,ENSMOCG00000020514,ENSMOCG00000020402,ENSMOCG00000018829,ENSMOCG00000017897,ENSMOCG00000017592,ENSMOCG00000016476,ENSMOCG00000015635,ENSMOCG00000015096,ENSMOCG00000014654,ENSMOCG00000012701,ENSMOCG00000007772,ENSMOCG00000006556,ENSMOCG00000006436,ENSMOCG00000004876,ENSMOCG00000003044,ENSMOCG00000000066	Itgb5,Itga8,Lama3,Itgb4,Lef1,Crb2,Bmp7,Col6a1,Col5a1,Itga7,Col8a1,Itga3,Fzd7,Foxc1,Col11a1,Col12a1,Mmp2
GO:BP	collagen fibril organization	GO:0030199	5.68127e-06	45	12	9.55438	ENSMOCG00000022415,ENSMOCG00000022060,ENSMOCG00000015924,ENSMOCG00000015819,ENSMOCG00000015514,ENSMOCG00000015096,ENSMOCG00000009504,ENSMOCG00000006436,ENSMOCG00000004876,ENSMOCG00000002459,ENSMOCG00000001868,ENSMOCG00000001454	Tgfb2,Col1a1,Aebp1,Fmod,Serpinh1,Col5a1,Col1a2,Foxc1,Col11a1,Col3a1,Colgalt1,Lox
GO:BP	response to transforming growth factor beta	GO:0071559	6.05433e-06	171	22	4.60957	ENSMOCG00000022415,ENSMOCG00000022312,ENSMOCG00000021055,ENSMOCG00000020514,ENSMOCG00000019336,ENSMOCG00000017998,ENSMOCG00000017346,ENSMOCG00000016631,ENSMOCG00000014458,ENSMOCG00000014374,ENSMOCG00000014116,ENSMOCG00000012945,ENSMOCG00000012364,ENSMOCG00000009504,ENSMOCG00000009350,ENSMOCG00000007772,ENSMOCG00000003939,ENSMOCG00000003189,ENSMOCG00000002613,ENSMOCG00000002459,ENSMOCG00000001454,…	Tgfb2,Ltbp3,Itgb5,Itga8,Fbn2,Zfhx3,Prdm16,Fbn1,Smad6,Cited2,Sfrp1,Il17rd,Nrep,Col1a2,Tgfbr3,Itga3,Wfikkn2,Zfp36l1,Onecut1,Col3a1,Lox,Spry1
GO:BP	Wnt signaling pathway	GO:0016055	6.5144e-06	306	30	3.51264	ENSMOCG00000022972,ENSMOCG00000022292,ENSMOCG00000022079,ENSMOCG00000022060,ENSMOCG00000020725,ENSMOCG00000019423,ENSMOCG00000019054,ENSMOCG00000017897,ENSMOCG00000017824,ENSMOCG00000014329,ENSMOCG00000014289,ENSMOCG00000014159,ENSMOCG00000014116,ENSMOCG00000013745,ENSMOCG00000013491,ENSMOCG00000013244,ENSMOCG00000011466,ENSMOCG00000011074,ENSMOCG00000010539,ENSMOCG00000009393,ENSMOCG00000007918,…	Wnt9a,Tcf7l2,Klf15,Col1a1,Kank1,Gpc3,Nkd1,Lef1,Wnt6,Nxn,Pbxip1,Mdfic,Sfrp1,Tmem131l,Tmem64,Plpp3,Draxin,Lrp5,Tcf7,Apcdd1,Fzd10,Itga3,Tsku,Rbms3,Fzd7,Fzd2,Sostdc1,Adgra2,Frzb,Ednrb
GO:BP	ameboidal-type cell migration	GO:0001667	6.5144e-06	306	30	3.51264	ENSMOCG00000022415,ENSMOCG00000020725,ENSMOCG00000019256,ENSMOCG00000018911,ENSMOCG00000018829,ENSMOCG00000018320,ENSMOCG00000017767,ENSMOCG00000017753,ENSMOCG00000017592,ENSMOCG00000017310,ENSMOCG00000016476,ENSMOCG00000015180,ENSMOCG00000014197,ENSMOCG00000011074,ENSMOCG00000008969,ENSMOCG00000008847,ENSMOCG00000008426,ENSMOCG00000007672,ENSMOCG00000007652,ENSMOCG00000007113,ENSMOCG00000004996,…	Tgfb2,Kank1,Fgfr1,Kitl,Itgb4,Sema3c,Nr2f2,Tns1,Crb2,Tek,Bmp7,Angpt1,Sparc,Lrp5,Iqgap1,Rgcc,Kank2,Smoc2,Kit,Tpbg,Fat2,Clasp1,Ctsh,Adgra2,Zc3h12a,Emp2,Enpp2,Ednrb,Atp2b4,Vstm4
GO:BP	embryonic organ development	GO:0048568	7.67114e-06	364	33	3.24823	ENSMOCG00000022415,ENSMOCG00000020544,ENSMOCG00000020514,ENSMOCG00000019889,ENSMOCG00000019336,ENSMOCG00000018911,ENSMOCG00000018764,ENSMOCG00000018618,ENSMOCG00000018474,ENSMOCG00000018440,ENSMOCG00000017948,ENSMOCG00000017897,ENSMOCG00000017767,ENSMOCG00000017629,ENSMOCG00000017592,ENSMOCG00000016631,ENSMOCG00000016476,ENSMOCG00000016089,ENSMOCG00000015827,ENSMOCG00000014374,ENSMOCG00000014191,…	Tgfb2,Zic3,Itga8,Id3,Fbn2,Kitl,Epas1,Shox2,Ada,Ccdc39,Fgfr2,Lef1,Nr2f2,Notch2,Crb2,Fbn1,Bmp7,Kcnq1,Aldh1a2,Cited2,Otx1,Slitrk6,Prrx1,Efemp1,Kit,Foxc1,Fzd2,Col11a1,Zfp36l1,Frzb,Igf2,Pou3f4,Irx5
GO:BP	negative regulation of cell differentiation	GO:0045596	8.05874e-06	463	38	2.9406	ENSMOCG00000022312,ENSMOCG00000020725,ENSMOCG00000019889,ENSMOCG00000019650,ENSMOCG00000019162,ENSMOCG00000017666,ENSMOCG00000017508,ENSMOCG00000016631,ENSMOCG00000016476,ENSMOCG00000015949,ENSMOCG00000015305,ENSMOCG00000015096,ENSMOCG00000014458,ENSMOCG00000014376,ENSMOCG00000014298,ENSMOCG00000014116,ENSMOCG00000013745,ENSMOCG00000013491,ENSMOCG00000012945,ENSMOCG00000012514,ENSMOCG00000011718,…	Ltbp3,Kank1,Id3,Tmem98,Tnfrsf11b,Zfp750,Foxj1,Fbn1,Bmp7,Fgl2,Gdf11,Col5a1,Smad6,Lbh,Trpv4,Sfrp1,Tmem131l,Tmem64,Il17rd,Efemp1,Loxl3,Draxin,Lrp5,Xdh,Fbln1,Ptbp1,Tsku,Fzd7,Sostdc1,Igfbp5,Zfp36l1,Zc3h12a,Frzb,Igf2,Irx3,Ednrb,Spry1,Notch3
GO:BP	pattern specification process	GO:0007389	8.21574e-06	365	33	3.23933	ENSMOCG00000022934,ENSMOCG00000021111,ENSMOCG00000020544,ENSMOCG00000020445,ENSMOCG00000019423,ENSMOCG00000018440,ENSMOCG00000018427,ENSMOCG00000018320,ENSMOCG00000017897,ENSMOCG00000017824,ENSMOCG00000017767,ENSMOCG00000017629,ENSMOCG00000017592,ENSMOCG00000017508,ENSMOCG00000016476,ENSMOCG00000015979,ENSMOCG00000015827,ENSMOCG00000015344,ENSMOCG00000015305,ENSMOCG00000014458,ENSMOCG00000014374,…	Drc1,Enkur,Zic3,Pskh1,Gpc3,Ccdc39,Tmem107,Sema3c,Lef1,Wnt6,Nr2f2,Notch2,Crb2,Foxj1,Bmp7,Dnah11,Aldh1a2,Zic1,Gdf11,Smad6,Cited2,Otx1,Sfrp1,Pgap1,Lrp5,Foxc1,Foxd1,Sostdc1,Disp1,Irx2,Irx3,Spry1,Irx1
GO:BP	cell development	GO:0048468	8.57485e-06	1448	80	1.9795	ENSMOCG00000022350,ENSMOCG00000021776,ENSMOCG00000021487,ENSMOCG00000021315,ENSMOCG00000020853,ENSMOCG00000020725,ENSMOCG00000020514,ENSMOCG00000019650,ENSMOCG00000019421,ENSMOCG00000019056,ENSMOCG00000018911,ENSMOCG00000018829,ENSMOCG00000018786,ENSMOCG00000018764,ENSMOCG00000018714,ENSMOCG00000018703,ENSMOCG00000018618,ENSMOCG00000018494,ENSMOCG00000018320,ENSMOCG00000018080,ENSMOCG00000017897,…	Acta2,Epha8,Gpr149,Mfrp,Lamb2,Kank1,Itga8,Tmem98,Cfap65,Drc7,Kitl,Itgb4,Man2a1,Epas1,Gnat1,Pacrg,Shox2,Cxadr,Sema3c,Pth1r,Lef1,Notch2,Crb2,Foxj1,Tek,Kif13b,Clic4,Fbn1,Bmp7,Kcnq1,P4hb,Aldh1a2,B4galt1,Serpinh1,Gdf11,Trim67,Ttc21a,Cited2,Nrg1,Sfrp1,Slitrk6,Tnfrsf1a,Slc39a12,Bhlhb9,Prrx1,Flnb,Cfap44,Draxin,Lrp5,Pou4f1,Msn,Flnc,Iqgap1,Fbln1,Tnc,Kit,Nhlh2,Tsku,Cftr,Tpbg,Zfp385a,Fzd7,Foxc1,Msi2,Foxd1,Fz…
GO:BP	cell-cell signaling by wnt	GO:0198738	8.83361e-06	310	30	3.46732	ENSMOCG00000022972,ENSMOCG00000022292,ENSMOCG00000022079,ENSMOCG00000022060,ENSMOCG00000020725,ENSMOCG00000019423,ENSMOCG00000019054,ENSMOCG00000017897,ENSMOCG00000017824,ENSMOCG00000014329,ENSMOCG00000014289,ENSMOCG00000014159,ENSMOCG00000014116,ENSMOCG00000013745,ENSMOCG00000013491,ENSMOCG00000013244,ENSMOCG00000011466,ENSMOCG00000011074,ENSMOCG00000010539,ENSMOCG00000009393,ENSMOCG00000007918,…	Wnt9a,Tcf7l2,Klf15,Col1a1,Kank1,Gpc3,Nkd1,Lef1,Wnt6,Nxn,Pbxip1,Mdfic,Sfrp1,Tmem131l,Tmem64,Plpp3,Draxin,Lrp5,Tcf7,Apcdd1,Fzd10,Itga3,Tsku,Rbms3,Fzd7,Fzd2,Sostdc1,Adgra2,Frzb,Ednrb
GO:BP	biological_process	GO:0008150	9.68609e-06	15556	500	1.15161	ENSMOCG00000022972,ENSMOCG00000022949,ENSMOCG00000022934,ENSMOCG00000022714,ENSMOCG00000022678,ENSMOCG00000022659,ENSMOCG00000022557,ENSMOCG00000022531,ENSMOCG00000022488,ENSMOCG00000022464,ENSMOCG00000022427,ENSMOCG00000022415,ENSMOCG00000022350,ENSMOCG00000022312,ENSMOCG00000022292,ENSMOCG00000022275,ENSMOCG00000022192,ENSMOCG00000022163,ENSMOCG00000022081,ENSMOCG00000022079,ENSMOCG00000022060,…	Wnt9a,Lrrc55,Drc1,Adgb,Epha10,Elfn1,Tppp3,,Gpr139,Ebf3,Copz2,Tgfb2,Acta2,Ltbp3,Tcf7l2,,Cpne2,Slc7a11,Trpc4,Klf15,Col1a1,Col4a6,Mvp,Fxyd6,Kcng4,Osgin1,Efhc2,Lifr,Epha8,,Tmem100,Rasgef1b,Atp13a4,Sv2c,Gpr149,Magi1,,Ston1,Slc8a3,Mfrp,Rbm47,Gstm2,Enkur,Cpz,Itgb5,Zfp449,Ptgfr,Atad2,Slc17a6,Slc26a2,Lamb2,Thbs2,Pkhd1l1,,Hcn4,Kank1,Iqgap3,Zic3,Itga8,Rnf152,,Pskh1,Lama3,Zfp827,Rhbdd3,Mylk,Pnpla2,Slc13a4,Id…
GO:BP	cell surface receptor signaling pathway involved in cell-cell signaling	GO:1905114	1.00913e-05	349	32	3.28517	ENSMOCG00000022972,ENSMOCG00000022292,ENSMOCG00000022079,ENSMOCG00000022060,ENSMOCG00000021316,ENSMOCG00000020725,ENSMOCG00000019423,ENSMOCG00000019054,ENSMOCG00000017897,ENSMOCG00000017824,ENSMOCG00000014329,ENSMOCG00000014289,ENSMOCG00000014159,ENSMOCG00000014116,ENSMOCG00000013745,ENSMOCG00000013491,ENSMOCG00000013244,ENSMOCG00000011466,ENSMOCG00000011074,ENSMOCG00000010539,ENSMOCG00000009393,…	Wnt9a,Tcf7l2,Klf15,Col1a1,Slc8a3,Kank1,Gpc3,Nkd1,Lef1,Wnt6,Nxn,Pbxip1,Mdfic,Sfrp1,Tmem131l,Tmem64,Plpp3,Draxin,Lrp5,Tcf7,Apcdd1,Fzd10,Itga3,Tsku,Rbms3,Fzd7,Fzd2,Sostdc1,Adgra2,Zfp423,Frzb,Ednrb
GO:BP	blood circulation	GO:0008015	1.12565e-05	295	29	3.52217	ENSMOCG00000022415,ENSMOCG00000022350,ENSMOCG00000020737,ENSMOCG00000018764,ENSMOCG00000018618,ENSMOCG00000018494,ENSMOCG00000018474,ENSMOCG00000016089,ENSMOCG00000015887,ENSMOCG00000015180,ENSMOCG00000015042,ENSMOCG00000014763,ENSMOCG00000014298,ENSMOCG00000011074,ENSMOCG00000009504,ENSMOCG00000008511,ENSMOCG00000006436,ENSMOCG00000006187,ENSMOCG00000003068,ENSMOCG00000003033,ENSMOCG00000001899,…	Tgfb2,Acta2,Hcn4,Epas1,Shox2,Cxadr,Ada,Kcnq1,Dsg2,Angpt1,Grip2,Myh7,Trpv4,Lrp5,Col1a2,Adra1b,Foxc1,Cacna1g,Plcb3,Gucy1a1,Zc3h12a,Emp2,Irx3,Ednrb,Atp2b4,Dsp,Gpr4,Vstm4,Slc4a5
GO:BP	sensory organ morphogenesis	GO:0090596	1.44609e-05	228	25	3.92861	ENSMOCG00000021315,ENSMOCG00000020514,ENSMOCG00000019336,ENSMOCG00000018786,ENSMOCG00000018714,ENSMOCG00000017629,ENSMOCG00000017592,ENSMOCG00000016631,ENSMOCG00000016476,ENSMOCG00000016089,ENSMOCG00000015305,ENSMOCG00000015096,ENSMOCG00000014374,ENSMOCG00000014191,ENSMOCG00000013923,ENSMOCG00000012957,ENSMOCG00000012879,ENSMOCG00000012701,ENSMOCG00000012514,ENSMOCG00000011074,ENSMOCG00000007489,…	Mfrp,Itga8,Fbn2,Man2a1,Gnat1,Notch2,Crb2,Fbn1,Bmp7,Kcnq1,Gdf11,Col5a1,Cited2,Otx1,Slitrk6,Col8a2,Prrx1,Col8a1,Efemp1,Lrp5,Tsku,Fzd2,Col11a1,Frzb,Pou3f4
GO:BP	regulation of cellular component movement	GO:0051270	1.52223e-05	711	49	2.46922	ENSMOCG00000022415,ENSMOCG00000022060,ENSMOCG00000021893,ENSMOCG00000020737,ENSMOCG00000020725,ENSMOCG00000020402,ENSMOCG00000020331,ENSMOCG00000019569,ENSMOCG00000019256,ENSMOCG00000018911,ENSMOCG00000018474,ENSMOCG00000018440,ENSMOCG00000018320,ENSMOCG00000017897,ENSMOCG00000017767,ENSMOCG00000017310,ENSMOCG00000016683,ENSMOCG00000016476,ENSMOCG00000015979,ENSMOCG00000015887,ENSMOCG00000015180,…	Tgfb2,Col1a1,Osgin1,Hcn4,Kank1,Lama3,Mylk,Rack1,Fgfr1,Kitl,Ada,Ccdc39,Sema3c,Lef1,Nr2f2,Tek,Clic4,Bmp7,Dnah11,Dsg2,Angpt1,Cited2,Trpv4,Nrg1,Sparc,Ajuba,Sfrp1,Cldn1,Cldn19,Msn,Tacr3,Tgfbr3,Cavin1,Rgcc,Fbln1,Smoc2,Clasp1,Ctsh,Igfbp5,Adgra2,Lbp,Onecut1,Col3a1,Zc3h12a,Emp2,Enpp2,Dlc1,Atp2b4,Dsp
GO:BP	positive regulation of MAPK cascade	GO:0043410	1.5979e-05	318	30	3.38009	ENSMOCG00000022415,ENSMOCG00000021776,ENSMOCG00000020658,ENSMOCG00000019256,ENSMOCG00000019021,ENSMOCG00000018911,ENSMOCG00000018297,ENSMOCG00000017948,ENSMOCG00000017629,ENSMOCG00000017310,ENSMOCG00000015186,ENSMOCG00000015180,ENSMOCG00000014298,ENSMOCG00000014127,ENSMOCG00000013655,ENSMOCG00000013288,ENSMOCG00000011622,ENSMOCG00000010339,ENSMOCG00000010013,ENSMOCG00000009845,ENSMOCG00000008969,…	Tgfb2,Epha8,Iqgap3,Fgfr1,Map3k5,Kitl,Dstyk,Fgfr2,Notch2,Tek,C1qtnf1,Angpt1,Trpv4,Ajuba,Fgfr3,Kl,Ackr3,Alox12b,Cd36,Xdh,Iqgap1,Adra1b,Fzd10,Kit,Mst1r,Tpbg,Adcyap1,Htr2c,Zc3h12a,Igf2
GO:BP	establishment of localization	GO:0051234	1.77981e-05	3144	140	1.59544	ENSMOCG00000022949,ENSMOCG00000022427,ENSMOCG00000022415,ENSMOCG00000022292,ENSMOCG00000022163,ENSMOCG00000022081,ENSMOCG00000022079,ENSMOCG00000022060,ENSMOCG00000021955,ENSMOCG00000021900,ENSMOCG00000021525,ENSMOCG00000021524,ENSMOCG00000021349,ENSMOCG00000021316,ENSMOCG00000020959,ENSMOCG00000020889,ENSMOCG00000020797,ENSMOCG00000020737,ENSMOCG00000020514,ENSMOCG00000020399,ENSMOCG00000020377,…	Lrrc55,Copz2,Tgfb2,Tcf7l2,Slc7a11,Trpc4,Klf15,Col1a1,Fxyd6,Kcng4,Atp13a4,Sv2c,Ston1,Slc8a3,Slc17a6,Slc26a2,,Hcn4,Itga8,Zfp827,Rhbdd3,Mylk,Slc13a4,Slc5a7,Chrnb4,Scara5,Rack1,Gpc3,Azin2,Prkcd,Myo1b,Ift46,Slc27a3,Niban2,Ada,Ccdc39,Derl1,Lrrc8c,Heph,Gulp1,Ifitm3,Pih1d1,Syt6,Slc16a2,Slc16a1,Slc4a11,Slc30a7,Slc39a6,Kcnq1,Arfip1,Fbln5,Dnah11,Cyba,Kcnj12,Clcn5,Ppt1,Kdelr3,Zic1,C1qtnf1,Angpt1,Atp2a3,Ndufa…
GO:BP	glomerulus development	GO:0032835	2.11097e-05	50	12	8.59894	ENSMOCG00000022350,ENSMOCG00000022079,ENSMOCG00000020853,ENSMOCG00000017629,ENSMOCG00000017508,ENSMOCG00000016476,ENSMOCG00000015180,ENSMOCG00000014455,ENSMOCG00000006436,ENSMOCG00000001567,ENSMOCG00000001344,ENSMOCG00000001007	Acta2,Klf15,Lamb2,Notch2,Foxj1,Bmp7,Angpt1,Nid1,Foxc1,Ednrb,Notch3,Gpr4
GO:BP	cellular response to transforming growth factor beta stimulus	GO:0071560	2.33909e-05	168	21	4.47862	ENSMOCG00000022415,ENSMOCG00000022312,ENSMOCG00000021055,ENSMOCG00000020514,ENSMOCG00000019336,ENSMOCG00000017346,ENSMOCG00000016631,ENSMOCG00000014458,ENSMOCG00000014374,ENSMOCG00000014116,ENSMOCG00000012945,ENSMOCG00000012364,ENSMOCG00000009504,ENSMOCG00000009350,ENSMOCG00000007772,ENSMOCG00000003939,ENSMOCG00000003189,ENSMOCG00000002613,ENSMOCG00000002459,ENSMOCG00000001454,ENSMOCG00000001416	Tgfb2,Ltbp3,Itgb5,Itga8,Fbn2,Prdm16,Fbn1,Smad6,Cited2,Sfrp1,Il17rd,Nrep,Col1a2,Tgfbr3,Itga3,Wfikkn2,Zfp36l1,Onecut1,Col3a1,Lox,Spry1
GO:BP	transport	GO:0006810	2.45289e-05	3013	135	1.60535	ENSMOCG00000022949,ENSMOCG00000022427,ENSMOCG00000022415,ENSMOCG00000022292,ENSMOCG00000022163,ENSMOCG00000022081,ENSMOCG00000022079,ENSMOCG00000022060,ENSMOCG00000021955,ENSMOCG00000021900,ENSMOCG00000021525,ENSMOCG00000021524,ENSMOCG00000021349,ENSMOCG00000021316,ENSMOCG00000020959,ENSMOCG00000020889,ENSMOCG00000020797,ENSMOCG00000020737,ENSMOCG00000020377,ENSMOCG00000020331,ENSMOCG00000020225,…	Lrrc55,Copz2,Tgfb2,Tcf7l2,Slc7a11,Trpc4,Klf15,Col1a1,Fxyd6,Kcng4,Atp13a4,Sv2c,Ston1,Slc8a3,Slc17a6,Slc26a2,,Hcn4,Rhbdd3,Mylk,Slc13a4,Slc5a7,Chrnb4,Scara5,Rack1,Gpc3,Azin2,Prkcd,Myo1b,Ift46,Slc27a3,Niban2,Ada,Ccdc39,Derl1,Lrrc8c,Heph,Gulp1,Ifitm3,Syt6,Slc16a2,Slc16a1,Slc4a11,Slc30a7,Slc39a6,Kcnq1,Arfip1,Fbln5,Dnah11,Cyba,Kcnj12,Clcn5,Ppt1,Kdelr3,Zic1,C1qtnf1,Angpt1,Atp2a3,Ndufa13,Pltp,Grip2,Ano1,C…
GO:BP	positive regulation of intracellular signal transduction	GO:1902533	2.93698e-05	636	45	2.53507	ENSMOCG00000022415,ENSMOCG00000022292,ENSMOCG00000021776,ENSMOCG00000020658,ENSMOCG00000019569,ENSMOCG00000019256,ENSMOCG00000019021,ENSMOCG00000018911,ENSMOCG00000018474,ENSMOCG00000018297,ENSMOCG00000018062,ENSMOCG00000017948,ENSMOCG00000017629,ENSMOCG00000017310,ENSMOCG00000017144,ENSMOCG00000016949,ENSMOCG00000015186,ENSMOCG00000015180,ENSMOCG00000014298,ENSMOCG00000014264,ENSMOCG00000014127,…	Tgfb2,Tcf7l2,Epha8,Iqgap3,Rack1,Fgfr1,Map3k5,Kitl,Ada,Dstyk,Prr5,Fgfr2,Notch2,Tek,Pih1d1,Cth,C1qtnf1,Angpt1,Trpv4,Nrg1,Ajuba,Tnfrsf1a,Fgfr3,Kl,Ackr3,Alox12b,Cd36,Xdh,Iqgap1,Adra1b,Fzd10,Kit,Ptbp1,Mst1r,Tpbg,Zfp385a,Adcyap1,Igfbp5,Gucy1a1,Htr2c,Zcchc3,Col3a1,Zc3h12a,Igf2,Gpr4
GO:BP	transforming growth factor beta receptor signaling pathway	GO:0007179	3.40232e-05	141	19	4.82801	ENSMOCG00000022415,ENSMOCG00000022312,ENSMOCG00000021055,ENSMOCG00000020514,ENSMOCG00000019336,ENSMOCG00000017346,ENSMOCG00000016631,ENSMOCG00000014458,ENSMOCG00000014374,ENSMOCG00000012945,ENSMOCG00000012364,ENSMOCG00000009504,ENSMOCG00000009350,ENSMOCG00000007772,ENSMOCG00000003939,ENSMOCG00000002613,ENSMOCG00000002459,ENSMOCG00000001454,ENSMOCG00000001416	Tgfb2,Ltbp3,Itgb5,Itga8,Fbn2,Prdm16,Fbn1,Smad6,Cited2,Il17rd,Nrep,Col1a2,Tgfbr3,Itga3,Wfikkn2,Onecut1,Col3a1,Lox,Spry1
GO:BP	sensory organ development	GO:0007423	3.41535e-05	447	36	2.88555	ENSMOCG00000022415,ENSMOCG00000021315,ENSMOCG00000020853,ENSMOCG00000020514,ENSMOCG00000019336,ENSMOCG00000018786,ENSMOCG00000018714,ENSMOCG00000017897,ENSMOCG00000017629,ENSMOCG00000017592,ENSMOCG00000016683,ENSMOCG00000016631,ENSMOCG00000016476,ENSMOCG00000016089,ENSMOCG00000015827,ENSMOCG00000015305,ENSMOCG00000015132,ENSMOCG00000015096,ENSMOCG00000014374,ENSMOCG00000014191,ENSMOCG00000013923,…	Tgfb2,Mfrp,Lamb2,Itga8,Fbn2,Man2a1,Gnat1,Lef1,Notch2,Crb2,Clic4,Fbn1,Bmp7,Kcnq1,Aldh1a2,Gdf11,Bnc2,Col5a1,Cited2,Otx1,Slitrk6,Col8a2,Prrx1,Col8a1,Efemp1,Lrp5,Mab21l2,Tsku,Foxc1,Fzd2,Col11a1,Frzb,Spry1,Pou3f4,Vstm4,Slc4a5
GO:BP	muscle structure development	GO:0061061	3.41535e-05	447	36	2.88555	ENSMOCG00000022292,ENSMOCG00000020514,ENSMOCG00000020331,ENSMOCG00000019889,ENSMOCG00000019021,ENSMOCG00000018764,ENSMOCG00000018618,ENSMOCG00000018494,ENSMOCG00000017897,ENSMOCG00000017767,ENSMOCG00000016949,ENSMOCG00000014763,ENSMOCG00000014374,ENSMOCG00000014264,ENSMOCG00000012898,ENSMOCG00000012697,ENSMOCG00000010670,ENSMOCG00000009597,ENSMOCG00000007652,ENSMOCG00000007495,ENSMOCG00000006556,…	Tcf7l2,Itga8,Mylk,Id3,Map3k5,Epas1,Shox2,Cxadr,Lef1,Nr2f2,Cth,Myh7,Cited2,Nrg1,Svil,Flnb,Pou4f1,Flnc,Kit,Ptbp1,Fzd7,Foxc1,Fzd2,Col11a1,Wfikkn2,Sostdc1,Disp1,Igfbp5,Zfp36l1,Col3a1,Igf2,Irx3,Ednrb,Lox,Myh11,Dsp
GO:BP	cellular process	GO:0009987	3.60418e-05	14172	462	1.168	ENSMOCG00000022972,ENSMOCG00000022949,ENSMOCG00000022934,ENSMOCG00000022678,ENSMOCG00000022659,ENSMOCG00000022557,ENSMOCG00000022531,ENSMOCG00000022488,ENSMOCG00000022464,ENSMOCG00000022415,ENSMOCG00000022350,ENSMOCG00000022312,ENSMOCG00000022292,ENSMOCG00000022275,ENSMOCG00000022192,ENSMOCG00000022163,ENSMOCG00000022081,ENSMOCG00000022079,ENSMOCG00000022060,ENSMOCG00000022054,ENSMOCG00000021967,…	Wnt9a,Lrrc55,Drc1,Epha10,Elfn1,Tppp3,,Gpr139,Ebf3,Tgfb2,Acta2,Ltbp3,Tcf7l2,,Cpne2,Slc7a11,Trpc4,Klf15,Col1a1,Col4a6,Mvp,Kcng4,Osgin1,Efhc2,Lifr,Epha8,,Tmem100,Rasgef1b,Sv2c,Gpr149,Magi1,,Ston1,Slc8a3,Mfrp,Rbm47,Gstm2,Enkur,Itgb5,Zfp449,Ptgfr,Atad2,Slc17a6,Slc26a2,Lamb2,Thbs2,,Hcn4,Kank1,Iqgap3,Zic3,Itga8,Rnf152,,Pskh1,Lama3,Zfp827,Rhbdd3,Mylk,Pnpla2,Slc13a4,Id3,Slc5a7,Crhr2,Tmem98,Chrnb4,Scara5,R…
GO:BP	epithelial to mesenchymal transition	GO:0001837	4.79162e-05	115	17	5.29645	ENSMOCG00000022415,ENSMOCG00000022292,ENSMOCG00000022060,ENSMOCG00000021604,ENSMOCG00000019256,ENSMOCG00000017897,ENSMOCG00000017666,ENSMOCG00000017592,ENSMOCG00000016476,ENSMOCG00000014116,ENSMOCG00000012945,ENSMOCG00000011718,ENSMOCG00000009350,ENSMOCG00000008847,ENSMOCG00000006436,ENSMOCG00000004583,ENSMOCG00000001416	Tgfb2,Tcf7l2,Col1a1,Tmem100,Fgfr1,Lef1,Zfp750,Crb2,Bmp7,Sfrp1,Il17rd,Loxl3,Tgfbr3,Rgcc,Foxc1,Clasp1,Spry1
GO:BP	muscle tissue development	GO:0060537	4.79371e-05	296	28	3.38922	ENSMOCG00000022415,ENSMOCG00000020514,ENSMOCG00000020331,ENSMOCG00000018618,ENSMOCG00000018494,ENSMOCG00000018320,ENSMOCG00000017897,ENSMOCG00000017767,ENSMOCG00000016476,ENSMOCG00000015887,ENSMOCG00000015827,ENSMOCG00000014763,ENSMOCG00000014374,ENSMOCG00000014264,ENSMOCG00000013910,ENSMOCG00000012898,ENSMOCG00000012697,ENSMOCG00000010670,ENSMOCG00000006556,ENSMOCG00000006436,ENSMOCG00000004876,…	Tgfb2,Itga8,Mylk,Shox2,Cxadr,Sema3c,Lef1,Nr2f2,Bmp7,Dsg2,Aldh1a2,Myh7,Cited2,Nrg1,Eya2,Svil,Flnb,Pou4f1,Fzd7,Foxc1,Col11a1,Igfbp5,Col3a1,Igf2,Irx3,Lox,Myh11,Dsp
GO:BP	blood vessel morphogenesis	GO:0048514	6.23414e-05	437	35	2.86959	ENSMOCG00000022415,ENSMOCG00000021604,ENSMOCG00000020846,ENSMOCG00000020331,ENSMOCG00000019424,ENSMOCG00000018764,ENSMOCG00000018698,ENSMOCG00000017897,ENSMOCG00000017767,ENSMOCG00000017629,ENSMOCG00000017310,ENSMOCG00000016683,ENSMOCG00000015682,ENSMOCG00000015180,ENSMOCG00000014374,ENSMOCG00000014197,ENSMOCG00000012879,ENSMOCG00000011622,ENSMOCG00000011074,ENSMOCG00000009845,ENSMOCG00000008847,…	Tgfb2,Tmem100,Thbs2,Mylk,Stab1,Epas1,Sema3e,Lef1,Nr2f2,Notch2,Tek,Clic4,B4galt1,Angpt1,Cited2,Sparc,Prrx1,Ackr3,Lrp5,Xdh,Rgcc,Smoc2,Foxc1,Ctsh,Zfp36l1,Adgra2,Col3a1,Zc3h12a,Emp2,Enpp2,Lox,Atp2b4,Notch3,Gpr4,Vstm4
GO:BP	regulation of transmembrane receptor protein serine/threonine kinase signaling pathway	GO:0090092	6.97695e-05	195	22	4.04224	ENSMOCG00000020514,ENSMOCG00000019423,ENSMOCG00000019336,ENSMOCG00000017629,ENSMOCG00000017592,ENSMOCG00000017346,ENSMOCG00000016631,ENSMOCG00000016476,ENSMOCG00000014458,ENSMOCG00000014374,ENSMOCG00000014116,ENSMOCG00000014009,ENSMOCG00000012945,ENSMOCG00000012364,ENSMOCG00000007772,ENSMOCG00000005673,ENSMOCG00000003939,ENSMOCG00000003725,ENSMOCG00000002689,ENSMOCG00000002613,ENSMOCG00000001454,…	Itga8,Gpc3,Fbn2,Notch2,Crb2,Prdm16,Fbn1,Bmp7,Smad6,Cited2,Sfrp1,Rbpms,Il17rd,Nrep,Itga3,Foxd1,Wfikkn2,Sostdc1,Zfp423,Onecut1,Lox,Spry1
GO:BP	elastic fiber assembly	GO:0048251	8.20924e-05	9	6	23.886	ENSMOCG00000017409,ENSMOCG00000015990,ENSMOCG00000007028,ENSMOCG00000002459,ENSMOCG00000001454,ENSMOCG00000001351	Efemp2,Fbln5,Thsd4,Col3a1,Lox,Myh11
GO:BP	intracellular signal transduction	GO:0035556	8.29047e-05	1712	87	1.82075	ENSMOCG00000022415,ENSMOCG00000022292,ENSMOCG00000021776,ENSMOCG00000021604,ENSMOCG00000021595,ENSMOCG00000020982,ENSMOCG00000020725,ENSMOCG00000020658,ENSMOCG00000020478,ENSMOCG00000020377,ENSMOCG00000019569,ENSMOCG00000019256,ENSMOCG00000019091,ENSMOCG00000019021,ENSMOCG00000018911,ENSMOCG00000018474,ENSMOCG00000018297,ENSMOCG00000018062,ENSMOCG00000017948,ENSMOCG00000017753,ENSMOCG00000017629,…	Tgfb2,Tcf7l2,Epha8,Tmem100,Rasgef1b,Ptgfr,Kank1,Iqgap3,Rnf152,Rhbdd3,Rack1,Fgfr1,Prkcd,Map3k5,Kitl,Ada,Dstyk,Prr5,Fgfr2,Tns1,Notch2,Tek,Pih1d1,Cth,Bmp7,P4hb,Trim67,C1qtnf1,Angpt1,Atp2a3,Ndufa13,Rcan3,Lbh,Dock11,Trpv4,Nrg1,Mdfic,Ajuba,Sfrp1,Tnfrsf1a,Fgfr3,Vav3,Rap1gap,Kl,Map3k15,,Ackr3,Pou4f1,Alox12b,Cd36,Xdh,Col1a2,Tgfbr3,Iqgap1,Fbln1,Adra1b,Kank2,Hmgcr,Fzd10,Itga3,Kit,Ptbp1,Mst1r,Tpbg,Zfp385a,Tn…
GO:BP	cell-substrate adhesion	GO:0031589	9.22156e-05	250	25	3.58289	ENSMOCG00000022060,ENSMOCG00000021349,ENSMOCG00000021055,ENSMOCG00000020725,ENSMOCG00000020514,ENSMOCG00000018829,ENSMOCG00000018698,ENSMOCG00000017409,ENSMOCG00000017310,ENSMOCG00000016072,ENSMOCG00000015180,ENSMOCG00000014458,ENSMOCG00000014455,ENSMOCG00000014127,ENSMOCG00000012701,ENSMOCG00000010013,ENSMOCG00000008791,ENSMOCG00000006556,ENSMOCG00000004996,ENSMOCG00000004583,ENSMOCG00000002613,…	Col1a1,Ston1,Itgb5,Kank1,Itga8,Itgb4,Sema3e,Efemp2,Tek,P4hb,Angpt1,Smad6,Nid1,Ajuba,Col8a1,Cd36,Fbln1,Fzd7,Fat2,Clasp1,Onecut1,Cd63,Col3a1,Emp2,Dlc1
GO:BP	regulation of cell adhesion	GO:0030155	9.48184e-05	529	39	2.64145	ENSMOCG00000022415,ENSMOCG00000022060,ENSMOCG00000021776,ENSMOCG00000021420,ENSMOCG00000020725,ENSMOCG00000020402,ENSMOCG00000019091,ENSMOCG00000018698,ENSMOCG00000018474,ENSMOCG00000017897,ENSMOCG00000017508,ENSMOCG00000017409,ENSMOCG00000017310,ENSMOCG00000016476,ENSMOCG00000016072,ENSMOCG00000015949,ENSMOCG00000015186,ENSMOCG00000015180,ENSMOCG00000014455,ENSMOCG00000014374,ENSMOCG00000014298,…	Tgfb2,Col1a1,Epha8,Magi1,Kank1,Lama3,Prkcd,Sema3e,Ada,Lef1,Foxj1,Efemp2,Tek,Bmp7,P4hb,Fgl2,C1qtnf1,Angpt1,Nid1,Cited2,Trpv4,Tmem131l,Vav3,Col8a1,Loxl3,Cd36,Rgcc,Fbln1,Tnc,Fzd7,Clasp1,Onecut1,Prkcq,Zc3h12a,Emp2,Igf2,Dlc1,Gpr4,Ido1
GO:BP	regulation of anatomical structure morphogenesis	GO:0022603	0.000106486	597	42	2.52063	ENSMOCG00000022415,ENSMOCG00000020846,ENSMOCG00000020725,ENSMOCG00000019424,ENSMOCG00000019423,ENSMOCG00000019162,ENSMOCG00000019054,ENSMOCG00000018698,ENSMOCG00000018618,ENSMOCG00000018474,ENSMOCG00000017592,ENSMOCG00000017508,ENSMOCG00000017310,ENSMOCG00000016835,ENSMOCG00000016476,ENSMOCG00000016072,ENSMOCG00000014374,ENSMOCG00000014197,ENSMOCG00000014116,ENSMOCG00000013051,ENSMOCG00000011466,…	Tgfb2,Thbs2,Kank1,Stab1,Gpc3,Tnfrsf11b,Nkd1,Sema3e,Shox2,Ada,Crb2,Foxj1,Tek,Kif13b,Bmp7,P4hb,Cited2,Sparc,Sfrp1,Bhlhb9,Draxin,Msn,Apcdd1,Rgcc,Fbln1,Smoc2,Kit,Foxc1,Tnfaip3,Fzd2,Clasp1,Ctsh,Adgra2,Cpne9,Zc3h12a,Emp2,Enpp2,Dlc1,Spry1,Atp2b4,Gpr4,Rhoq
GO:BP	positive regulation of developmental process	GO:0051094	0.000140218	906	55	2.17505	ENSMOCG00000022415,ENSMOCG00000022312,ENSMOCG00000022292,ENSMOCG00000022060,ENSMOCG00000021604,ENSMOCG00000020658,ENSMOCG00000019336,ENSMOCG00000019256,ENSMOCG00000019021,ENSMOCG00000018911,ENSMOCG00000018786,ENSMOCG00000018618,ENSMOCG00000018474,ENSMOCG00000017897,ENSMOCG00000017824,ENSMOCG00000017640,ENSMOCG00000017629,ENSMOCG00000017592,ENSMOCG00000017508,ENSMOCG00000017310,ENSMOCG00000016949,…	Tgfb2,Ltbp3,Tcf7l2,Col1a1,Tmem100,Iqgap3,Fbn2,Fgfr1,Map3k5,Kitl,Man2a1,Shox2,Ada,Lef1,Wnt6,Zbtb7c,Notch2,Crb2,Foxj1,Tek,Cth,Bmp7,,P4hb,Lbh,Cited2,Sfrp1,Slitrk6,Tnfrsf1a,Tmem64,Kl,Bhlhb9,Lrp5,Pou4f1,Cd36,Rgcc,Smoc2,Kit,Cftr,Tpbg,Zfp385a,Foxc1,Foxd1,Clasp1,Ctsh,Zfp36l1,Htr2c,Cpne9,Zc3h12a,Frzb,Igf2,Enpp2,Irx3,Spry1,Scube2
GO:BP	response to wounding	GO:0009611	0.000145164	331	29	3.13909	ENSMOCG00000022415,ENSMOCG00000022275,ENSMOCG00000022163,ENSMOCG00000020853,ENSMOCG00000020725,ENSMOCG00000020331,ENSMOCG00000019091,ENSMOCG00000018829,ENSMOCG00000017629,ENSMOCG00000015682,ENSMOCG00000015186,ENSMOCG00000015096,ENSMOCG00000014127,ENSMOCG00000012023,ENSMOCG00000011268,ENSMOCG00000010013,ENSMOCG00000008791,ENSMOCG00000008395,ENSMOCG00000007672,ENSMOCG00000007489,ENSMOCG00000007118,…	Tgfb2,,Slc7a11,Lamb2,Kank1,Mylk,Prkcd,Itgb4,Notch2,B4galt1,C1qtnf1,Col5a1,Ajuba,Cldn1,Cldn19,Cd36,Fbln1,Tnc,Smoc2,Tsku,Pros1,Fzd7,Clasp1,Thbd,Zfp36l1,Col3a1,Prkcq,Gpr4,Wfdc1
GO:BP	negative regulation of cell population proliferation	GO:0008285	0.000168201	476	36	2.70975	ENSMOCG00000022972,ENSMOCG00000022415,ENSMOCG00000019423,ENSMOCG00000018534,ENSMOCG00000018494,ENSMOCG00000018080,ENSMOCG00000017948,ENSMOCG00000017767,ENSMOCG00000017640,ENSMOCG00000017508,ENSMOCG00000017374,ENSMOCG00000016765,ENSMOCG00000016476,ENSMOCG00000015827,ENSMOCG00000015682,ENSMOCG00000015305,ENSMOCG00000014458,ENSMOCG00000014197,ENSMOCG00000014116,ENSMOCG00000013745,ENSMOCG00000011622,…	Wnt9a,Tgfb2,Gpc3,Niban2,Cxadr,Pth1r,Fgfr2,Nr2f2,Zbtb7c,Foxj1,Ifitm3,Slc16a2,Bmp7,Aldh1a2,B4galt1,Gdf11,Smad6,Sparc,Sfrp1,Tmem131l,Ackr3,Cldn19,Ptgds,Xdh,Rerg,Rgcc,Fbln1,Kank2,Tpbg,Tnfaip3,Igfbp5,Frzb,Dlc1,Spry1,Ifi30,Ido1
GO:BP	sensory system development	GO:0048880	0.000169514	295	27	3.27926	ENSMOCG00000022415,ENSMOCG00000021315,ENSMOCG00000020853,ENSMOCG00000019336,ENSMOCG00000018786,ENSMOCG00000018714,ENSMOCG00000017629,ENSMOCG00000017592,ENSMOCG00000016683,ENSMOCG00000016631,ENSMOCG00000016476,ENSMOCG00000015827,ENSMOCG00000015305,ENSMOCG00000015096,ENSMOCG00000014374,ENSMOCG00000013923,ENSMOCG00000012957,ENSMOCG00000012701,ENSMOCG00000012514,ENSMOCG00000011074,ENSMOCG00000010670,…	Tgfb2,Mfrp,Lamb2,Fbn2,Man2a1,Gnat1,Notch2,Crb2,Clic4,Fbn1,Bmp7,Aldh1a2,Gdf11,Col5a1,Cited2,Slitrk6,Col8a2,Col8a1,Efemp1,Lrp5,Pou4f1,Mab21l2,Tsku,Foxc1,Spry1,Vstm4,Slc4a5
GO:BP	striated muscle tissue development	GO:0014706	0.000198103	157	19	4.33598	ENSMOCG00000022415,ENSMOCG00000018618,ENSMOCG00000018494,ENSMOCG00000018320,ENSMOCG00000017897,ENSMOCG00000016476,ENSMOCG00000015887,ENSMOCG00000015827,ENSMOCG00000014763,ENSMOCG00000014264,ENSMOCG00000013910,ENSMOCG00000010670,ENSMOCG00000006556,ENSMOCG00000006436,ENSMOCG00000004876,ENSMOCG00000001570,ENSMOCG00000001454,ENSMOCG00000001351,ENSMOCG00000001090	Tgfb2,Shox2,Cxadr,Sema3c,Lef1,Bmp7,Dsg2,Aldh1a2,Myh7,Nrg1,Eya2,Pou4f1,Fzd7,Foxc1,Col11a1,Irx3,Lox,Myh11,Dsp
GO:BP	skeletal system development	GO:0001501	0.000218617	418	33	2.8286	ENSMOCG00000022312,ENSMOCG00000022060,ENSMOCG00000019336,ENSMOCG00000018618,ENSMOCG00000018427,ENSMOCG00000018080,ENSMOCG00000017948,ENSMOCG00000017629,ENSMOCG00000016631,ENSMOCG00000016476,ENSMOCG00000015514,ENSMOCG00000015305,ENSMOCG00000015132,ENSMOCG00000014374,ENSMOCG00000014298,ENSMOCG00000014289,ENSMOCG00000014116,ENSMOCG00000012879,ENSMOCG00000012514,ENSMOCG00000011074,ENSMOCG00000009504,…	Ltbp3,Col1a1,Fbn2,Shox2,Tmem107,Pth1r,Fgfr2,Notch2,Fbn1,Bmp7,Serpinh1,Gdf11,Bnc2,Cited2,Trpv4,Pbxip1,Sfrp1,Prrx1,Efemp1,Lrp5,Col1a2,Kit,Zfp385a,Foxc1,Bgn,Col11a1,Wfikkn2,Col3a1,Frzb,Lox,Scube2,Irx5,Mmp2
GO:BP	regulation of epithelial to mesenchymal transition	GO:0010717	0.000232944	73	13	6.38049	ENSMOCG00000022415,ENSMOCG00000022292,ENSMOCG00000022060,ENSMOCG00000017897,ENSMOCG00000017666,ENSMOCG00000017592,ENSMOCG00000016476,ENSMOCG00000014116,ENSMOCG00000012945,ENSMOCG00000008847,ENSMOCG00000006436,ENSMOCG00000004583,ENSMOCG00000001416	Tgfb2,Tcf7l2,Col1a1,Lef1,Zfp750,Crb2,Bmp7,Sfrp1,Il17rd,Rgcc,Foxc1,Clasp1,Spry1
GO:BP	regulation of multicellular organismal development	GO:2000026	0.000244736	946	56	2.12095	ENSMOCG00000022415,ENSMOCG00000022312,ENSMOCG00000021604,ENSMOCG00000020846,ENSMOCG00000020402,ENSMOCG00000019650,ENSMOCG00000019424,ENSMOCG00000019336,ENSMOCG00000019162,ENSMOCG00000018911,ENSMOCG00000018786,ENSMOCG00000018698,ENSMOCG00000018618,ENSMOCG00000018494,ENSMOCG00000018474,ENSMOCG00000017897,ENSMOCG00000017824,ENSMOCG00000017629,ENSMOCG00000017592,ENSMOCG00000017508,ENSMOCG00000017310,…	Tgfb2,Ltbp3,Tmem100,Thbs2,Lama3,Tmem98,Stab1,Fbn2,Tnfrsf11b,Kitl,Man2a1,Sema3e,Shox2,Cxadr,Ada,Lef1,Wnt6,Notch2,Crb2,Foxj1,Tek,Fbn1,Bmp7,Fgl2,Ctsc,Sparc,Sfrp1,Slitrk6,Tnfrsf1a,Tmem131l,Tmem64,Kl,Bhlhb9,Efemp1,Loxl3,Draxin,Pou4f1,Xdh,Rgcc,Smoc2,Cftr,Tpbg,Foxc1,Clasp1,Ctsh,Sgpp1,Zfp36l1,Adgra2,Zc3h12a,Emp2,Frzb,Enpp2,Lox,Spry1,Atp2b4,Gpr4
GO:BP	camera-type eye development	GO:0043010	0.000318922	248	24	3.46732	ENSMOCG00000021315,ENSMOCG00000020853,ENSMOCG00000019336,ENSMOCG00000018786,ENSMOCG00000018714,ENSMOCG00000017629,ENSMOCG00000017592,ENSMOCG00000016683,ENSMOCG00000016631,ENSMOCG00000016476,ENSMOCG00000015827,ENSMOCG00000015305,ENSMOCG00000014374,ENSMOCG00000013923,ENSMOCG00000012957,ENSMOCG00000012701,ENSMOCG00000012514,ENSMOCG00000011074,ENSMOCG00000008360,ENSMOCG00000007489,ENSMOCG00000006436,…	Mfrp,Lamb2,Fbn2,Man2a1,Gnat1,Notch2,Crb2,Clic4,Fbn1,Bmp7,Aldh1a2,Gdf11,Cited2,Slitrk6,Col8a2,Col8a1,Efemp1,Lrp5,Mab21l2,Tsku,Foxc1,Spry1,Vstm4,Slc4a5
GO:BP	nervous system development	GO:0007399	0.000325002	1495	77	1.84537	ENSMOCG00000022415,ENSMOCG00000022163,ENSMOCG00000022081,ENSMOCG00000022079,ENSMOCG00000021776,ENSMOCG00000021316,ENSMOCG00000021315,ENSMOCG00000020853,ENSMOCG00000020725,ENSMOCG00000020544,ENSMOCG00000019889,ENSMOCG00000019650,ENSMOCG00000019256,ENSMOCG00000018829,ENSMOCG00000018786,ENSMOCG00000018714,ENSMOCG00000018674,ENSMOCG00000018618,ENSMOCG00000018440,ENSMOCG00000018427,ENSMOCG00000018320,…	Tgfb2,Slc7a11,Trpc4,Klf15,Epha8,Slc8a3,Mfrp,Lamb2,Kank1,Zic3,Id3,Tmem98,Fgfr1,Itgb4,Man2a1,Gnat1,Foxp2,Shox2,Ccdc39,Tmem107,Sema3c,Lef1,Nr2f2,Crb2,Foxj1,Kif13b,Bmp7,,Kcnq1,Dnah11,Aldh1a2,Ppt1,Zic1,Gdf11,Ak8,Trim67,Ctsc,Cited2,Nrg1,Otx1,Sfrp1,Pgap1,Slitrk6,Slc39a12,Plpp3,Bhlhb9,Prrx1,Gfra1,Loxl3,Ackr3,Draxin,Pou4f1,Apcdd1,Iqgap1,Tnc,Chrna3,Itga3,Nhlh2,Tsku,Tpbg,Foxc1,Foxd1,Fzd2,Cplane1,Adcyap1,Lgi…
GO:BP	extracellular matrix assembly	GO:0085029	0.00034884	32	9	10.0769	ENSMOCG00000017409,ENSMOCG00000015990,ENSMOCG00000009504,ENSMOCG00000008847,ENSMOCG00000007028,ENSMOCG00000004583,ENSMOCG00000002459,ENSMOCG00000001454,ENSMOCG00000001351	Efemp2,Fbln5,Col1a2,Rgcc,Thsd4,Clasp1,Col3a1,Lox,Myh11
GO:BP	metanephros development	GO:0001656	0.000381934	76	13	6.12863	ENSMOCG00000020853,ENSMOCG00000020514,ENSMOCG00000019889,ENSMOCG00000019423,ENSMOCG00000017508,ENSMOCG00000016476,ENSMOCG00000015305,ENSMOCG00000010109,ENSMOCG00000005673,ENSMOCG00000002016,ENSMOCG00000001570,ENSMOCG00000001416,ENSMOCG00000001127	Lamb2,Itga8,Id3,Gpc3,Foxj1,Bmp7,Gdf11,Greb1l,Foxd1,Irx2,Irx3,Spry1,Irx1
GO:BP	eye development	GO:0001654	0.00038706	288	26	3.23456	ENSMOCG00000022415,ENSMOCG00000021315,ENSMOCG00000020853,ENSMOCG00000019336,ENSMOCG00000018786,ENSMOCG00000018714,ENSMOCG00000017629,ENSMOCG00000017592,ENSMOCG00000016683,ENSMOCG00000016631,ENSMOCG00000016476,ENSMOCG00000015827,ENSMOCG00000015305,ENSMOCG00000015096,ENSMOCG00000014374,ENSMOCG00000013923,ENSMOCG00000012957,ENSMOCG00000012701,ENSMOCG00000012514,ENSMOCG00000011074,ENSMOCG00000008360,…	Tgfb2,Mfrp,Lamb2,Fbn2,Man2a1,Gnat1,Notch2,Crb2,Clic4,Fbn1,Bmp7,Aldh1a2,Gdf11,Col5a1,Cited2,Slitrk6,Col8a2,Col8a1,Efemp1,Lrp5,Mab21l2,Tsku,Foxc1,Spry1,Vstm4,Slc4a5
GO:BP	regulation of Wnt signaling pathway	GO:0030111	0.000405395	233	23	3.53676	ENSMOCG00000022292,ENSMOCG00000022079,ENSMOCG00000022060,ENSMOCG00000020725,ENSMOCG00000019423,ENSMOCG00000019054,ENSMOCG00000017897,ENSMOCG00000014329,ENSMOCG00000014289,ENSMOCG00000014159,ENSMOCG00000014116,ENSMOCG00000013745,ENSMOCG00000013491,ENSMOCG00000013244,ENSMOCG00000011466,ENSMOCG00000009393,ENSMOCG00000007772,ENSMOCG00000007489,ENSMOCG00000006997,ENSMOCG00000006556,ENSMOCG00000003725,…	Tcf7l2,Klf15,Col1a1,Kank1,Gpc3,Nkd1,Lef1,Nxn,Pbxip1,Mdfic,Sfrp1,Tmem131l,Tmem64,Plpp3,Draxin,Apcdd1,Itga3,Tsku,Rbms3,Fzd7,Sostdc1,Adgra2,Frzb
GO:BP	positive regulation of phosphate metabolic process	GO:0045937	0.000424742	538	38	2.53067	ENSMOCG00000022415,ENSMOCG00000021776,ENSMOCG00000020658,ENSMOCG00000019569,ENSMOCG00000019256,ENSMOCG00000019091,ENSMOCG00000019021,ENSMOCG00000018911,ENSMOCG00000018297,ENSMOCG00000018062,ENSMOCG00000017310,ENSMOCG00000017144,ENSMOCG00000016476,ENSMOCG00000015180,ENSMOCG00000015164,ENSMOCG00000014264,ENSMOCG00000014127,ENSMOCG00000014009,ENSMOCG00000013868,ENSMOCG00000013655,ENSMOCG00000013653,…	Tgfb2,Epha8,Iqgap3,Rack1,Fgfr1,Prkcd,Map3k5,Kitl,Dstyk,Prr5,Tek,Pih1d1,Bmp7,Angpt1,Dok7,Nrg1,Ajuba,Rbpms,Tnfrsf1a,Fgfr3,Vav3,Plpp3,Cldn19,Cd36,Iqgap1,Rgcc,Fzd10,Kit,Ptbp1,Mst1r,Fzd7,Adcyap1,Htr2c,Emp2,Igf2,Enpp2,Dlc1,Atp2b4
GO:BP	positive regulation of phosphorus metabolic process	GO:0010562	0.000424742	538	38	2.53067	ENSMOCG00000022415,ENSMOCG00000021776,ENSMOCG00000020658,ENSMOCG00000019569,ENSMOCG00000019256,ENSMOCG00000019091,ENSMOCG00000019021,ENSMOCG00000018911,ENSMOCG00000018297,ENSMOCG00000018062,ENSMOCG00000017310,ENSMOCG00000017144,ENSMOCG00000016476,ENSMOCG00000015180,ENSMOCG00000015164,ENSMOCG00000014264,ENSMOCG00000014127,ENSMOCG00000014009,ENSMOCG00000013868,ENSMOCG00000013655,ENSMOCG00000013653,…	Tgfb2,Epha8,Iqgap3,Rack1,Fgfr1,Prkcd,Map3k5,Kitl,Dstyk,Prr5,Tek,Pih1d1,Bmp7,Angpt1,Dok7,Nrg1,Ajuba,Rbpms,Tnfrsf1a,Fgfr3,Vav3,Plpp3,Cldn19,Cd36,Iqgap1,Rgcc,Fzd10,Kit,Ptbp1,Mst1r,Fzd7,Adcyap1,Htr2c,Emp2,Igf2,Enpp2,Dlc1,Atp2b4
GO:BP	visual system development	GO:0150063	0.000474392	291	26	3.20121	ENSMOCG00000022415,ENSMOCG00000021315,ENSMOCG00000020853,ENSMOCG00000019336,ENSMOCG00000018786,ENSMOCG00000018714,ENSMOCG00000017629,ENSMOCG00000017592,ENSMOCG00000016683,ENSMOCG00000016631,ENSMOCG00000016476,ENSMOCG00000015827,ENSMOCG00000015305,ENSMOCG00000015096,ENSMOCG00000014374,ENSMOCG00000013923,ENSMOCG00000012957,ENSMOCG00000012701,ENSMOCG00000012514,ENSMOCG00000011074,ENSMOCG00000008360,…	Tgfb2,Mfrp,Lamb2,Fbn2,Man2a1,Gnat1,Notch2,Crb2,Clic4,Fbn1,Bmp7,Aldh1a2,Gdf11,Col5a1,Cited2,Slitrk6,Col8a2,Col8a1,Efemp1,Lrp5,Mab21l2,Tsku,Foxc1,Spry1,Vstm4,Slc4a5
GO:BP	regulation of phosphate metabolic process	GO:0019220	0.000502828	893	53	2.12646	ENSMOCG00000022415,ENSMOCG00000021967,ENSMOCG00000021776,ENSMOCG00000021316,ENSMOCG00000020658,ENSMOCG00000019569,ENSMOCG00000019256,ENSMOCG00000019091,ENSMOCG00000019021,ENSMOCG00000018911,ENSMOCG00000018297,ENSMOCG00000018162,ENSMOCG00000018062,ENSMOCG00000017767,ENSMOCG00000017310,ENSMOCG00000017144,ENSMOCG00000016476,ENSMOCG00000015180,ENSMOCG00000015164,ENSMOCG00000014458,ENSMOCG00000014264,…	Tgfb2,Mvp,Epha8,Slc8a3,Iqgap3,Rack1,Fgfr1,Prkcd,Map3k5,Kitl,Dstyk,Ppp1r36,Prr5,Nr2f2,Tek,Pih1d1,Bmp7,Angpt1,Dok7,Smad6,Nrg1,Ajuba,Sfrp1,Rbpms,Tnfrsf1a,Fgfr3,Vav3,Plpp3,Pdk4,Cldn19,Lrp5,Cd36,Xdh,Iqgap1,Rgcc,Fbln1,Hmgcr,Fzd10,Kit,Ptbp1,Mst1r,Fzd7,Tnfaip3,Adcyap1,Htr2c,Zc3h12a,Emp2,Igf2,Enpp2,Dlc1,Lox,Spry1,Atp2b4
GO:BP	regulation of phosphorus metabolic process	GO:0051174	0.00052073	894	53	2.12409	ENSMOCG00000022415,ENSMOCG00000021967,ENSMOCG00000021776,ENSMOCG00000021316,ENSMOCG00000020658,ENSMOCG00000019569,ENSMOCG00000019256,ENSMOCG00000019091,ENSMOCG00000019021,ENSMOCG00000018911,ENSMOCG00000018297,ENSMOCG00000018162,ENSMOCG00000018062,ENSMOCG00000017767,ENSMOCG00000017310,ENSMOCG00000017144,ENSMOCG00000016476,ENSMOCG00000015180,ENSMOCG00000015164,ENSMOCG00000014458,ENSMOCG00000014264,…	Tgfb2,Mvp,Epha8,Slc8a3,Iqgap3,Rack1,Fgfr1,Prkcd,Map3k5,Kitl,Dstyk,Ppp1r36,Prr5,Nr2f2,Tek,Pih1d1,Bmp7,Angpt1,Dok7,Smad6,Nrg1,Ajuba,Sfrp1,Rbpms,Tnfrsf1a,Fgfr3,Vav3,Plpp3,Pdk4,Cldn19,Lrp5,Cd36,Xdh,Iqgap1,Rgcc,Fbln1,Hmgcr,Fzd10,Kit,Ptbp1,Mst1r,Fzd7,Tnfaip3,Adcyap1,Htr2c,Zc3h12a,Emp2,Igf2,Enpp2,Dlc1,Lox,Spry1,Atp2b4
GO:BP	transmembrane receptor protein tyrosine kinase signaling pathway	GO:0007169	0.000647981	417	32	2.74946	ENSMOCG00000022678,ENSMOCG00000022054,ENSMOCG00000021967,ENSMOCG00000021776,ENSMOCG00000021349,ENSMOCG00000020725,ENSMOCG00000019256,ENSMOCG00000019091,ENSMOCG00000018297,ENSMOCG00000017948,ENSMOCG00000017310,ENSMOCG00000016826,ENSMOCG00000015180,ENSMOCG00000013655,ENSMOCG00000013288,ENSMOCG00000012514,ENSMOCG00000011306,ENSMOCG00000009845,ENSMOCG00000008969,ENSMOCG00000007672,ENSMOCG00000007652,…	Epha10,Col4a6,Mvp,Epha8,Ston1,Kank1,Fgfr1,Prkcd,Dstyk,Fgfr2,Tek,Irs4,Angpt1,Fgfr3,Kl,Efemp1,Pdk4,Xdh,Iqgap1,Smoc2,Kit,Mst1r,Foxc1,Igfbp5,Adgra2,Baiap2l1,Cd63,Prkcq,Igf2,Lox,Spry1,Rhoq
GO:BP	morphogenesis of an epithelium	GO:0002009	0.000647981	417	32	2.74946	ENSMOCG00000020544,ENSMOCG00000019423,ENSMOCG00000019054,ENSMOCG00000018698,ENSMOCG00000018440,ENSMOCG00000018320,ENSMOCG00000017897,ENSMOCG00000017824,ENSMOCG00000017629,ENSMOCG00000016683,ENSMOCG00000016476,ENSMOCG00000015827,ENSMOCG00000015096,ENSMOCG00000014374,ENSMOCG00000014127,ENSMOCG00000014116,ENSMOCG00000011074,ENSMOCG00000010407,ENSMOCG00000010109,ENSMOCG00000008395,ENSMOCG00000005673,…	Zic3,Gpc3,Nkd1,Sema3e,Ccdc39,Sema3c,Lef1,Wnt6,Notch2,Clic4,Bmp7,Aldh1a2,Col5a1,Cited2,Ajuba,Sfrp1,Lrp5,Msn,Greb1l,Tnc,Foxd1,Fzd2,Cplane1,Clasp1,Ctsh,Sostdc1,Igfbp5,Irx2,Frzb,Irx3,Spry1,Irx1
GO:BP	respiratory system development	GO:0060541	0.000701485	170	19	4.00441	ENSMOCG00000022312,ENSMOCG00000022163,ENSMOCG00000020544,ENSMOCG00000019423,ENSMOCG00000018786,ENSMOCG00000018764,ENSMOCG00000018474,ENSMOCG00000018440,ENSMOCG00000017897,ENSMOCG00000017508,ENSMOCG00000015827,ENSMOCG00000011718,ENSMOCG00000007772,ENSMOCG00000004510,ENSMOCG00000003503,ENSMOCG00000003217,ENSMOCG00000002459,ENSMOCG00000001454,ENSMOCG00000001416	Ltbp3,Slc7a11,Zic3,Gpc3,Man2a1,Epas1,Ada,Ccdc39,Lef1,Foxj1,Aldh1a2,Loxl3,Itga3,Ctsh,Disp1,Igfbp5,Col3a1,Lox,Spry1
GO:BP	regulation of cell motility	GO:2000145	0.000705404	663	43	2.32375	ENSMOCG00000022415,ENSMOCG00000022060,ENSMOCG00000021893,ENSMOCG00000020725,ENSMOCG00000020402,ENSMOCG00000020331,ENSMOCG00000019569,ENSMOCG00000019256,ENSMOCG00000018911,ENSMOCG00000018474,ENSMOCG00000018320,ENSMOCG00000017897,ENSMOCG00000017767,ENSMOCG00000017310,ENSMOCG00000016683,ENSMOCG00000016476,ENSMOCG00000015180,ENSMOCG00000014374,ENSMOCG00000014298,ENSMOCG00000014264,ENSMOCG00000014197,…	Tgfb2,Col1a1,Osgin1,Kank1,Lama3,Mylk,Rack1,Fgfr1,Kitl,Ada,Sema3c,Lef1,Nr2f2,Tek,Clic4,Bmp7,Angpt1,Cited2,Trpv4,Nrg1,Sparc,Ajuba,Sfrp1,Cldn1,Cldn19,Msn,Tacr3,Cavin1,Rgcc,Fbln1,Smoc2,Clasp1,Ctsh,Igfbp5,Adgra2,Lbp,Onecut1,Col3a1,Zc3h12a,Emp2,Enpp2,Dlc1,Atp2b4
GO:BP	wound healing	GO:0042060	0.000765736	260	24	3.30729	ENSMOCG00000022275,ENSMOCG00000022163,ENSMOCG00000020725,ENSMOCG00000020331,ENSMOCG00000019091,ENSMOCG00000017629,ENSMOCG00000015682,ENSMOCG00000015186,ENSMOCG00000015096,ENSMOCG00000014127,ENSMOCG00000012023,ENSMOCG00000011268,ENSMOCG00000010013,ENSMOCG00000008791,ENSMOCG00000007672,ENSMOCG00000007489,ENSMOCG00000007118,ENSMOCG00000006556,ENSMOCG00000004583,ENSMOCG00000004558,ENSMOCG00000002459,…	,Slc7a11,Kank1,Mylk,Prkcd,Notch2,B4galt1,C1qtnf1,Col5a1,Ajuba,Cldn1,Cldn19,Cd36,Fbln1,Smoc2,Tsku,Pros1,Fzd7,Clasp1,Thbd,Col3a1,Prkcq,Gpr4,Wfdc1
GO:BP	regulation of molecular function	GO:0065009	0.000774044	1555	78	1.79721	ENSMOCG00000022949,ENSMOCG00000022415,ENSMOCG00000022292,ENSMOCG00000021967,ENSMOCG00000021776,ENSMOCG00000021377,ENSMOCG00000021316,ENSMOCG00000020658,ENSMOCG00000019889,ENSMOCG00000019569,ENSMOCG00000019256,ENSMOCG00000019177,ENSMOCG00000019091,ENSMOCG00000019021,ENSMOCG00000018943,ENSMOCG00000018911,ENSMOCG00000018534,ENSMOCG00000018297,ENSMOCG00000018162,ENSMOCG00000018027,ENSMOCG00000017948,…	Lrrc55,Tgfb2,Tcf7l2,Mvp,Epha8,,Slc8a3,Iqgap3,Id3,Rack1,Fgfr1,Azin2,Prkcd,Map3k5,Timp2,Kitl,Niban2,Dstyk,Ppp1r36,Derl1,Fgfr2,Lef1,Nr2f2,Zbtb7c,Crb2,Foxj1,Tek,Zfp618,Pih1d1,Cth,Bmp7,Kcnq1,Mtrr,Ppt1,Nek7,Angpt1,Dok7,Atp2a3,Ndufa13,Dock11,Nrg1,Ajuba,Sfrp1,Fgfr3,Vav3,Rap1gap,Tmem64,Plpp3,Adap2,Lrp5,Pou4f1,Cd36,Xdh,Iqgap1,Rgcc,Hmgcr,Dap,Fzd10,Kit,Cftr,Mst1r,Foxc1,Tnfaip3,Fzd2,Ctsh,Wfikkn2,Adcyap1,Arhga…
GO:BP	heart morphogenesis	GO:0003007	0.000840032	189	20	3.79142	ENSMOCG00000022415,ENSMOCG00000021604,ENSMOCG00000020544,ENSMOCG00000018618,ENSMOCG00000018440,ENSMOCG00000018320,ENSMOCG00000017629,ENSMOCG00000016476,ENSMOCG00000015979,ENSMOCG00000015827,ENSMOCG00000015096,ENSMOCG00000014763,ENSMOCG00000014458,ENSMOCG00000014374,ENSMOCG00000010670,ENSMOCG00000009350,ENSMOCG00000006436,ENSMOCG00000005570,ENSMOCG00000004876,ENSMOCG00000001090	Tgfb2,Tmem100,Zic3,Shox2,Ccdc39,Sema3c,Notch2,Bmp7,Dnah11,Aldh1a2,Col5a1,Myh7,Smad6,Cited2,Pou4f1,Tgfbr3,Foxc1,Fzd2,Col11a1,Dsp
GO:BP	response to external stimulus	GO:0009605	0.000875505	1587	79	1.78354	ENSMOCG00000022350,ENSMOCG00000022060,ENSMOCG00000021776,ENSMOCG00000020982,ENSMOCG00000020853,ENSMOCG00000020478,ENSMOCG00000020377,ENSMOCG00000019424,ENSMOCG00000019423,ENSMOCG00000019256,ENSMOCG00000019214,ENSMOCG00000019091,ENSMOCG00000019021,ENSMOCG00000018714,ENSMOCG00000018474,ENSMOCG00000018320,ENSMOCG00000017897,ENSMOCG00000017629,ENSMOCG00000017374,ENSMOCG00000016724,ENSMOCG00000016476,…	Acta2,Col1a1,Epha8,Ptgfr,Lamb2,Rnf152,Rhbdd3,Stab1,Gpc3,Fgfr1,Pygl,Prkcd,Map3k5,Gnat1,Ada,Sema3c,Lef1,Notch2,Ifitm3,Slc16a1,Bmp7,Kcnq1,Fgl2,Cyba,C1qtnf1,Angpt1,Colec12,Ctsc,Smad6,Trpv4,Nrg1,Sfrp1,Slitrk6,Tnfrsf1a,Vav3,Usp29,Ssc5d,Grk1,Lamp2,Flnb,Ackr3,Draxin,Pdk4,Cldn19,Cd36,Slc22a3,Trpm3,Kank2,Tnc,Dap,Smoc2,Kit,Mst1r,Pros1,Tpbg,Tnfaip3,Ddx58,Foxd1,Col11a1,Clasp1,Thbd,Trim56,Adgra2,Lbp,Tkfc,Htr2c…
GO:BP	connective tissue development	GO:0061448	0.000876414	207	21	3.63482	ENSMOCG00000022350,ENSMOCG00000022312,ENSMOCG00000022060,ENSMOCG00000018618,ENSMOCG00000018080,ENSMOCG00000016476,ENSMOCG00000015514,ENSMOCG00000015096,ENSMOCG00000014298,ENSMOCG00000014289,ENSMOCG00000012879,ENSMOCG00000012514,ENSMOCG00000011074,ENSMOCG00000005673,ENSMOCG00000005439,ENSMOCG00000004876,ENSMOCG00000002459,ENSMOCG00000001757,ENSMOCG00000001454,ENSMOCG00000001343,ENSMOCG00000001007	Acta2,Ltbp3,Col1a1,Shox2,Pth1r,Bmp7,Serpinh1,Col5a1,Trpv4,Pbxip1,Prrx1,Efemp1,Lrp5,Foxd1,Bgn,Col11a1,Col3a1,Frzb,Lox,Scube2,Gpr4
GO:BP	positive regulation of molecular function	GO:0044093	0.000902756	910	53	2.08674	ENSMOCG00000022949,ENSMOCG00000022415,ENSMOCG00000022292,ENSMOCG00000021776,ENSMOCG00000019569,ENSMOCG00000019256,ENSMOCG00000019177,ENSMOCG00000019091,ENSMOCG00000019021,ENSMOCG00000018911,ENSMOCG00000018534,ENSMOCG00000018297,ENSMOCG00000018027,ENSMOCG00000017948,ENSMOCG00000017508,ENSMOCG00000017310,ENSMOCG00000017259,ENSMOCG00000017144,ENSMOCG00000016949,ENSMOCG00000015376,ENSMOCG00000015180,…	Lrrc55,Tgfb2,Tcf7l2,Epha8,Rack1,Fgfr1,Azin2,Prkcd,Map3k5,Kitl,Niban2,Dstyk,Derl1,Fgfr2,Foxj1,Tek,Zfp618,Pih1d1,Cth,Nek7,Angpt1,Dok7,Atp2a3,Ndufa13,Dock11,Nrg1,Ajuba,Fgfr3,Vav3,Rap1gap,Plpp3,Adap2,Lrp5,Pou4f1,Cd36,Xdh,Iqgap1,Rgcc,Dap,Fzd10,Kit,Cftr,Mst1r,Foxc1,Fzd2,Ctsh,Adcyap1,Prkcq,Emp2,Dennd1b,Igf2,Dlc1,Atp2b4
GO:BP	positive regulation of phosphorylation	GO:0042327	0.000998947	490	35	2.55921	ENSMOCG00000022415,ENSMOCG00000021776,ENSMOCG00000020658,ENSMOCG00000019569,ENSMOCG00000019256,ENSMOCG00000019091,ENSMOCG00000019021,ENSMOCG00000018911,ENSMOCG00000018297,ENSMOCG00000018062,ENSMOCG00000017310,ENSMOCG00000017144,ENSMOCG00000016476,ENSMOCG00000015180,ENSMOCG00000015164,ENSMOCG00000014264,ENSMOCG00000014127,ENSMOCG00000014009,ENSMOCG00000013868,ENSMOCG00000013655,ENSMOCG00000013653,…	Tgfb2,Epha8,Iqgap3,Rack1,Fgfr1,Prkcd,Map3k5,Kitl,Dstyk,Prr5,Tek,Pih1d1,Bmp7,Angpt1,Dok7,Nrg1,Ajuba,Rbpms,Tnfrsf1a,Fgfr3,Vav3,Plpp3,Cldn19,Cd36,Iqgap1,Rgcc,Fzd10,Kit,Mst1r,Fzd7,Adcyap1,Emp2,Igf2,Enpp2,Atp2b4
GO:BP	regulation of locomotion	GO:0040012	0.00107583	697	44	2.2618	ENSMOCG00000022415,ENSMOCG00000022060,ENSMOCG00000021893,ENSMOCG00000020725,ENSMOCG00000020402,ENSMOCG00000020331,ENSMOCG00000019569,ENSMOCG00000019256,ENSMOCG00000018911,ENSMOCG00000018474,ENSMOCG00000018320,ENSMOCG00000017897,ENSMOCG00000017767,ENSMOCG00000017310,ENSMOCG00000016683,ENSMOCG00000016476,ENSMOCG00000015180,ENSMOCG00000014374,ENSMOCG00000014298,ENSMOCG00000014264,ENSMOCG00000014197,…	Tgfb2,Col1a1,Osgin1,Kank1,Lama3,Mylk,Rack1,Fgfr1,Kitl,Ada,Sema3c,Lef1,Nr2f2,Tek,Clic4,Bmp7,Angpt1,Cited2,Trpv4,Nrg1,Sparc,Ajuba,Sfrp1,Cldn1,Cldn19,Msn,Tacr3,Cavin1,Rgcc,Fbln1,Smoc2,Tpbg,Clasp1,Ctsh,Igfbp5,Adgra2,Lbp,Onecut1,Col3a1,Zc3h12a,Emp2,Enpp2,Dlc1,Atp2b4
GO:BP	canonical Wnt signaling pathway	GO:0060070	0.00119342	229	22	3.44208	ENSMOCG00000022972,ENSMOCG00000022292,ENSMOCG00000022060,ENSMOCG00000020725,ENSMOCG00000019423,ENSMOCG00000019054,ENSMOCG00000017897,ENSMOCG00000014116,ENSMOCG00000013745,ENSMOCG00000013491,ENSMOCG00000013244,ENSMOCG00000011466,ENSMOCG00000011074,ENSMOCG00000010539,ENSMOCG00000007918,ENSMOCG00000006997,ENSMOCG00000006556,ENSMOCG00000005570,ENSMOCG00000003725,ENSMOCG00000003017,ENSMOCG00000001757,…	Wnt9a,Tcf7l2,Col1a1,Kank1,Gpc3,Nkd1,Lef1,Sfrp1,Tmem131l,Tmem64,Plpp3,Draxin,Lrp5,Tcf7,Fzd10,Rbms3,Fzd7,Fzd2,Sostdc1,Adgra2,Frzb,Ednrb
GO:BP	supramolecular fiber organization	GO:0097435	0.00120817	494	35	2.53849	ENSMOCG00000022557,ENSMOCG00000022415,ENSMOCG00000022060,ENSMOCG00000021055,ENSMOCG00000020725,ENSMOCG00000019091,ENSMOCG00000018855,ENSMOCG00000017409,ENSMOCG00000016327,ENSMOCG00000015990,ENSMOCG00000015924,ENSMOCG00000015819,ENSMOCG00000015514,ENSMOCG00000015096,ENSMOCG00000013804,ENSMOCG00000011957,ENSMOCG00000011718,ENSMOCG00000010013,ENSMOCG00000009597,ENSMOCG00000009504,ENSMOCG00000008847,…	Tppp3,Tgfb2,Col1a1,Itgb5,Kank1,Prkcd,Myo1b,Efemp2,Des,Fbln5,Aebp1,Fmod,Serpinh1,Col5a1,Slc39a12,Marcks,Loxl3,Cd36,Flnc,Col1a2,Rgcc,Thsd4,Foxc1,Ssh1,Col11a1,Clasp1,Baiap2l1,Col3a1,Arhgap28,Colgalt1,Emp2,Dlc1,Lox,Myh11,Dsp
GO:BP	cellular response to oxygen-containing compound	GO:1901701	0.00123674	677	43	2.27569	ENSMOCG00000022060,ENSMOCG00000022054,ENSMOCG00000020982,ENSMOCG00000020737,ENSMOCG00000020725,ENSMOCG00000019889,ENSMOCG00000019569,ENSMOCG00000019091,ENSMOCG00000019021,ENSMOCG00000017144,ENSMOCG00000016826,ENSMOCG00000016089,ENSMOCG00000016070,ENSMOCG00000015827,ENSMOCG00000015635,ENSMOCG00000015070,ENSMOCG00000014655,ENSMOCG00000014116,ENSMOCG00000013288,ENSMOCG00000012749,ENSMOCG00000011306,…	Col1a1,Col4a6,Ptgfr,Hcn4,Kank1,Id3,Rack1,Prkcd,Map3k5,Pih1d1,Irs4,Kcnq1,,Aldh1a2,Col6a1,Ndufa13,Ano1,Sfrp1,Kl,Lypd1,Pdk4,Lrp5,Pou4f1,Msn,Cd36,Col1a2,Kank2,Cftr,Tnfaip3,Ssh1,Igfbp5,Zfp36l1,Lbp,Htr2c,Baiap2l1,Col3a1,Prkcq,Zc3h12a,Igf2,Atp2b4,Rhoq,Plscr2,Mmp2
GO:BP	positive regulation of metabolic process	GO:0009893	0.00131062	2539	112	1.58048	ENSMOCG00000022464,ENSMOCG00000022415,ENSMOCG00000022292,ENSMOCG00000022079,ENSMOCG00000022060,ENSMOCG00000021776,ENSMOCG00000020982,ENSMOCG00000020658,ENSMOCG00000020544,ENSMOCG00000020514,ENSMOCG00000020478,ENSMOCG00000020377,ENSMOCG00000020286,ENSMOCG00000019889,ENSMOCG00000019569,ENSMOCG00000019423,ENSMOCG00000019256,ENSMOCG00000019091,ENSMOCG00000019054,ENSMOCG00000019021,ENSMOCG00000018911,…	Ebf3,Tgfb2,Tcf7l2,Klf15,Col1a1,Epha8,Ptgfr,Iqgap3,Zic3,Itga8,Rnf152,Rhbdd3,Pnpla2,Id3,Rack1,Gpc3,Fgfr1,Prkcd,Nkd1,Map3k5,Kitl,Epas1,Niban2,Dstyk,Prr5,Derl1,Zfhx3,Lef1,Wnt6,Nr2f2,Zfp750,Zbtb7c,Foxj1,Prdm16,Klf6,Tek,Pih1d1,Bmp7,Helz2,Cyba,Aldh1a2,Nek7,Zic1,Decr1,Trim67,C1qtnf1,Angpt1,Dok7,Atp2a3,Ndufa13,Smad6,Lbh,Cited2,Trpv4,Pbxip1,Nrg1,Otx1,Mdfic,Ajuba,Sfrp1,Rbpms,Tnfrsf1a,Fgfr3,Vav3,Plpp3,Prrx1,…
GO:BP	regulation of heart contraction	GO:0008016	0.00132036	128	16	4.47862	ENSMOCG00000022415,ENSMOCG00000020737,ENSMOCG00000018764,ENSMOCG00000018618,ENSMOCG00000018494,ENSMOCG00000018474,ENSMOCG00000016089,ENSMOCG00000015887,ENSMOCG00000014763,ENSMOCG00000008511,ENSMOCG00000006187,ENSMOCG00000001899,ENSMOCG00000001570,ENSMOCG00000001567,ENSMOCG00000001360,ENSMOCG00000001090	Tgfb2,Hcn4,Epas1,Shox2,Cxadr,Ada,Kcnq1,Dsg2,Myh7,Adra1b,Cacna1g,Zc3h12a,Irx3,Ednrb,Atp2b4,Dsp
GO:BP	eye morphogenesis	GO:0048592	0.00132036	128	16	4.47862	ENSMOCG00000021315,ENSMOCG00000019336,ENSMOCG00000018786,ENSMOCG00000018714,ENSMOCG00000017629,ENSMOCG00000017592,ENSMOCG00000016631,ENSMOCG00000016476,ENSMOCG00000015305,ENSMOCG00000015096,ENSMOCG00000014374,ENSMOCG00000012957,ENSMOCG00000012701,ENSMOCG00000012514,ENSMOCG00000011074,ENSMOCG00000007489	Mfrp,Fbn2,Man2a1,Gnat1,Notch2,Crb2,Fbn1,Bmp7,Gdf11,Col5a1,Cited2,Col8a2,Col8a1,Efemp1,Lrp5,Tsku
GO:BP	regionalization	GO:0003002	0.00148466	289	25	3.09939	ENSMOCG00000020544,ENSMOCG00000019423,ENSMOCG00000018427,ENSMOCG00000018320,ENSMOCG00000017897,ENSMOCG00000017767,ENSMOCG00000017629,ENSMOCG00000017592,ENSMOCG00000017508,ENSMOCG00000015827,ENSMOCG00000015305,ENSMOCG00000014458,ENSMOCG00000014374,ENSMOCG00000014191,ENSMOCG00000014116,ENSMOCG00000013936,ENSMOCG00000011074,ENSMOCG00000006436,ENSMOCG00000005673,ENSMOCG00000003725,ENSMOCG00000003503,…	Zic3,Gpc3,Tmem107,Sema3c,Lef1,Nr2f2,Notch2,Crb2,Foxj1,Aldh1a2,Gdf11,Smad6,Cited2,Otx1,Sfrp1,Pgap1,Lrp5,Foxc1,Foxd1,Sostdc1,Disp1,Irx2,Irx3,Spry1,Irx1
GO:BP	regulation of phosphorylation	GO:0042325	0.00150723	802	48	2.14437	ENSMOCG00000022415,ENSMOCG00000021967,ENSMOCG00000021776,ENSMOCG00000021316,ENSMOCG00000020658,ENSMOCG00000019569,ENSMOCG00000019256,ENSMOCG00000019091,ENSMOCG00000019021,ENSMOCG00000018911,ENSMOCG00000018297,ENSMOCG00000018062,ENSMOCG00000017767,ENSMOCG00000017310,ENSMOCG00000017144,ENSMOCG00000016476,ENSMOCG00000015180,ENSMOCG00000015164,ENSMOCG00000014458,ENSMOCG00000014264,ENSMOCG00000014127,…	Tgfb2,Mvp,Epha8,Slc8a3,Iqgap3,Rack1,Fgfr1,Prkcd,Map3k5,Kitl,Dstyk,Prr5,Nr2f2,Tek,Pih1d1,Bmp7,Angpt1,Dok7,Smad6,Nrg1,Ajuba,Sfrp1,Rbpms,Tnfrsf1a,Fgfr3,Vav3,Plpp3,Cldn19,Lrp5,Cd36,Xdh,Iqgap1,Rgcc,Fbln1,Hmgcr,Fzd10,Kit,Mst1r,Fzd7,Tnfaip3,Adcyap1,Zc3h12a,Emp2,Igf2,Enpp2,Lox,Spry1,Atp2b4
GO:BP	positive regulation of fat cell differentiation	GO:0045600	0.00152733	48	10	7.46436	ENSMOCG00000017640,ENSMOCG00000016476,ENSMOCG00000014116,ENSMOCG00000013491,ENSMOCG00000011074,ENSMOCG00000006959,ENSMOCG00000003189,ENSMOCG00000002901,ENSMOCG00000001899,ENSMOCG00000001757	Zbtb7c,Bmp7,Sfrp1,Tmem64,Lrp5,Zfp385a,Zfp36l1,Htr2c,Zc3h12a,Frzb
GO:BP	regulation of system process	GO:0044057	0.00160287	330	27	2.93146	ENSMOCG00000022415,ENSMOCG00000021604,ENSMOCG00000021316,ENSMOCG00000020737,ENSMOCG00000019650,ENSMOCG00000019629,ENSMOCG00000018764,ENSMOCG00000018618,ENSMOCG00000018494,ENSMOCG00000018474,ENSMOCG00000016089,ENSMOCG00000015887,ENSMOCG00000015186,ENSMOCG00000014763,ENSMOCG00000014577,ENSMOCG00000013868,ENSMOCG00000008511,ENSMOCG00000006187,ENSMOCG00000003217,ENSMOCG00000003033,ENSMOCG00000002901,…	Tgfb2,Tmem100,Slc8a3,Hcn4,Tmem98,Chrnb4,Epas1,Shox2,Cxadr,Ada,Kcnq1,Dsg2,C1qtnf1,Myh7,Ctsc,Tnfrsf1a,Adra1b,Cacna1g,Igfbp5,Gucy1a1,Htr2c,Zc3h12a,Emp2,Irx3,Ednrb,Atp2b4,Dsp
GO:BP	negative regulation of response to stimulus	GO:0048585	0.00184839	1110	60	1.9367	ENSMOCG00000022292,ENSMOCG00000021967,ENSMOCG00000020725,ENSMOCG00000020478,ENSMOCG00000019569,ENSMOCG00000019423,ENSMOCG00000019336,ENSMOCG00000019091,ENSMOCG00000019054,ENSMOCG00000018474,ENSMOCG00000017508,ENSMOCG00000017346,ENSMOCG00000017144,ENSMOCG00000016949,ENSMOCG00000016631,ENSMOCG00000016476,ENSMOCG00000015949,ENSMOCG00000015220,ENSMOCG00000015186,ENSMOCG00000015070,ENSMOCG00000014458,…	Tcf7l2,Mvp,Kank1,Rnf152,Rack1,Gpc3,Fbn2,Prkcd,Nkd1,Ada,Foxj1,Prdm16,Pih1d1,Cth,Fbn1,Bmp7,Fgl2,Trim67,C1qtnf1,Ndufa13,Smad6,Lbh,Nxn,Ajuba,Sfrp1,Tnfrsf1a,Tmem131l,Tmem64,Il17rd,Loxl3,Ackr3,Draxin,Cldn19,Xdh,Apcdd1,Fbln1,Kank2,Hmgcr,Itga3,Tsku,Pros1,Rbms3,Zfp385a,Tnfaip3,Clasp1,Thbd,Wfikkn2,Sostdc1,Igfbp5,Adgra2,Tkfc,Onecut1,Col3a1,Prkcq,Zc3h12a,Frzb,Dlc1,Spry1,Atp2b4,Wfdc1
GO:BP	regulation of localization	GO:0032879	0.00196201	1786	85	1.70518	ENSMOCG00000022949,ENSMOCG00000022415,ENSMOCG00000022292,ENSMOCG00000022163,ENSMOCG00000022079,ENSMOCG00000022060,ENSMOCG00000021955,ENSMOCG00000021893,ENSMOCG00000021349,ENSMOCG00000020737,ENSMOCG00000020725,ENSMOCG00000020402,ENSMOCG00000020377,ENSMOCG00000020331,ENSMOCG00000020286,ENSMOCG00000019650,ENSMOCG00000019569,ENSMOCG00000019423,ENSMOCG00000019256,ENSMOCG00000019177,ENSMOCG00000019091,…	Lrrc55,Tgfb2,Tcf7l2,Slc7a11,Klf15,Col1a1,Fxyd6,Osgin1,Ston1,Hcn4,Kank1,Lama3,Rhbdd3,Mylk,Pnpla2,Tmem98,Rack1,Gpc3,Fgfr1,Azin2,Prkcd,Kitl,Ada,Ccdc39,Sema3c,Lef1,Nr2f2,Tek,Slc16a1,Clic4,Bmp7,Kcnq1,Arfip1,Dnah11,Dsg2,Cyba,Ppt1,Zic1,C1qtnf1,Angpt1,Pltp,Ano1,Cited2,Trpv4,Nrg1,Sparc,Syt9,Ajuba,Sfrp1,Tnfrsf1a,Lypd1,Cldn1,Cldn19,Lrp5,Msn,Alox12b,Tacr3,Cd36,Tgfbr3,Cavin1,Rgcc,Fbln1,Hmgcr,Itga3,Smoc2,Cftr,…
GO:BP	regulation of cell migration	GO:0030334	0.00209434	620	40	2.31154	ENSMOCG00000022415,ENSMOCG00000022060,ENSMOCG00000021893,ENSMOCG00000020725,ENSMOCG00000020402,ENSMOCG00000020331,ENSMOCG00000019569,ENSMOCG00000019256,ENSMOCG00000018911,ENSMOCG00000018474,ENSMOCG00000018320,ENSMOCG00000017897,ENSMOCG00000017767,ENSMOCG00000017310,ENSMOCG00000016683,ENSMOCG00000016476,ENSMOCG00000015180,ENSMOCG00000014374,ENSMOCG00000014298,ENSMOCG00000014264,ENSMOCG00000014197,…	Tgfb2,Col1a1,Osgin1,Kank1,Lama3,Mylk,Rack1,Fgfr1,Kitl,Ada,Sema3c,Lef1,Nr2f2,Tek,Clic4,Bmp7,Angpt1,Cited2,Trpv4,Nrg1,Sparc,Ajuba,Sfrp1,Cldn1,Cldn19,Msn,Rgcc,Smoc2,Clasp1,Ctsh,Igfbp5,Adgra2,Lbp,Onecut1,Col3a1,Zc3h12a,Emp2,Enpp2,Dlc1,Atp2b4
GO:BP	nervous system process	GO:0050877	0.0025489	672	42	2.23931	ENSMOCG00000022163,ENSMOCG00000022060,ENSMOCG00000021604,ENSMOCG00000021316,ENSMOCG00000021315,ENSMOCG00000020853,ENSMOCG00000020807,ENSMOCG00000020514,ENSMOCG00000019650,ENSMOCG00000019629,ENSMOCG00000019337,ENSMOCG00000019291,ENSMOCG00000018764,ENSMOCG00000018714,ENSMOCG00000018440,ENSMOCG00000017897,ENSMOCG00000016089,ENSMOCG00000015979,ENSMOCG00000015437,ENSMOCG00000015051,ENSMOCG00000014763,…	Slc7a11,Col1a1,Tmem100,Slc8a3,Mfrp,Lamb2,Pkhd1l1,Itga8,Tmem98,Chrnb4,Man2b1,Cdc14a,Epas1,Gnat1,Ccdc39,Lef1,Kcnq1,Dnah11,Ppt1,Crybb1,Myh7,Rlbp1,Tac1,Ctsc,Pgap1,Slitrk6,Bhlhb9,Grk1,Gpr88,Cldn19,Pou4f1,Cd36,Trpm3,Hmgcr,Itga3,Kit,Tpbg,Zfp385a,Fzd2,Col11a1,Htr2c,Pou3f4
GO:BP	endodermal cell differentiation	GO:0035987	0.00278575	40	9	8.06151	ENSMOCG00000021055,ENSMOCG00000020402,ENSMOCG00000015635,ENSMOCG00000015096,ENSMOCG00000014654,ENSMOCG00000012701,ENSMOCG00000004876,ENSMOCG00000003044,ENSMOCG00000000066	Itgb5,Lama3,Col6a1,Col5a1,Itga7,Col8a1,Col11a1,Col12a1,Mmp2
GO:BP	regulation of protein phosphorylation	GO:0001932	0.00287129	723	44	2.18046	ENSMOCG00000022415,ENSMOCG00000021967,ENSMOCG00000021316,ENSMOCG00000020658,ENSMOCG00000019569,ENSMOCG00000019256,ENSMOCG00000019091,ENSMOCG00000019021,ENSMOCG00000018911,ENSMOCG00000018062,ENSMOCG00000017767,ENSMOCG00000017310,ENSMOCG00000017144,ENSMOCG00000016476,ENSMOCG00000015180,ENSMOCG00000015164,ENSMOCG00000014458,ENSMOCG00000014264,ENSMOCG00000014127,ENSMOCG00000014116,ENSMOCG00000014009,…	Tgfb2,Mvp,Slc8a3,Iqgap3,Rack1,Fgfr1,Prkcd,Map3k5,Kitl,Prr5,Nr2f2,Tek,Pih1d1,Bmp7,Angpt1,Dok7,Smad6,Nrg1,Ajuba,Sfrp1,Rbpms,Tnfrsf1a,Fgfr3,Plpp3,Cldn19,Lrp5,Cd36,Xdh,Iqgap1,Rgcc,Fbln1,Hmgcr,Fzd10,Kit,Mst1r,Tnfaip3,Adcyap1,Zc3h12a,Emp2,Igf2,Enpp2,Lox,Spry1,Atp2b4
GO:BP	positive regulation of macromolecule metabolic process	GO:0010604	0.00305153	2349	104	1.5863	ENSMOCG00000022464,ENSMOCG00000022415,ENSMOCG00000022292,ENSMOCG00000022079,ENSMOCG00000022060,ENSMOCG00000020982,ENSMOCG00000020658,ENSMOCG00000020544,ENSMOCG00000020514,ENSMOCG00000020377,ENSMOCG00000019889,ENSMOCG00000019569,ENSMOCG00000019423,ENSMOCG00000019256,ENSMOCG00000019091,ENSMOCG00000019054,ENSMOCG00000019021,ENSMOCG00000018911,ENSMOCG00000018764,ENSMOCG00000018534,ENSMOCG00000018062,…	Ebf3,Tgfb2,Tcf7l2,Klf15,Col1a1,Ptgfr,Iqgap3,Zic3,Itga8,Rhbdd3,Id3,Rack1,Gpc3,Fgfr1,Prkcd,Nkd1,Map3k5,Kitl,Epas1,Niban2,Prr5,Derl1,Zfhx3,Lef1,Wnt6,Nr2f2,Zfp750,Zbtb7c,Foxj1,Prdm16,Klf6,Tek,Pih1d1,Bmp7,Helz2,Cyba,Aldh1a2,Nek7,Zic1,Trim67,C1qtnf1,Angpt1,Dok7,Atp2a3,Ndufa13,Smad6,Lbh,Cited2,Trpv4,Pbxip1,Nrg1,Otx1,Mdfic,Ajuba,Sfrp1,Rbpms,Tnfrsf1a,Fgfr3,Plpp3,Prrx1,Cldn19,Lrp5,Pou4f1,Msn,Alox12b,Cd36,X…
GO:BP	regulation of catalytic activity	GO:0050790	0.00309369	1050	57	1.945	ENSMOCG00000022415,ENSMOCG00000021967,ENSMOCG00000021776,ENSMOCG00000021377,ENSMOCG00000021316,ENSMOCG00000020658,ENSMOCG00000019569,ENSMOCG00000019256,ENSMOCG00000019177,ENSMOCG00000019091,ENSMOCG00000019021,ENSMOCG00000018943,ENSMOCG00000018911,ENSMOCG00000018297,ENSMOCG00000018162,ENSMOCG00000017948,ENSMOCG00000017767,ENSMOCG00000017592,ENSMOCG00000017508,ENSMOCG00000017310,ENSMOCG00000017144,…	Tgfb2,Mvp,Epha8,,Slc8a3,Iqgap3,Rack1,Fgfr1,Azin2,Prkcd,Map3k5,Timp2,Kitl,Dstyk,Ppp1r36,Fgfr2,Nr2f2,Crb2,Foxj1,Tek,Pih1d1,Bmp7,Mtrr,Ppt1,Nek7,Angpt1,Dok7,Atp2a3,Ndufa13,Dock11,Nrg1,Ajuba,Sfrp1,Fgfr3,Vav3,Rap1gap,Adap2,Lrp5,Xdh,Iqgap1,Rgcc,Hmgcr,Dap,Fzd10,Kit,Mst1r,Tnfaip3,Ctsh,Adcyap1,Prkcq,Emp2,Dennd1b,Igf2,Dlc1,Spry1,Atp2b4,Pot1b
GO:BP	lung development	GO:0030324	0.00317084	153	17	3.98099	ENSMOCG00000022312,ENSMOCG00000022163,ENSMOCG00000020544,ENSMOCG00000019423,ENSMOCG00000018786,ENSMOCG00000018764,ENSMOCG00000018474,ENSMOCG00000018440,ENSMOCG00000017508,ENSMOCG00000015827,ENSMOCG00000011718,ENSMOCG00000007772,ENSMOCG00000004510,ENSMOCG00000003217,ENSMOCG00000002459,ENSMOCG00000001454,ENSMOCG00000001416	Ltbp3,Slc7a11,Zic3,Gpc3,Man2a1,Epas1,Ada,Ccdc39,Foxj1,Aldh1a2,Loxl3,Itga3,Ctsh,Igfbp5,Col3a1,Lox,Spry1
GO:BP	regulation of kinase activity	GO:0043549	0.00342654	450	32	2.54783	ENSMOCG00000022415,ENSMOCG00000021967,ENSMOCG00000021776,ENSMOCG00000021316,ENSMOCG00000019256,ENSMOCG00000019091,ENSMOCG00000019021,ENSMOCG00000018911,ENSMOCG00000018297,ENSMOCG00000017767,ENSMOCG00000017310,ENSMOCG00000017144,ENSMOCG00000016476,ENSMOCG00000015180,ENSMOCG00000015164,ENSMOCG00000014264,ENSMOCG00000014127,ENSMOCG00000014116,ENSMOCG00000013655,ENSMOCG00000013653,ENSMOCG00000011074,…	Tgfb2,Mvp,Epha8,Slc8a3,Fgfr1,Prkcd,Map3k5,Kitl,Dstyk,Nr2f2,Tek,Pih1d1,Bmp7,Angpt1,Dok7,Nrg1,Ajuba,Sfrp1,Fgfr3,Vav3,Lrp5,Iqgap1,Rgcc,Hmgcr,Fzd10,Kit,Mst1r,Tnfaip3,Adcyap1,Emp2,Spry1,Atp2b4
GO:BP	respiratory tube development	GO:0030323	0.00380198	155	17	3.92962	ENSMOCG00000022312,ENSMOCG00000022163,ENSMOCG00000020544,ENSMOCG00000019423,ENSMOCG00000018786,ENSMOCG00000018764,ENSMOCG00000018474,ENSMOCG00000018440,ENSMOCG00000017508,ENSMOCG00000015827,ENSMOCG00000011718,ENSMOCG00000007772,ENSMOCG00000004510,ENSMOCG00000003217,ENSMOCG00000002459,ENSMOCG00000001454,ENSMOCG00000001416	Ltbp3,Slc7a11,Zic3,Gpc3,Man2a1,Epas1,Ada,Ccdc39,Foxj1,Aldh1a2,Loxl3,Itga3,Ctsh,Igfbp5,Col3a1,Lox,Spry1
GO:BP	endoderm development	GO:0007492	0.00380527	65	11	6.06336	ENSMOCG00000021055,ENSMOCG00000020402,ENSMOCG00000015635,ENSMOCG00000015096,ENSMOCG00000014654,ENSMOCG00000012701,ENSMOCG00000004876,ENSMOCG00000003189,ENSMOCG00000003044,ENSMOCG00000002613,ENSMOCG00000000066	Itgb5,Lama3,Col6a1,Col5a1,Itga7,Col8a1,Col11a1,Zfp36l1,Col12a1,Onecut1,Mmp2
GO:BP	response to oxygen-containing compound	GO:1901700	0.00383869	879	50	2.03805	ENSMOCG00000022415,ENSMOCG00000022079,ENSMOCG00000022060,ENSMOCG00000022054,ENSMOCG00000020982,ENSMOCG00000020737,ENSMOCG00000020725,ENSMOCG00000019889,ENSMOCG00000019569,ENSMOCG00000019091,ENSMOCG00000019021,ENSMOCG00000017144,ENSMOCG00000016826,ENSMOCG00000016089,ENSMOCG00000016070,ENSMOCG00000015827,ENSMOCG00000015635,ENSMOCG00000015070,ENSMOCG00000014655,ENSMOCG00000014458,ENSMOCG00000014298,…	Tgfb2,Klf15,Col1a1,Col4a6,Ptgfr,Hcn4,Kank1,Id3,Rack1,Prkcd,Map3k5,Pih1d1,Irs4,Kcnq1,,Aldh1a2,Col6a1,Ndufa13,Ano1,Smad6,Trpv4,Sfrp1,Kl,Lypd1,Pdk4,Lrp5,Pou4f1,Msn,Cd36,Col1a2,Tgfbr3,Kank2,Cftr,Tnfaip3,Ssh1,Ctsh,Igfbp5,Zfp36l1,Lbp,Htr2c,Baiap2l1,Col3a1,Prkcq,Zc3h12a,Igf2,Atp2b4,Rhoq,Ido1,Plscr2,Mmp2
GO:BP	transmembrane transport	GO:0055085	0.00389446	1032	56	1.94421	ENSMOCG00000022949,ENSMOCG00000022163,ENSMOCG00000022081,ENSMOCG00000022079,ENSMOCG00000021900,ENSMOCG00000021524,ENSMOCG00000021316,ENSMOCG00000020959,ENSMOCG00000020889,ENSMOCG00000020797,ENSMOCG00000020737,ENSMOCG00000020225,ENSMOCG00000019715,ENSMOCG00000019629,ENSMOCG00000019575,ENSMOCG00000019423,ENSMOCG00000019177,ENSMOCG00000017993,ENSMOCG00000016765,ENSMOCG00000016724,ENSMOCG00000016721,…	Lrrc55,Slc7a11,Trpc4,Klf15,Kcng4,Sv2c,Slc8a3,Slc17a6,Slc26a2,,Hcn4,Slc13a4,Slc5a7,Chrnb4,Scara5,Gpc3,Azin2,Lrrc8c,Slc16a2,Slc16a1,Slc4a11,Slc30a7,Slc39a6,Kcnq1,Cyba,Clcn5,Atp2a3,Ano1,Trpv4,Slc39a12,Slc47a1,Slc22a8,Slc12a4,Kcnh8,Cd36,Slc22a3,Trpm3,Slc19a1,Chrna3,Slc6a13,Trpc7,Cftr,Cacna1g,Abcb1a,Chrna4,Htr2c,Cd63,Ednrb,Slc2a12,Mcub,Atp2b4,Kcnu1,Rhoq,Kcnk3,Kcnh5,Kcnn3
GO:BP	positive regulation of transferase activity	GO:0051347	0.00413958	326	26	2.85752	ENSMOCG00000022415,ENSMOCG00000021776,ENSMOCG00000019256,ENSMOCG00000019091,ENSMOCG00000019021,ENSMOCG00000018911,ENSMOCG00000018297,ENSMOCG00000017310,ENSMOCG00000017144,ENSMOCG00000015376,ENSMOCG00000015180,ENSMOCG00000015164,ENSMOCG00000014264,ENSMOCG00000014127,ENSMOCG00000013655,ENSMOCG00000013653,ENSMOCG00000008969,ENSMOCG00000008847,ENSMOCG00000007918,ENSMOCG00000007652,ENSMOCG00000007271,…	Tgfb2,Epha8,Fgfr1,Prkcd,Map3k5,Kitl,Dstyk,Tek,Pih1d1,Nek7,Angpt1,Dok7,Nrg1,Ajuba,Fgfr3,Vav3,Iqgap1,Rgcc,Fzd10,Kit,Mst1r,Adcyap1,Prkcq,Emp2,Igf2,Atp2b4
GO:BP	cellular response to nitrogen compound	GO:1901699	0.00417598	389	29	2.67105	ENSMOCG00000022060,ENSMOCG00000022054,ENSMOCG00000020737,ENSMOCG00000020725,ENSMOCG00000019091,ENSMOCG00000019021,ENSMOCG00000016826,ENSMOCG00000016089,ENSMOCG00000015635,ENSMOCG00000014632,ENSMOCG00000014116,ENSMOCG00000013288,ENSMOCG00000012749,ENSMOCG00000011306,ENSMOCG00000010013,ENSMOCG00000009504,ENSMOCG00000007371,ENSMOCG00000004975,ENSMOCG00000003217,ENSMOCG00000003189,ENSMOCG00000002901,…	Col1a1,Col4a6,Hcn4,Kank1,Prkcd,Map3k5,Irs4,Kcnq1,Col6a1,Colec12,Sfrp1,Kl,Lypd1,Pdk4,Cd36,Col1a2,Cftr,Ssh1,Igfbp5,Zfp36l1,Htr2c,Zcchc3,Baiap2l1,Col3a1,Prkcq,Igf2,Atp2b4,Rhoq,Mmp2
GO:BP	positive regulation of kinase activity	GO:0033674	0.00444431	267	23	3.08639	ENSMOCG00000022415,ENSMOCG00000021776,ENSMOCG00000019256,ENSMOCG00000019091,ENSMOCG00000019021,ENSMOCG00000018911,ENSMOCG00000018297,ENSMOCG00000017310,ENSMOCG00000017144,ENSMOCG00000015180,ENSMOCG00000015164,ENSMOCG00000014264,ENSMOCG00000014127,ENSMOCG00000013655,ENSMOCG00000013653,ENSMOCG00000008969,ENSMOCG00000008847,ENSMOCG00000007918,ENSMOCG00000007652,ENSMOCG00000007271,ENSMOCG00000003306,…	Tgfb2,Epha8,Fgfr1,Prkcd,Map3k5,Kitl,Dstyk,Tek,Pih1d1,Angpt1,Dok7,Nrg1,Ajuba,Fgfr3,Vav3,Iqgap1,Rgcc,Fzd10,Kit,Mst1r,Adcyap1,Emp2,Atp2b4
GO:BP	response to nitrogen compound	GO:1901698	0.00466563	570	37	2.32574	ENSMOCG00000022079,ENSMOCG00000022060,ENSMOCG00000022054,ENSMOCG00000020737,ENSMOCG00000020725,ENSMOCG00000019091,ENSMOCG00000019021,ENSMOCG00000018474,ENSMOCG00000018027,ENSMOCG00000016826,ENSMOCG00000016089,ENSMOCG00000015635,ENSMOCG00000014632,ENSMOCG00000014298,ENSMOCG00000014116,ENSMOCG00000013288,ENSMOCG00000012749,ENSMOCG00000011306,ENSMOCG00000010013,ENSMOCG00000009504,ENSMOCG00000009350,…	Klf15,Col1a1,Col4a6,Hcn4,Kank1,Prkcd,Map3k5,Ada,Derl1,Irs4,Kcnq1,Col6a1,Colec12,Trpv4,Sfrp1,Kl,Lypd1,Pdk4,Cd36,Col1a2,Tgfbr3,Cftr,Tnfaip3,Ddx58,Ssh1,Igfbp5,Zfp36l1,Htr2c,Zcchc3,Baiap2l1,Col3a1,Prkcq,Igf2,H13,Atp2b4,Rhoq,Mmp2
GO:BP	regulation of wound healing	GO:0061041	0.00475754	94	13	4.95506	ENSMOCG00000022275,ENSMOCG00000020725,ENSMOCG00000020331,ENSMOCG00000019091,ENSMOCG00000015186,ENSMOCG00000012023,ENSMOCG00000011268,ENSMOCG00000010013,ENSMOCG00000007672,ENSMOCG00000007118,ENSMOCG00000004583,ENSMOCG00000004558,ENSMOCG00000000788	,Kank1,Mylk,Prkcd,C1qtnf1,Cldn1,Cldn19,Cd36,Smoc2,Pros1,Clasp1,Thbd,Wfdc1
GO:BP	homeostatic process	GO:0042592	0.00491441	1118	59	1.89079	ENSMOCG00000022312,ENSMOCG00000022292,ENSMOCG00000022163,ENSMOCG00000022079,ENSMOCG00000021316,ENSMOCG00000019575,ENSMOCG00000019569,ENSMOCG00000019214,ENSMOCG00000018911,ENSMOCG00000018764,ENSMOCG00000018474,ENSMOCG00000018080,ENSMOCG00000017685,ENSMOCG00000017592,ENSMOCG00000017296,ENSMOCG00000017144,ENSMOCG00000016724,ENSMOCG00000016721,ENSMOCG00000016683,ENSMOCG00000016516,ENSMOCG00000016381,…	Ltbp3,Tcf7l2,Slc7a11,Klf15,Slc8a3,Scara5,Rack1,Pygl,Kitl,Epas1,Ada,Pth1r,Heph,Crb2,Mak,Pih1d1,Slc16a1,Slc4a11,Clic4,Slc30a7,Slc39a6,Kcnq1,Cyba,Ppt1,Decr1,Angpt1,Atp2a3,Ano1,Cited2,Dock11,Trpv4,Tmem64,Kl,Lamp2,Cldn1,Pdk4,Car12,Lrp5,Alox12b,Cd36,Lcat,Kit,Tsku,Cftr,Foxc1,Tnfaip3,Ctsh,Adcyap1,Igfbp5,Zfp36l1,Htr2c,Zfp423,Col3a1,Irx3,Ednrb,Lox,Mcub,Atp2b4,Vstm4
GO:BP	positive regulation of cell population proliferation	GO:0008284	0.00499768	595	38	2.28823	ENSMOCG00000022415,ENSMOCG00000022312,ENSMOCG00000022292,ENSMOCG00000021812,ENSMOCG00000020982,ENSMOCG00000020658,ENSMOCG00000019256,ENSMOCG00000018911,ENSMOCG00000018618,ENSMOCG00000018474,ENSMOCG00000018080,ENSMOCG00000017948,ENSMOCG00000017897,ENSMOCG00000017629,ENSMOCG00000015827,ENSMOCG00000015682,ENSMOCG00000014376,ENSMOCG00000014289,ENSMOCG00000014116,ENSMOCG00000013655,ENSMOCG00000013653,…	Tgfb2,Ltbp3,Tcf7l2,Lifr,Ptgfr,Iqgap3,Fgfr1,Kitl,Shox2,Ada,Pth1r,Fgfr2,Lef1,Notch2,Aldh1a2,B4galt1,Lbh,Pbxip1,Sfrp1,Fgfr3,Vav3,Prrx1,Cldn1,Lrp5,Tnc,Mab21l2,Kit,Fzd7,Tnfaip3,Ctsh,Igfbp5,Zfp423,Prkcq,Emp2,Igf2,Notch3,Scube2,Mmp2
GO:BP	ossification	GO:0001503	0.00541152	290	24	2.96515	ENSMOCG00000022415,ENSMOCG00000022312,ENSMOCG00000022060,ENSMOCG00000020889,ENSMOCG00000019889,ENSMOCG00000019423,ENSMOCG00000019336,ENSMOCG00000018618,ENSMOCG00000018080,ENSMOCG00000017897,ENSMOCG00000016476,ENSMOCG00000014458,ENSMOCG00000014116,ENSMOCG00000013491,ENSMOCG00000013288,ENSMOCG00000011074,ENSMOCG00000009504,ENSMOCG00000006436,ENSMOCG00000003217,ENSMOCG00000001604,ENSMOCG00000001601,…	Tgfb2,Ltbp3,Col1a1,Slc26a2,Id3,Gpc3,Fbn2,Shox2,Pth1r,Lef1,Bmp7,Smad6,Sfrp1,Tmem64,Kl,Lrp5,Col1a2,Foxc1,Igfbp5,Igf2,,Lox,Scube2,Mmp2
GO:BP	positive regulation of catalytic activity	GO:0043085	0.00556616	645	40	2.22195	ENSMOCG00000022415,ENSMOCG00000021776,ENSMOCG00000019569,ENSMOCG00000019256,ENSMOCG00000019177,ENSMOCG00000019091,ENSMOCG00000019021,ENSMOCG00000018911,ENSMOCG00000018297,ENSMOCG00000017948,ENSMOCG00000017508,ENSMOCG00000017310,ENSMOCG00000017144,ENSMOCG00000015376,ENSMOCG00000015180,ENSMOCG00000015164,ENSMOCG00000015145,ENSMOCG00000015070,ENSMOCG00000014356,ENSMOCG00000014264,ENSMOCG00000014127,…	Tgfb2,Epha8,Rack1,Fgfr1,Azin2,Prkcd,Map3k5,Kitl,Dstyk,Fgfr2,Foxj1,Tek,Pih1d1,Nek7,Angpt1,Dok7,Atp2a3,Ndufa13,Dock11,Nrg1,Ajuba,Fgfr3,Vav3,Rap1gap,Adap2,Xdh,Iqgap1,Rgcc,Dap,Fzd10,Kit,Mst1r,Ctsh,Adcyap1,Prkcq,Emp2,Dennd1b,Igf2,Dlc1,Atp2b4
GO:BP	gland development	GO:0048732	0.0056595	311	25	2.88014	ENSMOCG00000022415,ENSMOCG00000020658,ENSMOCG00000020544,ENSMOCG00000020377,ENSMOCG00000018786,ENSMOCG00000018474,ENSMOCG00000018440,ENSMOCG00000018320,ENSMOCG00000017897,ENSMOCG00000017629,ENSMOCG00000016476,ENSMOCG00000014376,ENSMOCG00000014374,ENSMOCG00000014116,ENSMOCG00000011074,ENSMOCG00000010407,ENSMOCG00000009845,ENSMOCG00000008395,ENSMOCG00000006436,ENSMOCG00000006328,ENSMOCG00000003725,…	Tgfb2,Iqgap3,Zic3,Rhbdd3,Man2a1,Ada,Ccdc39,Sema3c,Lef1,Notch2,Bmp7,Lbh,Cited2,Sfrp1,Lrp5,Msn,Xdh,Tnc,Foxc1,Tnfaip3,Sostdc1,Igfbp5,Onecut1,Frzb,Igf2
GO:BP	regulation of transferase activity	GO:0051338	0.00601575	530	35	2.36606	ENSMOCG00000022415,ENSMOCG00000021967,ENSMOCG00000021776,ENSMOCG00000021316,ENSMOCG00000019256,ENSMOCG00000019091,ENSMOCG00000019021,ENSMOCG00000018911,ENSMOCG00000018297,ENSMOCG00000017767,ENSMOCG00000017310,ENSMOCG00000017144,ENSMOCG00000016476,ENSMOCG00000015376,ENSMOCG00000015180,ENSMOCG00000015164,ENSMOCG00000014264,ENSMOCG00000014127,ENSMOCG00000014116,ENSMOCG00000013655,ENSMOCG00000013653,…	Tgfb2,Mvp,Epha8,Slc8a3,Fgfr1,Prkcd,Map3k5,Kitl,Dstyk,Nr2f2,Tek,Pih1d1,Bmp7,Nek7,Angpt1,Dok7,Nrg1,Ajuba,Sfrp1,Fgfr3,Vav3,Lrp5,Iqgap1,Rgcc,Hmgcr,Fzd10,Kit,Mst1r,Tnfaip3,Adcyap1,Prkcq,Emp2,Igf2,Spry1,Atp2b4
GO:BP	regulation of transforming growth factor beta receptor signaling pathway	GO:0017015	0.00605815	96	13	4.85183	ENSMOCG00000020514,ENSMOCG00000019336,ENSMOCG00000017346,ENSMOCG00000016631,ENSMOCG00000014458,ENSMOCG00000014374,ENSMOCG00000012945,ENSMOCG00000012364,ENSMOCG00000007772,ENSMOCG00000003939,ENSMOCG00000002613,ENSMOCG00000001454,ENSMOCG00000001416	Itga8,Fbn2,Prdm16,Fbn1,Smad6,Cited2,Il17rd,Nrep,Itga3,Wfikkn2,Onecut1,Lox,Spry1
GO:BP	endoderm formation	GO:0001706	0.00653786	44	9	7.32864	ENSMOCG00000021055,ENSMOCG00000020402,ENSMOCG00000015635,ENSMOCG00000015096,ENSMOCG00000014654,ENSMOCG00000012701,ENSMOCG00000004876,ENSMOCG00000003044,ENSMOCG00000000066	Itgb5,Lama3,Col6a1,Col5a1,Itga7,Col8a1,Col11a1,Col12a1,Mmp2
GO:BP	regulation of cellular response to transforming growth factor beta stimulus	GO:1903844	0.00681964	97	13	4.80181	ENSMOCG00000020514,ENSMOCG00000019336,ENSMOCG00000017346,ENSMOCG00000016631,ENSMOCG00000014458,ENSMOCG00000014374,ENSMOCG00000012945,ENSMOCG00000012364,ENSMOCG00000007772,ENSMOCG00000003939,ENSMOCG00000002613,ENSMOCG00000001454,ENSMOCG00000001416	Itga8,Fbn2,Prdm16,Fbn1,Smad6,Cited2,Il17rd,Nrep,Itga3,Wfikkn2,Onecut1,Lox,Spry1
GO:BP	skeletal system morphogenesis	GO:0048705	0.00716679	198	19	3.43813	ENSMOCG00000022312,ENSMOCG00000022060,ENSMOCG00000019336,ENSMOCG00000018618,ENSMOCG00000018427,ENSMOCG00000017948,ENSMOCG00000016476,ENSMOCG00000015514,ENSMOCG00000014374,ENSMOCG00000014298,ENSMOCG00000014116,ENSMOCG00000012879,ENSMOCG00000011074,ENSMOCG00000006436,ENSMOCG00000004876,ENSMOCG00000002459,ENSMOCG00000001343,ENSMOCG00000000963,ENSMOCG00000000066	Ltbp3,Col1a1,Fbn2,Shox2,Tmem107,Fgfr2,Bmp7,Serpinh1,Cited2,Trpv4,Sfrp1,Prrx1,Lrp5,Foxc1,Col11a1,Col3a1,Scube2,Irx5,Mmp2
GO:BP	epithelial cell migration	GO:0010631	0.00739549	217	20	3.30221	ENSMOCG00000022415,ENSMOCG00000020725,ENSMOCG00000019256,ENSMOCG00000017767,ENSMOCG00000017310,ENSMOCG00000015180,ENSMOCG00000014197,ENSMOCG00000008847,ENSMOCG00000008426,ENSMOCG00000007672,ENSMOCG00000007652,ENSMOCG00000004996,ENSMOCG00000004583,ENSMOCG00000004510,ENSMOCG00000003017,ENSMOCG00000001899,ENSMOCG00000001867,ENSMOCG00000001571,ENSMOCG00000001360,ENSMOCG00000000829	Tgfb2,Kank1,Fgfr1,Nr2f2,Tek,Angpt1,Sparc,Rgcc,Kank2,Smoc2,Kit,Fat2,Clasp1,Ctsh,Adgra2,Zc3h12a,Emp2,Enpp2,Atp2b4,Vstm4
GO:BP	nephron epithelium development	GO:0072009	0.00766477	98	13	4.75282	ENSMOCG00000022079,ENSMOCG00000020853,ENSMOCG00000019423,ENSMOCG00000017824,ENSMOCG00000017629,ENSMOCG00000017508,ENSMOCG00000010109,ENSMOCG00000006436,ENSMOCG00000005673,ENSMOCG00000002016,ENSMOCG00000001570,ENSMOCG00000001567,ENSMOCG00000001127	Klf15,Lamb2,Gpc3,Wnt6,Notch2,Foxj1,Greb1l,Foxc1,Foxd1,Irx2,Irx3,Ednrb,Irx1
GO:BP	positive regulation of cell differentiation	GO:0045597	0.00785734	583	37	2.27388	ENSMOCG00000022415,ENSMOCG00000022312,ENSMOCG00000022292,ENSMOCG00000022060,ENSMOCG00000021604,ENSMOCG00000019336,ENSMOCG00000019256,ENSMOCG00000019021,ENSMOCG00000018911,ENSMOCG00000018786,ENSMOCG00000018618,ENSMOCG00000018474,ENSMOCG00000017897,ENSMOCG00000017640,ENSMOCG00000017629,ENSMOCG00000017592,ENSMOCG00000017508,ENSMOCG00000016949,ENSMOCG00000016476,ENSMOCG00000016357,ENSMOCG00000016072,…	Tgfb2,Ltbp3,Tcf7l2,Col1a1,Tmem100,Fbn2,Fgfr1,Map3k5,Kitl,Man2a1,Shox2,Ada,Lef1,Zbtb7c,Notch2,Crb2,Foxj1,Cth,Bmp7,,P4hb,Sfrp1,Tmem64,Bhlhb9,Lrp5,Pou4f1,Cd36,Rgcc,Kit,Zfp385a,Foxc1,Zfp36l1,Htr2c,Zc3h12a,Frzb,Irx3,Scube2
GO:BP	epithelial cell differentiation	GO:0030855	0.00835178	447	31	2.48478	ENSMOCG00000022350,ENSMOCG00000022079,ENSMOCG00000021604,ENSMOCG00000020853,ENSMOCG00000019889,ENSMOCG00000017767,ENSMOCG00000017629,ENSMOCG00000017508,ENSMOCG00000017144,ENSMOCG00000016683,ENSMOCG00000016476,ENSMOCG00000016089,ENSMOCG00000015682,ENSMOCG00000014376,ENSMOCG00000013923,ENSMOCG00000013868,ENSMOCG00000012697,ENSMOCG00000010407,ENSMOCG00000009845,ENSMOCG00000006556,ENSMOCG00000006436,…	Acta2,Klf15,Tmem100,Lamb2,Id3,Nr2f2,Notch2,Foxj1,Pih1d1,Clic4,Bmp7,Kcnq1,B4galt1,Lbh,Slitrk6,Tnfrsf1a,Flnb,Msn,Xdh,Fzd7,Foxc1,Fzd2,Sgpp1,Zfp36l1,Onecut1,Frzb,Ednrb,Spry1,Dsp,Gpr4,Slc4a5
GO:BP	phosphorylation	GO:0016310	0.00846398	1325	66	1.78469	ENSMOCG00000022678,ENSMOCG00000022415,ENSMOCG00000021967,ENSMOCG00000021776,ENSMOCG00000021316,ENSMOCG00000020658,ENSMOCG00000020445,ENSMOCG00000020331,ENSMOCG00000019569,ENSMOCG00000019256,ENSMOCG00000019091,ENSMOCG00000019021,ENSMOCG00000018972,ENSMOCG00000018911,ENSMOCG00000018297,ENSMOCG00000018062,ENSMOCG00000017948,ENSMOCG00000017767,ENSMOCG00000017310,ENSMOCG00000017296,ENSMOCG00000017144,…	Epha10,Tgfb2,Mvp,Epha8,Slc8a3,Iqgap3,Pskh1,Mylk,Rack1,Fgfr1,Prkcd,Map3k5,Prkg2,Kitl,Dstyk,Prr5,Fgfr2,Nr2f2,Tek,Mak,Pih1d1,Bmp7,Nek7,Ak8,Angpt1,Dok7,Smad6,Eno3,Nrg1,Ajuba,Sfrp1,Rbpms,Tnfrsf1a,Fgfr3,Vav3,Plpp3,Map3k15,Grk1,Efemp1,Cldn19,Ak7,Lrp5,Cd36,Xdh,Tgfbr3,Iqgap1,Rgcc,Fbln1,Hmgcr,Fzd10,Nek9,Kit,Mst1r,Fzd7,Tnfaip3,Adcyap1,Tkfc,Prkcq,Zc3h12a,Emp2,Igf2,Enpp2,Cdkl4,Lox,Spry1,Atp2b4
GO:BP	epithelium migration	GO:0090132	0.00850805	219	20	3.27205	ENSMOCG00000022415,ENSMOCG00000020725,ENSMOCG00000019256,ENSMOCG00000017767,ENSMOCG00000017310,ENSMOCG00000015180,ENSMOCG00000014197,ENSMOCG00000008847,ENSMOCG00000008426,ENSMOCG00000007672,ENSMOCG00000007652,ENSMOCG00000004996,ENSMOCG00000004583,ENSMOCG00000004510,ENSMOCG00000003017,ENSMOCG00000001899,ENSMOCG00000001867,ENSMOCG00000001571,ENSMOCG00000001360,ENSMOCG00000000829	Tgfb2,Kank1,Fgfr1,Nr2f2,Tek,Angpt1,Sparc,Rgcc,Kank2,Smoc2,Kit,Fat2,Clasp1,Ctsh,Adgra2,Zc3h12a,Emp2,Enpp2,Atp2b4,Vstm4
GO:BP	negative regulation of signal transduction	GO:0009968	0.00937764	882	49	1.9905	ENSMOCG00000022292,ENSMOCG00000021967,ENSMOCG00000020725,ENSMOCG00000020478,ENSMOCG00000019569,ENSMOCG00000019423,ENSMOCG00000019336,ENSMOCG00000019091,ENSMOCG00000019054,ENSMOCG00000018474,ENSMOCG00000017346,ENSMOCG00000017144,ENSMOCG00000016949,ENSMOCG00000016631,ENSMOCG00000016476,ENSMOCG00000015220,ENSMOCG00000015070,ENSMOCG00000014458,ENSMOCG00000014376,ENSMOCG00000014329,ENSMOCG00000014127,…	Tcf7l2,Mvp,Kank1,Rnf152,Rack1,Gpc3,Fbn2,Prkcd,Nkd1,Ada,Prdm16,Pih1d1,Cth,Fbn1,Bmp7,Trim67,Ndufa13,Smad6,Lbh,Nxn,Ajuba,Sfrp1,Tmem131l,Tmem64,Il17rd,Ackr3,Draxin,Xdh,Apcdd1,Fbln1,Kank2,Hmgcr,Itga3,Tsku,Rbms3,Zfp385a,Tnfaip3,Wfikkn2,Sostdc1,Igfbp5,Adgra2,Tkfc,Onecut1,Prkcq,Zc3h12a,Frzb,Dlc1,Spry1,Atp2b4
GO:BP	tissue migration	GO:0090130	0.00977019	221	20	3.24244	ENSMOCG00000022415,ENSMOCG00000020725,ENSMOCG00000019256,ENSMOCG00000017767,ENSMOCG00000017310,ENSMOCG00000015180,ENSMOCG00000014197,ENSMOCG00000008847,ENSMOCG00000008426,ENSMOCG00000007672,ENSMOCG00000007652,ENSMOCG00000004996,ENSMOCG00000004583,ENSMOCG00000004510,ENSMOCG00000003017,ENSMOCG00000001899,ENSMOCG00000001867,ENSMOCG00000001571,ENSMOCG00000001360,ENSMOCG00000000829	Tgfb2,Kank1,Fgfr1,Nr2f2,Tek,Angpt1,Sparc,Rgcc,Kank2,Smoc2,Kit,Fat2,Clasp1,Ctsh,Adgra2,Zc3h12a,Emp2,Enpp2,Atp2b4,Vstm4
GO:BP	protein phosphorylation	GO:0006468	0.0106924	1173	60	1.83268	ENSMOCG00000022678,ENSMOCG00000022415,ENSMOCG00000021967,ENSMOCG00000021776,ENSMOCG00000021316,ENSMOCG00000020658,ENSMOCG00000020445,ENSMOCG00000020331,ENSMOCG00000019569,ENSMOCG00000019256,ENSMOCG00000019091,ENSMOCG00000019021,ENSMOCG00000018972,ENSMOCG00000018911,ENSMOCG00000018297,ENSMOCG00000018062,ENSMOCG00000017948,ENSMOCG00000017767,ENSMOCG00000017310,ENSMOCG00000017296,ENSMOCG00000017144,…	Epha10,Tgfb2,Mvp,Epha8,Slc8a3,Iqgap3,Pskh1,Mylk,Rack1,Fgfr1,Prkcd,Map3k5,Prkg2,Kitl,Dstyk,Prr5,Fgfr2,Nr2f2,Tek,Mak,Pih1d1,Bmp7,Nek7,Angpt1,Dok7,Smad6,Nrg1,Ajuba,Sfrp1,Rbpms,Tnfrsf1a,Fgfr3,Plpp3,Map3k15,Grk1,Efemp1,Cldn19,Lrp5,Cd36,Xdh,Tgfbr3,Iqgap1,Rgcc,Fbln1,Hmgcr,Fzd10,Nek9,Kit,Mst1r,Tnfaip3,Adcyap1,Prkcq,Zc3h12a,Emp2,Igf2,Enpp2,Cdkl4,Lox,Spry1,Atp2b4
GO:BP	cardiac chamber development	GO:0003205	0.0108931	133	15	4.04086	ENSMOCG00000018618,ENSMOCG00000018320,ENSMOCG00000017629,ENSMOCG00000016476,ENSMOCG00000015979,ENSMOCG00000014763,ENSMOCG00000014458,ENSMOCG00000014374,ENSMOCG00000010670,ENSMOCG00000010109,ENSMOCG00000006436,ENSMOCG00000005570,ENSMOCG00000004876,ENSMOCG00000004713,ENSMOCG00000001090	Shox2,Sema3c,Notch2,Bmp7,Dnah11,Myh7,Smad6,Cited2,Pou4f1,Greb1l,Foxc1,Fzd2,Col11a1,Cplane1,Dsp
GO:BP	embryonic organ morphogenesis	GO:0048562	0.0117083	243	21	3.09633	ENSMOCG00000020544,ENSMOCG00000020514,ENSMOCG00000019336,ENSMOCG00000018618,ENSMOCG00000018440,ENSMOCG00000017948,ENSMOCG00000017629,ENSMOCG00000017592,ENSMOCG00000016631,ENSMOCG00000016476,ENSMOCG00000016089,ENSMOCG00000014374,ENSMOCG00000014191,ENSMOCG00000013923,ENSMOCG00000012879,ENSMOCG00000012514,ENSMOCG00000005570,ENSMOCG00000004876,ENSMOCG00000001757,ENSMOCG00000001063,ENSMOCG00000000963	Zic3,Itga8,Fbn2,Shox2,Ccdc39,Fgfr2,Notch2,Crb2,Fbn1,Bmp7,Kcnq1,Cited2,Otx1,Slitrk6,Prrx1,Efemp1,Fzd2,Col11a1,Frzb,Pou3f4,Irx5
GO:BP	regulation of blood circulation	GO:1903522	0.0119914	151	16	3.79644	ENSMOCG00000022415,ENSMOCG00000020737,ENSMOCG00000018764,ENSMOCG00000018618,ENSMOCG00000018494,ENSMOCG00000018474,ENSMOCG00000016089,ENSMOCG00000015887,ENSMOCG00000014763,ENSMOCG00000008511,ENSMOCG00000006187,ENSMOCG00000001899,ENSMOCG00000001570,ENSMOCG00000001567,ENSMOCG00000001360,ENSMOCG00000001090	Tgfb2,Hcn4,Epas1,Shox2,Cxadr,Ada,Kcnq1,Dsg2,Myh7,Adra1b,Cacna1g,Zc3h12a,Irx3,Ednrb,Atp2b4,Dsp
GO:BP	cardiac chamber morphogenesis	GO:0003206	0.0120477	102	13	4.56643	ENSMOCG00000018618,ENSMOCG00000018320,ENSMOCG00000017629,ENSMOCG00000016476,ENSMOCG00000015979,ENSMOCG00000014763,ENSMOCG00000014458,ENSMOCG00000014374,ENSMOCG00000010670,ENSMOCG00000006436,ENSMOCG00000005570,ENSMOCG00000004876,ENSMOCG00000001090	Shox2,Sema3c,Notch2,Bmp7,Dnah11,Myh7,Smad6,Cited2,Pou4f1,Foxc1,Fzd2,Col11a1,Dsp
GO:BP	positive regulation of multicellular organismal process	GO:0051240	0.0127004	995	53	1.90848	ENSMOCG00000022415,ENSMOCG00000022292,ENSMOCG00000022060,ENSMOCG00000020658,ENSMOCG00000019629,ENSMOCG00000019336,ENSMOCG00000018911,ENSMOCG00000018786,ENSMOCG00000018764,ENSMOCG00000018618,ENSMOCG00000018474,ENSMOCG00000017897,ENSMOCG00000017824,ENSMOCG00000017629,ENSMOCG00000017592,ENSMOCG00000017508,ENSMOCG00000017310,ENSMOCG00000016476,ENSMOCG00000016089,ENSMOCG00000015857,ENSMOCG00000015275,…	Tgfb2,Tcf7l2,Col1a1,Iqgap3,Chrnb4,Fbn2,Kitl,Man2a1,Epas1,Shox2,Ada,Lef1,Wnt6,Notch2,Crb2,Foxj1,Tek,Bmp7,Kcnq1,Cyba,Decr1,C1qtnf1,Lbh,Cited2,Trpv4,Slitrk6,Tmem64,Kl,Bhlhb9,Pou4f1,Alox12b,Cd36,Rgcc,Smoc2,Kit,Tsku,Cftr,Tpbg,Foxc1,Ddx58,Foxd1,Ctsh,Adcyap1,Zfp36l1,Lbp,Zcchc3,Prkcq,Zc3h12a,Dennd1b,Igf2,Spry1,Scube2,Ido1
GO:BP	positive regulation of protein phosphorylation	GO:0001934	0.0130756	457	31	2.43041	ENSMOCG00000022415,ENSMOCG00000020658,ENSMOCG00000019569,ENSMOCG00000019256,ENSMOCG00000019091,ENSMOCG00000019021,ENSMOCG00000018911,ENSMOCG00000018062,ENSMOCG00000017310,ENSMOCG00000017144,ENSMOCG00000016476,ENSMOCG00000015180,ENSMOCG00000015164,ENSMOCG00000014264,ENSMOCG00000014127,ENSMOCG00000014009,ENSMOCG00000013868,ENSMOCG00000013655,ENSMOCG00000013244,ENSMOCG00000011268,ENSMOCG00000010013,…	Tgfb2,Iqgap3,Rack1,Fgfr1,Prkcd,Map3k5,Kitl,Prr5,Tek,Pih1d1,Bmp7,Angpt1,Dok7,Nrg1,Ajuba,Rbpms,Tnfrsf1a,Fgfr3,Plpp3,Cldn19,Cd36,Iqgap1,Rgcc,Fzd10,Kit,Mst1r,Adcyap1,Emp2,Igf2,Enpp2,Atp2b4
GO:BP	positive regulation of nitrogen compound metabolic process	GO:0051173	0.014044	2050	91	1.59045	ENSMOCG00000022464,ENSMOCG00000022415,ENSMOCG00000022292,ENSMOCG00000022079,ENSMOCG00000022060,ENSMOCG00000020658,ENSMOCG00000020544,ENSMOCG00000020514,ENSMOCG00000020377,ENSMOCG00000019569,ENSMOCG00000019423,ENSMOCG00000019256,ENSMOCG00000019091,ENSMOCG00000019054,ENSMOCG00000019021,ENSMOCG00000018911,ENSMOCG00000018764,ENSMOCG00000018534,ENSMOCG00000018062,ENSMOCG00000018027,ENSMOCG00000017998,…	Ebf3,Tgfb2,Tcf7l2,Klf15,Col1a1,Iqgap3,Zic3,Itga8,Rhbdd3,Rack1,Gpc3,Fgfr1,Prkcd,Nkd1,Map3k5,Kitl,Epas1,Niban2,Prr5,Derl1,Zfhx3,Lef1,Wnt6,Nr2f2,Zfp750,Zbtb7c,Foxj1,Prdm16,Klf6,Tek,Pih1d1,Bmp7,Helz2,Nek7,Zic1,Trim67,Angpt1,Dok7,Atp2a3,Ndufa13,Smad6,Lbh,Cited2,Pbxip1,Nrg1,Otx1,Mdfic,Ajuba,Sfrp1,Rbpms,Tnfrsf1a,Fgfr3,Plpp3,Prrx1,Ddah2,Cldn19,Lrp5,Pou4f1,Msn,Cd36,Xdh,Iqgap1,Rgcc,Dap,Fzd10,Smoc2,Kit,Nhlh…
GO:BP	secretion	GO:0046903	0.0143921	575	36	2.2432	ENSMOCG00000022415,ENSMOCG00000022292,ENSMOCG00000022081,ENSMOCG00000020377,ENSMOCG00000018534,ENSMOCG00000018474,ENSMOCG00000017004,ENSMOCG00000016765,ENSMOCG00000016724,ENSMOCG00000016089,ENSMOCG00000016057,ENSMOCG00000015990,ENSMOCG00000015857,ENSMOCG00000015437,ENSMOCG00000015186,ENSMOCG00000014655,ENSMOCG00000014298,ENSMOCG00000014133,ENSMOCG00000014116,ENSMOCG00000013868,ENSMOCG00000011074,…	Tgfb2,Tcf7l2,Trpc4,Rhbdd3,Niban2,Ada,Syt6,Slc16a2,Slc16a1,Kcnq1,Arfip1,Fbln5,Cyba,Ppt1,C1qtnf1,Ano1,Trpv4,Syt9,Sfrp1,Tnfrsf1a,Lrp5,Alox12b,Xdh,Cavin1,Rgcc,Hmgcr,Kit,Cftr,Foxd1,Clasp1,Adcyap1,Htr2c,Rims3,Cbln4,Ednrb,Slc4a5
GO:BP	glomerulus vasculature development	GO:0072012	0.0146297	18	6	11.943	ENSMOCG00000022350,ENSMOCG00000017629,ENSMOCG00000016476,ENSMOCG00000015180,ENSMOCG00000001344,ENSMOCG00000001007	Acta2,Notch2,Bmp7,Angpt1,Notch3,Gpr4
GO:BP	cell projection organization	GO:0030030	0.0146379	1000	53	1.89893	ENSMOCG00000022934,ENSMOCG00000021776,ENSMOCG00000021349,ENSMOCG00000020853,ENSMOCG00000020725,ENSMOCG00000020514,ENSMOCG00000020331,ENSMOCG00000019421,ENSMOCG00000019091,ENSMOCG00000019056,ENSMOCG00000018829,ENSMOCG00000018681,ENSMOCG00000018618,ENSMOCG00000018440,ENSMOCG00000018427,ENSMOCG00000018320,ENSMOCG00000017508,ENSMOCG00000017296,ENSMOCG00000016835,ENSMOCG00000016476,ENSMOCG00000016089,…	Drc1,Epha8,Ston1,Lamb2,Kank1,Itga8,Mylk,Cfap65,Prkcd,Drc7,Itgb4,Ift46,Shox2,Ccdc39,Tmem107,Sema3c,Foxj1,Mak,Kif13b,Bmp7,Kcnq1,Trim67,Dock11,Ajuba,Sfrp1,Slitrk6,Slc39a12,Vav3,Rap1gap,Bhlhb9,Prrx1,Cfap44,Draxin,Pou4f1,Iqgap1,Tnc,Itga3,Kit,Tsku,Tpbg,Foxd1,Cplane1,Adcyap1,Iqcg,Dnah2,Cpne9,Zfp423,Onecut1,Tctn2,Emp2,Enpp2,Emb,Rhoq
GO:BP	positive regulation of epithelial to mesenchymal transition	GO:0010718	0.0151232	37	8	7.7468	ENSMOCG00000022415,ENSMOCG00000022292,ENSMOCG00000022060,ENSMOCG00000017897,ENSMOCG00000017592,ENSMOCG00000016476,ENSMOCG00000008847,ENSMOCG00000006436	Tgfb2,Tcf7l2,Col1a1,Lef1,Crb2,Bmp7,Rgcc,Foxc1
GO:BP	cell-matrix adhesion	GO:0007160	0.0154627	154	16	3.72249	ENSMOCG00000021349,ENSMOCG00000021055,ENSMOCG00000020514,ENSMOCG00000018829,ENSMOCG00000018698,ENSMOCG00000017409,ENSMOCG00000017310,ENSMOCG00000014455,ENSMOCG00000014127,ENSMOCG00000010013,ENSMOCG00000004583,ENSMOCG00000002613,ENSMOCG00000002590,ENSMOCG00000002459,ENSMOCG00000001867,ENSMOCG00000001472	Ston1,Itgb5,Itga8,Itgb4,Sema3e,Efemp2,Tek,Nid1,Ajuba,Cd36,Clasp1,Onecut1,Cd63,Col3a1,Emp2,Dlc1
GO:BP	positive regulation of cellular metabolic process	GO:0031325	0.0159525	2173	95	1.56638	ENSMOCG00000022464,ENSMOCG00000022415,ENSMOCG00000022292,ENSMOCG00000022079,ENSMOCG00000022060,ENSMOCG00000021776,ENSMOCG00000020658,ENSMOCG00000020544,ENSMOCG00000020514,ENSMOCG00000020478,ENSMOCG00000020286,ENSMOCG00000019569,ENSMOCG00000019256,ENSMOCG00000019091,ENSMOCG00000019021,ENSMOCG00000018911,ENSMOCG00000018764,ENSMOCG00000018534,ENSMOCG00000018297,ENSMOCG00000018062,ENSMOCG00000018027,…	Ebf3,Tgfb2,Tcf7l2,Klf15,Col1a1,Epha8,Iqgap3,Zic3,Itga8,Rnf152,Pnpla2,Rack1,Fgfr1,Prkcd,Map3k5,Kitl,Epas1,Niban2,Dstyk,Prr5,Derl1,Zfhx3,Lef1,Wnt6,Nr2f2,Zfp750,Zbtb7c,Foxj1,Prdm16,Klf6,Tek,Pih1d1,Bmp7,Helz2,Cyba,Nek7,Zic1,Trim67,Angpt1,Dok7,Atp2a3,Ndufa13,Smad6,Lbh,Cited2,Pbxip1,Nrg1,Otx1,Mdfic,Ajuba,Sfrp1,Rbpms,Tnfrsf1a,Fgfr3,Vav3,Plpp3,Prrx1,Ddah2,Cldn19,Lrp5,Pou4f1,Msn,Cd36,Xdh,Iqgap1,Rgcc,Dap,F…
GO:BP	angiogenesis	GO:0001525	0.0166953	352	26	2.64645	ENSMOCG00000022415,ENSMOCG00000021604,ENSMOCG00000020846,ENSMOCG00000019424,ENSMOCG00000018764,ENSMOCG00000018698,ENSMOCG00000017897,ENSMOCG00000017629,ENSMOCG00000017310,ENSMOCG00000016683,ENSMOCG00000015682,ENSMOCG00000015180,ENSMOCG00000014197,ENSMOCG00000011622,ENSMOCG00000008847,ENSMOCG00000007672,ENSMOCG00000006436,ENSMOCG00000004510,ENSMOCG00000003017,ENSMOCG00000001899,ENSMOCG00000001867,…	Tgfb2,Tmem100,Thbs2,Stab1,Epas1,Sema3e,Lef1,Notch2,Tek,Clic4,B4galt1,Angpt1,Sparc,Ackr3,Rgcc,Smoc2,Foxc1,Ctsh,Adgra2,Zc3h12a,Emp2,Enpp2,Atp2b4,Notch3,Gpr4,Vstm4
GO:BP	limb development	GO:0060173	0.016805	155	16	3.69847	ENSMOCG00000022163,ENSMOCG00000019423,ENSMOCG00000019336,ENSMOCG00000018829,ENSMOCG00000018618,ENSMOCG00000018427,ENSMOCG00000018320,ENSMOCG00000017897,ENSMOCG00000017767,ENSMOCG00000017629,ENSMOCG00000016476,ENSMOCG00000015827,ENSMOCG00000012879,ENSMOCG00000011074,ENSMOCG00000004713,ENSMOCG00000002459	Slc7a11,Gpc3,Fbn2,Itgb4,Shox2,Tmem107,Sema3c,Lef1,Nr2f2,Notch2,Bmp7,Aldh1a2,Prrx1,Lrp5,Cplane1,Col3a1
GO:BP	appendage development	GO:0048736	0.016805	155	16	3.69847	ENSMOCG00000022163,ENSMOCG00000019423,ENSMOCG00000019336,ENSMOCG00000018829,ENSMOCG00000018618,ENSMOCG00000018427,ENSMOCG00000018320,ENSMOCG00000017897,ENSMOCG00000017767,ENSMOCG00000017629,ENSMOCG00000016476,ENSMOCG00000015827,ENSMOCG00000012879,ENSMOCG00000011074,ENSMOCG00000004713,ENSMOCG00000002459	Slc7a11,Gpc3,Fbn2,Itgb4,Shox2,Tmem107,Sema3c,Lef1,Nr2f2,Notch2,Bmp7,Aldh1a2,Prrx1,Lrp5,Cplane1,Col3a1
GO:BP	heart contraction	GO:0060047	0.016805	155	16	3.69847	ENSMOCG00000022415,ENSMOCG00000020737,ENSMOCG00000018764,ENSMOCG00000018618,ENSMOCG00000018494,ENSMOCG00000018474,ENSMOCG00000016089,ENSMOCG00000015887,ENSMOCG00000014763,ENSMOCG00000008511,ENSMOCG00000006187,ENSMOCG00000001899,ENSMOCG00000001570,ENSMOCG00000001567,ENSMOCG00000001360,ENSMOCG00000001090	Tgfb2,Hcn4,Epas1,Shox2,Cxadr,Ada,Kcnq1,Dsg2,Myh7,Adra1b,Cacna1g,Zc3h12a,Irx3,Ednrb,Atp2b4,Dsp
GO:BP	cell junction organization	GO:0034330	0.0174586	441	30	2.43734	ENSMOCG00000022659,ENSMOCG00000022415,ENSMOCG00000022163,ENSMOCG00000021349,ENSMOCG00000021316,ENSMOCG00000020853,ENSMOCG00000018829,ENSMOCG00000018698,ENSMOCG00000018494,ENSMOCG00000017753,ENSMOCG00000017704,ENSMOCG00000017310,ENSMOCG00000016525,ENSMOCG00000015887,ENSMOCG00000014298,ENSMOCG00000014264,ENSMOCG00000014127,ENSMOCG00000013923,ENSMOCG00000013051,ENSMOCG00000012023,ENSMOCG00000011268,…	Elfn1,Tgfb2,Slc7a11,Ston1,Slc8a3,Lamb2,Itgb4,Sema3e,Cxadr,Tns1,Tln1,Tek,,Dsg2,Trpv4,Nrg1,Ajuba,Slitrk6,Bhlhb9,Cldn1,Cldn19,Tnc,Itga3,Tpbg,Clasp1,Lgi2,Cbln4,Irx3,Dlc1,Dsp
GO:BP	phosphate-containing compound metabolic process	GO:0006796	0.0183634	1977	88	1.59481	ENSMOCG00000022678,ENSMOCG00000022415,ENSMOCG00000021967,ENSMOCG00000021776,ENSMOCG00000021316,ENSMOCG00000020658,ENSMOCG00000020445,ENSMOCG00000020331,ENSMOCG00000019569,ENSMOCG00000019291,ENSMOCG00000019256,ENSMOCG00000019091,ENSMOCG00000019021,ENSMOCG00000018972,ENSMOCG00000018911,ENSMOCG00000018474,ENSMOCG00000018297,ENSMOCG00000018222,ENSMOCG00000018162,ENSMOCG00000018062,ENSMOCG00000017948,…	Epha10,Tgfb2,Mvp,Epha8,Slc8a3,Iqgap3,Pskh1,Mylk,Rack1,Cdc14a,Fgfr1,Prkcd,Map3k5,Prkg2,Kitl,Ada,Dstyk,Ampd3,Ppp1r36,Prr5,Fgfr2,Nr2f2,Tek,Mak,Pih1d1,Bmp7,Nek7,Ak8,Angpt1,Dok7,Acat1,Smad6,Eno3,Nrg1,Ajuba,Sfrp1,Rbpms,Eya2,Tnfrsf1a,Fgfr3,Vav3,Plpp3,Map3k15,Grk1,Efemp1,Pdk4,Cldn19,Ak7,Nudt16,Lrp5,Crot,Cd36,Xdh,Tgfbr3,Inpp1,Iqgap1,Rgcc,Fbln1,Lcat,Impdh1,Sgms2,Hmgcr,Fzd10,Nek9,Kit,Ptbp1,Mst1r,Fzd7,Tnfaip…
GO:BP	determination of bilateral symmetry	GO:0009855	0.0185131	106	13	4.39411	ENSMOCG00000022934,ENSMOCG00000021111,ENSMOCG00000020544,ENSMOCG00000020445,ENSMOCG00000018440,ENSMOCG00000018427,ENSMOCG00000017629,ENSMOCG00000017508,ENSMOCG00000015979,ENSMOCG00000015827,ENSMOCG00000014374,ENSMOCG00000003725,ENSMOCG00000003503	Drc1,Enkur,Zic3,Pskh1,Ccdc39,Tmem107,Notch2,Foxj1,Dnah11,Aldh1a2,Cited2,Sostdc1,Disp1
GO:BP	specification of symmetry	GO:0009799	0.0205438	107	13	4.35305	ENSMOCG00000022934,ENSMOCG00000021111,ENSMOCG00000020544,ENSMOCG00000020445,ENSMOCG00000018440,ENSMOCG00000018427,ENSMOCG00000017629,ENSMOCG00000017508,ENSMOCG00000015979,ENSMOCG00000015827,ENSMOCG00000014374,ENSMOCG00000003725,ENSMOCG00000003503	Drc1,Enkur,Zic3,Pskh1,Ccdc39,Tmem107,Notch2,Foxj1,Dnah11,Aldh1a2,Cited2,Sostdc1,Disp1
GO:BP	bone development	GO:0060348	0.0222196	195	18	3.30729	ENSMOCG00000022312,ENSMOCG00000022060,ENSMOCG00000018618,ENSMOCG00000018427,ENSMOCG00000017629,ENSMOCG00000016631,ENSMOCG00000015514,ENSMOCG00000015132,ENSMOCG00000014374,ENSMOCG00000014298,ENSMOCG00000011074,ENSMOCG00000007652,ENSMOCG00000006959,ENSMOCG00000006436,ENSMOCG00000005439,ENSMOCG00000002459,ENSMOCG00000001454,ENSMOCG00000001343	Ltbp3,Col1a1,Shox2,Tmem107,Notch2,Fbn1,Serpinh1,Bnc2,Cited2,Trpv4,Lrp5,Kit,Zfp385a,Foxc1,Bgn,Col3a1,Lox,Scube2
GO:BP	protein kinase B signaling	GO:0043491	0.022363	141	15	3.81159	ENSMOCG00000022292,ENSMOCG00000021604,ENSMOCG00000019569,ENSMOCG00000019256,ENSMOCG00000017310,ENSMOCG00000015186,ENSMOCG00000015180,ENSMOCG00000014264,ENSMOCG00000009845,ENSMOCG00000007271,ENSMOCG00000007113,ENSMOCG00000003217,ENSMOCG00000003189,ENSMOCG00000001604,ENSMOCG00000001454	Tcf7l2,Tmem100,Rack1,Fgfr1,Tek,C1qtnf1,Angpt1,Nrg1,Xdh,Mst1r,Tpbg,Igfbp5,Zfp36l1,Igf2,Lox
GO:BP	plasma membrane bounded cell projection organization	GO:0120036	0.0243054	992	52	1.87813	ENSMOCG00000022934,ENSMOCG00000021776,ENSMOCG00000021349,ENSMOCG00000020853,ENSMOCG00000020725,ENSMOCG00000020331,ENSMOCG00000019421,ENSMOCG00000019091,ENSMOCG00000019056,ENSMOCG00000018829,ENSMOCG00000018681,ENSMOCG00000018618,ENSMOCG00000018440,ENSMOCG00000018427,ENSMOCG00000018320,ENSMOCG00000017508,ENSMOCG00000017296,ENSMOCG00000016835,ENSMOCG00000016476,ENSMOCG00000016089,ENSMOCG00000015220,…	Drc1,Epha8,Ston1,Lamb2,Kank1,Mylk,Cfap65,Prkcd,Drc7,Itgb4,Ift46,Shox2,Ccdc39,Tmem107,Sema3c,Foxj1,Mak,Kif13b,Bmp7,Kcnq1,Trim67,Dock11,Ajuba,Sfrp1,Slitrk6,Slc39a12,Vav3,Rap1gap,Bhlhb9,Prrx1,Cfap44,Draxin,Pou4f1,Iqgap1,Tnc,Itga3,Kit,Tsku,Tpbg,Foxd1,Cplane1,Adcyap1,Iqcg,Dnah2,Cpne9,Zfp423,Onecut1,Tctn2,Emp2,Enpp2,Emb,Rhoq
GO:BP	BMP signaling pathway	GO:0030509	0.0243437	125	14	4.01284	ENSMOCG00000021604,ENSMOCG00000019423,ENSMOCG00000017897,ENSMOCG00000017629,ENSMOCG00000017592,ENSMOCG00000016631,ENSMOCG00000016476,ENSMOCG00000014458,ENSMOCG00000014116,ENSMOCG00000009350,ENSMOCG00000007772,ENSMOCG00000005673,ENSMOCG00000003725,ENSMOCG00000002689	Tmem100,Gpc3,Lef1,Notch2,Crb2,Fbn1,Bmp7,Smad6,Sfrp1,Tgfbr3,Itga3,Foxd1,Sostdc1,Zfp423
GO:BP	cardiac muscle tissue development	GO:0048738	0.0243716	142	15	3.78475	ENSMOCG00000022415,ENSMOCG00000018618,ENSMOCG00000018494,ENSMOCG00000016476,ENSMOCG00000015887,ENSMOCG00000015827,ENSMOCG00000014763,ENSMOCG00000014264,ENSMOCG00000010670,ENSMOCG00000006556,ENSMOCG00000006436,ENSMOCG00000004876,ENSMOCG00000001570,ENSMOCG00000001351,ENSMOCG00000001090	Tgfb2,Shox2,Cxadr,Bmp7,Dsg2,Aldh1a2,Myh7,Nrg1,Pou4f1,Fzd7,Foxc1,Col11a1,Irx3,Myh11,Dsp
GO:BP	phosphorus metabolic process	GO:0006793	0.0250264	1993	88	1.58201	ENSMOCG00000022678,ENSMOCG00000022415,ENSMOCG00000021967,ENSMOCG00000021776,ENSMOCG00000021316,ENSMOCG00000020658,ENSMOCG00000020445,ENSMOCG00000020331,ENSMOCG00000019569,ENSMOCG00000019291,ENSMOCG00000019256,ENSMOCG00000019091,ENSMOCG00000019021,ENSMOCG00000018972,ENSMOCG00000018911,ENSMOCG00000018474,ENSMOCG00000018297,ENSMOCG00000018222,ENSMOCG00000018162,ENSMOCG00000018062,ENSMOCG00000017948,…	Epha10,Tgfb2,Mvp,Epha8,Slc8a3,Iqgap3,Pskh1,Mylk,Rack1,Cdc14a,Fgfr1,Prkcd,Map3k5,Prkg2,Kitl,Ada,Dstyk,Ampd3,Ppp1r36,Prr5,Fgfr2,Nr2f2,Tek,Mak,Pih1d1,Bmp7,Nek7,Ak8,Angpt1,Dok7,Acat1,Smad6,Eno3,Nrg1,Ajuba,Sfrp1,Rbpms,Eya2,Tnfrsf1a,Fgfr3,Vav3,Plpp3,Map3k15,Grk1,Efemp1,Pdk4,Cldn19,Ak7,Nudt16,Lrp5,Crot,Cd36,Xdh,Tgfbr3,Inpp1,Iqgap1,Rgcc,Fbln1,Lcat,Impdh1,Sgms2,Hmgcr,Fzd10,Nek9,Kit,Ptbp1,Mst1r,Fzd7,Tnfaip…
GO:BP	renal system vasculature development	GO:0061437	0.029123	20	6	10.7487	ENSMOCG00000022350,ENSMOCG00000017629,ENSMOCG00000016476,ENSMOCG00000015180,ENSMOCG00000001344,ENSMOCG00000001007	Acta2,Notch2,Bmp7,Angpt1,Notch3,Gpr4
GO:BP	kidney vasculature development	GO:0061440	0.029123	20	6	10.7487	ENSMOCG00000022350,ENSMOCG00000017629,ENSMOCG00000016476,ENSMOCG00000015180,ENSMOCG00000001344,ENSMOCG00000001007	Acta2,Notch2,Bmp7,Angpt1,Notch3,Gpr4
GO:BP	glomerular epithelium development	GO:0072010	0.029123	20	6	10.7487	ENSMOCG00000022079,ENSMOCG00000020853,ENSMOCG00000017629,ENSMOCG00000017508,ENSMOCG00000006436,ENSMOCG00000001567	Klf15,Lamb2,Notch2,Foxj1,Foxc1,Ednrb
GO:BP	skin development	GO:0043588	0.0314535	200	18	3.2246	ENSMOCG00000022415,ENSMOCG00000022060,ENSMOCG00000018829,ENSMOCG00000016683,ENSMOCG00000015096,ENSMOCG00000012697,ENSMOCG00000012023,ENSMOCG00000010339,ENSMOCG00000009504,ENSMOCG00000009393,ENSMOCG00000007772,ENSMOCG00000006436,ENSMOCG00000003725,ENSMOCG00000003383,ENSMOCG00000003217,ENSMOCG00000003189,ENSMOCG00000002459,ENSMOCG00000001090	Tgfb2,Col1a1,Itgb4,Clic4,Col5a1,Flnb,Cldn1,Alox12b,Col1a2,Apcdd1,Itga3,Foxc1,Sostdc1,Sgpp1,Igfbp5,Zfp36l1,Col3a1,Dsp
GO:BP	heart process	GO:0003015	0.0318795	163	16	3.51695	ENSMOCG00000022415,ENSMOCG00000020737,ENSMOCG00000018764,ENSMOCG00000018618,ENSMOCG00000018494,ENSMOCG00000018474,ENSMOCG00000016089,ENSMOCG00000015887,ENSMOCG00000014763,ENSMOCG00000008511,ENSMOCG00000006187,ENSMOCG00000001899,ENSMOCG00000001570,ENSMOCG00000001567,ENSMOCG00000001360,ENSMOCG00000001090	Tgfb2,Hcn4,Epas1,Shox2,Cxadr,Ada,Kcnq1,Dsg2,Myh7,Adra1b,Cacna1g,Zc3h12a,Irx3,Ednrb,Atp2b4,Dsp
GO:BP	epithelial cell proliferation	GO:0050673	0.0323685	301	23	2.73776	ENSMOCG00000022415,ENSMOCG00000022292,ENSMOCG00000021377,ENSMOCG00000020658,ENSMOCG00000019423,ENSMOCG00000019256,ENSMOCG00000017948,ENSMOCG00000017767,ENSMOCG00000017629,ENSMOCG00000015827,ENSMOCG00000015682,ENSMOCG00000014197,ENSMOCG00000014116,ENSMOCG00000012957,ENSMOCG00000012701,ENSMOCG00000012023,ENSMOCG00000009845,ENSMOCG00000008847,ENSMOCG00000006556,ENSMOCG00000006328,ENSMOCG00000003217,…	Tgfb2,Tcf7l2,,Iqgap3,Gpc3,Fgfr1,Fgfr2,Nr2f2,Notch2,Aldh1a2,B4galt1,Sparc,Sfrp1,Col8a2,Col8a1,Cldn1,Xdh,Rgcc,Fzd7,Tnfaip3,Igfbp5,Zfp36l1,Vstm4
GO:BP	sensory perception	GO:0007600	0.0337343	323	24	2.66221	ENSMOCG00000022060,ENSMOCG00000021604,ENSMOCG00000021315,ENSMOCG00000020853,ENSMOCG00000020807,ENSMOCG00000019291,ENSMOCG00000018764,ENSMOCG00000018714,ENSMOCG00000017897,ENSMOCG00000016089,ENSMOCG00000015437,ENSMOCG00000015051,ENSMOCG00000014725,ENSMOCG00000014686,ENSMOCG00000013936,ENSMOCG00000013923,ENSMOCG00000012984,ENSMOCG00000010670,ENSMOCG00000010013,ENSMOCG00000009338,ENSMOCG00000007652,…	Col1a1,Tmem100,Mfrp,Lamb2,Pkhd1l1,Cdc14a,Epas1,Gnat1,Lef1,Kcnq1,Ppt1,Crybb1,Rlbp1,Tac1,Pgap1,Slitrk6,Grk1,Pou4f1,Cd36,Trpm3,Kit,Fzd2,Col11a1,Pou3f4
GO:BP	plasma membrane bounded cell projection assembly	GO:0120031	0.041451	393	27	2.46153	ENSMOCG00000022934,ENSMOCG00000021349,ENSMOCG00000020725,ENSMOCG00000020331,ENSMOCG00000019421,ENSMOCG00000019091,ENSMOCG00000019056,ENSMOCG00000018829,ENSMOCG00000018440,ENSMOCG00000018427,ENSMOCG00000017508,ENSMOCG00000017296,ENSMOCG00000016089,ENSMOCG00000014356,ENSMOCG00000014127,ENSMOCG00000013653,ENSMOCG00000013566,ENSMOCG00000011484,ENSMOCG00000007652,ENSMOCG00000004713,ENSMOCG00000003184,…	Drc1,Ston1,Kank1,Mylk,Cfap65,Prkcd,Drc7,Itgb4,Ccdc39,Tmem107,Foxj1,Mak,Kcnq1,Dock11,Ajuba,Vav3,Rap1gap,Cfap44,Kit,Cplane1,Iqcg,Dnah2,Zfp423,Onecut1,Tctn2,Emp2,Rhoq
GO:BP	ion transport	GO:0006811	0.0422623	1039	53	1.82765	ENSMOCG00000022949,ENSMOCG00000022163,ENSMOCG00000022081,ENSMOCG00000021955,ENSMOCG00000021900,ENSMOCG00000021525,ENSMOCG00000021316,ENSMOCG00000020889,ENSMOCG00000020737,ENSMOCG00000020331,ENSMOCG00000019715,ENSMOCG00000019629,ENSMOCG00000019575,ENSMOCG00000017993,ENSMOCG00000017685,ENSMOCG00000016724,ENSMOCG00000016721,ENSMOCG00000016516,ENSMOCG00000016381,ENSMOCG00000016089,ENSMOCG00000015857,…	Lrrc55,Slc7a11,Trpc4,Fxyd6,Kcng4,Atp13a4,Slc8a3,Slc26a2,Hcn4,Mylk,Slc5a7,Chrnb4,Scara5,Lrrc8c,Heph,Slc16a1,Slc4a11,Slc30a7,Slc39a6,Kcnq1,Cyba,Kcnj12,Clcn5,Atp2a3,Ano1,Trpv4,Slc39a12,Slc47a1,Pon3,Slc12a4,Kcnh8,Cd36,Slc22a3,Trpm3,Slc19a1,Chrna3,Slc6a13,Trpc7,Cftr,Cacna1g,Chrna4,Slc20a2,Slc4a2,Htr2c,Cd63,Ednrb,Mcub,Atp2b4,Kcnu1,Kcnk3,Kcnh5,Kcnn3,Slc4a5
GO:BP	vascular process in circulatory system	GO:0003018	0.0452078	115	13	4.05023	ENSMOCG00000022350,ENSMOCG00000016765,ENSMOCG00000015180,ENSMOCG00000015042,ENSMOCG00000014298,ENSMOCG00000010013,ENSMOCG00000008511,ENSMOCG00000006436,ENSMOCG00000004940,ENSMOCG00000003033,ENSMOCG00000001567,ENSMOCG00000001007,ENSMOCG00000000829	Acta2,Slc16a2,Angpt1,Grip2,Trpv4,Cd36,Adra1b,Foxc1,Abcb1a,Gucy1a1,Ednrb,Gpr4,Vstm4
GO:BP	cell projection assembly	GO:0030031	0.0453387	395	27	2.44907	ENSMOCG00000022934,ENSMOCG00000021349,ENSMOCG00000020725,ENSMOCG00000020331,ENSMOCG00000019421,ENSMOCG00000019091,ENSMOCG00000019056,ENSMOCG00000018829,ENSMOCG00000018440,ENSMOCG00000018427,ENSMOCG00000017508,ENSMOCG00000017296,ENSMOCG00000016089,ENSMOCG00000014356,ENSMOCG00000014127,ENSMOCG00000013653,ENSMOCG00000013566,ENSMOCG00000011484,ENSMOCG00000007652,ENSMOCG00000004713,ENSMOCG00000003184,…	Drc1,Ston1,Kank1,Mylk,Cfap65,Prkcd,Drc7,Itgb4,Ccdc39,Tmem107,Foxj1,Mak,Kcnq1,Dock11,Ajuba,Vav3,Rap1gap,Cfap44,Kit,Cplane1,Iqcg,Dnah2,Zfp423,Onecut1,Tctn2,Emp2,Rhoq
GO:BP	cellular response to organonitrogen compound	GO:0071417	0.0461479	351	25	2.55192	ENSMOCG00000022060,ENSMOCG00000022054,ENSMOCG00000020737,ENSMOCG00000020725,ENSMOCG00000019091,ENSMOCG00000016826,ENSMOCG00000016089,ENSMOCG00000015635,ENSMOCG00000014116,ENSMOCG00000013288,ENSMOCG00000011306,ENSMOCG00000010013,ENSMOCG00000009504,ENSMOCG00000007371,ENSMOCG00000004975,ENSMOCG00000003217,ENSMOCG00000003189,ENSMOCG00000002901,ENSMOCG00000002763,ENSMOCG00000002459,ENSMOCG00000001982,…	Col1a1,Col4a6,Hcn4,Kank1,Prkcd,Irs4,Kcnq1,Col6a1,Sfrp1,Kl,Pdk4,Cd36,Col1a2,Cftr,Ssh1,Igfbp5,Zfp36l1,Htr2c,Baiap2l1,Col3a1,Prkcq,Igf2,Atp2b4,Rhoq,Mmp2
GO:BP	negative regulation of cell communication	GO:0010648	0.0466776	937	49	1.87366	ENSMOCG00000022292,ENSMOCG00000021967,ENSMOCG00000020725,ENSMOCG00000020478,ENSMOCG00000019569,ENSMOCG00000019423,ENSMOCG00000019336,ENSMOCG00000019091,ENSMOCG00000019054,ENSMOCG00000018474,ENSMOCG00000017346,ENSMOCG00000017144,ENSMOCG00000016949,ENSMOCG00000016631,ENSMOCG00000016476,ENSMOCG00000015220,ENSMOCG00000015070,ENSMOCG00000014458,ENSMOCG00000014376,ENSMOCG00000014329,ENSMOCG00000014127,…	Tcf7l2,Mvp,Kank1,Rnf152,Rack1,Gpc3,Fbn2,Prkcd,Nkd1,Ada,Prdm16,Pih1d1,Cth,Fbn1,Bmp7,Trim67,Ndufa13,Smad6,Lbh,Nxn,Ajuba,Sfrp1,Tmem131l,Tmem64,Il17rd,Ackr3,Draxin,Xdh,Apcdd1,Fbln1,Kank2,Hmgcr,Itga3,Tsku,Rbms3,Zfp385a,Tnfaip3,Wfikkn2,Sostdc1,Igfbp5,Adgra2,Tkfc,Onecut1,Prkcq,Zc3h12a,Frzb,Dlc1,Spry1,Atp2b4
GO:BP	cell death	GO:0008219	0.0497511	1262	61	1.73183	ENSMOCG00000022415,ENSMOCG00000022275,ENSMOCG00000022163,ENSMOCG00000021893,ENSMOCG00000020982,ENSMOCG00000020478,ENSMOCG00000019569,ENSMOCG00000019214,ENSMOCG00000019091,ENSMOCG00000019021,ENSMOCG00000018911,ENSMOCG00000018703,ENSMOCG00000018534,ENSMOCG00000018474,ENSMOCG00000018297,ENSMOCG00000017897,ENSMOCG00000017629,ENSMOCG00000017144,ENSMOCG00000016949,ENSMOCG00000016476,ENSMOCG00000016072,…	Tgfb2,,Slc7a11,Osgin1,Ptgfr,Rnf152,Rack1,Pygl,Prkcd,Map3k5,Kitl,Pacrg,Niban2,Ada,Dstyk,Lef1,Notch2,Pih1d1,Cth,Bmp7,P4hb,Aldh1a2,B4galt1,Ppt1,Angpt1,Atp2a3,Ndufa13,Ctsc,Smad6,Cited2,Sfrp1,Eya2,Tnfrsf1a,Fgfr3,Bhlhb9,Ackr3,Draxin,Pdk4,Lrp5,Pou4f1,Cd36,Rgcc,Kank2,Dap,Slc6a13,Kit,Nhlh2,Zfp385a,Foxc1,Tnfaip3,Ctsh,Sgpp1,Zfp36l1,Prkcq,Zc3h12a,Emp2,Frzb,Dlc1,Lox,Pou3f4,Ido1
GO:CC	cell periphery	GO:0071944	2.05e-21	2995	178	2.1294	ENSMOCG00000022949,ENSMOCG00000022678,ENSMOCG00000022415,ENSMOCG00000022312,ENSMOCG00000022275,ENSMOCG00000022243,ENSMOCG00000022192,ENSMOCG00000022163,ENSMOCG00000022081,ENSMOCG00000022060,ENSMOCG00000022054,ENSMOCG00000021955,ENSMOCG00000021900,ENSMOCG00000021776,ENSMOCG00000021604,ENSMOCG00000021420,ENSMOCG00000021349,ENSMOCG00000021316,ENSMOCG00000021055,ENSMOCG00000020982,ENSMOCG00000020889,…	Lrrc55,Epha10,Tgfb2,Ltbp3,,Olfm3,Cpne2,Slc7a11,Trpc4,Col1a1,Col4a6,Fxyd6,Kcng4,Epha8,Tmem100,Magi1,Ston1,Slc8a3,Itgb5,Ptgfr,Slc26a2,Lamb2,Thbs2,Pkhd1l1,Hcn4,Kank1,Iqgap3,Itga8,Lama3,Mylk,Nkain1,Slc5a7,Crhr2,Tmem98,Chrnb4,Scara5,Rack1,Hif3a,Stab1,Gpc3,Thsd7a,Fbn2,Fgfr1,Tnfrsf11b,Prkcd,Kitl,Myo1b,Itgb4,Sstr1,Niban2,Ada,Dstyk,Vangl1,Pth1r,Lrrc8c,Fgfr2,Wnt6,Fbp2,Heph,Notch2,Crb2,Efemp2,Ifitm3,Tek,Ada…
GO:CC	external encapsulating structure	GO:0030312	3e-16	232	38	5.86853	ENSMOCG00000022415,ENSMOCG00000022312,ENSMOCG00000022060,ENSMOCG00000022054,ENSMOCG00000020853,ENSMOCG00000020846,ENSMOCG00000020807,ENSMOCG00000020402,ENSMOCG00000019423,ENSMOCG00000019336,ENSMOCG00000019162,ENSMOCG00000018829,ENSMOCG00000017948,ENSMOCG00000017824,ENSMOCG00000017409,ENSMOCG00000017103,ENSMOCG00000016631,ENSMOCG00000015990,ENSMOCG00000015819,ENSMOCG00000015635,ENSMOCG00000015096,…	Tgfb2,Ltbp3,Col1a1,Col4a6,Lamb2,Thbs2,Pkhd1l1,Lama3,Gpc3,Fbn2,Tnfrsf11b,Itgb4,Fgfr2,Wnt6,Efemp2,Adamtsl5,Fbn1,Fbln5,Fmod,Col6a1,Col5a1,Nid1,Sparc,Sfrp1,Ssc5d,Efemp1,Col1a2,Fbln1,Tnc,Smoc2,Col6a2,Thsd4,Olfml2a,Bgn,Col11a1,Col3a1,Lox,Mmp2
GO:CC	extracellular matrix	GO:0031012	1.86e-15	231	37	5.73883	ENSMOCG00000022415,ENSMOCG00000022312,ENSMOCG00000022060,ENSMOCG00000022054,ENSMOCG00000020853,ENSMOCG00000020846,ENSMOCG00000020402,ENSMOCG00000019423,ENSMOCG00000019336,ENSMOCG00000019162,ENSMOCG00000018829,ENSMOCG00000017948,ENSMOCG00000017824,ENSMOCG00000017409,ENSMOCG00000017103,ENSMOCG00000016631,ENSMOCG00000015990,ENSMOCG00000015819,ENSMOCG00000015635,ENSMOCG00000015096,ENSMOCG00000014455,…	Tgfb2,Ltbp3,Col1a1,Col4a6,Lamb2,Thbs2,Lama3,Gpc3,Fbn2,Tnfrsf11b,Itgb4,Fgfr2,Wnt6,Efemp2,Adamtsl5,Fbn1,Fbln5,Fmod,Col6a1,Col5a1,Nid1,Sparc,Sfrp1,Ssc5d,Efemp1,Col1a2,Fbln1,Tnc,Smoc2,Col6a2,Thsd4,Olfml2a,Bgn,Col11a1,Col3a1,Lox,Mmp2
GO:CC	plasma membrane	GO:0005886	1.5e-12	2721	145	1.9093	ENSMOCG00000022949,ENSMOCG00000022678,ENSMOCG00000022275,ENSMOCG00000022243,ENSMOCG00000022192,ENSMOCG00000022163,ENSMOCG00000022081,ENSMOCG00000021955,ENSMOCG00000021900,ENSMOCG00000021776,ENSMOCG00000021604,ENSMOCG00000021420,ENSMOCG00000021349,ENSMOCG00000021316,ENSMOCG00000021055,ENSMOCG00000020982,ENSMOCG00000020889,ENSMOCG00000020737,ENSMOCG00000020725,ENSMOCG00000020658,ENSMOCG00000020514,…	Lrrc55,Epha10,,Olfm3,Cpne2,Slc7a11,Trpc4,Fxyd6,Kcng4,Epha8,Tmem100,Magi1,Ston1,Slc8a3,Itgb5,Ptgfr,Slc26a2,Hcn4,Kank1,Iqgap3,Itga8,Mylk,Nkain1,Slc5a7,Crhr2,Tmem98,Chrnb4,Scara5,Rack1,Hif3a,Stab1,Gpc3,Thsd7a,Fgfr1,Prkcd,Kitl,Myo1b,Itgb4,Sstr1,Niban2,Ada,Dstyk,Vangl1,Pth1r,Lrrc8c,Fgfr2,Fbp2,Heph,Notch2,Crb2,Ifitm3,Tek,Slc16a2,Slc16a1,Slc4a11,Clic4,Cldn12,Slc39a6,Des,Cd82,Kcnq1,P4hb,Dsg2,Cyba,Lpar4,B…
GO:CC	collagen-containing extracellular matrix	GO:0062023	1e-11	145	26	6.4245	ENSMOCG00000022415,ENSMOCG00000022312,ENSMOCG00000022060,ENSMOCG00000022054,ENSMOCG00000020853,ENSMOCG00000020846,ENSMOCG00000020402,ENSMOCG00000019423,ENSMOCG00000019336,ENSMOCG00000018829,ENSMOCG00000017948,ENSMOCG00000016631,ENSMOCG00000015990,ENSMOCG00000015819,ENSMOCG00000015096,ENSMOCG00000014455,ENSMOCG00000014197,ENSMOCG00000014116,ENSMOCG00000013013,ENSMOCG00000012514,ENSMOCG00000009504,…	Tgfb2,Ltbp3,Col1a1,Col4a6,Lamb2,Thbs2,Lama3,Gpc3,Fbn2,Itgb4,Fgfr2,Fbn1,Fbln5,Fmod,Col5a1,Nid1,Sparc,Sfrp1,Ssc5d,Efemp1,Col1a2,Fbln1,Tnc,Smoc2,Col11a1,Col3a1
GO:CC	membrane	GO:0016020	3.75e-11	5235	227	1.55361	ENSMOCG00000022949,ENSMOCG00000022678,ENSMOCG00000022531,ENSMOCG00000022488,ENSMOCG00000022463,ENSMOCG00000022427,ENSMOCG00000022275,ENSMOCG00000022243,ENSMOCG00000022221,ENSMOCG00000022192,ENSMOCG00000022163,ENSMOCG00000022081,ENSMOCG00000021955,ENSMOCG00000021900,ENSMOCG00000021812,ENSMOCG00000021776,ENSMOCG00000021619,ENSMOCG00000021604,ENSMOCG00000021525,ENSMOCG00000021524,ENSMOCG00000021487,…	Lrrc55,Epha10,,Gpr139,Tmem163,Copz2,,Olfm3,Tspan18,Cpne2,Slc7a11,Trpc4,Fxyd6,Kcng4,Lifr,Epha8,Piezo2,Tmem100,Atp13a4,Sv2c,Gpr149,Magi1,Ston1,Slc8a3,Itgb5,Ptgfr,Slc26a2,,Hcn4,Kank1,Iqgap3,Itga8,Rnf152,Rhbdd3,Mylk,Slc13a4,Nkain1,Slc5a7,Crhr2,Tmem98,Chrnb4,Scara5,Rack1,Hif3a,Stab1,Gpc3,Thsd7a,Fgfr1,Azin2,Prkcd,Map3k5,Lgals3bp,Kitl,Myo1b,Itgb4,Man2a1,Sstr1,,Slc27a3,Niban2,Ada,Dstyk,Vangl1,Pth1r,Derl1…
GO:CC	integral component of membrane	GO:0016021	1.05e-10	2326	125	1.92546	ENSMOCG00000022949,ENSMOCG00000022678,ENSMOCG00000022531,ENSMOCG00000022488,ENSMOCG00000022463,ENSMOCG00000022243,ENSMOCG00000022221,ENSMOCG00000022163,ENSMOCG00000022081,ENSMOCG00000021955,ENSMOCG00000021900,ENSMOCG00000021776,ENSMOCG00000021619,ENSMOCG00000021525,ENSMOCG00000021524,ENSMOCG00000021487,ENSMOCG00000021316,ENSMOCG00000021055,ENSMOCG00000020982,ENSMOCG00000020889,ENSMOCG00000020737,…	Lrrc55,Epha10,,Gpr139,Tmem163,Olfm3,Tspan18,Slc7a11,Trpc4,Fxyd6,Kcng4,Epha8,Piezo2,Atp13a4,Sv2c,Gpr149,Slc8a3,Itgb5,Ptgfr,Slc26a2,Hcn4,Itga8,Rnf152,Rhbdd3,Slc5a7,Crhr2,Chrnb4,Scara5,Stab1,Fgfr1,Kitl,Itgb4,Sstr1,,Slc27a3,Vangl1,Pth1r,Derl1,Lrrc8c,Fgfr2,Notch2,Ifitm3,Tek,Syt6,Slc16a2,Slc16a1,Slc4a11,,Slc30a7,Slc39a6,Cd82,Kcnq1,Cyba,Kcnj12,Lpar4,Ficd,Kdelr3,C1qtnf1,Atp2a3,Ndufa13,Tm9sf1,Itga7,Trpv4,…
GO:CC	extracellular space	GO:0005615	2.19e-10	627	53	3.0286	ENSMOCG00000022415,ENSMOCG00000022243,ENSMOCG00000022060,ENSMOCG00000021377,ENSMOCG00000019650,ENSMOCG00000019337,ENSMOCG00000019162,ENSMOCG00000018929,ENSMOCG00000018911,ENSMOCG00000018786,ENSMOCG00000018320,ENSMOCG00000017409,ENSMOCG00000017339,ENSMOCG00000016888,ENSMOCG00000016631,ENSMOCG00000016476,ENSMOCG00000015990,ENSMOCG00000015514,ENSMOCG00000015437,ENSMOCG00000015305,ENSMOCG00000015186,…	Tgfb2,Olfm3,Col1a1,,Tmem98,Man2b1,Tnfrsf11b,Lgals3bp,Kitl,Man2a1,Sema3c,Efemp2,Gusb,Ecrg4,Fbn1,Bmp7,Fbln5,Serpinh1,Ppt1,Gdf11,C1qtnf1,Angpt1,Pltp,Sparc,Sfrp1,Tnfrsf1a,Kl,Ssc5d,Lamp2,Efemp1,Loxl3,Col1a2,Fbln1,Lcat,Smoc2,Kit,Tsku,Pros1,Ctsh,Wfikkn2,Sostdc1,Igfbp5,Lbp,Scube1,Cd63,Cbln4,Col3a1,Pdia4,Igf2,Enpp2,Lox,Scube2,Mmp2
GO:CC	intrinsic component of membrane	GO:0031224	3.8e-10	2396	126	1.88416	ENSMOCG00000022949,ENSMOCG00000022678,ENSMOCG00000022531,ENSMOCG00000022488,ENSMOCG00000022463,ENSMOCG00000022243,ENSMOCG00000022221,ENSMOCG00000022163,ENSMOCG00000022081,ENSMOCG00000021955,ENSMOCG00000021900,ENSMOCG00000021776,ENSMOCG00000021619,ENSMOCG00000021525,ENSMOCG00000021524,ENSMOCG00000021487,ENSMOCG00000021316,ENSMOCG00000021055,ENSMOCG00000020982,ENSMOCG00000020889,ENSMOCG00000020737,…	Lrrc55,Epha10,,Gpr139,Tmem163,Olfm3,Tspan18,Slc7a11,Trpc4,Fxyd6,Kcng4,Epha8,Piezo2,Atp13a4,Sv2c,Gpr149,Slc8a3,Itgb5,Ptgfr,Slc26a2,Hcn4,Itga8,Rnf152,Rhbdd3,Slc5a7,Crhr2,Chrnb4,Scara5,Stab1,Gpc3,Fgfr1,Kitl,Itgb4,Sstr1,,Slc27a3,Vangl1,Pth1r,Derl1,Lrrc8c,Fgfr2,Notch2,Ifitm3,Tek,Syt6,Slc16a2,Slc16a1,Slc4a11,,Slc30a7,Slc39a6,Cd82,Kcnq1,Cyba,Kcnj12,Lpar4,Ficd,Kdelr3,C1qtnf1,Atp2a3,Ndufa13,Tm9sf1,Itga7,T…
GO:CC	extracellular region	GO:0005576	4.56e-09	1078	71	2.35979	ENSMOCG00000022972,ENSMOCG00000022415,ENSMOCG00000022312,ENSMOCG00000022243,ENSMOCG00000022060,ENSMOCG00000021377,ENSMOCG00000020982,ENSMOCG00000020853,ENSMOCG00000020846,ENSMOCG00000020505,ENSMOCG00000019650,ENSMOCG00000019337,ENSMOCG00000019336,ENSMOCG00000019162,ENSMOCG00000018929,ENSMOCG00000018911,ENSMOCG00000018786,ENSMOCG00000018320,ENSMOCG00000017824,ENSMOCG00000017409,ENSMOCG00000017339,…	Wnt9a,Tgfb2,Ltbp3,Olfm3,Col1a1,,Ptgfr,Lamb2,Thbs2,Gask1a,Tmem98,Man2b1,Fbn2,Tnfrsf11b,Lgals3bp,Kitl,Man2a1,Sema3c,Wnt6,Efemp2,Gusb,Ecrg4,Fbn1,Bmp7,Fbln5,Col6a1,Serpinh1,Ppt1,Gdf11,C1qtnf1,Angpt1,Pltp,Tac1,Sparc,Sfrp1,Tnfrsf1a,Kl,Pon3,Ssc5d,Lamp2,Efemp1,Loxl3,Draxin,Ptgds,Col1a2,Fbln1,Lcat,Tnc,Smoc2,Kit,Tsku,Col6a2,Pros1,Ctsh,Wfikkn2,Sostdc1,Adcyap1,Igfbp5,Lbp,Scube1,Cd63,Cbln4,Col3a1,Pdia4,Igf2,E…
GO:CC	anchoring junction	GO:0070161	4.67e-07	412	36	3.13068	ENSMOCG00000022081,ENSMOCG00000021420,ENSMOCG00000020658,ENSMOCG00000019091,ENSMOCG00000018829,ENSMOCG00000018534,ENSMOCG00000018494,ENSMOCG00000017753,ENSMOCG00000017704,ENSMOCG00000017592,ENSMOCG00000017527,ENSMOCG00000017310,ENSMOCG00000016683,ENSMOCG00000016525,ENSMOCG00000016426,ENSMOCG00000016327,ENSMOCG00000015887,ENSMOCG00000015682,ENSMOCG00000015513,ENSMOCG00000014298,ENSMOCG00000014127,…	Trpc4,Magi1,Iqgap3,Prkcd,Itgb4,Niban2,Cxadr,Tns1,Tln1,Crb2,Aif1l,Tek,Clic4,,Cldn12,Des,Dsg2,B4galt1,Calb2,Trpv4,Ajuba,Flnb,Synpo2,Cldn1,Cldn19,Msn,Iqgap1,Kit,Fat2,Abcb1a,Clasp1,Cldn2,Lpp,Dlc1,Dsp,Tmem47
GO:CC	cell surface	GO:0009986	2.16183e-06	498	39	2.80588	ENSMOCG00000022163,ENSMOCG00000022081,ENSMOCG00000021055,ENSMOCG00000020514,ENSMOCG00000019575,ENSMOCG00000018829,ENSMOCG00000018474,ENSMOCG00000017948,ENSMOCG00000017824,ENSMOCG00000017629,ENSMOCG00000017374,ENSMOCG00000017310,ENSMOCG00000016683,ENSMOCG00000016089,ENSMOCG00000016072,ENSMOCG00000015682,ENSMOCG00000014197,ENSMOCG00000014116,ENSMOCG00000013923,ENSMOCG00000013868,ENSMOCG00000011622,…	Slc7a11,Trpc4,Itgb5,Itga8,Scara5,Itgb4,Ada,Fgfr2,Wnt6,Notch2,Ifitm3,Tek,Clic4,Kcnq1,P4hb,B4galt1,Sparc,Sfrp1,Slitrk6,Tnfrsf1a,Ackr3,Msn,Cd36,Kiss1r,Tgfbr3,Fzd10,Itga3,Kit,Cftr,Bgn,Thbd,Adgra2,Lbp,Scube1,Cd63,Smim1,Pdia4,Emp2,Kcnh5
GO:CC	basal part of cell	GO:0045178	1.69728e-05	154	19	4.42045	ENSMOCG00000022081,ENSMOCG00000018829,ENSMOCG00000018297,ENSMOCG00000017685,ENSMOCG00000017310,ENSMOCG00000016724,ENSMOCG00000016721,ENSMOCG00000016089,ENSMOCG00000015682,ENSMOCG00000013787,ENSMOCG00000012023,ENSMOCG00000011371,ENSMOCG00000011268,ENSMOCG00000010407,ENSMOCG00000008838,ENSMOCG00000007772,ENSMOCG00000007760,ENSMOCG00000004583,ENSMOCG00000001090	Trpc4,Itgb4,Dstyk,Heph,Tek,Slc16a1,Slc4a11,Kcnq1,B4galt1,Slc47a1,Cldn1,Slc22a8,Cldn19,Msn,Slc19a1,Itga3,Slc6a13,Clasp1,Dsp
GO:CC	basal plasma membrane	GO:0009925	1.98703e-05	140	18	4.60658	ENSMOCG00000022081,ENSMOCG00000018829,ENSMOCG00000018297,ENSMOCG00000017685,ENSMOCG00000017310,ENSMOCG00000016724,ENSMOCG00000016721,ENSMOCG00000016089,ENSMOCG00000015682,ENSMOCG00000013787,ENSMOCG00000012023,ENSMOCG00000011371,ENSMOCG00000011268,ENSMOCG00000010407,ENSMOCG00000008838,ENSMOCG00000007772,ENSMOCG00000007760,ENSMOCG00000001090	Trpc4,Itgb4,Dstyk,Heph,Tek,Slc16a1,Slc4a11,Kcnq1,B4galt1,Slc47a1,Cldn1,Slc22a8,Cldn19,Msn,Slc19a1,Itga3,Slc6a13,Dsp
GO:CC	cell-cell junction	GO:0005911	4.4699e-05	307	27	3.15108	ENSMOCG00000022081,ENSMOCG00000021420,ENSMOCG00000020658,ENSMOCG00000019091,ENSMOCG00000018534,ENSMOCG00000018494,ENSMOCG00000017704,ENSMOCG00000017592,ENSMOCG00000017310,ENSMOCG00000016683,ENSMOCG00000016525,ENSMOCG00000016426,ENSMOCG00000016327,ENSMOCG00000015887,ENSMOCG00000015682,ENSMOCG00000015513,ENSMOCG00000014298,ENSMOCG00000014127,ENSMOCG00000012023,ENSMOCG00000011268,ENSMOCG00000008969,…	Trpc4,Magi1,Iqgap3,Prkcd,Niban2,Cxadr,Tln1,Crb2,Tek,Clic4,,Cldn12,Des,Dsg2,B4galt1,Calb2,Trpv4,Ajuba,Cldn1,Cldn19,Iqgap1,Kit,Fat2,Abcb1a,Cldn2,Dsp,Tmem47
GO:CC	cell junction	GO:0030054	5.31336e-05	1039	59	2.03456	ENSMOCG00000022659,ENSMOCG00000022463,ENSMOCG00000022081,ENSMOCG00000021955,ENSMOCG00000021524,ENSMOCG00000021420,ENSMOCG00000021316,ENSMOCG00000020853,ENSMOCG00000020658,ENSMOCG00000019715,ENSMOCG00000019629,ENSMOCG00000019091,ENSMOCG00000018829,ENSMOCG00000018534,ENSMOCG00000018494,ENSMOCG00000017753,ENSMOCG00000017704,ENSMOCG00000017592,ENSMOCG00000017527,ENSMOCG00000017310,ENSMOCG00000016724,…	Elfn1,Tmem163,Trpc4,Fxyd6,Sv2c,Magi1,Slc8a3,Lamb2,Iqgap3,Slc5a7,Chrnb4,Prkcd,Itgb4,Niban2,Cxadr,Tns1,Tln1,Crb2,Aif1l,Tek,Slc16a1,Clic4,,Cldn12,Des,Sntb1,Dsg2,B4galt1,Calb2,Ppt1,Grip2,Trpv4,Nrg1,Syt9,Ajuba,Flnb,Synpo2,Cldn1,Cldn19,Msn,Iqgap1,Chrna3,Itga3,Kit,Tpbg,Fat2,Abcb1a,Clasp1,Gabbr1,Plcb3,Gucy1a1,Cbln4,Cldn2,Lpp,Plcb4,Dlc1,Ifi30,Dsp,Tmem47
GO:CC	integral component of plasma membrane	GO:0005887	8.66037e-05	641	42	2.34761	ENSMOCG00000022949,ENSMOCG00000022678,ENSMOCG00000022243,ENSMOCG00000021955,ENSMOCG00000021900,ENSMOCG00000021776,ENSMOCG00000021316,ENSMOCG00000021055,ENSMOCG00000020889,ENSMOCG00000020737,ENSMOCG00000020514,ENSMOCG00000019629,ENSMOCG00000019575,ENSMOCG00000019424,ENSMOCG00000018829,ENSMOCG00000018080,ENSMOCG00000017993,ENSMOCG00000017948,ENSMOCG00000017629,ENSMOCG00000017310,ENSMOCG00000016765,…	Lrrc55,Epha10,Olfm3,Fxyd6,Kcng4,Epha8,Slc8a3,Itgb5,Slc26a2,Hcn4,Itga8,Chrnb4,Scara5,Stab1,Itgb4,Pth1r,Lrrc8c,Fgfr2,Notch2,Tek,Slc16a2,Slc16a1,Slc39a6,Kcnq1,Cyba,C1qtnf1,Itga7,Nrg1,Slitrk6,Fgfr3,Cldn1,Tmc3,Apcdd1,Slc19a1,Chrna3,Itga3,Slc6a13,Cftr,Tenm1,Thbd,Gabbr1,Htr2c
GO:CC	basolateral plasma membrane	GO:0016323	8.91254e-05	123	16	4.66067	ENSMOCG00000022081,ENSMOCG00000018297,ENSMOCG00000017685,ENSMOCG00000017310,ENSMOCG00000016721,ENSMOCG00000016089,ENSMOCG00000015682,ENSMOCG00000013787,ENSMOCG00000012023,ENSMOCG00000011371,ENSMOCG00000011268,ENSMOCG00000010407,ENSMOCG00000008838,ENSMOCG00000007772,ENSMOCG00000007760,ENSMOCG00000001090	Trpc4,Dstyk,Heph,Tek,Slc4a11,Kcnq1,B4galt1,Slc47a1,Cldn1,Slc22a8,Cldn19,Msn,Slc19a1,Itga3,Slc6a13,Dsp
GO:CC	apical part of cell	GO:0045177	9.36687e-05	242	23	3.40523	ENSMOCG00000022163,ENSMOCG00000020514,ENSMOCG00000018297,ENSMOCG00000017592,ENSMOCG00000017374,ENSMOCG00000017310,ENSMOCG00000016765,ENSMOCG00000016724,ENSMOCG00000016721,ENSMOCG00000016683,ENSMOCG00000016089,ENSMOCG00000015506,ENSMOCG00000014655,ENSMOCG00000013787,ENSMOCG00000012023,ENSMOCG00000011371,ENSMOCG00000010407,ENSMOCG00000010013,ENSMOCG00000008838,ENSMOCG00000007371,ENSMOCG00000004940,…	Slc7a11,Itga8,Dstyk,Crb2,Ifitm3,Tek,Slc16a2,Slc16a1,Slc4a11,Clic4,Kcnq1,Clcn5,Ano1,Slc47a1,Cldn1,Slc22a8,Msn,Cd36,Slc19a1,Cftr,Abcb1a,Emp2,Slc4a5
GO:CC	intrinsic component of plasma membrane	GO:0031226	0.000121075	696	44	2.26505	ENSMOCG00000022949,ENSMOCG00000022678,ENSMOCG00000022243,ENSMOCG00000021955,ENSMOCG00000021900,ENSMOCG00000021776,ENSMOCG00000021316,ENSMOCG00000021055,ENSMOCG00000020889,ENSMOCG00000020737,ENSMOCG00000020514,ENSMOCG00000019629,ENSMOCG00000019575,ENSMOCG00000019424,ENSMOCG00000019423,ENSMOCG00000018829,ENSMOCG00000018080,ENSMOCG00000017993,ENSMOCG00000017948,ENSMOCG00000017629,ENSMOCG00000017310,…	Lrrc55,Epha10,Olfm3,Fxyd6,Kcng4,Epha8,Slc8a3,Itgb5,Slc26a2,Hcn4,Itga8,Chrnb4,Scara5,Stab1,Gpc3,Itgb4,Pth1r,Lrrc8c,Fgfr2,Notch2,Tek,Slc16a2,Slc16a1,Slc39a6,Kcnq1,Cyba,C1qtnf1,Itga7,Nrg1,Slitrk6,Fgfr3,Cldn1,Tmc3,Apcdd1,Slc19a1,Chrna3,Itga3,Slc6a13,Cftr,Tenm1,Thbd,Gabbr1,Htr2c,Cd63
GO:CC	cellular anatomical entity	GO:0110165	0.000190194	14183	454	1.14689	ENSMOCG00000022972,ENSMOCG00000022949,ENSMOCG00000022934,ENSMOCG00000022760,ENSMOCG00000022678,ENSMOCG00000022666,ENSMOCG00000022659,ENSMOCG00000022557,ENSMOCG00000022531,ENSMOCG00000022488,ENSMOCG00000022463,ENSMOCG00000022427,ENSMOCG00000022415,ENSMOCG00000022350,ENSMOCG00000022312,ENSMOCG00000022292,ENSMOCG00000022275,ENSMOCG00000022243,ENSMOCG00000022221,ENSMOCG00000022192,ENSMOCG00000022163,…	Wnt9a,Lrrc55,Drc1,,Epha10,Dnajc12,Elfn1,Tppp3,,Gpr139,Tmem163,Copz2,Tgfb2,Acta2,Ltbp3,Tcf7l2,,Olfm3,Tspan18,Cpne2,Slc7a11,Trpc4,Klf15,Col1a1,Col4a6,Mvp,Fxyd6,Kcng4,Efhc2,Cfap100,Lifr,Epha8,,Piezo2,Tmem100,Atp13a4,Sv2c,Gpr149,Magi1,,Ston1,Slc8a3,Trim66,Rbm47,Myh7b,Enkur,Itgb5,N4bp3,Ptgfr,Oat,Slc26a2,Lamb2,Thbs2,Pkhd1l1,,Hcn4,Kank1,Iqgap3,Zic3,Itga8,Gask1a,Rnf152,Pskh1,Lama3,Zfp827,Rhbdd3,Mylk,Pnpl…
GO:CC	cellular_component	GO:0005575	0.00021774	14385	459	1.14324	ENSMOCG00000022972,ENSMOCG00000022949,ENSMOCG00000022934,ENSMOCG00000022760,ENSMOCG00000022678,ENSMOCG00000022666,ENSMOCG00000022659,ENSMOCG00000022557,ENSMOCG00000022531,ENSMOCG00000022488,ENSMOCG00000022463,ENSMOCG00000022427,ENSMOCG00000022415,ENSMOCG00000022350,ENSMOCG00000022312,ENSMOCG00000022292,ENSMOCG00000022275,ENSMOCG00000022243,ENSMOCG00000022221,ENSMOCG00000022192,ENSMOCG00000022163,…	Wnt9a,Lrrc55,Drc1,,Epha10,Dnajc12,Elfn1,Tppp3,,Gpr139,Tmem163,Copz2,Tgfb2,Acta2,Ltbp3,Tcf7l2,,Olfm3,Tspan18,Cpne2,Slc7a11,Trpc4,Klf15,Col1a1,Col4a6,Mvp,Fxyd6,Kcng4,Efhc2,Cfap100,Lifr,Epha8,,Piezo2,Tmem100,Atp13a4,Sv2c,Gpr149,Magi1,,Ston1,Slc8a3,Trim66,Rbm47,Myh7b,Enkur,Itgb5,N4bp3,Ptgfr,Oat,Slc26a2,Lamb2,Thbs2,Pkhd1l1,,Hcn4,Kank1,Iqgap3,Zic3,Itga8,Gask1a,Rnf152,Pskh1,Lama3,Zfp827,Rhbdd3,Mylk,Pnpl…
GO:CC	cell projection	GO:0042995	0.000374915	1129	60	1.90411	ENSMOCG00000022934,ENSMOCG00000022659,ENSMOCG00000022163,ENSMOCG00000021878,ENSMOCG00000021845,ENSMOCG00000021776,ENSMOCG00000021420,ENSMOCG00000021349,ENSMOCG00000021316,ENSMOCG00000021111,ENSMOCG00000020807,ENSMOCG00000020725,ENSMOCG00000020331,ENSMOCG00000019569,ENSMOCG00000019421,ENSMOCG00000019291,ENSMOCG00000019177,ENSMOCG00000018911,ENSMOCG00000018714,ENSMOCG00000018703,ENSMOCG00000018494,…	Drc1,Elfn1,Slc7a11,Efhc2,Cfap100,Epha8,Magi1,Ston1,Slc8a3,Enkur,Pkhd1l1,Kank1,Mylk,Rack1,Cfap65,Cdc14a,Azin2,Kitl,Gnat1,Pacrg,Cxadr,Ccdc39,Tmem107,Tln1,Notch2,Tek,Mak,Kif13b,Clic4,Slc39a6,Kcnq1,P4hb,Dnah11,B4galt1,Ppt1,Ak8,Angpt1,Tac1,Trpv4,Nrg1,Ajuba,Gpr88,Pou4f1,Msn,Tacr3,Cd36,Kiss1r,Iqgap1,Itga3,Tpbg,Zfp385a,Cplane1,Dnali1,Iqcg,Dnah2,Tctn2,Plcb4,Irx3,Dlc1,Atp2b4
GO:CC	collagen trimer	GO:0005581	0.000402016	22	7	11.4001	ENSMOCG00000022060,ENSMOCG00000022054,ENSMOCG00000015096,ENSMOCG00000009504,ENSMOCG00000004876,ENSMOCG00000002459,ENSMOCG00000001454	Col1a1,Col4a6,Col5a1,Col1a2,Col11a1,Col3a1,Lox
GO:CC	fibrillar collagen trimer	GO:0005583	0.000994986	10	5	17.9145	ENSMOCG00000022060,ENSMOCG00000015096,ENSMOCG00000009504,ENSMOCG00000004876,ENSMOCG00000002459	Col1a1,Col5a1,Col1a2,Col11a1,Col3a1
GO:CC	banded collagen fibril	GO:0098643	0.000994986	10	5	17.9145	ENSMOCG00000022060,ENSMOCG00000015096,ENSMOCG00000009504,ENSMOCG00000004876,ENSMOCG00000002459	Col1a1,Col5a1,Col1a2,Col11a1,Col3a1
GO:CC	plasma membrane bounded cell projection	GO:0120025	0.00106532	1114	58	1.86542	ENSMOCG00000022934,ENSMOCG00000022659,ENSMOCG00000022163,ENSMOCG00000021878,ENSMOCG00000021845,ENSMOCG00000021776,ENSMOCG00000021316,ENSMOCG00000021111,ENSMOCG00000020807,ENSMOCG00000020725,ENSMOCG00000020331,ENSMOCG00000019569,ENSMOCG00000019421,ENSMOCG00000019291,ENSMOCG00000019177,ENSMOCG00000018911,ENSMOCG00000018714,ENSMOCG00000018703,ENSMOCG00000018494,ENSMOCG00000018440,ENSMOCG00000018427,…	Drc1,Elfn1,Slc7a11,Efhc2,Cfap100,Epha8,Slc8a3,Enkur,Pkhd1l1,Kank1,Mylk,Rack1,Cfap65,Cdc14a,Azin2,Kitl,Gnat1,Pacrg,Cxadr,Ccdc39,Tmem107,Tln1,Notch2,Tek,Mak,Kif13b,Clic4,Slc39a6,Kcnq1,P4hb,Dnah11,B4galt1,Ppt1,Ak8,Angpt1,Tac1,Trpv4,Nrg1,Ajuba,Gpr88,Pou4f1,Msn,Tacr3,Cd36,Kiss1r,Iqgap1,Itga3,Tpbg,Zfp385a,Cplane1,Dnali1,Iqcg,Dnah2,Tctn2,Plcb4,Irx3,Dlc1,Atp2b4
GO:CC	complex of collagen trimers	GO:0098644	0.00116889	17	6	12.6455	ENSMOCG00000022060,ENSMOCG00000022054,ENSMOCG00000015096,ENSMOCG00000009504,ENSMOCG00000004876,ENSMOCG00000002459	Col1a1,Col4a6,Col5a1,Col1a2,Col11a1,Col3a1
GO:CC	basement membrane	GO:0005604	0.00177834	61	10	5.87359	ENSMOCG00000022054,ENSMOCG00000020853,ENSMOCG00000020846,ENSMOCG00000020402,ENSMOCG00000018829,ENSMOCG00000016631,ENSMOCG00000015096,ENSMOCG00000014455,ENSMOCG00000008791,ENSMOCG00000008395	Col4a6,Lamb2,Thbs2,Lama3,Itgb4,Fbn1,Col5a1,Nid1,Fbln1,Tnc
GO:CC	plasma membrane region	GO:0098590	0.00197233	627	38	2.17145	ENSMOCG00000022163,ENSMOCG00000022081,ENSMOCG00000021955,ENSMOCG00000021349,ENSMOCG00000020725,ENSMOCG00000020331,ENSMOCG00000019629,ENSMOCG00000018829,ENSMOCG00000018297,ENSMOCG00000017685,ENSMOCG00000017592,ENSMOCG00000017310,ENSMOCG00000016765,ENSMOCG00000016724,ENSMOCG00000016721,ENSMOCG00000016381,ENSMOCG00000016089,ENSMOCG00000015682,ENSMOCG00000014655,ENSMOCG00000013787,ENSMOCG00000012023,…	Slc7a11,Trpc4,Fxyd6,Ston1,Kank1,Mylk,Chrnb4,Itgb4,Dstyk,Heph,Crb2,Tek,Slc16a2,Slc16a1,Slc4a11,Slc39a6,Kcnq1,B4galt1,Ano1,Slc47a1,Cldn1,Ackr3,Slc22a8,Cldn19,Msn,Cd36,Cavin1,Slc19a1,Chrna3,Itga3,Slc6a13,Cftr,Abcb1a,Gabbr1,Emp2,Dlc1,Dsp,Slc4a5
GO:CC	apical plasma membrane	GO:0016324	0.00519205	186	17	3.27469	ENSMOCG00000018297,ENSMOCG00000017592,ENSMOCG00000017310,ENSMOCG00000016765,ENSMOCG00000016724,ENSMOCG00000016721,ENSMOCG00000016089,ENSMOCG00000014655,ENSMOCG00000013787,ENSMOCG00000012023,ENSMOCG00000011371,ENSMOCG00000010407,ENSMOCG00000008838,ENSMOCG00000007371,ENSMOCG00000004940,ENSMOCG00000001867,ENSMOCG00000000367	Dstyk,Crb2,Tek,Slc16a2,Slc16a1,Slc4a11,Kcnq1,Ano1,Slc47a1,Cldn1,Slc22a8,Msn,Slc19a1,Cftr,Abcb1a,Emp2,Slc4a5
GO:CC	receptor complex	GO:0043235	0.00629107	248	20	2.88943	ENSMOCG00000022243,ENSMOCG00000021812,ENSMOCG00000021055,ENSMOCG00000020514,ENSMOCG00000019629,ENSMOCG00000019256,ENSMOCG00000019162,ENSMOCG00000018829,ENSMOCG00000017629,ENSMOCG00000014654,ENSMOCG00000013868,ENSMOCG00000011074,ENSMOCG00000010013,ENSMOCG00000009350,ENSMOCG00000008067,ENSMOCG00000007772,ENSMOCG00000005448,ENSMOCG00000003335,ENSMOCG00000002901,ENSMOCG00000001344	Olfm3,Lifr,Itgb5,Itga8,Chrnb4,Fgfr1,Tnfrsf11b,Itgb4,Notch2,Itga7,Tnfrsf1a,Lrp5,Cd36,Tgfbr3,Chrna3,Itga3,Kctd8,Gabbr1,Htr2c,Notch3
GO:CC	cytoplasm	GO:0005737	0.0325645	6670	229	1.23011	ENSMOCG00000022934,ENSMOCG00000022666,ENSMOCG00000022557,ENSMOCG00000022531,ENSMOCG00000022463,ENSMOCG00000022427,ENSMOCG00000022350,ENSMOCG00000022243,ENSMOCG00000022192,ENSMOCG00000022081,ENSMOCG00000022060,ENSMOCG00000021967,ENSMOCG00000021604,ENSMOCG00000021524,ENSMOCG00000021420,ENSMOCG00000021377,ENSMOCG00000021316,ENSMOCG00000021150,ENSMOCG00000021111,ENSMOCG00000020990,ENSMOCG00000020982,…	Drc1,Dnajc12,Tppp3,,Tmem163,Copz2,Acta2,Olfm3,Cpne2,Trpc4,Col1a1,Mvp,Tmem100,Sv2c,Magi1,,Slc8a3,Myh7b,Enkur,N4bp3,Ptgfr,Oat,Thbs2,Hcn4,Kank1,Iqgap3,Zic3,Itga8,Gask1a,Rnf152,Pskh1,Lama3,Mylk,Pnpla2,Id3,Tmem98,Rack1,Hif3a,Gpc3,Cfap65,Cdc14a,Azin2,Prkcd,Drc7,Map3k5,1110017D15Rik,Kitl,Myo1b,Man2a1,Epas1,Pacrg,Ift46,Slc27a3,Cyp2j6,Niban2,Cxadr,Ada,Ccdc39,Dstyk,Derl1,Zfhx3,Lrrc8c,Fgfr2,Lef1,Fbp2,Nr2f2,…
GO:CC	supramolecular polymer	GO:0099081	0.0383949	468	28	2.14361	ENSMOCG00000022350,ENSMOCG00000022060,ENSMOCG00000022054,ENSMOCG00000021150,ENSMOCG00000019336,ENSMOCG00000018855,ENSMOCG00000017527,ENSMOCG00000017413,ENSMOCG00000017409,ENSMOCG00000017310,ENSMOCG00000016631,ENSMOCG00000016327,ENSMOCG00000015096,ENSMOCG00000014763,ENSMOCG00000012898,ENSMOCG00000012146,ENSMOCG00000009504,ENSMOCG00000008969,ENSMOCG00000008791,ENSMOCG00000007028,ENSMOCG00000004876,…	Acta2,Col1a1,Col4a6,Myh7b,Fbn2,Myo1b,Aif1l,Lmnb1,Efemp2,Tek,Fbn1,Des,Col5a1,Myh7,Svil,Synpo2,Col1a2,Iqgap1,Fbln1,Thsd4,Col11a1,Clasp1,Col3a1,Atp2b4,Dsp,Rhoq,Ido1,Mmp2
HP	HP root	HP:0000001	1.53e-20	4501	233	1.85473	ENSMOCG00000022934,ENSMOCG00000022666,ENSMOCG00000022464,ENSMOCG00000022415,ENSMOCG00000022350,ENSMOCG00000022312,ENSMOCG00000022292,ENSMOCG00000022060,ENSMOCG00000022054,ENSMOCG00000021812,ENSMOCG00000021619,ENSMOCG00000021315,ENSMOCG00000020929,ENSMOCG00000020889,ENSMOCG00000020853,ENSMOCG00000020737,ENSMOCG00000020725,ENSMOCG00000020544,ENSMOCG00000020514,ENSMOCG00000020402,ENSMOCG00000020331,…	Drc1,Dnajc12,Ebf3,Tgfb2,Acta2,Ltbp3,Tcf7l2,Col1a1,Col4a6,Lifr,Piezo2,Mfrp,Oat,Slc26a2,Lamb2,Hcn4,Kank1,Zic3,Itga8,Lama3,Mylk,Pnpla2,Slc5a7,Galm,Tmem98,Gpc3,Cfap65,Col14a1,Man2b1,Fbn2,Cdc14a,Dnah8,Fgfr1,Pygl,Tnfrsf11b,Prkcd,Prkg2,Kitl,Fuca1,Itgb4,Epas1,Gnat1,Foxp2,Ada,Tmem107,Sema3c,Dstyk,Vangl1,Ampd3,Pth1r,Zfhx3,Fgfr2,Taf1a,Nr2f2,Zfp750,Notch2,Crb2,Foxj1,Lmnb1,Prdm16,Gusb,Klf6,Tek,Mak,,Cth,Arl6ip…
HP	Phenotypic abnormality	HP:0000118	3.28e-20	4497	232	1.84841	ENSMOCG00000022934,ENSMOCG00000022666,ENSMOCG00000022464,ENSMOCG00000022415,ENSMOCG00000022350,ENSMOCG00000022312,ENSMOCG00000022292,ENSMOCG00000022060,ENSMOCG00000022054,ENSMOCG00000021812,ENSMOCG00000021619,ENSMOCG00000021315,ENSMOCG00000020929,ENSMOCG00000020889,ENSMOCG00000020853,ENSMOCG00000020737,ENSMOCG00000020725,ENSMOCG00000020544,ENSMOCG00000020514,ENSMOCG00000020402,ENSMOCG00000020331,…	Drc1,Dnajc12,Ebf3,Tgfb2,Acta2,Ltbp3,Tcf7l2,Col1a1,Col4a6,Lifr,Piezo2,Mfrp,Oat,Slc26a2,Lamb2,Hcn4,Kank1,Zic3,Itga8,Lama3,Mylk,Pnpla2,Slc5a7,Galm,Tmem98,Gpc3,Cfap65,Col14a1,Man2b1,Fbn2,Cdc14a,Dnah8,Fgfr1,Pygl,Tnfrsf11b,Prkcd,Prkg2,Kitl,Fuca1,Itgb4,Epas1,Gnat1,Foxp2,Ada,Tmem107,Sema3c,Dstyk,Vangl1,Ampd3,Pth1r,Zfhx3,Fgfr2,Taf1a,Nr2f2,Zfp750,Notch2,Crb2,Foxj1,Lmnb1,Prdm16,Gusb,Klf6,Tek,Mak,,Cth,Arl6ip…
HP	Mode of inheritance	HP:0000005	1.38e-18	4220	218	1.85088	ENSMOCG00000022934,ENSMOCG00000022666,ENSMOCG00000022464,ENSMOCG00000022415,ENSMOCG00000022350,ENSMOCG00000022312,ENSMOCG00000022292,ENSMOCG00000022060,ENSMOCG00000022054,ENSMOCG00000021812,ENSMOCG00000021619,ENSMOCG00000021315,ENSMOCG00000020929,ENSMOCG00000020889,ENSMOCG00000020853,ENSMOCG00000020737,ENSMOCG00000020725,ENSMOCG00000020544,ENSMOCG00000020514,ENSMOCG00000020402,ENSMOCG00000020331,…	Drc1,Dnajc12,Ebf3,Tgfb2,Acta2,Ltbp3,Tcf7l2,Col1a1,Col4a6,Lifr,Piezo2,Mfrp,Oat,Slc26a2,Lamb2,Hcn4,Kank1,Zic3,Itga8,Lama3,Mylk,Pnpla2,Slc5a7,Galm,Tmem98,Gpc3,Cfap65,Man2b1,Fbn2,Cdc14a,Dnah8,Fgfr1,Pygl,Tnfrsf11b,Prkcd,Prkg2,Kitl,Fuca1,Itgb4,Epas1,Gnat1,Foxp2,Ada,Tmem107,Dstyk,Vangl1,Pth1r,Zfhx3,Fgfr2,Nr2f2,Zfp750,Notch2,Crb2,Foxj1,Lmnb1,Prdm16,Gusb,Klf6,Tek,Mak,,Cth,Irs4,Ube4a,Slc16a1,Slc4a11,Fbn1,,…
HP	Abnormality of the cardiovascular system	HP:0001626	2.22e-14	2430	141	2.07896	ENSMOCG00000022934,ENSMOCG00000022415,ENSMOCG00000022350,ENSMOCG00000022312,ENSMOCG00000022292,ENSMOCG00000022060,ENSMOCG00000021812,ENSMOCG00000021619,ENSMOCG00000020889,ENSMOCG00000020853,ENSMOCG00000020737,ENSMOCG00000020544,ENSMOCG00000020514,ENSMOCG00000020402,ENSMOCG00000020331,ENSMOCG00000020286,ENSMOCG00000019423,ENSMOCG00000019337,ENSMOCG00000019336,ENSMOCG00000019256,ENSMOCG00000019214,…	Drc1,Tgfb2,Acta2,Ltbp3,Tcf7l2,Col1a1,Lifr,Piezo2,Slc26a2,Lamb2,Hcn4,Zic3,Itga8,Lama3,Mylk,Pnpla2,Gpc3,Man2b1,Fbn2,Fgfr1,Pygl,Tnfrsf11b,Prkcd,Prkg2,Kitl,Fuca1,Epas1,Ada,Tmem107,Vangl1,Pth1r,Fgfr2,Taf1a,Nr2f2,Notch2,Crb2,Foxj1,Lmnb1,Prdm16,Gusb,Tek,Mak,Arl6ip6,Fbn1,,Des,Kcnq1,Rpl18,Fbln5,Dnah11,Aebp1,Dsg2,Cyba,Kcnj12,B4galt1,Col6a1,Mtrr,Angpt1,Bnc2,Col5a1,Acat1,Ndufc2,Myh7,Rlbp1,Itga7,Smad6,Cited2,…
HP	Abnormality of the eye	HP:0000478	1.71e-13	2779	152	1.9597	ENSMOCG00000022934,ENSMOCG00000022666,ENSMOCG00000022464,ENSMOCG00000022415,ENSMOCG00000022350,ENSMOCG00000022292,ENSMOCG00000022060,ENSMOCG00000022054,ENSMOCG00000021812,ENSMOCG00000021619,ENSMOCG00000021315,ENSMOCG00000020929,ENSMOCG00000020889,ENSMOCG00000020853,ENSMOCG00000020725,ENSMOCG00000020544,ENSMOCG00000020514,ENSMOCG00000020402,ENSMOCG00000020331,ENSMOCG00000020286,ENSMOCG00000019715,…	Drc1,Dnajc12,Ebf3,Tgfb2,Acta2,Tcf7l2,Col1a1,Col4a6,Lifr,Piezo2,Mfrp,Oat,Slc26a2,Lamb2,Kank1,Zic3,Itga8,Lama3,Mylk,Pnpla2,Slc5a7,Galm,Tmem98,Gpc3,Man2b1,Fbn2,Fgfr1,Tnfrsf11b,Prkcd,Prkg2,Kitl,Fuca1,Epas1,Gnat1,Tmem107,Pth1r,Fgfr2,Notch2,Foxj1,Lmnb1,Prdm16,Gusb,Tek,Mak,,Arl6ip6,Ube4a,Slc4a11,Fbn1,,Kcnq1,P4hb,Rpl18,Fbln5,Dnah11,Aebp1,Cyba,Kcnj12,B4galt1,Col6a1,Mtrr,Serpinh1,Ppt1,Zic1,Gdf11,Dok7,Bnc2,…
HP	Abnormality of the genitourinary system	HP:0000119	5.83e-13	2395	136	2.03454	ENSMOCG00000022934,ENSMOCG00000022464,ENSMOCG00000022350,ENSMOCG00000022292,ENSMOCG00000022060,ENSMOCG00000022054,ENSMOCG00000021619,ENSMOCG00000020929,ENSMOCG00000020889,ENSMOCG00000020853,ENSMOCG00000020544,ENSMOCG00000020514,ENSMOCG00000020402,ENSMOCG00000020331,ENSMOCG00000020286,ENSMOCG00000019423,ENSMOCG00000019421,ENSMOCG00000019350,ENSMOCG00000019337,ENSMOCG00000019291,ENSMOCG00000019275,…	Drc1,Ebf3,Acta2,Tcf7l2,Col1a1,Col4a6,Piezo2,Oat,Slc26a2,Lamb2,Zic3,Itga8,Lama3,Mylk,Pnpla2,Gpc3,Cfap65,Col14a1,Man2b1,Cdc14a,Dnah8,Fgfr1,Pygl,Tnfrsf11b,Prkcd,Kitl,Fuca1,Itgb4,Epas1,Ada,Tmem107,Dstyk,Vangl1,Pth1r,Zfhx3,Fgfr2,Nr2f2,Notch2,Crb2,Foxj1,Lmnb1,Prdm16,Gusb,Klf6,Mak,Cth,Arl6ip6,Slc16a1,Fbn1,,Kcnq1,Rpl18,Fbln5,Dnah11,Aebp1,Kcnj12,Mtrr,Serpinh1,Clcn5,Dok7,Bnc2,Col5a1,Hfm1,Acat1,Rlbp1,Cited2…
HP	Autosomal dominant inheritance	HP:0000006	4.74e-12	1795	110	2.19564	ENSMOCG00000022464,ENSMOCG00000022415,ENSMOCG00000022350,ENSMOCG00000022312,ENSMOCG00000022292,ENSMOCG00000022060,ENSMOCG00000021619,ENSMOCG00000020737,ENSMOCG00000020725,ENSMOCG00000020331,ENSMOCG00000019715,ENSMOCG00000019650,ENSMOCG00000019423,ENSMOCG00000019336,ENSMOCG00000019256,ENSMOCG00000018911,ENSMOCG00000018764,ENSMOCG00000018714,ENSMOCG00000018674,ENSMOCG00000018297,ENSMOCG00000018281,…	Ebf3,Tgfb2,Acta2,Ltbp3,Tcf7l2,Col1a1,Piezo2,Hcn4,Kank1,Mylk,Slc5a7,Tmem98,Gpc3,Fbn2,Fgfr1,Kitl,Epas1,Gnat1,Foxp2,Dstyk,Vangl1,Pth1r,Zfhx3,Fgfr2,Nr2f2,Zfp750,Notch2,Foxj1,Lmnb1,Prdm16,Klf6,Tek,Slc16a1,Slc4a11,Fbn1,Des,Kcnq1,P4hb,Rpl18,Fbln5,Dsg2,Kcnj12,Col6a1,Zic1,Gdf11,Angpt1,Bnc2,Col5a1,Crybb1,Myh7,Rlbp1,Smad6,Cited2,Trpv4,Tnfrsf1a,Pot1a,Fgfr3,Col8a2,Il17rd,Prrx1,Flnb,Efemp1,Rdh5,Lrp5,Pou4f1,Gre…
HP	Abnormality of limbs	HP:0040064	7.24e-12	2159	124	2.0578	ENSMOCG00000022934,ENSMOCG00000022666,ENSMOCG00000022464,ENSMOCG00000022415,ENSMOCG00000022350,ENSMOCG00000022312,ENSMOCG00000022292,ENSMOCG00000022060,ENSMOCG00000021812,ENSMOCG00000021619,ENSMOCG00000020889,ENSMOCG00000020853,ENSMOCG00000020544,ENSMOCG00000020514,ENSMOCG00000020402,ENSMOCG00000020331,ENSMOCG00000020286,ENSMOCG00000019715,ENSMOCG00000019423,ENSMOCG00000019350,ENSMOCG00000019337,…	Drc1,Dnajc12,Ebf3,Tgfb2,Acta2,Ltbp3,Tcf7l2,Col1a1,Lifr,Piezo2,Slc26a2,Lamb2,Zic3,Itga8,Lama3,Mylk,Pnpla2,Slc5a7,Gpc3,Col14a1,Man2b1,Fbn2,Fgfr1,Tnfrsf11b,Prkg2,Fuca1,Itgb4,Ada,Tmem107,Sema3c,Dstyk,Vangl1,Ampd3,Pth1r,Fgfr2,Taf1a,Notch2,Crb2,Foxj1,Prdm16,Gusb,,Cth,Arl6ip6,Fbn1,Des,Kcnq1,P4hb,Rpl18,Fbln5,Dnah11,Aebp1,Dsg2,Kcnj12,Col6a1,Mtrr,Serpinh1,Clcn5,Zic1,Gdf11,Dok7,Col5a1,Ndufc2,Myh7,Itga7,Ctsc…
HP	Abnormal eye morphology	HP:0012372	1.14e-11	2198	125	2.03759	ENSMOCG00000022934,ENSMOCG00000022464,ENSMOCG00000022415,ENSMOCG00000022350,ENSMOCG00000022292,ENSMOCG00000022060,ENSMOCG00000022054,ENSMOCG00000021812,ENSMOCG00000021619,ENSMOCG00000021315,ENSMOCG00000020929,ENSMOCG00000020889,ENSMOCG00000020853,ENSMOCG00000020544,ENSMOCG00000020514,ENSMOCG00000020402,ENSMOCG00000020331,ENSMOCG00000019678,ENSMOCG00000019650,ENSMOCG00000019423,ENSMOCG00000019337,…	Drc1,Ebf3,Tgfb2,Acta2,Tcf7l2,Col1a1,Col4a6,Lifr,Piezo2,Mfrp,Oat,Slc26a2,Lamb2,Zic3,Itga8,Lama3,Mylk,Galm,Tmem98,Gpc3,Man2b1,Fbn2,Fgfr1,Tnfrsf11b,Prkcd,Prkg2,Kitl,Fuca1,Epas1,Gnat1,Tmem107,Pth1r,Fgfr2,Notch2,Foxj1,Lmnb1,Prdm16,Gusb,Tek,Mak,,Arl6ip6,Slc4a11,Fbn1,,Kcnq1,P4hb,Rpl18,Fbln5,Dnah11,Aebp1,B4galt1,Serpinh1,Ppt1,Zic1,Gdf11,Dok7,Bnc2,Col5a1,Crybb1,Ndufc2,Rlbp1,Cited2,Nxn,Trpv4,Pgap1,Tnfrsf1a…
HP	Abnormality of the nervous system	HP:0000707	1.35e-11	3508	173	1.76693	ENSMOCG00000022934,ENSMOCG00000022666,ENSMOCG00000022464,ENSMOCG00000022415,ENSMOCG00000022350,ENSMOCG00000022312,ENSMOCG00000022292,ENSMOCG00000022060,ENSMOCG00000022054,ENSMOCG00000021812,ENSMOCG00000021619,ENSMOCG00000021315,ENSMOCG00000020929,ENSMOCG00000020889,ENSMOCG00000020853,ENSMOCG00000020737,ENSMOCG00000020725,ENSMOCG00000020544,ENSMOCG00000020402,ENSMOCG00000020331,ENSMOCG00000020286,…	Drc1,Dnajc12,Ebf3,Tgfb2,Acta2,Ltbp3,Tcf7l2,Col1a1,Col4a6,Lifr,Piezo2,Mfrp,Oat,Slc26a2,Lamb2,Hcn4,Kank1,Zic3,Lama3,Mylk,Pnpla2,Slc5a7,Galm,Gpc3,Col14a1,Man2b1,Fbn2,Fgfr1,Pygl,Tnfrsf11b,Prkcd,Kitl,Fuca1,Itgb4,Epas1,Foxp2,Tmem107,Sema3c,Dstyk,Vangl1,Pth1r,Fgfr2,Notch2,Crb2,Foxj1,Lmnb1,Prdm16,Gusb,Mak,Cth,Arl6ip6,Irs4,Ube4a,Slc16a1,Fbn1,,Des,Kcnq1,P4hb,Rpl18,Fbln5,Dnah11,Aebp1,Cyba,Kcnj12,B4galt1,Col…
HP	Abnormality of cardiovascular system morphology	HP:0030680	1.91e-11	1611	101	2.24626	ENSMOCG00000022934,ENSMOCG00000022415,ENSMOCG00000022350,ENSMOCG00000022312,ENSMOCG00000022292,ENSMOCG00000022060,ENSMOCG00000021812,ENSMOCG00000021619,ENSMOCG00000020889,ENSMOCG00000020853,ENSMOCG00000020737,ENSMOCG00000020544,ENSMOCG00000020514,ENSMOCG00000020402,ENSMOCG00000020331,ENSMOCG00000020286,ENSMOCG00000019423,ENSMOCG00000019336,ENSMOCG00000019256,ENSMOCG00000019214,ENSMOCG00000019091,…	Drc1,Tgfb2,Acta2,Ltbp3,Tcf7l2,Col1a1,Lifr,Piezo2,Slc26a2,Lamb2,Hcn4,Zic3,Itga8,Lama3,Mylk,Pnpla2,Gpc3,Fbn2,Fgfr1,Pygl,Prkcd,Fuca1,Tmem107,Vangl1,Pth1r,Fgfr2,Taf1a,Nr2f2,Notch2,Crb2,Foxj1,Lmnb1,Prdm16,Gusb,Tek,Arl6ip6,Fbn1,,Des,Kcnq1,Rpl18,Fbln5,Dnah11,Aebp1,Dsg2,Col5a1,Ndufc2,Myh7,Itga7,Smad6,Cited2,Nxn,Pgap1,Tnfrsf1a,Fgfr3,Il17rd,Svil,Prrx1,Lamp2,Flnb,Lrp5,,Tacr3,Greb1l,Flnc,Col1a2,Tgfbr3,Cavin1…
HP	Abnormal cardiovascular system physiology	HP:0011025	6.42e-11	1215	83	2.44757	ENSMOCG00000022415,ENSMOCG00000022350,ENSMOCG00000022060,ENSMOCG00000021812,ENSMOCG00000020853,ENSMOCG00000020737,ENSMOCG00000020544,ENSMOCG00000020514,ENSMOCG00000020402,ENSMOCG00000020331,ENSMOCG00000020286,ENSMOCG00000019423,ENSMOCG00000019337,ENSMOCG00000019336,ENSMOCG00000019256,ENSMOCG00000019162,ENSMOCG00000018972,ENSMOCG00000018764,ENSMOCG00000018474,ENSMOCG00000018281,ENSMOCG00000017948,…	Tgfb2,Acta2,Col1a1,Lifr,Lamb2,Hcn4,Zic3,Itga8,Lama3,Mylk,Pnpla2,Gpc3,Man2b1,Fbn2,Fgfr1,Tnfrsf11b,Prkg2,Epas1,Ada,Vangl1,Fgfr2,Nr2f2,Notch2,Lmnb1,Prdm16,Tek,Fbn1,Des,Kcnq1,Fbln5,Dsg2,Kcnj12,Mtrr,Bnc2,Col5a1,Acat1,Myh7,Smad6,Cited2,Sparc,Pgap1,Tnfrsf1a,Fgfr3,Svil,Lamp2,Efemp1,Cldn1,Lrp5,Flnc,Col1a2,Tgfbr3,Cavin1,Hspg2,Lcat,Chrna3,,Nek9,Kit,Cftr,Pros1,Ddx58,Zic2,Bgn,Thbd,Ctsh,,Disp1,Gucy1a1,Tkfc,Dol…
HP	Abnormality of the immune system	HP:0002715	7.85e-11	1771	106	2.14448	ENSMOCG00000022934,ENSMOCG00000022415,ENSMOCG00000022312,ENSMOCG00000022060,ENSMOCG00000022054,ENSMOCG00000021812,ENSMOCG00000020889,ENSMOCG00000020853,ENSMOCG00000020544,ENSMOCG00000020402,ENSMOCG00000020331,ENSMOCG00000020286,ENSMOCG00000019715,ENSMOCG00000019678,ENSMOCG00000019423,ENSMOCG00000019337,ENSMOCG00000019256,ENSMOCG00000019091,ENSMOCG00000018859,ENSMOCG00000018829,ENSMOCG00000018474,…	Drc1,Tgfb2,Ltbp3,Col1a1,Col4a6,Lifr,Slc26a2,Lamb2,Zic3,Lama3,Mylk,Pnpla2,Slc5a7,Galm,Gpc3,Man2b1,Fgfr1,Prkcd,Fuca1,Itgb4,Ada,Tmem107,Sema3c,Vangl1,Pth1r,Fgfr2,Taf1a,Zfp750,Notch2,Crb2,Foxj1,Lmnb1,Prdm16,Gusb,Tek,Fbn1,,Des,Rpl18,Fbln5,Dnah11,Aebp1,Dsg2,Cyba,B4galt1,,Col6a1,Mtrr,Dok7,Bnc2,Col5a1,Acat1,Ndufc2,Myh7,Itga7,Ctsc,Cited2,Nxn,Tnfrsf1a,Pot1a,Grhpr,Fgfr3,Uros,Cldn1,Cldn19,Chat,,Msn,Alox12b,X…
HP	Abnormality of the lower limb	HP:0002814	1.11e-10	1632	100	2.1954	ENSMOCG00000022415,ENSMOCG00000022350,ENSMOCG00000022312,ENSMOCG00000022292,ENSMOCG00000022060,ENSMOCG00000021812,ENSMOCG00000021619,ENSMOCG00000020889,ENSMOCG00000020853,ENSMOCG00000020544,ENSMOCG00000020514,ENSMOCG00000020402,ENSMOCG00000020331,ENSMOCG00000020286,ENSMOCG00000019715,ENSMOCG00000019423,ENSMOCG00000019350,ENSMOCG00000019337,ENSMOCG00000019336,ENSMOCG00000019256,ENSMOCG00000019162,…	Tgfb2,Acta2,Ltbp3,Tcf7l2,Col1a1,Lifr,Piezo2,Slc26a2,Lamb2,Zic3,Itga8,Lama3,Mylk,Pnpla2,Slc5a7,Gpc3,Col14a1,Man2b1,Fbn2,Fgfr1,Tnfrsf11b,Prkg2,Fuca1,Itgb4,Ada,Tmem107,Dstyk,Vangl1,Pth1r,Fgfr2,Taf1a,Notch2,Prdm16,Gusb,,Cth,Arl6ip6,Fbn1,Des,Fbln5,Aebp1,Dsg2,Col6a1,Serpinh1,Clcn5,Gdf11,Dok7,Col5a1,Myh7,Itga7,Ctsc,Cited2,Nxn,Trpv4,Tnfrsf1a,Fgfr3,Kl,Il17rd,Svil,Lamp2,Flnb,Loxl3,Lrp5,Chat,Alox12b,Tacr3,G…
HP	Platyspondyly	HP:0000926	1.16e-10	113	23	7.29261	ENSMOCG00000022312,ENSMOCG00000022060,ENSMOCG00000020889,ENSMOCG00000019337,ENSMOCG00000019256,ENSMOCG00000018972,ENSMOCG00000018859,ENSMOCG00000018474,ENSMOCG00000018080,ENSMOCG00000017339,ENSMOCG00000015514,ENSMOCG00000014298,ENSMOCG00000014197,ENSMOCG00000013655,ENSMOCG00000012697,ENSMOCG00000011718,ENSMOCG00000011074,ENSMOCG00000009504,ENSMOCG00000008848,ENSMOCG00000008205,ENSMOCG00000005439,…	Ltbp3,Col1a1,Slc26a2,Man2b1,Fgfr1,Prkg2,Fuca1,Ada,Pth1r,Gusb,Serpinh1,Trpv4,Sparc,Fgfr3,Flnb,Loxl3,Lrp5,Col1a2,Hspg2,Sgms2,Bgn,Col11a1,Plcb3
HP	Abnormality of the face	HP:0000271	1.21e-10	2698	141	1.87245	ENSMOCG00000022934,ENSMOCG00000022464,ENSMOCG00000022415,ENSMOCG00000022350,ENSMOCG00000022312,ENSMOCG00000022292,ENSMOCG00000022060,ENSMOCG00000021812,ENSMOCG00000021619,ENSMOCG00000020889,ENSMOCG00000020853,ENSMOCG00000020514,ENSMOCG00000020402,ENSMOCG00000020331,ENSMOCG00000019715,ENSMOCG00000019423,ENSMOCG00000019337,ENSMOCG00000019336,ENSMOCG00000019256,ENSMOCG00000019162,ENSMOCG00000019091,…	Drc1,Ebf3,Tgfb2,Acta2,Ltbp3,Tcf7l2,Col1a1,Lifr,Piezo2,Slc26a2,Lamb2,Itga8,Lama3,Mylk,Slc5a7,Gpc3,Man2b1,Fbn2,Fgfr1,Tnfrsf11b,Prkcd,Prkg2,Kitl,Fuca1,Itgb4,Foxp2,Ada,Tmem107,Dstyk,Vangl1,Pth1r,Fgfr2,Notch2,Crb2,Foxj1,Lmnb1,Prdm16,Gusb,Tek,Mak,,Arl6ip6,Ube4a,Fbn1,,Des,Kcnq1,P4hb,Rpl18,Fbln5,Dnah11,Aebp1,Cyba,B4galt1,Col6a1,Serpinh1,Zic1,Gdf11,Angpt1,Dok7,Bnc2,Col5a1,Myh7,Rlbp1,Itga7,Ctsc,Cited2,Nxn,…
HP	Abnormality of the integument	HP:0001574	3.7e-10	2359	127	1.9289	ENSMOCG00000022464,ENSMOCG00000022415,ENSMOCG00000022350,ENSMOCG00000022312,ENSMOCG00000022292,ENSMOCG00000022060,ENSMOCG00000021812,ENSMOCG00000021619,ENSMOCG00000021315,ENSMOCG00000020929,ENSMOCG00000020889,ENSMOCG00000020544,ENSMOCG00000020402,ENSMOCG00000020331,ENSMOCG00000020286,ENSMOCG00000019715,ENSMOCG00000019678,ENSMOCG00000019423,ENSMOCG00000019350,ENSMOCG00000019337,ENSMOCG00000019256,…	Ebf3,Tgfb2,Acta2,Ltbp3,Tcf7l2,Col1a1,Lifr,Piezo2,Mfrp,Oat,Slc26a2,Zic3,Lama3,Mylk,Pnpla2,Slc5a7,Galm,Gpc3,Col14a1,Man2b1,Fgfr1,Tnfrsf11b,Prkcd,Prkg2,Kitl,Fuca1,Itgb4,Epas1,Foxp2,Ada,Dstyk,Vangl1,Pth1r,Fgfr2,Taf1a,Zfp750,Notch2,Lmnb1,Prdm16,Gusb,Tek,Mak,,Arl6ip6,Fbn1,,Des,Kcnq1,Rpl18,Fbln5,Aebp1,Dsg2,Cyba,Kcnj12,B4galt1,Col6a1,Zic1,Gdf11,Angpt1,Dok7,Col5a1,Acat1,Myh7,Rlbp1,Ctsc,Cited2,Nxn,Sparc,Pg…
HP	Abnormality of the musculoskeletal system	HP:0033127	4.29e-10	3414	165	1.73163	ENSMOCG00000022934,ENSMOCG00000022666,ENSMOCG00000022464,ENSMOCG00000022415,ENSMOCG00000022350,ENSMOCG00000022312,ENSMOCG00000022292,ENSMOCG00000022060,ENSMOCG00000021812,ENSMOCG00000021619,ENSMOCG00000020929,ENSMOCG00000020889,ENSMOCG00000020853,ENSMOCG00000020725,ENSMOCG00000020544,ENSMOCG00000020514,ENSMOCG00000020402,ENSMOCG00000020331,ENSMOCG00000020286,ENSMOCG00000019715,ENSMOCG00000019423,…	Drc1,Dnajc12,Ebf3,Tgfb2,Acta2,Ltbp3,Tcf7l2,Col1a1,Lifr,Piezo2,Oat,Slc26a2,Lamb2,Kank1,Zic3,Itga8,Lama3,Mylk,Pnpla2,Slc5a7,Gpc3,Col14a1,Man2b1,Fbn2,Fgfr1,Pygl,Tnfrsf11b,Prkcd,Prkg2,Fuca1,Itgb4,Ada,Tmem107,Sema3c,Dstyk,Vangl1,Ampd3,Pth1r,Fgfr2,Taf1a,Nr2f2,Notch2,Crb2,Foxj1,Lmnb1,Prdm16,Gusb,Tek,Mak,,Arl6ip6,Ube4a,Slc16a1,Fbn1,,Des,Kcnq1,P4hb,Rpl18,Fbln5,Dnah11,Aebp1,Dsg2,Cyba,Kcnj12,B4galt1,Col6a1,…
HP	Abnormal thorax morphology	HP:0000765	5.83e-10	839	64	2.73308	ENSMOCG00000022415,ENSMOCG00000022350,ENSMOCG00000022292,ENSMOCG00000022060,ENSMOCG00000021812,ENSMOCG00000021619,ENSMOCG00000020889,ENSMOCG00000020853,ENSMOCG00000020331,ENSMOCG00000019715,ENSMOCG00000019423,ENSMOCG00000019337,ENSMOCG00000019336,ENSMOCG00000019256,ENSMOCG00000019162,ENSMOCG00000018972,ENSMOCG00000018859,ENSMOCG00000018474,ENSMOCG00000018281,ENSMOCG00000018080,ENSMOCG00000017948,…	Tgfb2,Acta2,Tcf7l2,Col1a1,Lifr,Piezo2,Slc26a2,Lamb2,Mylk,Slc5a7,Gpc3,Man2b1,Fbn2,Fgfr1,Tnfrsf11b,Prkg2,Fuca1,Ada,Vangl1,Pth1r,Fgfr2,Notch2,Prdm16,Gusb,Fbn1,Des,P4hb,Rpl18,Fbln5,Aebp1,Col6a1,Serpinh1,Gdf11,Dok7,Col5a1,Myh7,Itga7,Nxn,Trpv4,Fgfr3,Flnb,Lrp5,Chat,Col1a2,Hspg2,Itga3,Nek9,Col6a2,Zic2,Fzd2,Bgn,Col11a1,Sec23b,Disp1,Plcb3,Col12a1,Col3a1,Igf2,Lox,Myh11,Notch3,Irx5,,Mmp2
HP	Abnormality of the vasculature	HP:0002597	6.34e-10	1704	101	2.12366	ENSMOCG00000022934,ENSMOCG00000022415,ENSMOCG00000022350,ENSMOCG00000022292,ENSMOCG00000022060,ENSMOCG00000021812,ENSMOCG00000020889,ENSMOCG00000020853,ENSMOCG00000020544,ENSMOCG00000020331,ENSMOCG00000020286,ENSMOCG00000019423,ENSMOCG00000019337,ENSMOCG00000019336,ENSMOCG00000019256,ENSMOCG00000019091,ENSMOCG00000018911,ENSMOCG00000018859,ENSMOCG00000018764,ENSMOCG00000018474,ENSMOCG00000018427,…	Drc1,Tgfb2,Acta2,Tcf7l2,Col1a1,Lifr,Slc26a2,Lamb2,Zic3,Mylk,Pnpla2,Gpc3,Man2b1,Fbn2,Fgfr1,Prkcd,Kitl,Fuca1,Epas1,Ada,Tmem107,Pth1r,Fgfr2,Nr2f2,Notch2,Crb2,Foxj1,Prdm16,Gusb,Tek,Mak,Arl6ip6,Fbn1,,Kcnq1,Rpl18,Fbln5,Dnah11,Aebp1,Cyba,B4galt1,Angpt1,Col5a1,Myh7,Rlbp1,Smad6,Cited2,Nxn,Sparc,Tnfrsf1a,Pot1a,Fgfr3,Uros,Flnb,Cldn1,Rdh5,Lrp5,,Alox12b,Flnc,Col1a2,Tgfbr3,Cavin1,Hspg2,Lcat,Impdh1,,Itga3,Nek9,…
HP	Abnormality of connective tissue	HP:0003549	7.47e-10	1390	88	2.26831	ENSMOCG00000022415,ENSMOCG00000022350,ENSMOCG00000022312,ENSMOCG00000022060,ENSMOCG00000021812,ENSMOCG00000021619,ENSMOCG00000020889,ENSMOCG00000020544,ENSMOCG00000020402,ENSMOCG00000020331,ENSMOCG00000019715,ENSMOCG00000019423,ENSMOCG00000019337,ENSMOCG00000019336,ENSMOCG00000019256,ENSMOCG00000019162,ENSMOCG00000019091,ENSMOCG00000018972,ENSMOCG00000018859,ENSMOCG00000018829,ENSMOCG00000018427,…	Tgfb2,Acta2,Ltbp3,Col1a1,Lifr,Piezo2,Slc26a2,Zic3,Lama3,Mylk,Slc5a7,Gpc3,Man2b1,Fbn2,Fgfr1,Tnfrsf11b,Prkcd,Prkg2,Fuca1,Itgb4,Tmem107,Vangl1,Pth1r,Fgfr2,Taf1a,Nr2f2,Notch2,Lmnb1,Prdm16,Gusb,Mak,Fbn1,,Des,Kcnq1,P4hb,Fbln5,Aebp1,Dsg2,Cyba,Col6a1,Serpinh1,Ppt1,Gdf11,Dok7,Col5a1,Myh7,Rlbp1,Itga7,Ctsc,Nxn,Trpv4,Pgap1,Tnfrsf1a,Fgfr3,Uros,Svil,Flnb,Cldn1,Cldn19,Chat,Tacr3,Kiss1r,Col1a2,Cavin1,Hspg2,Impdh…
HP	Abnormality of facial skeleton	HP:0011821	1.57e-09	1172	78	2.38452	ENSMOCG00000022934,ENSMOCG00000022415,ENSMOCG00000022350,ENSMOCG00000022312,ENSMOCG00000022292,ENSMOCG00000022060,ENSMOCG00000021812,ENSMOCG00000021619,ENSMOCG00000020889,ENSMOCG00000020853,ENSMOCG00000020514,ENSMOCG00000020331,ENSMOCG00000019715,ENSMOCG00000019423,ENSMOCG00000019337,ENSMOCG00000019336,ENSMOCG00000019256,ENSMOCG00000019091,ENSMOCG00000018972,ENSMOCG00000018859,ENSMOCG00000018474,…	Drc1,Tgfb2,Acta2,Ltbp3,Tcf7l2,Col1a1,Lifr,Piezo2,Slc26a2,Lamb2,Itga8,Mylk,Slc5a7,Gpc3,Man2b1,Fbn2,Fgfr1,Prkcd,Prkg2,Fuca1,Ada,Tmem107,Dstyk,Pth1r,Fgfr2,Notch2,Foxj1,,Arl6ip6,Fbn1,,P4hb,Rpl18,Dnah11,Aebp1,Cyba,Col6a1,Serpinh1,Gdf11,Dok7,Bnc2,Col5a1,Myh7,Itga7,Nxn,Fgfr3,Kl,Svil,Prrx1,Flnb,Loxl3,Lrp5,Chat,,Col1a2,Cavin1,Hspg2,Nek9,Cftr,Col6a2,Foxc1,Cacna1g,Fzd2,Bgn,Col11a1,Cplane1,Col12a1,Col3a1,Tct…
HP	Abnormality of the vertebral column	HP:0000925	1.64e-09	1410	88	2.23613	ENSMOCG00000022415,ENSMOCG00000022350,ENSMOCG00000022312,ENSMOCG00000022292,ENSMOCG00000022060,ENSMOCG00000021812,ENSMOCG00000021619,ENSMOCG00000020889,ENSMOCG00000020853,ENSMOCG00000020544,ENSMOCG00000020514,ENSMOCG00000020331,ENSMOCG00000019715,ENSMOCG00000019423,ENSMOCG00000019337,ENSMOCG00000019336,ENSMOCG00000019256,ENSMOCG00000019162,ENSMOCG00000018972,ENSMOCG00000018859,ENSMOCG00000018474,…	Tgfb2,Acta2,Ltbp3,Tcf7l2,Col1a1,Lifr,Piezo2,Slc26a2,Lamb2,Zic3,Itga8,Mylk,Slc5a7,Gpc3,Man2b1,Fbn2,Fgfr1,Tnfrsf11b,Prkg2,Fuca1,Ada,Dstyk,Vangl1,Pth1r,Fgfr2,Notch2,Lmnb1,Prdm16,Gusb,Arl6ip6,Fbn1,Des,P4hb,Rpl18,Fbln5,Aebp1,Col6a1,Mtrr,Serpinh1,Zic1,Gdf11,Dok7,Col5a1,Myh7,Itga7,Nxn,Trpv4,Sparc,Pgap1,Tnfrsf1a,Fgfr3,Uros,Svil,Flnb,Loxl3,Lrp5,Chat,Pou4f1,Greb1l,Col1a2,Trpm3,Cavin1,Hspg2,Sgms2,Nek9,Col6a…
HP	Abnormality of the skeletal system	HP:0000924	1.89e-09	2907	145	1.78713	ENSMOCG00000022934,ENSMOCG00000022464,ENSMOCG00000022415,ENSMOCG00000022350,ENSMOCG00000022312,ENSMOCG00000022292,ENSMOCG00000022060,ENSMOCG00000021812,ENSMOCG00000021619,ENSMOCG00000020889,ENSMOCG00000020853,ENSMOCG00000020544,ENSMOCG00000020514,ENSMOCG00000020402,ENSMOCG00000020331,ENSMOCG00000019715,ENSMOCG00000019423,ENSMOCG00000019350,ENSMOCG00000019337,ENSMOCG00000019336,ENSMOCG00000019256,…	Drc1,Ebf3,Tgfb2,Acta2,Ltbp3,Tcf7l2,Col1a1,Lifr,Piezo2,Slc26a2,Lamb2,Zic3,Itga8,Lama3,Mylk,Slc5a7,Gpc3,Col14a1,Man2b1,Fbn2,Fgfr1,Pygl,Tnfrsf11b,Prkcd,Prkg2,Fuca1,Itgb4,Ada,Tmem107,Sema3c,Dstyk,Vangl1,Pth1r,Fgfr2,Notch2,Crb2,Foxj1,Lmnb1,Prdm16,Gusb,Tek,,Arl6ip6,Ube4a,Fbn1,,Des,Kcnq1,P4hb,Rpl18,Fbln5,Dnah11,Aebp1,Cyba,B4galt1,Col6a1,Mtrr,Serpinh1,Clcn5,Ppt1,Zic1,Gdf11,Dok7,Bnc2,Col5a1,Ndufc2,Myh7,It…
HP	Abnormality of the head	HP:0000234	2.16e-09	2940	146	1.77926	ENSMOCG00000022934,ENSMOCG00000022464,ENSMOCG00000022415,ENSMOCG00000022350,ENSMOCG00000022312,ENSMOCG00000022292,ENSMOCG00000022060,ENSMOCG00000021812,ENSMOCG00000021619,ENSMOCG00000020889,ENSMOCG00000020853,ENSMOCG00000020514,ENSMOCG00000020402,ENSMOCG00000020331,ENSMOCG00000019715,ENSMOCG00000019423,ENSMOCG00000019337,ENSMOCG00000019336,ENSMOCG00000019256,ENSMOCG00000019162,ENSMOCG00000019091,…	Drc1,Ebf3,Tgfb2,Acta2,Ltbp3,Tcf7l2,Col1a1,Lifr,Piezo2,Slc26a2,Lamb2,Itga8,Lama3,Mylk,Slc5a7,Gpc3,Man2b1,Fbn2,Fgfr1,Tnfrsf11b,Prkcd,Prkg2,Kitl,Fuca1,Itgb4,Foxp2,Ada,Tmem107,Dstyk,Vangl1,Pth1r,Fgfr2,Notch2,Crb2,Foxj1,Lmnb1,Prdm16,Gusb,Tek,Mak,,Arl6ip6,Ube4a,Fbn1,,Des,Kcnq1,P4hb,Rpl18,Fbln5,Dnah11,Aebp1,Cyba,B4galt1,Col6a1,Mtrr,Serpinh1,Ppt1,Zic1,Gdf11,Angpt1,Dok7,Bnc2,Col5a1,Ndufc2,Myh7,Rlbp1,Itga7…
HP	Abnormality of head or neck	HP:0000152	2.22e-09	2969	147	1.77395	ENSMOCG00000022934,ENSMOCG00000022464,ENSMOCG00000022415,ENSMOCG00000022350,ENSMOCG00000022312,ENSMOCG00000022292,ENSMOCG00000022060,ENSMOCG00000021812,ENSMOCG00000021619,ENSMOCG00000020889,ENSMOCG00000020853,ENSMOCG00000020514,ENSMOCG00000020402,ENSMOCG00000020331,ENSMOCG00000019715,ENSMOCG00000019423,ENSMOCG00000019337,ENSMOCG00000019336,ENSMOCG00000019256,ENSMOCG00000019162,ENSMOCG00000019091,…	Drc1,Ebf3,Tgfb2,Acta2,Ltbp3,Tcf7l2,Col1a1,Lifr,Piezo2,Slc26a2,Lamb2,Itga8,Lama3,Mylk,Slc5a7,Gpc3,Man2b1,Fbn2,Fgfr1,Tnfrsf11b,Prkcd,Prkg2,Kitl,Fuca1,Itgb4,Foxp2,Ada,Tmem107,Dstyk,Vangl1,Pth1r,Fgfr2,Notch2,Crb2,Foxj1,Lmnb1,Prdm16,Gusb,Tek,Mak,,Arl6ip6,Ube4a,Fbn1,,Des,Kcnq1,P4hb,Rpl18,Fbln5,Dnah11,Aebp1,Cyba,B4galt1,Col6a1,Mtrr,Serpinh1,Ppt1,Zic1,Gdf11,Angpt1,Dok7,Bnc2,Col5a1,Ndufc2,Myh7,Rlbp1,Itga7…
HP	Abnormal vertebral morphology	HP:0003468	2.67e-09	426	42	3.53243	ENSMOCG00000022312,ENSMOCG00000022060,ENSMOCG00000021619,ENSMOCG00000020889,ENSMOCG00000020544,ENSMOCG00000019423,ENSMOCG00000019337,ENSMOCG00000019256,ENSMOCG00000018972,ENSMOCG00000018859,ENSMOCG00000018474,ENSMOCG00000018281,ENSMOCG00000018080,ENSMOCG00000017948,ENSMOCG00000017629,ENSMOCG00000017339,ENSMOCG00000016631,ENSMOCG00000016072,ENSMOCG00000015514,ENSMOCG00000015305,ENSMOCG00000014329,…	Ltbp3,Col1a1,Piezo2,Slc26a2,Zic3,Gpc3,Man2b1,Fgfr1,Prkg2,Fuca1,Ada,Vangl1,Pth1r,Fgfr2,Notch2,Gusb,Fbn1,P4hb,Serpinh1,Gdf11,Nxn,Trpv4,Sparc,Fgfr3,Uros,Flnb,Loxl3,Lrp5,Col1a2,Hspg2,Sgms2,Nek9,Zic2,Fzd2,Bgn,Col11a1,Cplane1,Disp1,Plcb3,Tctn2,Notch3,Mmp2
HP	Abnormal appendicular skeleton morphology	HP:0011844	3.36e-09	1676	98	2.09501	ENSMOCG00000022934,ENSMOCG00000022464,ENSMOCG00000022415,ENSMOCG00000022350,ENSMOCG00000022312,ENSMOCG00000022292,ENSMOCG00000022060,ENSMOCG00000021812,ENSMOCG00000021619,ENSMOCG00000020889,ENSMOCG00000020544,ENSMOCG00000020402,ENSMOCG00000020331,ENSMOCG00000019715,ENSMOCG00000019423,ENSMOCG00000019337,ENSMOCG00000019336,ENSMOCG00000019256,ENSMOCG00000019162,ENSMOCG00000018972,ENSMOCG00000018859,…	Drc1,Ebf3,Tgfb2,Acta2,Ltbp3,Tcf7l2,Col1a1,Lifr,Piezo2,Slc26a2,Zic3,Lama3,Mylk,Slc5a7,Gpc3,Man2b1,Fbn2,Fgfr1,Tnfrsf11b,Prkg2,Fuca1,Itgb4,Ada,Tmem107,Sema3c,Dstyk,Vangl1,Pth1r,Fgfr2,Notch2,Crb2,Foxj1,Prdm16,Gusb,,Arl6ip6,Fbn1,P4hb,Rpl18,Fbln5,Dnah11,Aebp1,Col6a1,Mtrr,Serpinh1,Clcn5,Zic1,Dok7,Col5a1,Myh7,Itga7,Ctsc,Cited2,Nxn,Trpv4,Sparc,Tnfrsf1a,Fgfr3,Kl,Svil,Flnb,Loxl3,Lrp5,Chat,,Alox12b,Col1a2,Hs…
HP	Abnormality of the digestive system	HP:0025031	3.77e-09	2656	135	1.82112	ENSMOCG00000022934,ENSMOCG00000022464,ENSMOCG00000022415,ENSMOCG00000022350,ENSMOCG00000022312,ENSMOCG00000022292,ENSMOCG00000022060,ENSMOCG00000022054,ENSMOCG00000021812,ENSMOCG00000021619,ENSMOCG00000020889,ENSMOCG00000020853,ENSMOCG00000020544,ENSMOCG00000020514,ENSMOCG00000020402,ENSMOCG00000020331,ENSMOCG00000020286,ENSMOCG00000019715,ENSMOCG00000019678,ENSMOCG00000019423,ENSMOCG00000019350,…	Drc1,Ebf3,Tgfb2,Acta2,Ltbp3,Tcf7l2,Col1a1,Col4a6,Lifr,Piezo2,Slc26a2,Lamb2,Zic3,Itga8,Lama3,Mylk,Pnpla2,Slc5a7,Galm,Gpc3,Col14a1,Man2b1,Fbn2,Fgfr1,Pygl,Prkcd,Prkg2,Kitl,Fuca1,Itgb4,Epas1,Foxp2,Ada,Tmem107,Sema3c,Dstyk,Vangl1,Pth1r,Fgfr2,Notch2,Crb2,Foxj1,Lmnb1,Prdm16,Gusb,Klf6,Tek,Arl6ip6,Ube4a,Slc16a1,Fbn1,,Des,Kcnq1,Rpl18,Fbln5,Dnah11,Aebp1,Cyba,Kcnj12,B4galt1,Col6a1,Mtrr,Serpinh1,Gdf11,Dok7,Co…
HP	Abnormality of the urinary system	HP:0000079	5e-09	1789	102	2.04279	ENSMOCG00000022464,ENSMOCG00000022060,ENSMOCG00000022054,ENSMOCG00000021619,ENSMOCG00000020929,ENSMOCG00000020853,ENSMOCG00000020544,ENSMOCG00000020514,ENSMOCG00000020402,ENSMOCG00000020331,ENSMOCG00000020286,ENSMOCG00000019423,ENSMOCG00000019350,ENSMOCG00000019337,ENSMOCG00000019256,ENSMOCG00000019214,ENSMOCG00000019162,ENSMOCG00000019091,ENSMOCG00000018911,ENSMOCG00000018859,ENSMOCG00000018829,…	Ebf3,Col1a1,Col4a6,Piezo2,Oat,Lamb2,Zic3,Itga8,Lama3,Mylk,Pnpla2,Gpc3,Col14a1,Man2b1,Fgfr1,Pygl,Tnfrsf11b,Prkcd,Kitl,Fuca1,Itgb4,Epas1,Ada,Tmem107,Dstyk,Vangl1,Pth1r,Fgfr2,Nr2f2,Notch2,Crb2,Lmnb1,Prdm16,Gusb,Klf6,Cth,Arl6ip6,Slc16a1,Fbn1,,Kcnq1,Rpl18,Fbln5,Kcnj12,Mtrr,Serpinh1,Clcn5,Bnc2,Col5a1,Acat1,Nxn,Trpv4,Slitrk6,Grhpr,Fgfr3,Uros,Il17rd,Flnb,Cldn19,Lrp5,Msn,Alox12b,Tacr3,Greb1l,Xdh,Col1a2,Hs…
HP	Abnormal skeletal morphology	HP:0011842	5.04e-09	2805	140	1.78825	ENSMOCG00000022934,ENSMOCG00000022464,ENSMOCG00000022415,ENSMOCG00000022350,ENSMOCG00000022312,ENSMOCG00000022292,ENSMOCG00000022060,ENSMOCG00000021812,ENSMOCG00000021619,ENSMOCG00000020889,ENSMOCG00000020853,ENSMOCG00000020544,ENSMOCG00000020514,ENSMOCG00000020402,ENSMOCG00000020331,ENSMOCG00000019715,ENSMOCG00000019423,ENSMOCG00000019350,ENSMOCG00000019337,ENSMOCG00000019336,ENSMOCG00000019256,…	Drc1,Ebf3,Tgfb2,Acta2,Ltbp3,Tcf7l2,Col1a1,Lifr,Piezo2,Slc26a2,Lamb2,Zic3,Itga8,Lama3,Mylk,Slc5a7,Gpc3,Col14a1,Man2b1,Fbn2,Fgfr1,Pygl,Tnfrsf11b,Prkcd,Prkg2,Fuca1,Itgb4,Ada,Tmem107,Sema3c,Dstyk,Vangl1,Pth1r,Fgfr2,Notch2,Crb2,Foxj1,Lmnb1,Prdm16,Gusb,,Arl6ip6,Ube4a,Fbn1,,Des,Kcnq1,P4hb,Rpl18,Fbln5,Dnah11,Aebp1,Cyba,B4galt1,Col6a1,Mtrr,Serpinh1,Clcn5,Ppt1,Zic1,Gdf11,Dok7,Bnc2,Col5a1,Ndufc2,Myh7,Itga7,…
HP	Abnormal foot morphology	HP:0001760	6.25e-09	1372	85	2.21972	ENSMOCG00000022415,ENSMOCG00000022350,ENSMOCG00000022312,ENSMOCG00000022292,ENSMOCG00000022060,ENSMOCG00000021812,ENSMOCG00000021619,ENSMOCG00000020889,ENSMOCG00000020853,ENSMOCG00000020544,ENSMOCG00000020514,ENSMOCG00000020402,ENSMOCG00000020331,ENSMOCG00000019715,ENSMOCG00000019423,ENSMOCG00000019350,ENSMOCG00000019337,ENSMOCG00000019336,ENSMOCG00000019256,ENSMOCG00000018972,ENSMOCG00000018829,…	Tgfb2,Acta2,Ltbp3,Tcf7l2,Col1a1,Lifr,Piezo2,Slc26a2,Lamb2,Zic3,Itga8,Lama3,Mylk,Slc5a7,Gpc3,Col14a1,Man2b1,Fbn2,Fgfr1,Prkg2,Itgb4,Ada,Tmem107,Vangl1,Pth1r,Fgfr2,Taf1a,Notch2,Prdm16,Gusb,,Cth,Arl6ip6,Fbn1,Des,Fbln5,Aebp1,Dsg2,Col6a1,Gdf11,Dok7,Col5a1,Myh7,Itga7,Ctsc,Nxn,Trpv4,Fgfr3,Kl,Il17rd,Svil,Lamp2,Flnb,Lrp5,Chat,Alox12b,Tacr3,Col1a2,Cavin1,Hspg2,Fbln1,Kank2,Mab21l2,Nek9,Cftr,Col6a2,Bgn,Col11a…
HP	Abnormal anterior eye segment morphology	HP:0004328	7.78e-09	1163	76	2.34136	ENSMOCG00000022464,ENSMOCG00000022415,ENSMOCG00000022350,ENSMOCG00000022292,ENSMOCG00000022060,ENSMOCG00000022054,ENSMOCG00000021812,ENSMOCG00000021619,ENSMOCG00000021315,ENSMOCG00000020929,ENSMOCG00000020853,ENSMOCG00000020402,ENSMOCG00000020331,ENSMOCG00000019678,ENSMOCG00000019423,ENSMOCG00000019337,ENSMOCG00000019336,ENSMOCG00000019256,ENSMOCG00000018911,ENSMOCG00000018859,ENSMOCG00000018427,…	Ebf3,Tgfb2,Acta2,Tcf7l2,Col1a1,Col4a6,Lifr,Piezo2,Mfrp,Oat,Lamb2,Lama3,Mylk,Galm,Gpc3,Man2b1,Fbn2,Fgfr1,Kitl,Fuca1,Tmem107,Pth1r,Fgfr2,Notch2,Prdm16,Gusb,Tek,Mak,Arl6ip6,Slc4a11,Fbn1,,Rpl18,Fbln5,Aebp1,Col5a1,Crybb1,Rlbp1,Trpv4,Fgfr3,Uros,Col8a2,Flnb,Slc38a8,Rdh5,Loxl3,Cldn19,Lrp5,Alox12b,Col1a2,Hspg2,Lcat,Mab21l2,Impdh1,Nek9,Kit,Foxc1,Zic2,Col11a1,Cplane1,Sec23b,Slc20a2,Disp1,Plcb3,Tkfc,Zfp423,C…
HP	Abnormality of metabolism/homeostasis	HP:0001939	1.06e-08	2285	120	1.88161	ENSMOCG00000022292,ENSMOCG00000022060,ENSMOCG00000022054,ENSMOCG00000021812,ENSMOCG00000021619,ENSMOCG00000021315,ENSMOCG00000020929,ENSMOCG00000020889,ENSMOCG00000020853,ENSMOCG00000020514,ENSMOCG00000020402,ENSMOCG00000020331,ENSMOCG00000020286,ENSMOCG00000019678,ENSMOCG00000019423,ENSMOCG00000019337,ENSMOCG00000019256,ENSMOCG00000019214,ENSMOCG00000019162,ENSMOCG00000019091,ENSMOCG00000018859,…	Tcf7l2,Col1a1,Col4a6,Lifr,Piezo2,Mfrp,Oat,Slc26a2,Lamb2,Itga8,Lama3,Mylk,Pnpla2,Galm,Gpc3,Man2b1,Fgfr1,Pygl,Tnfrsf11b,Prkcd,Fuca1,Itgb4,Epas1,Ada,Vangl1,Pth1r,Fgfr2,Taf1a,Notch2,Crb2,Lmnb1,Prdm16,Gusb,Klf6,Tek,Mak,Cth,Slc16a1,Slc4a11,Fbn1,,Des,Kcnq1,Rpl18,Fbln5,Aebp1,Dsg2,Cyba,Kcnj12,B4galt1,Col6a1,Mtrr,Clcn5,Ppt1,Angpt1,Dok7,Col5a1,Acat1,Ndufc2,Myh7,Rlbp1,Itga7,Cited2,Eno3,Trpv4,Slitrk6,Tnfrsf1a…
HP	Abnormality of the kidney	HP:0000077	1.54e-08	1227	78	2.27763	ENSMOCG00000022054,ENSMOCG00000021619,ENSMOCG00000020853,ENSMOCG00000020544,ENSMOCG00000020514,ENSMOCG00000020402,ENSMOCG00000020331,ENSMOCG00000020286,ENSMOCG00000019423,ENSMOCG00000019350,ENSMOCG00000019256,ENSMOCG00000019214,ENSMOCG00000019091,ENSMOCG00000018911,ENSMOCG00000018829,ENSMOCG00000018764,ENSMOCG00000018474,ENSMOCG00000018427,ENSMOCG00000018297,ENSMOCG00000018281,ENSMOCG00000018080,…	Col4a6,Piezo2,Lamb2,Zic3,Itga8,Lama3,Mylk,Pnpla2,Gpc3,Col14a1,Fgfr1,Pygl,Prkcd,Kitl,Itgb4,Epas1,Ada,Tmem107,Dstyk,Vangl1,Pth1r,Fgfr2,Notch2,Crb2,Lmnb1,Prdm16,Cth,Arl6ip6,Fbn1,,Kcnq1,Rpl18,Fbln5,Mtrr,Serpinh1,Clcn5,Bnc2,Nxn,Slitrk6,Grhpr,Fgfr3,Il17rd,Flnb,Cldn19,Lrp5,Alox12b,Tacr3,Greb1l,Xdh,Hspg2,Lcat,Kank2,Chrna3,Itga3,Cftr,Zic2,Cep63,Cplane1,Thbd,Sec23b,Disp1,Arhgap24,Zfp423,Col3a1,Ttr,Cldn2,Tc…
HP	Abnormal form of the vertebral bodies	HP:0003312	1.55e-08	307	34	3.96802	ENSMOCG00000022312,ENSMOCG00000022060,ENSMOCG00000021619,ENSMOCG00000020889,ENSMOCG00000019337,ENSMOCG00000019256,ENSMOCG00000018972,ENSMOCG00000018859,ENSMOCG00000018474,ENSMOCG00000018281,ENSMOCG00000018080,ENSMOCG00000017948,ENSMOCG00000017629,ENSMOCG00000017339,ENSMOCG00000016631,ENSMOCG00000016072,ENSMOCG00000015514,ENSMOCG00000014298,ENSMOCG00000014197,ENSMOCG00000013655,ENSMOCG00000012697,…	Ltbp3,Col1a1,Piezo2,Slc26a2,Man2b1,Fgfr1,Prkg2,Fuca1,Ada,Vangl1,Pth1r,Fgfr2,Notch2,Gusb,Fbn1,P4hb,Serpinh1,Trpv4,Sparc,Fgfr3,Flnb,Loxl3,Lrp5,Col1a2,Hspg2,Sgms2,Fzd2,Bgn,Col11a1,Cplane1,Plcb3,Tctn2,Notch3,Mmp2
HP	Abnormality of the skin	HP:0000951	1.63e-08	1955	107	1.96097	ENSMOCG00000022415,ENSMOCG00000022350,ENSMOCG00000022312,ENSMOCG00000022292,ENSMOCG00000022060,ENSMOCG00000021812,ENSMOCG00000021619,ENSMOCG00000021315,ENSMOCG00000020889,ENSMOCG00000020544,ENSMOCG00000020402,ENSMOCG00000020331,ENSMOCG00000020286,ENSMOCG00000019715,ENSMOCG00000019678,ENSMOCG00000019423,ENSMOCG00000019350,ENSMOCG00000019337,ENSMOCG00000019256,ENSMOCG00000019162,ENSMOCG00000019091,…	Tgfb2,Acta2,Ltbp3,Tcf7l2,Col1a1,Lifr,Piezo2,Mfrp,Slc26a2,Zic3,Lama3,Mylk,Pnpla2,Slc5a7,Galm,Gpc3,Col14a1,Man2b1,Fgfr1,Tnfrsf11b,Prkcd,Kitl,Fuca1,Itgb4,Epas1,Ada,Dstyk,Vangl1,Pth1r,Fgfr2,Taf1a,Zfp750,Notch2,Prdm16,Tek,Mak,Arl6ip6,Fbn1,,Des,Kcnq1,Rpl18,Fbln5,Aebp1,Dsg2,Cyba,B4galt1,Col6a1,Angpt1,Dok7,Col5a1,Acat1,Myh7,Rlbp1,Ctsc,Cited2,Nxn,Sparc,Tnfrsf1a,Pot1a,Fgfr3,Uros,Il17rd,Flnb,Cldn1,Lrp5,Chat…
HP	Abnormal lung morphology	HP:0002088	1.69e-08	1088	72	2.37103	ENSMOCG00000022934,ENSMOCG00000022415,ENSMOCG00000022350,ENSMOCG00000022312,ENSMOCG00000022292,ENSMOCG00000022054,ENSMOCG00000021812,ENSMOCG00000021619,ENSMOCG00000020889,ENSMOCG00000020853,ENSMOCG00000020544,ENSMOCG00000020514,ENSMOCG00000020402,ENSMOCG00000020331,ENSMOCG00000019715,ENSMOCG00000019423,ENSMOCG00000019350,ENSMOCG00000019337,ENSMOCG00000019256,ENSMOCG00000019091,ENSMOCG00000018911,…	Drc1,Tgfb2,Acta2,Ltbp3,Tcf7l2,Col4a6,Lifr,Piezo2,Slc26a2,Lamb2,Zic3,Itga8,Lama3,Mylk,Slc5a7,Gpc3,Col14a1,Man2b1,Fgfr1,Prkcd,Kitl,Fuca1,Ada,Vangl1,Pth1r,Notch2,Crb2,Foxj1,Lmnb1,Gusb,Fbn1,Fbln5,Dnah11,Cyba,Col6a1,Dok7,Col5a1,Ndufc2,Myh7,Itga7,Ctsc,Cited2,Nxn,Trpv4,Tnfrsf1a,Fgfr3,Prrx1,Flnb,Chat,,Msn,Alox12b,Greb1l,Flnc,Hspg2,Itga3,Nek9,Cftr,Col6a2,Zic2,Bgn,Disp1,Arhgap24,Col3a1,Emp2,,Ednrb,Lox,Myh1…
HP	Autosomal recessive inheritance	HP:0000007	1.76e-08	2686	134	1.78744	ENSMOCG00000022934,ENSMOCG00000022666,ENSMOCG00000022312,ENSMOCG00000021812,ENSMOCG00000021619,ENSMOCG00000021315,ENSMOCG00000020929,ENSMOCG00000020889,ENSMOCG00000020853,ENSMOCG00000020514,ENSMOCG00000020402,ENSMOCG00000020331,ENSMOCG00000020286,ENSMOCG00000019715,ENSMOCG00000019678,ENSMOCG00000019421,ENSMOCG00000019337,ENSMOCG00000019291,ENSMOCG00000019275,ENSMOCG00000019214,ENSMOCG00000019162,…	Drc1,Dnajc12,Ltbp3,Lifr,Piezo2,Mfrp,Oat,Slc26a2,Lamb2,Itga8,Lama3,Mylk,Pnpla2,Slc5a7,Galm,Cfap65,Man2b1,Cdc14a,Dnah8,Pygl,Tnfrsf11b,Prkcd,Prkg2,Fuca1,Itgb4,Gnat1,Ada,Tmem107,Dstyk,Pth1r,Crb2,Gusb,Tek,Mak,,Cth,Ube4a,Slc16a1,Slc4a11,,Des,Kcnq1,Fbln5,Dnah11,Aebp1,Cyba,B4galt1,Col6a1,Mtrr,Serpinh1,Ppt1,Dok7,Crybb1,Ttc21a,Hfm1,Acat1,Ndufc2,Myh7,Rlbp1,Itga7,Ctsc,Eno3,Nxn,Sparc,Pgap1,Slitrk6,Grhpr,Fgfr3…
HP	Abnormality of the upper urinary tract	HP:0010935	1.89e-08	1256	79	2.25357	ENSMOCG00000022464,ENSMOCG00000022054,ENSMOCG00000021619,ENSMOCG00000020853,ENSMOCG00000020544,ENSMOCG00000020514,ENSMOCG00000020402,ENSMOCG00000020331,ENSMOCG00000020286,ENSMOCG00000019423,ENSMOCG00000019350,ENSMOCG00000019256,ENSMOCG00000019214,ENSMOCG00000019091,ENSMOCG00000018911,ENSMOCG00000018829,ENSMOCG00000018764,ENSMOCG00000018474,ENSMOCG00000018427,ENSMOCG00000018297,ENSMOCG00000018281,…	Ebf3,Col4a6,Piezo2,Lamb2,Zic3,Itga8,Lama3,Mylk,Pnpla2,Gpc3,Col14a1,Fgfr1,Pygl,Prkcd,Kitl,Itgb4,Epas1,Ada,Tmem107,Dstyk,Vangl1,Pth1r,Fgfr2,Notch2,Crb2,Lmnb1,Prdm16,Cth,Arl6ip6,Fbn1,,Kcnq1,Rpl18,Fbln5,Mtrr,Serpinh1,Clcn5,Bnc2,Nxn,Slitrk6,Grhpr,Fgfr3,Il17rd,Flnb,Cldn19,Lrp5,Alox12b,Tacr3,Greb1l,Xdh,Hspg2,Lcat,Kank2,Chrna3,Itga3,Cftr,Zic2,Cep63,Cplane1,Thbd,Sec23b,Disp1,Arhgap24,Zfp423,Col3a1,Ttr,Cld…
HP	Abnormal jaw morphology	HP:0030791	2.02e-08	1000	68	2.43637	ENSMOCG00000022415,ENSMOCG00000022350,ENSMOCG00000022312,ENSMOCG00000022292,ENSMOCG00000022060,ENSMOCG00000021812,ENSMOCG00000021619,ENSMOCG00000020889,ENSMOCG00000020853,ENSMOCG00000020514,ENSMOCG00000020331,ENSMOCG00000019715,ENSMOCG00000019423,ENSMOCG00000019337,ENSMOCG00000019336,ENSMOCG00000019256,ENSMOCG00000018972,ENSMOCG00000018427,ENSMOCG00000018297,ENSMOCG00000018080,ENSMOCG00000017948,…	Tgfb2,Acta2,Ltbp3,Tcf7l2,Col1a1,Lifr,Piezo2,Slc26a2,Lamb2,Itga8,Mylk,Slc5a7,Gpc3,Man2b1,Fbn2,Fgfr1,Prkg2,Tmem107,Dstyk,Pth1r,Fgfr2,Notch2,,Arl6ip6,Fbn1,,P4hb,Rpl18,Aebp1,Col6a1,Serpinh1,Gdf11,Dok7,Bnc2,Col5a1,Myh7,Itga7,Nxn,Fgfr3,Svil,Prrx1,Flnb,Loxl3,Lrp5,Chat,Col1a2,Cavin1,Hspg2,Nek9,Col6a2,Foxc1,Cacna1g,Fzd2,Bgn,Col11a1,Cplane1,Col12a1,Col3a1,Tctn2,Igf2,Plcb4,Lox,Myh11,Notch3,Irx5,Kcnn3,Ammecr…
HP	Abnormality of skin morphology	HP:0011121	2.1e-08	1833	102	1.99375	ENSMOCG00000022415,ENSMOCG00000022350,ENSMOCG00000022312,ENSMOCG00000022292,ENSMOCG00000022060,ENSMOCG00000021812,ENSMOCG00000021619,ENSMOCG00000021315,ENSMOCG00000020889,ENSMOCG00000020544,ENSMOCG00000020402,ENSMOCG00000020331,ENSMOCG00000019715,ENSMOCG00000019678,ENSMOCG00000019423,ENSMOCG00000019350,ENSMOCG00000019337,ENSMOCG00000019256,ENSMOCG00000019162,ENSMOCG00000019091,ENSMOCG00000018911,…	Tgfb2,Acta2,Ltbp3,Tcf7l2,Col1a1,Lifr,Piezo2,Mfrp,Slc26a2,Zic3,Lama3,Mylk,Slc5a7,Galm,Gpc3,Col14a1,Man2b1,Fgfr1,Tnfrsf11b,Prkcd,Kitl,Fuca1,Itgb4,Epas1,Ada,Dstyk,Vangl1,Pth1r,Fgfr2,Taf1a,Zfp750,Notch2,Prdm16,Tek,Mak,Arl6ip6,Fbn1,,Des,Kcnq1,Rpl18,Fbln5,Aebp1,Dsg2,Cyba,B4galt1,Col6a1,Angpt1,Dok7,Col5a1,Acat1,Myh7,Rlbp1,Ctsc,Cited2,Nxn,Sparc,Tnfrsf1a,Pot1a,Fgfr3,Uros,Il17rd,Flnb,Cldn1,Lrp5,Chat,Alox12…
HP	Abnormal uvea morphology	HP:0000553	2.2e-08	512	45	3.14903	ENSMOCG00000022415,ENSMOCG00000022350,ENSMOCG00000021315,ENSMOCG00000020929,ENSMOCG00000020853,ENSMOCG00000020331,ENSMOCG00000019650,ENSMOCG00000019423,ENSMOCG00000019336,ENSMOCG00000019256,ENSMOCG00000019091,ENSMOCG00000018911,ENSMOCG00000018427,ENSMOCG00000017948,ENSMOCG00000017629,ENSMOCG00000017346,ENSMOCG00000016947,ENSMOCG00000016631,ENSMOCG00000015990,ENSMOCG00000015051,ENSMOCG00000014725,…	Tgfb2,Acta2,Mfrp,Oat,Lamb2,Mylk,Tmem98,Gpc3,Fbn2,Fgfr1,Prkcd,Kitl,Tmem107,Fgfr2,Notch2,Prdm16,Arl6ip6,Fbn1,Fbln5,Crybb1,Rlbp1,Tnfrsf1a,Col8a2,Efemp1,Cldn19,Lrp5,Hspg2,Fbln1,Mab21l2,Kit,Foxc1,Tnfaip3,Zic2,Cplane1,Disp1,Zfp423,Col3a1,Tctn2,Ednrb,Lox,Myh11,Notch3,Pou3f4,,Mmp2
HP	Abnormal blood vessel morphology	HP:0033353	2.64e-08	893	63	2.52768	ENSMOCG00000022934,ENSMOCG00000022415,ENSMOCG00000022350,ENSMOCG00000022292,ENSMOCG00000022060,ENSMOCG00000021812,ENSMOCG00000020544,ENSMOCG00000020331,ENSMOCG00000020286,ENSMOCG00000019423,ENSMOCG00000019336,ENSMOCG00000019256,ENSMOCG00000019091,ENSMOCG00000018080,ENSMOCG00000017948,ENSMOCG00000017767,ENSMOCG00000017629,ENSMOCG00000017592,ENSMOCG00000017508,ENSMOCG00000017346,ENSMOCG00000017339,…	Drc1,Tgfb2,Acta2,Tcf7l2,Col1a1,Lifr,Zic3,Mylk,Pnpla2,Gpc3,Fbn2,Fgfr1,Prkcd,Pth1r,Fgfr2,Nr2f2,Notch2,Crb2,Foxj1,Prdm16,Gusb,Tek,Arl6ip6,Fbn1,,Rpl18,Fbln5,Dnah11,Aebp1,Col5a1,Myh7,Smad6,Cited2,Nxn,Tnfrsf1a,Fgfr3,Flnb,Lrp5,,Col1a2,Tgfbr3,Cavin1,Hspg2,Lcat,Nek9,Pros1,Foxc1,Zic2,Bgn,Slc20a2,Disp1,Plcb3,Gucy1a1,Col3a1,Igf2,Lox,Myh11,Notch3,Pou3f4,,Kcnn3,Ammecr1,Mmp2
HP	Abnormality of the curvature of the vertebral column	HP:0010674	2.68e-08	1099	72	2.3473	ENSMOCG00000022415,ENSMOCG00000022350,ENSMOCG00000022292,ENSMOCG00000022060,ENSMOCG00000021812,ENSMOCG00000021619,ENSMOCG00000020889,ENSMOCG00000020853,ENSMOCG00000020331,ENSMOCG00000019715,ENSMOCG00000019423,ENSMOCG00000019337,ENSMOCG00000019336,ENSMOCG00000019256,ENSMOCG00000019162,ENSMOCG00000018972,ENSMOCG00000018859,ENSMOCG00000018297,ENSMOCG00000018281,ENSMOCG00000017948,ENSMOCG00000017629,…	Tgfb2,Acta2,Tcf7l2,Col1a1,Lifr,Piezo2,Slc26a2,Lamb2,Mylk,Slc5a7,Gpc3,Man2b1,Fbn2,Fgfr1,Tnfrsf11b,Prkg2,Fuca1,Dstyk,Vangl1,Fgfr2,Notch2,Lmnb1,Prdm16,Gusb,Arl6ip6,Fbn1,Des,P4hb,Fbln5,Aebp1,Col6a1,Mtrr,Serpinh1,Zic1,Dok7,Col5a1,Myh7,Itga7,Nxn,Trpv4,Sparc,Fgfr3,Svil,Flnb,Lrp5,Chat,Pou4f1,Col1a2,Trpm3,Cavin1,Hspg2,Sgms2,Nek9,Col6a2,Cacna1g,Zic2,Fzd2,Bgn,Cplane1,Sec23b,Disp1,Col12a1,Zfp423,Col3a1,Tctn2…
HP	Abnormal hip joint morphology	HP:0001384	3.16e-08	315	34	3.86725	ENSMOCG00000022415,ENSMOCG00000022060,ENSMOCG00000021619,ENSMOCG00000020889,ENSMOCG00000020544,ENSMOCG00000019715,ENSMOCG00000019423,ENSMOCG00000019256,ENSMOCG00000018297,ENSMOCG00000018080,ENSMOCG00000017948,ENSMOCG00000017339,ENSMOCG00000016631,ENSMOCG00000015990,ENSMOCG00000015924,ENSMOCG00000015635,ENSMOCG00000015096,ENSMOCG00000014763,ENSMOCG00000014654,ENSMOCG00000014298,ENSMOCG00000013655,…	Tgfb2,Col1a1,Piezo2,Slc26a2,Zic3,Slc5a7,Gpc3,Fgfr1,Dstyk,Pth1r,Fgfr2,Gusb,Fbn1,Fbln5,Aebp1,Col6a1,Col5a1,Myh7,Itga7,Trpv4,Fgfr3,Flnb,Chat,Col1a2,Hspg2,Fbln1,Col6a2,Zic2,Fzd2,Bgn,Disp1,Col12a1,Col3a1,Mmp2
HP	Abnormal vascular morphology	HP:0025015	3.34e-08	898	63	2.51361	ENSMOCG00000022934,ENSMOCG00000022415,ENSMOCG00000022350,ENSMOCG00000022292,ENSMOCG00000022060,ENSMOCG00000021812,ENSMOCG00000020544,ENSMOCG00000020331,ENSMOCG00000020286,ENSMOCG00000019423,ENSMOCG00000019336,ENSMOCG00000019256,ENSMOCG00000019091,ENSMOCG00000018080,ENSMOCG00000017948,ENSMOCG00000017767,ENSMOCG00000017629,ENSMOCG00000017592,ENSMOCG00000017508,ENSMOCG00000017346,ENSMOCG00000017339,…	Drc1,Tgfb2,Acta2,Tcf7l2,Col1a1,Lifr,Zic3,Mylk,Pnpla2,Gpc3,Fbn2,Fgfr1,Prkcd,Pth1r,Fgfr2,Nr2f2,Notch2,Crb2,Foxj1,Prdm16,Gusb,Tek,Arl6ip6,Fbn1,,Rpl18,Fbln5,Dnah11,Aebp1,Col5a1,Myh7,Smad6,Cited2,Nxn,Tnfrsf1a,Fgfr3,Flnb,Lrp5,,Col1a2,Tgfbr3,Cavin1,Hspg2,Lcat,Nek9,Pros1,Foxc1,Zic2,Bgn,Slc20a2,Disp1,Plcb3,Gucy1a1,Col3a1,Igf2,Lox,Myh11,Notch3,Pou3f4,,Kcnn3,Ammecr1,Mmp2
HP	Constitutional symptom	HP:0025142	3.42e-08	1035	69	2.3886	ENSMOCG00000022415,ENSMOCG00000022350,ENSMOCG00000022060,ENSMOCG00000022054,ENSMOCG00000020889,ENSMOCG00000020331,ENSMOCG00000020286,ENSMOCG00000019423,ENSMOCG00000019350,ENSMOCG00000019337,ENSMOCG00000019256,ENSMOCG00000019214,ENSMOCG00000019162,ENSMOCG00000019091,ENSMOCG00000018764,ENSMOCG00000018320,ENSMOCG00000018297,ENSMOCG00000018281,ENSMOCG00000018222,ENSMOCG00000018080,ENSMOCG00000017629,…	Tgfb2,Acta2,Col1a1,Col4a6,Slc26a2,Mylk,Pnpla2,Gpc3,Col14a1,Man2b1,Fgfr1,Pygl,Tnfrsf11b,Prkcd,Epas1,Sema3c,Dstyk,Vangl1,Ampd3,Pth1r,Notch2,Crb2,Lmnb1,Tek,Slc4a11,Fbn1,Des,Kcnq1,Dsg2,Clcn5,Bnc2,Col5a1,Acat1,Myh7,Itga7,Cited2,Eno3,Trpv4,Tnfrsf1a,Kl,Pon3,Col8a2,Svil,Lrp5,Alox12b,Flnc,Col1a2,Unc93b1,Cavin1,Hspg2,Kit,Cftr,Pros1,Cacna1g,Col11a1,Chrna4,Slc20a2,,Arhgap24,Col3a1,Ttr,Emp2,,Ednrb,Lox,Myh11,N…
HP	Abnormality of prenatal development or birth	HP:0001197	3.9e-08	879	62	2.52718	ENSMOCG00000022934,ENSMOCG00000022464,ENSMOCG00000022415,ENSMOCG00000022350,ENSMOCG00000022312,ENSMOCG00000022060,ENSMOCG00000021812,ENSMOCG00000020889,ENSMOCG00000020853,ENSMOCG00000020544,ENSMOCG00000020514,ENSMOCG00000020331,ENSMOCG00000019715,ENSMOCG00000019423,ENSMOCG00000019256,ENSMOCG00000019091,ENSMOCG00000018829,ENSMOCG00000018474,ENSMOCG00000018427,ENSMOCG00000018281,ENSMOCG00000018080,…	Drc1,Ebf3,Tgfb2,Acta2,Ltbp3,Col1a1,Lifr,Slc26a2,Lamb2,Zic3,Itga8,Mylk,Slc5a7,Gpc3,Fgfr1,Prkcd,Itgb4,Ada,Tmem107,Vangl1,Pth1r,Crb2,Foxj1,Gusb,Fbn1,Kcnq1,Rpl18,Fbln5,Dnah11,B4galt1,Col6a1,Serpinh1,Dok7,Bnc2,Col5a1,Myh7,Itga7,Trpv4,Fgfr3,Uros,Prrx1,Flnb,Lrp5,Chat,,Greb1l,Col1a2,Hspg2,Nek9,Kit,Col6a2,Zic2,Col11a1,Disp1,Col12a1,Col3a1,Tctn2,Igf2,Lox,Myh11,Dsp,Ammecr1
HP	Abnormal heart morphology	HP:0001627	4.73e-08	1304	80	2.19809	ENSMOCG00000022934,ENSMOCG00000022415,ENSMOCG00000022350,ENSMOCG00000022312,ENSMOCG00000022060,ENSMOCG00000021619,ENSMOCG00000020853,ENSMOCG00000020737,ENSMOCG00000020544,ENSMOCG00000020402,ENSMOCG00000020331,ENSMOCG00000020286,ENSMOCG00000019423,ENSMOCG00000019336,ENSMOCG00000019256,ENSMOCG00000019214,ENSMOCG00000018859,ENSMOCG00000018427,ENSMOCG00000017948,ENSMOCG00000017898,ENSMOCG00000017767,…	Drc1,Tgfb2,Acta2,Ltbp3,Col1a1,Piezo2,Lamb2,Hcn4,Zic3,Lama3,Mylk,Pnpla2,Gpc3,Fbn2,Fgfr1,Pygl,Fuca1,Tmem107,Fgfr2,Taf1a,Nr2f2,Notch2,Crb2,Foxj1,Lmnb1,Prdm16,Gusb,Fbn1,,Des,Kcnq1,Rpl18,Fbln5,Dnah11,Aebp1,Dsg2,Col5a1,Ndufc2,Myh7,Itga7,Smad6,Cited2,Nxn,Pgap1,Tnfrsf1a,Fgfr3,Svil,Prrx1,Lamp2,Flnb,Lrp5,,Flnc,Col1a2,Cavin1,Hspg2,Nek9,Cftr,Foxc1,Zic2,Col11a1,Cplane1,,Disp1,Tkfc,Dolk,Zfp423,Col3a1,Ttr,Tctn2…
HP	Inguinal hernia	HP:0000023	4.77e-08	253	30	4.24849	ENSMOCG00000022415,ENSMOCG00000022350,ENSMOCG00000022060,ENSMOCG00000021619,ENSMOCG00000020889,ENSMOCG00000020331,ENSMOCG00000019423,ENSMOCG00000019337,ENSMOCG00000019256,ENSMOCG00000018427,ENSMOCG00000017629,ENSMOCG00000017339,ENSMOCG00000016631,ENSMOCG00000015990,ENSMOCG00000015924,ENSMOCG00000015514,ENSMOCG00000015305,ENSMOCG00000015096,ENSMOCG00000014329,ENSMOCG00000012697,ENSMOCG00000011268,…	Tgfb2,Acta2,Col1a1,Piezo2,Slc26a2,Mylk,Gpc3,Man2b1,Fgfr1,Tmem107,Notch2,Gusb,Fbn1,Fbln5,Aebp1,Serpinh1,Gdf11,Col5a1,Nxn,Flnb,Cldn19,Col1a2,Hspg2,Fzd2,Col3a1,Igf2,Lox,Myh11,Notch3,Irx5
HP	Abnormality of the genital system	HP:0000078	5.19e-08	1529	89	2.08553	ENSMOCG00000022934,ENSMOCG00000022464,ENSMOCG00000022350,ENSMOCG00000022292,ENSMOCG00000022060,ENSMOCG00000022054,ENSMOCG00000021619,ENSMOCG00000020889,ENSMOCG00000020544,ENSMOCG00000020514,ENSMOCG00000020402,ENSMOCG00000020331,ENSMOCG00000019423,ENSMOCG00000019421,ENSMOCG00000019350,ENSMOCG00000019291,ENSMOCG00000019275,ENSMOCG00000019256,ENSMOCG00000019091,ENSMOCG00000018829,ENSMOCG00000018427,…	Drc1,Ebf3,Acta2,Tcf7l2,Col1a1,Col4a6,Piezo2,Slc26a2,Zic3,Itga8,Lama3,Mylk,Gpc3,Cfap65,Col14a1,Cdc14a,Dnah8,Fgfr1,Prkcd,Itgb4,Tmem107,Vangl1,Zfhx3,Fgfr2,Nr2f2,Notch2,Foxj1,Lmnb1,Prdm16,Klf6,Mak,Arl6ip6,Fbn1,Kcnq1,Rpl18,Fbln5,Dnah11,Aebp1,Dok7,Bnc2,Col5a1,Hfm1,Rlbp1,Cited2,Nxn,Tnfrsf1a,Fgfr3,Il17rd,Prrx1,Flnb,Dnah10,Cfap44,Ak7,,Alox12b,Tacr3,Greb1l,Kiss1r,Cavin1,Hspg2,Fbln1,Mab21l2,Impdh1,Chrna3,Ki…
HP	Abnormal mandible morphology	HP:0000277	5.99e-08	956	65	2.43607	ENSMOCG00000022415,ENSMOCG00000022350,ENSMOCG00000022312,ENSMOCG00000022292,ENSMOCG00000022060,ENSMOCG00000021812,ENSMOCG00000021619,ENSMOCG00000020889,ENSMOCG00000020853,ENSMOCG00000020514,ENSMOCG00000020331,ENSMOCG00000019715,ENSMOCG00000019423,ENSMOCG00000019337,ENSMOCG00000019336,ENSMOCG00000019256,ENSMOCG00000018972,ENSMOCG00000018427,ENSMOCG00000018297,ENSMOCG00000018080,ENSMOCG00000017948,…	Tgfb2,Acta2,Ltbp3,Tcf7l2,Col1a1,Lifr,Piezo2,Slc26a2,Lamb2,Itga8,Mylk,Slc5a7,Gpc3,Man2b1,Fbn2,Fgfr1,Prkg2,Tmem107,Dstyk,Pth1r,Fgfr2,Notch2,Arl6ip6,Fbn1,,P4hb,Rpl18,Aebp1,Col6a1,Serpinh1,Gdf11,Dok7,Bnc2,Col5a1,Myh7,Itga7,Nxn,Fgfr3,Svil,Prrx1,Flnb,Loxl3,Lrp5,Chat,Col1a2,Cavin1,Hspg2,Nek9,Col6a2,Cacna1g,Fzd2,Col11a1,Cplane1,Col12a1,Col3a1,Tctn2,Igf2,Plcb4,Lox,Myh11,Notch3,Irx5,Kcnn3,Ammecr1,Mmp2
HP	Abnormal hip bone morphology	HP:0003272	7.45e-08	531	45	3.03635	ENSMOCG00000022415,ENSMOCG00000022292,ENSMOCG00000022060,ENSMOCG00000021812,ENSMOCG00000021619,ENSMOCG00000020889,ENSMOCG00000020544,ENSMOCG00000019715,ENSMOCG00000019423,ENSMOCG00000019337,ENSMOCG00000019256,ENSMOCG00000018297,ENSMOCG00000018281,ENSMOCG00000018080,ENSMOCG00000017948,ENSMOCG00000017346,ENSMOCG00000017339,ENSMOCG00000016631,ENSMOCG00000015990,ENSMOCG00000015924,ENSMOCG00000015635,…	Tgfb2,Tcf7l2,Col1a1,Lifr,Piezo2,Slc26a2,Zic3,Slc5a7,Gpc3,Man2b1,Fgfr1,Dstyk,Vangl1,Pth1r,Fgfr2,Prdm16,Gusb,Fbn1,Fbln5,Aebp1,Col6a1,Col5a1,Myh7,Itga7,Nxn,Trpv4,Tnfrsf1a,Fgfr3,Flnb,Chat,Col1a2,Hspg2,Fbln1,Col6a2,Zic2,Fzd2,Bgn,Col11a1,Disp1,Plcb3,Col12a1,Col3a1,Irx5,,Mmp2
HP	Abnormality of the synovia	HP:0005262	7.48e-08	325	34	3.74826	ENSMOCG00000022415,ENSMOCG00000022060,ENSMOCG00000021619,ENSMOCG00000020889,ENSMOCG00000020544,ENSMOCG00000019715,ENSMOCG00000019423,ENSMOCG00000019256,ENSMOCG00000018297,ENSMOCG00000018080,ENSMOCG00000017948,ENSMOCG00000017339,ENSMOCG00000016631,ENSMOCG00000015990,ENSMOCG00000015924,ENSMOCG00000015635,ENSMOCG00000015096,ENSMOCG00000014763,ENSMOCG00000014654,ENSMOCG00000014298,ENSMOCG00000013655,…	Tgfb2,Col1a1,Piezo2,Slc26a2,Zic3,Slc5a7,Gpc3,Fgfr1,Dstyk,Pth1r,Fgfr2,Gusb,Fbn1,Fbln5,Aebp1,Col6a1,Col5a1,Myh7,Itga7,Trpv4,Fgfr3,Flnb,Chat,Col1a2,Hspg2,Fbln1,Col6a2,Zic2,Fzd2,Bgn,Disp1,Col12a1,Col3a1,Mmp2
HP	Abnormality of the mouth	HP:0000153	7.85e-08	2007	107	1.91016	ENSMOCG00000022464,ENSMOCG00000022415,ENSMOCG00000022350,ENSMOCG00000022312,ENSMOCG00000022292,ENSMOCG00000022060,ENSMOCG00000021812,ENSMOCG00000021619,ENSMOCG00000020889,ENSMOCG00000020853,ENSMOCG00000020514,ENSMOCG00000020402,ENSMOCG00000020331,ENSMOCG00000019715,ENSMOCG00000019423,ENSMOCG00000019337,ENSMOCG00000019336,ENSMOCG00000019256,ENSMOCG00000019162,ENSMOCG00000019091,ENSMOCG00000018859,…	Ebf3,Tgfb2,Acta2,Ltbp3,Tcf7l2,Col1a1,Lifr,Piezo2,Slc26a2,Lamb2,Itga8,Lama3,Mylk,Slc5a7,Gpc3,Man2b1,Fbn2,Fgfr1,Tnfrsf11b,Prkcd,Fuca1,Itgb4,Foxp2,Tmem107,Vangl1,Pth1r,Fgfr2,Notch2,Lmnb1,Prdm16,Gusb,Tek,,Arl6ip6,Fbn1,,Kcnq1,P4hb,Rpl18,Aebp1,Cyba,B4galt1,Col6a1,Serpinh1,Gdf11,Angpt1,Dok7,Col5a1,Myh7,Itga7,Ctsc,Cited2,Nxn,Trpv4,Pgap1,Fgfr3,Pon3,Uros,Il17rd,Prrx1,Flnb,Cldn1,Loxl3,Cldn19,Lrp5,Chat,Pou4f…
HP	Abnormality of the ear	HP:0000598	8.42e-08	2116	111	1.87949	ENSMOCG00000022934,ENSMOCG00000022464,ENSMOCG00000022292,ENSMOCG00000022060,ENSMOCG00000022054,ENSMOCG00000021812,ENSMOCG00000021619,ENSMOCG00000020929,ENSMOCG00000020889,ENSMOCG00000020544,ENSMOCG00000020514,ENSMOCG00000020286,ENSMOCG00000019715,ENSMOCG00000019423,ENSMOCG00000019337,ENSMOCG00000019336,ENSMOCG00000019291,ENSMOCG00000019256,ENSMOCG00000019162,ENSMOCG00000019091,ENSMOCG00000018972,…	Drc1,Ebf3,Tcf7l2,Col1a1,Col4a6,Lifr,Piezo2,Oat,Slc26a2,Zic3,Itga8,Pnpla2,Slc5a7,Gpc3,Man2b1,Fbn2,Cdc14a,Fgfr1,Tnfrsf11b,Prkcd,Prkg2,Kitl,Fuca1,Itgb4,Epas1,Foxp2,Ada,Tmem107,Sema3c,Pth1r,Fgfr2,Taf1a,Notch2,Foxj1,Lmnb1,Prdm16,Gusb,Mak,Cth,Slc4a11,Fbn1,,Des,Kcnq1,Rpl18,Fbln5,Dnah11,Aebp1,Dsg2,Cyba,B4galt1,Col6a1,Mtrr,Zic1,Gdf11,Dok7,Col5a1,Myh7,Rlbp1,Nxn,Trpv4,Pgap1,Slitrk6,Tnfrsf1a,Fgfr3,Il17rd,Prr…
HP	Abnormal respiratory system morphology	HP:0012252	8.83e-08	1272	78	2.19706	ENSMOCG00000022934,ENSMOCG00000022415,ENSMOCG00000022350,ENSMOCG00000022312,ENSMOCG00000022292,ENSMOCG00000022054,ENSMOCG00000021812,ENSMOCG00000021619,ENSMOCG00000020889,ENSMOCG00000020853,ENSMOCG00000020544,ENSMOCG00000020514,ENSMOCG00000020402,ENSMOCG00000020331,ENSMOCG00000019715,ENSMOCG00000019423,ENSMOCG00000019350,ENSMOCG00000019337,ENSMOCG00000019336,ENSMOCG00000019256,ENSMOCG00000019091,…	Drc1,Tgfb2,Acta2,Ltbp3,Tcf7l2,Col4a6,Lifr,Piezo2,Slc26a2,Lamb2,Zic3,Itga8,Lama3,Mylk,Slc5a7,Gpc3,Col14a1,Man2b1,Fbn2,Fgfr1,Prkcd,Kitl,Fuca1,Ada,Vangl1,Pth1r,Fgfr2,Notch2,Crb2,Foxj1,Lmnb1,Gusb,Fbn1,Fbln5,Dnah11,Cyba,Col6a1,Dok7,Col5a1,Ndufc2,Myh7,Itga7,Ctsc,Cited2,Nxn,Trpv4,Tnfrsf1a,Fgfr3,Pon3,Prrx1,Flnb,Chat,,Msn,Alox12b,Greb1l,Flnc,Hspg2,Itga3,Nek9,Cftr,Mst1r,Col6a2,Zic2,Bgn,Col11a1,Disp1,Col12a…
HP	Abnormal axial skeleton morphology	HP:0009121	1.02e-07	2394	121	1.8109	ENSMOCG00000022934,ENSMOCG00000022464,ENSMOCG00000022415,ENSMOCG00000022350,ENSMOCG00000022312,ENSMOCG00000022292,ENSMOCG00000022060,ENSMOCG00000021812,ENSMOCG00000021619,ENSMOCG00000020889,ENSMOCG00000020853,ENSMOCG00000020544,ENSMOCG00000020514,ENSMOCG00000020331,ENSMOCG00000019715,ENSMOCG00000019423,ENSMOCG00000019337,ENSMOCG00000019336,ENSMOCG00000019256,ENSMOCG00000019162,ENSMOCG00000019091,…	Drc1,Ebf3,Tgfb2,Acta2,Ltbp3,Tcf7l2,Col1a1,Lifr,Piezo2,Slc26a2,Lamb2,Zic3,Itga8,Mylk,Slc5a7,Gpc3,Man2b1,Fbn2,Fgfr1,Tnfrsf11b,Prkcd,Prkg2,Fuca1,Itgb4,Ada,Tmem107,Dstyk,Vangl1,Pth1r,Fgfr2,Notch2,Foxj1,Lmnb1,Prdm16,Gusb,,Arl6ip6,Ube4a,Fbn1,,Des,Kcnq1,P4hb,Rpl18,Fbln5,Dnah11,Aebp1,Cyba,B4galt1,Col6a1,Mtrr,Serpinh1,Ppt1,Zic1,Gdf11,Dok7,Bnc2,Col5a1,Ndufc2,Myh7,Itga7,Smad6,Cited2,Nxn,Trpv4,Sparc,Pgap1,Tn…
HP	Abnormal rib cage morphology	HP:0001547	1.16e-07	348	35	3.60348	ENSMOCG00000022060,ENSMOCG00000021812,ENSMOCG00000021619,ENSMOCG00000020889,ENSMOCG00000019423,ENSMOCG00000019337,ENSMOCG00000019162,ENSMOCG00000018972,ENSMOCG00000018859,ENSMOCG00000018474,ENSMOCG00000018281,ENSMOCG00000018080,ENSMOCG00000017948,ENSMOCG00000017346,ENSMOCG00000017339,ENSMOCG00000016631,ENSMOCG00000016072,ENSMOCG00000015514,ENSMOCG00000015305,ENSMOCG00000014329,ENSMOCG00000014298,…	Col1a1,Lifr,Piezo2,Slc26a2,Gpc3,Man2b1,Tnfrsf11b,Prkg2,Fuca1,Ada,Vangl1,Pth1r,Fgfr2,Prdm16,Gusb,Fbn1,P4hb,Serpinh1,Gdf11,Nxn,Trpv4,Fgfr3,Flnb,Lrp5,Col1a2,Hspg2,Nek9,Zic2,Bgn,Col11a1,Disp1,Plcb3,Igf2,Notch3,
HP	Scoliosis	HP:0002650	1.25e-07	1019	67	2.35578	ENSMOCG00000022415,ENSMOCG00000022350,ENSMOCG00000022292,ENSMOCG00000022060,ENSMOCG00000021812,ENSMOCG00000021619,ENSMOCG00000020889,ENSMOCG00000020853,ENSMOCG00000020331,ENSMOCG00000019715,ENSMOCG00000019423,ENSMOCG00000019336,ENSMOCG00000019256,ENSMOCG00000018972,ENSMOCG00000018859,ENSMOCG00000018297,ENSMOCG00000018281,ENSMOCG00000017948,ENSMOCG00000017629,ENSMOCG00000017413,ENSMOCG00000017346,…	Tgfb2,Acta2,Tcf7l2,Col1a1,Lifr,Piezo2,Slc26a2,Lamb2,Mylk,Slc5a7,Gpc3,Fbn2,Fgfr1,Prkg2,Fuca1,Dstyk,Vangl1,Fgfr2,Notch2,Lmnb1,Prdm16,Gusb,Arl6ip6,Fbn1,Des,P4hb,Fbln5,Aebp1,Col6a1,Mtrr,Serpinh1,Zic1,Dok7,Col5a1,Myh7,Itga7,Nxn,Trpv4,Sparc,Fgfr3,Flnb,Lrp5,Chat,Pou4f1,Col1a2,Trpm3,Cavin1,Hspg2,Sgms2,Nek9,Col6a2,Cacna1g,Zic2,Fzd2,Cplane1,Sec23b,Disp1,Col12a1,Zfp423,Col3a1,Tctn2,Igf2,Lox,Myh11,Notch3,,Mm…
HP	Thickened skin	HP:0001072	1.27e-07	404	38	3.37005	ENSMOCG00000022312,ENSMOCG00000022060,ENSMOCG00000020402,ENSMOCG00000019350,ENSMOCG00000019256,ENSMOCG00000018911,ENSMOCG00000018859,ENSMOCG00000018829,ENSMOCG00000018474,ENSMOCG00000017948,ENSMOCG00000017898,ENSMOCG00000017666,ENSMOCG00000017629,ENSMOCG00000017346,ENSMOCG00000016631,ENSMOCG00000016327,ENSMOCG00000015887,ENSMOCG00000015635,ENSMOCG00000014763,ENSMOCG00000014577,ENSMOCG00000013655,…	Ltbp3,Col1a1,Lama3,Col14a1,Fgfr1,Kitl,Fuca1,Itgb4,Ada,Fgfr2,Taf1a,Zfp750,Notch2,Prdm16,Fbn1,Des,Dsg2,Col6a1,Myh7,Ctsc,Fgfr3,Uros,Il17rd,Cldn1,Alox12b,Tacr3,Cavin1,Kank2,Nek9,Kit,Cftr,Col6a2,Ddx58,Sec23b,Col12a1,Dolk,Dsp,Mmp2
HP	Abnormality of the respiratory system	HP:0002086	1.35e-07	1867	101	1.93825	ENSMOCG00000022934,ENSMOCG00000022415,ENSMOCG00000022350,ENSMOCG00000022312,ENSMOCG00000022292,ENSMOCG00000022060,ENSMOCG00000022054,ENSMOCG00000021812,ENSMOCG00000021619,ENSMOCG00000020889,ENSMOCG00000020853,ENSMOCG00000020544,ENSMOCG00000020514,ENSMOCG00000020402,ENSMOCG00000020331,ENSMOCG00000020286,ENSMOCG00000019715,ENSMOCG00000019423,ENSMOCG00000019350,ENSMOCG00000019337,ENSMOCG00000019336,…	Drc1,Tgfb2,Acta2,Ltbp3,Tcf7l2,Col1a1,Col4a6,Lifr,Piezo2,Slc26a2,Lamb2,Zic3,Itga8,Lama3,Mylk,Pnpla2,Slc5a7,Gpc3,Col14a1,Man2b1,Fbn2,Fgfr1,Prkcd,Kitl,Fuca1,Ada,Tmem107,Vangl1,Pth1r,Fgfr2,Notch2,Crb2,Foxj1,Lmnb1,Gusb,Fbn1,Des,Fbln5,Dnah11,Cyba,Kcnj12,Col6a1,Serpinh1,Dok7,Col5a1,Acat1,Ndufc2,Myh7,Itga7,Ctsc,Cited2,Nxn,Trpv4,Tnfrsf1a,Fgfr3,Pon3,Prrx1,Lamp2,Flnb,Lrp5,Chat,,Msn,Alox12b,Greb1l,Flnc,Col1a…
HP	Abnormal morphology of the great vessels	HP:0030962	1.39e-07	665	51	2.74778	ENSMOCG00000022934,ENSMOCG00000022415,ENSMOCG00000022350,ENSMOCG00000022292,ENSMOCG00000022060,ENSMOCG00000021812,ENSMOCG00000020544,ENSMOCG00000020331,ENSMOCG00000019423,ENSMOCG00000019336,ENSMOCG00000019256,ENSMOCG00000019091,ENSMOCG00000018080,ENSMOCG00000017948,ENSMOCG00000017767,ENSMOCG00000017629,ENSMOCG00000017508,ENSMOCG00000017346,ENSMOCG00000016947,ENSMOCG00000016631,ENSMOCG00000016525,…	Drc1,Tgfb2,Acta2,Tcf7l2,Col1a1,Lifr,Zic3,Mylk,Gpc3,Fbn2,Fgfr1,Prkcd,Pth1r,Fgfr2,Nr2f2,Notch2,Foxj1,Prdm16,Arl6ip6,Fbn1,,Rpl18,Fbln5,Dnah11,Aebp1,Col5a1,Myh7,Smad6,Cited2,Nxn,Fgfr3,Flnb,,Col1a2,Tgfbr3,Hspg2,Nek9,Foxc1,Zic2,Bgn,Disp1,Plcb3,Col3a1,Igf2,Lox,Myh11,Notch3,,Kcnn3,Ammecr1,Mmp2
HP	Abnormality of the hand	HP:0001155	1.42e-07	1433	84	2.10023	ENSMOCG00000022464,ENSMOCG00000022415,ENSMOCG00000022350,ENSMOCG00000022312,ENSMOCG00000022292,ENSMOCG00000022060,ENSMOCG00000021812,ENSMOCG00000021619,ENSMOCG00000020889,ENSMOCG00000020853,ENSMOCG00000020544,ENSMOCG00000020402,ENSMOCG00000020331,ENSMOCG00000020286,ENSMOCG00000019423,ENSMOCG00000019350,ENSMOCG00000019336,ENSMOCG00000019256,ENSMOCG00000018972,ENSMOCG00000018829,ENSMOCG00000018427,…	Ebf3,Tgfb2,Acta2,Ltbp3,Tcf7l2,Col1a1,Lifr,Piezo2,Slc26a2,Lamb2,Zic3,Lama3,Mylk,Pnpla2,Gpc3,Col14a1,Fbn2,Fgfr1,Prkg2,Itgb4,Tmem107,Sema3c,Pth1r,Fgfr2,Taf1a,Notch2,Prdm16,Gusb,,Fbn1,Des,Rpl18,Fbln5,Aebp1,Dsg2,Col6a1,Zic1,Dok7,Col5a1,Myh7,Itga7,Ctsc,Cited2,Nxn,Trpv4,Sparc,Fgfr3,Kl,Uros,Svil,Flnb,Lrp5,Alox12b,Flnc,Col1a2,Cavin1,Hspg2,Fbln1,Kank2,Nek9,Kit,Cftr,Col6a2,Ctsd,Fzd2,Bgn,Col11a1,Cplane1,Sec2…
HP	Abnormal reproductive system morphology	HP:0012243	1.57e-07	1312	79	2.15738	ENSMOCG00000022464,ENSMOCG00000022350,ENSMOCG00000022292,ENSMOCG00000022060,ENSMOCG00000022054,ENSMOCG00000021619,ENSMOCG00000020889,ENSMOCG00000020544,ENSMOCG00000020514,ENSMOCG00000020402,ENSMOCG00000020331,ENSMOCG00000019423,ENSMOCG00000019421,ENSMOCG00000019350,ENSMOCG00000019291,ENSMOCG00000019275,ENSMOCG00000019256,ENSMOCG00000019091,ENSMOCG00000018829,ENSMOCG00000018427,ENSMOCG00000018281,…	Ebf3,Acta2,Tcf7l2,Col1a1,Col4a6,Piezo2,Slc26a2,Zic3,Itga8,Lama3,Mylk,Gpc3,Cfap65,Col14a1,Cdc14a,Dnah8,Fgfr1,Prkcd,Itgb4,Tmem107,Vangl1,Zfhx3,Fgfr2,Nr2f2,Notch2,Prdm16,Klf6,Mak,Arl6ip6,Fbn1,Kcnq1,Rpl18,Fbln5,Aebp1,Dok7,Bnc2,Col5a1,Hfm1,Rlbp1,Cited2,Nxn,Tnfrsf1a,Fgfr3,Il17rd,Prrx1,Flnb,Dnah10,Cfap44,Alox12b,Tacr3,Greb1l,Kiss1r,Cavin1,Hspg2,Fbln1,Mab21l2,Impdh1,Chrna3,Cftr,Foxc1,Tnfaip3,Zic2,Fzd2,Cp…
HP	Abnormality of limb bone morphology	HP:0002813	1.8e-07	1566	89	2.03625	ENSMOCG00000022934,ENSMOCG00000022464,ENSMOCG00000022415,ENSMOCG00000022350,ENSMOCG00000022312,ENSMOCG00000022292,ENSMOCG00000022060,ENSMOCG00000021812,ENSMOCG00000021619,ENSMOCG00000020889,ENSMOCG00000020544,ENSMOCG00000020402,ENSMOCG00000020331,ENSMOCG00000019423,ENSMOCG00000019337,ENSMOCG00000019336,ENSMOCG00000019256,ENSMOCG00000019162,ENSMOCG00000018972,ENSMOCG00000018859,ENSMOCG00000018829,…	Drc1,Ebf3,Tgfb2,Acta2,Ltbp3,Tcf7l2,Col1a1,Lifr,Piezo2,Slc26a2,Zic3,Lama3,Mylk,Gpc3,Man2b1,Fbn2,Fgfr1,Tnfrsf11b,Prkg2,Fuca1,Itgb4,Ada,Tmem107,Sema3c,Pth1r,Fgfr2,Notch2,Crb2,Foxj1,Prdm16,Gusb,,Arl6ip6,Fbn1,P4hb,Rpl18,Fbln5,Dnah11,Aebp1,Col6a1,Mtrr,Serpinh1,Clcn5,Zic1,Dok7,Col5a1,Ctsc,Cited2,Nxn,Trpv4,Sparc,Fgfr3,Kl,Svil,Flnb,Loxl3,Lrp5,,Alox12b,Col1a2,Hspg2,Fbln1,Sgms2,Nek9,Cftr,Col6a2,Cacna1g,Ctsd…
HP	Abnormality of limb bone	HP:0040068	1.8e-07	1566	89	2.03625	ENSMOCG00000022934,ENSMOCG00000022464,ENSMOCG00000022415,ENSMOCG00000022350,ENSMOCG00000022312,ENSMOCG00000022292,ENSMOCG00000022060,ENSMOCG00000021812,ENSMOCG00000021619,ENSMOCG00000020889,ENSMOCG00000020544,ENSMOCG00000020402,ENSMOCG00000020331,ENSMOCG00000019423,ENSMOCG00000019337,ENSMOCG00000019336,ENSMOCG00000019256,ENSMOCG00000019162,ENSMOCG00000018972,ENSMOCG00000018859,ENSMOCG00000018829,…	Drc1,Ebf3,Tgfb2,Acta2,Ltbp3,Tcf7l2,Col1a1,Lifr,Piezo2,Slc26a2,Zic3,Lama3,Mylk,Gpc3,Man2b1,Fbn2,Fgfr1,Tnfrsf11b,Prkg2,Fuca1,Itgb4,Ada,Tmem107,Sema3c,Pth1r,Fgfr2,Notch2,Crb2,Foxj1,Prdm16,Gusb,,Arl6ip6,Fbn1,P4hb,Rpl18,Fbln5,Dnah11,Aebp1,Col6a1,Mtrr,Serpinh1,Clcn5,Zic1,Dok7,Col5a1,Ctsc,Cited2,Nxn,Trpv4,Sparc,Fgfr3,Kl,Svil,Flnb,Loxl3,Lrp5,,Alox12b,Col1a2,Hspg2,Fbln1,Sgms2,Nek9,Cftr,Col6a2,Cacna1g,Ctsd…
HP	Abnormality of lower limb joint	HP:0100491	1.83e-07	628	49	2.79557	ENSMOCG00000022415,ENSMOCG00000022060,ENSMOCG00000021812,ENSMOCG00000021619,ENSMOCG00000020889,ENSMOCG00000020853,ENSMOCG00000020544,ENSMOCG00000019715,ENSMOCG00000019423,ENSMOCG00000019337,ENSMOCG00000019336,ENSMOCG00000019256,ENSMOCG00000018972,ENSMOCG00000018297,ENSMOCG00000018080,ENSMOCG00000017948,ENSMOCG00000017629,ENSMOCG00000017339,ENSMOCG00000016631,ENSMOCG00000015990,ENSMOCG00000015924,…	Tgfb2,Col1a1,Lifr,Piezo2,Slc26a2,Lamb2,Zic3,Slc5a7,Gpc3,Man2b1,Fbn2,Fgfr1,Prkg2,Dstyk,Pth1r,Fgfr2,Notch2,Gusb,Fbn1,Fbln5,Aebp1,Col6a1,Serpinh1,Clcn5,Col5a1,Myh7,Itga7,Trpv4,Tnfrsf1a,Fgfr3,Svil,Flnb,Loxl3,Chat,Flnc,Col1a2,Hspg2,Fbln1,Col6a2,Zic2,Fzd2,Bgn,Col11a1,Disp1,Col12a1,Col3a1,Dsp,Pou3f4,Mmp2
HP	Abnormal oral morphology	HP:0031816	1.95e-07	1932	103	1.91013	ENSMOCG00000022464,ENSMOCG00000022415,ENSMOCG00000022350,ENSMOCG00000022312,ENSMOCG00000022292,ENSMOCG00000022060,ENSMOCG00000021812,ENSMOCG00000021619,ENSMOCG00000020889,ENSMOCG00000020853,ENSMOCG00000020514,ENSMOCG00000020402,ENSMOCG00000020331,ENSMOCG00000019715,ENSMOCG00000019423,ENSMOCG00000019337,ENSMOCG00000019336,ENSMOCG00000019256,ENSMOCG00000019162,ENSMOCG00000019091,ENSMOCG00000018859,…	Ebf3,Tgfb2,Acta2,Ltbp3,Tcf7l2,Col1a1,Lifr,Piezo2,Slc26a2,Lamb2,Itga8,Lama3,Mylk,Slc5a7,Gpc3,Man2b1,Fbn2,Fgfr1,Tnfrsf11b,Prkcd,Fuca1,Itgb4,Foxp2,Tmem107,Vangl1,Pth1r,Fgfr2,Notch2,Lmnb1,Prdm16,Gusb,,Arl6ip6,Fbn1,,Kcnq1,P4hb,Rpl18,Aebp1,Cyba,B4galt1,Col6a1,Serpinh1,Gdf11,Angpt1,Dok7,Col5a1,Myh7,Itga7,Ctsc,Cited2,Nxn,Trpv4,Pgap1,Fgfr3,Uros,Il17rd,Prrx1,Flnb,Cldn1,Loxl3,Cldn19,Lrp5,Chat,Pou4f1,Alox12b…
HP	Abnormal oral cavity morphology	HP:0000163	1.95e-07	1932	103	1.91013	ENSMOCG00000022464,ENSMOCG00000022415,ENSMOCG00000022350,ENSMOCG00000022312,ENSMOCG00000022292,ENSMOCG00000022060,ENSMOCG00000021812,ENSMOCG00000021619,ENSMOCG00000020889,ENSMOCG00000020853,ENSMOCG00000020514,ENSMOCG00000020402,ENSMOCG00000020331,ENSMOCG00000019715,ENSMOCG00000019423,ENSMOCG00000019337,ENSMOCG00000019336,ENSMOCG00000019256,ENSMOCG00000019162,ENSMOCG00000019091,ENSMOCG00000018859,…	Ebf3,Tgfb2,Acta2,Ltbp3,Tcf7l2,Col1a1,Lifr,Piezo2,Slc26a2,Lamb2,Itga8,Lama3,Mylk,Slc5a7,Gpc3,Man2b1,Fbn2,Fgfr1,Tnfrsf11b,Prkcd,Fuca1,Itgb4,Foxp2,Tmem107,Vangl1,Pth1r,Fgfr2,Notch2,Lmnb1,Prdm16,Gusb,,Arl6ip6,Fbn1,,Kcnq1,P4hb,Rpl18,Aebp1,Cyba,B4galt1,Col6a1,Serpinh1,Gdf11,Angpt1,Dok7,Col5a1,Myh7,Itga7,Ctsc,Cited2,Nxn,Trpv4,Pgap1,Fgfr3,Uros,Il17rd,Prrx1,Flnb,Cldn1,Loxl3,Cldn19,Lrp5,Chat,Pou4f1,Alox12b…
HP	Abnormal skull morphology	HP:0000929	2.19e-07	2123	110	1.85642	ENSMOCG00000022934,ENSMOCG00000022464,ENSMOCG00000022415,ENSMOCG00000022350,ENSMOCG00000022312,ENSMOCG00000022292,ENSMOCG00000022060,ENSMOCG00000021812,ENSMOCG00000021619,ENSMOCG00000020889,ENSMOCG00000020853,ENSMOCG00000020514,ENSMOCG00000020331,ENSMOCG00000019715,ENSMOCG00000019423,ENSMOCG00000019337,ENSMOCG00000019336,ENSMOCG00000019256,ENSMOCG00000019162,ENSMOCG00000019091,ENSMOCG00000018972,…	Drc1,Ebf3,Tgfb2,Acta2,Ltbp3,Tcf7l2,Col1a1,Lifr,Piezo2,Slc26a2,Lamb2,Itga8,Mylk,Slc5a7,Gpc3,Man2b1,Fbn2,Fgfr1,Tnfrsf11b,Prkcd,Prkg2,Fuca1,Itgb4,Ada,Tmem107,Dstyk,Pth1r,Fgfr2,Notch2,Foxj1,Lmnb1,Prdm16,Gusb,,Arl6ip6,Ube4a,Fbn1,,Kcnq1,P4hb,Rpl18,Fbln5,Dnah11,Aebp1,Cyba,B4galt1,Col6a1,Mtrr,Serpinh1,Ppt1,Zic1,Gdf11,Dok7,Bnc2,Col5a1,Ndufc2,Myh7,Itga7,Smad6,Cited2,Nxn,Pgap1,Fgfr3,Kl,Svil,Prrx1,Flnb,Loxl3…
HP	Abnormal nervous system physiology	HP:0012638	2.35e-07	3305	152	1.64781	ENSMOCG00000022934,ENSMOCG00000022666,ENSMOCG00000022464,ENSMOCG00000022415,ENSMOCG00000022350,ENSMOCG00000022312,ENSMOCG00000022292,ENSMOCG00000022060,ENSMOCG00000022054,ENSMOCG00000021812,ENSMOCG00000021619,ENSMOCG00000021315,ENSMOCG00000020929,ENSMOCG00000020889,ENSMOCG00000020853,ENSMOCG00000020737,ENSMOCG00000020725,ENSMOCG00000020402,ENSMOCG00000020286,ENSMOCG00000019715,ENSMOCG00000019423,…	Drc1,Dnajc12,Ebf3,Tgfb2,Acta2,Ltbp3,Tcf7l2,Col1a1,Col4a6,Lifr,Piezo2,Mfrp,Oat,Slc26a2,Lamb2,Hcn4,Kank1,Lama3,Pnpla2,Slc5a7,Gpc3,Man2b1,Fbn2,Fgfr1,Pygl,Tnfrsf11b,Prkcd,Fuca1,Itgb4,Epas1,Foxp2,Tmem107,Sema3c,Dstyk,Vangl1,Pth1r,Fgfr2,Notch2,Crb2,Foxj1,Lmnb1,Prdm16,Gusb,Mak,Cth,Arl6ip6,Ube4a,Slc16a1,Fbn1,,Des,Kcnq1,P4hb,Rpl18,Fbln5,Dnah11,Aebp1,Kcnj12,B4galt1,Col6a1,Mtrr,Ppt1,Zic1,Dok7,Bnc2,Col5a1,Ac…
HP	Abnormality of the upper limb	HP:0002817	2.62e-07	1552	88	2.03154	ENSMOCG00000022464,ENSMOCG00000022415,ENSMOCG00000022350,ENSMOCG00000022312,ENSMOCG00000022292,ENSMOCG00000022060,ENSMOCG00000021812,ENSMOCG00000021619,ENSMOCG00000020889,ENSMOCG00000020853,ENSMOCG00000020544,ENSMOCG00000020402,ENSMOCG00000020331,ENSMOCG00000020286,ENSMOCG00000019423,ENSMOCG00000019350,ENSMOCG00000019336,ENSMOCG00000019256,ENSMOCG00000019162,ENSMOCG00000018972,ENSMOCG00000018829,…	Ebf3,Tgfb2,Acta2,Ltbp3,Tcf7l2,Col1a1,Lifr,Piezo2,Slc26a2,Lamb2,Zic3,Lama3,Mylk,Pnpla2,Gpc3,Col14a1,Fbn2,Fgfr1,Tnfrsf11b,Prkg2,Itgb4,Tmem107,Sema3c,Pth1r,Fgfr2,Taf1a,Notch2,Prdm16,Gusb,,Arl6ip6,Fbn1,Des,Rpl18,Fbln5,Aebp1,Dsg2,Col6a1,Clcn5,Zic1,Gdf11,Dok7,Col5a1,Myh7,Itga7,Ctsc,Cited2,Nxn,Trpv4,Sparc,Fgfr3,Kl,Uros,Svil,Flnb,Lrp5,Alox12b,Flnc,Col1a2,Cavin1,Hspg2,Fbln1,Kank2,Nek9,Kit,Cftr,Col6a2,Ctsd…
HP	Abnormality of pelvic girdle bone morphology	HP:0002644	2.65e-07	593	47	2.83973	ENSMOCG00000022415,ENSMOCG00000022292,ENSMOCG00000022060,ENSMOCG00000021812,ENSMOCG00000021619,ENSMOCG00000020889,ENSMOCG00000020544,ENSMOCG00000019715,ENSMOCG00000019423,ENSMOCG00000019337,ENSMOCG00000019256,ENSMOCG00000018474,ENSMOCG00000018297,ENSMOCG00000018281,ENSMOCG00000018080,ENSMOCG00000017948,ENSMOCG00000017346,ENSMOCG00000017339,ENSMOCG00000016631,ENSMOCG00000015990,ENSMOCG00000015924,…	Tgfb2,Tcf7l2,Col1a1,Lifr,Piezo2,Slc26a2,Zic3,Slc5a7,Gpc3,Man2b1,Fgfr1,Ada,Dstyk,Vangl1,Pth1r,Fgfr2,Prdm16,Gusb,Fbn1,Fbln5,Aebp1,Col6a1,Col5a1,Myh7,Itga7,Nxn,Trpv4,Tnfrsf1a,Fgfr3,Flnb,Lrp5,Chat,Col1a2,Hspg2,Fbln1,Col6a2,Zic2,Fzd2,Bgn,Col11a1,Disp1,Plcb3,Col12a1,Col3a1,Irx5,,Mmp2
HP	Abnormality of joint mobility	HP:0011729	2.75e-07	1181	73	2.21466	ENSMOCG00000022415,ENSMOCG00000022312,ENSMOCG00000022292,ENSMOCG00000022060,ENSMOCG00000021812,ENSMOCG00000021619,ENSMOCG00000020889,ENSMOCG00000020853,ENSMOCG00000020544,ENSMOCG00000019715,ENSMOCG00000019423,ENSMOCG00000019337,ENSMOCG00000019336,ENSMOCG00000019256,ENSMOCG00000019162,ENSMOCG00000018859,ENSMOCG00000018829,ENSMOCG00000018427,ENSMOCG00000018281,ENSMOCG00000018080,ENSMOCG00000017948,…	Tgfb2,Ltbp3,Tcf7l2,Col1a1,Lifr,Piezo2,Slc26a2,Lamb2,Zic3,Slc5a7,Gpc3,Man2b1,Fbn2,Fgfr1,Tnfrsf11b,Fuca1,Itgb4,Tmem107,Vangl1,Pth1r,Fgfr2,Notch2,Lmnb1,Prdm16,Gusb,Fbn1,P4hb,Fbln5,Aebp1,Col6a1,Serpinh1,Ppt1,Zic1,Gdf11,Dok7,Col5a1,Myh7,Itga7,Nxn,Trpv4,Tnfrsf1a,Fgfr3,Uros,Svil,Flnb,Loxl3,Lrp5,Chat,Alox12b,Tacr3,Kiss1r,Flnc,Col1a2,Cavin1,Hspg2,Fbln1,Nek9,Col6a2,Zic2,Fzd2,Bgn,Col11a1,Disp1,Col12a1,Col3a…
HP	Abnormality of globe location	HP:0100886	3e-07	947	63	2.38355	ENSMOCG00000022464,ENSMOCG00000022415,ENSMOCG00000022350,ENSMOCG00000022292,ENSMOCG00000022060,ENSMOCG00000021619,ENSMOCG00000020889,ENSMOCG00000020544,ENSMOCG00000020514,ENSMOCG00000020331,ENSMOCG00000019423,ENSMOCG00000019337,ENSMOCG00000019256,ENSMOCG00000018859,ENSMOCG00000018427,ENSMOCG00000018080,ENSMOCG00000017948,ENSMOCG00000017629,ENSMOCG00000017413,ENSMOCG00000017346,ENSMOCG00000017156,…	Ebf3,Tgfb2,Acta2,Tcf7l2,Col1a1,Piezo2,Slc26a2,Zic3,Itga8,Mylk,Gpc3,Man2b1,Fgfr1,Fuca1,Tmem107,Pth1r,Fgfr2,Notch2,Lmnb1,Prdm16,,Fbn1,Kcnq1,P4hb,Rpl18,B4galt1,Serpinh1,Zic1,Dok7,Bnc2,Col5a1,Cited2,Nxn,Pgap1,Fgfr3,Prrx1,Flnb,Lrp5,Tacr3,Greb1l,Kiss1r,Col1a2,Hspg2,Itga3,Foxc1,Cacna1g,Zic2,Fzd2,Bgn,Col11a1,Cplane1,Disp1,Plcb3,Col3a1,Tctn2,Igf2,Lox,Myh11,Notch3,Irx5,,Kcnn3,Mmp2
[truncated: 329 more rows]

## Sheet: Heatmap Cluster VII
Gene Ontology Category	Gene Ontology Term Name	Gene Ontology Term ID	Adj. Pvalue	Term Size	Intersection	Enrichment	Ensembl Gene IDs	Gene Symbols
[truncated: 22 more rows]

## Sheet: Heatmap Cluster VIII
Gene Ontology Category	Gene Ontology Term Name	Gene Ontology Term ID	Adj. Pvalue	Term Size	Intersection	Enrichment	Ensembl Gene IDs	Gene Symbols
[truncated: 96 more rows]
