# Supplementary material for: Transcription and DNA methylation signatures of paternal behavior in hippocampal dentate gyrus of prairie voles
Source: Sci Rep. 2023 Jul 7;13:11020. doi: 10.1038/s41598-023-37521-2 (PMC10328943; doi:10.1038/s41598-023-37521-2)
Supplement: Supplementary file 9 — Supplementary Information 9. [file 41598_2023_37521_MOESM9_ESM.xlsx]

## Sheet: Metadata
Supplemental Table 8: Differential DNA methylation analysis
Differentially Methylated CpG Sites (DMCs)
Column Annotation
Chromosome	Chromosome or Assembly Scaffold
Position	Base Position on Chromosome/Scaffold
Methylation Difference	The direction of Methylation Difference is as listed in each of the subsequent table names, where a positive Methylation Difference refers to an increase in Attacker (Attacker vs Parental, Attacker vs Father), Parental (Parental vs Father), or Father (Father vs Mother)
Standard Error	Standard Error of Methylation Difference
"Group" phi	Estimated variance for negative binomial model per group tested
Pvalue	Pvalue from the Wald test
FDR	BH corrected pvalues
Annotation	Genomic Feature from Homer Annotations
Distance to TSS	Base-pair distance to the closest Transcription Start Site (TSS)
Ensembl Gene ID PV	Ensembl Gene IDs for MicOch1.0 vole Genome
Gene Symbol MM	Ensembl Gene IDs for GRCm38 mouse Genome
Notes
The differential methylation cut-offs were p-value < 0.05 and |Methylation Difference| > 0.15
Differentially Methylated Regions (DMRs)
Column Annotation
Comparison	From which comparison the DMRs were calculated
Chromosome	Chromosome or Assembly Scaffold
Start	Start posiiton for the region
End	End position for the region
Length	Total number of base pairs from the first DMC to the last DMC of the region
DMCs	The number of DMCs found within that region
Group 1 Mean Methylation	The average methylation of DMCs found within the region for the group. Group 1 refers to Attacker in (Attacker vs Parental and Attacker vs Father), Parental in (Parental vs Father) and Father in (Father vs Mother) comparisons.
Group 2 Mean Methylation	The average methylation of DMCs found within the region for the group. Group 2 refers to the second group in the comparison column
Methylation Difference	Difference in average methylation values of DMCs within a DMR
Annotation	Genomic Feature from Homer Annotations
Distance to TSS	Base-pair distance to the closest Transcription Start Site (TSS)
Ensembl Transcript ID	Ensembl Transcript IDs for MicOch1.0 vole genome
Notes
Where there is no gene name associated with a DMR or Ensembl Transcript ID this represents missing information from Ensembl's Biomart Table tool for MicOch1.0 vole genome

## Sheet: DMCs Attacker vs Parental
Differentially Methylated CpG Sites (Attacker vs Parental)
Chromosome	Position	Attacker Methylation	Parental Methylation	Methylation Difference	Standard Error	Attacker phi	Parental phi	Pvalue	FDR	Annotation	Distance to TSS	Ensembl Gene ID PV	Gene Symbol	Gene Description	Gene Symbol MM
1	216277	0.0379675	0.883263	-0.845295	0.172451	0.159688	0.154416	9.5e-07	0.00475082	Intergenic	85177	ENSMOCG00000004754	U6	U6 spliceosomal RNA [Source:RFAM;Acc:RF00026]	Gm26449
1	216283	0.0379675	0.883263	-0.845295	0.172451	0.159688	0.154416	9.5e-07	0.00475082	Intergenic	85171	ENSMOCG00000004754	U6	U6 spliceosomal RNA [Source:RFAM;Acc:RF00026]	Gm26449
1	1494281	0.0684123	0.780032	-0.71162	0.340993	0.159657	0.154089	0.036897	0.999999	Intergenic	-344707	ENSMOCG00000021045	Lrfn5	leucine rich repeat and fibronectin type III domain containing 5 [Source:NCBI gene;Acc:101979794]	Lrfn5
1	1538024	0.845757	0.0384044	0.807353	0.219756	0.168252	0.137444	0.000238907	0.211898	Intergenic	-300964	ENSMOCG00000021045	Lrfn5	leucine rich repeat and fibronectin type III domain containing 5 [Source:NCBI gene;Acc:101979794]	Lrfn5
1	1564634	0.881579	0.053597	0.827982	0.20888	0.178429	0.137299	7.37e-05	0.112296	Intergenic	-274354	ENSMOCG00000021045	Lrfn5	leucine rich repeat and fibronectin type III domain containing 5 [Source:NCBI gene;Acc:101979794]	Lrfn5
1	2145929	0.0917675	0.752748	-0.660981	0.289316	0.0983604	0.172784	0.0223343	0.999999	Intergenic	-13042	ENSMOCG00000015843			Ywhaq
1	2439961	0.823658	0.0528576	0.770801	0.263478	0.180596	0.137182	0.00343916	0.999999	Intergenic	-307074	ENSMOCG00000015843			Ywhaq
1	2817355	0.904446	0.0469053	0.85754	0.161322	0.111502	0.136325	1.06e-07	0.00091872	Intergenic	-648586	ENSMOCG00000003471		28S ribosomal protein S5, mitochondrial [Source:NCBI gene;Acc:101981227]
1	3718872	0.148256	0.943	-0.794743	0.196654	0.290177	0.0835044	5.31e-05	0.0922768	Intergenic	-162234	ENSMOCG00000005543	Gm527	chromosome 1 C14orf28 homolog [Source:NCBI gene;Acc:101981486]	Gm527
1	3883481	0.039422	0.828182	-0.78876	0.231941	0.159692	0.15244	0.000672162	0.409066	intron (ENSMOCT00000007229, intron 2 of 3)	2375	ENSMOCG00000005543	Gm527	chromosome 1 C14orf28 homolog [Source:NCBI gene;Acc:101981486]	Gm527
1	4087062	0.888134	0.216782	0.671352	0.315932	0.17759	0.161138	0.0335875	0.999999	exon (ENSMOCT00000011303, exon 22 of 24)	42155	ENSMOCG00000008775	Fancm	FA complementation group M [Source:NCBI gene;Acc:101982814]	Fancm
1	4219107	0.896688	0.033112	0.863576	0.151783	0.179569	0.136705	1.27e-08	0.000177456	Intergenic	-87573	ENSMOCG00000017171	Mis18bp1	MIS18 binding protein 1 [Source:NCBI gene;Acc:101983084]	Mis18bp1
1	4615869	0.140835	0.906635	-0.7658	0.209217	0.126143	0.154824	0.000251907	0.219253	Intergenic	-120174	ENSMOCG00000003572			Gm56170
1	5096015	0.0852348	0.855855	-0.77062	0.29251	0.158761	0.155504	0.0084259	0.999999	Intergenic	57267	ENSMOCG00000005109
1	5271007	0.830494	0.0763654	0.754128	0.299174	0.178163	0.136031	0.0117122	0.999999	intron (ENSMOCT00000030729, intron 8 of 15)	277636	ENSMOCG00000022499	Mdga2	MAM domain containing glycosylphosphatidylinositol anchor 2 [Source:NCBI gene;Acc:101983834]	Mdga2
1	5779925	0.781393	0.0582573	0.723136	0.308418	0.173171	0.13757	0.0190443	0.999999	intron (ENSMOCT00000030724, intron 1 of 15)	101732	ENSMOCG00000022499	Mdga2	MAM domain containing glycosylphosphatidylinositol anchor 2 [Source:NCBI gene;Acc:101983834]	Mdga2
1	6796618	0.0519388	0.768804	-0.716865	0.326071	0.15934	0.154939	0.027914	0.999999	Intergenic	17352	ENSMOCG00000010053	7SK	7SK RNA [Source:RFAM;Acc:RF00100]
1	6924831	0.744721	0.0377302	0.706991	0.346311	0.179373	0.137479	0.0412018	0.999999	Intergenic	127575	ENSMOCG00000007397	U6	U6 spliceosomal RNA [Source:RFAM;Acc:RF00026]
1	7015849	0.767261	0.0931044	0.674156	0.318858	0.178244	0.120291	0.0344913	0.999999	Intergenic	36557	ENSMOCG00000007397	U6	U6 spliceosomal RNA [Source:RFAM;Acc:RF00026]
1	7015864	0.767261	0.0931044	0.674156	0.318858	0.178244	0.120291	0.0344913	0.999999	Intergenic	36542	ENSMOCG00000007397	U6	U6 spliceosomal RNA [Source:RFAM;Acc:RF00026]
1	7015890	0.767261	0.0316505	0.73561	0.302478	0.178244	0.137506	0.015018	0.999999	Intergenic	36516	ENSMOCG00000007397	U6	U6 spliceosomal RNA [Source:RFAM;Acc:RF00026]
1	7015909	0.767261	0.0931044	0.674156	0.318858	0.178244	0.120291	0.0344913	0.999999	Intergenic	36497	ENSMOCG00000007397	U6	U6 spliceosomal RNA [Source:RFAM;Acc:RF00026]
1	7028655	0.86821	0.089203	0.779007	0.289004	0.180231	0.132702	0.00702843	0.999999	Intergenic	23751	ENSMOCG00000007397	U6	U6 spliceosomal RNA [Source:RFAM;Acc:RF00026]
1	7169627	0.0684123	0.915282	-0.84687	0.213479	0.159657	0.152155	7.28e-05	0.111489	Intergenic	-117221	ENSMOCG00000007397	U6	U6 spliceosomal RNA [Source:RFAM;Acc:RF00026]
1	7169666	0.0684123	0.868759	-0.800346	0.22793	0.159657	0.161448	0.000445806	0.314497	Intergenic	-117260	ENSMOCG00000007397	U6	U6 spliceosomal RNA [Source:RFAM;Acc:RF00026]
1	7249308	0.0675565	0.773184	-0.705628	0.346206	0.159555	0.154719	0.0415328	0.999999	Intergenic	160120	ENSMOCG00000017681	Rps29	ribosomal protein S29 [Source:NCBI gene;Acc:101984327]	Rps29
1	7249340	0.0675565	0.773184	-0.705628	0.346206	0.159555	0.154719	0.0415328	0.999999	Intergenic	160088	ENSMOCG00000017681	Rps29	ribosomal protein S29 [Source:NCBI gene;Acc:101984327]	Rps29
1	7257512	0.83955	0.0811338	0.758416	0.302227	0.180092	0.135543	0.0120927	0.999999	Intergenic	151916	ENSMOCG00000017681	Rps29	ribosomal protein S29 [Source:NCBI gene;Acc:101984327]	Rps29
1	7277383	0.891274	0.20957	0.681703	0.268392	0.17493	0.229541	0.0110866	0.999999	Intergenic	132045	ENSMOCG00000017681	Rps29	ribosomal protein S29 [Source:NCBI gene;Acc:101984327]	Rps29
1	7308564	0.252626	0.863925	-0.611299	0.273974	0.386439	0.154953	0.0256661	0.999999	Intergenic	100864	ENSMOCG00000017681	Rps29	ribosomal protein S29 [Source:NCBI gene;Acc:101984327]	Rps29
1	7348628	0.818733	0.203199	0.615534	0.288407	0.18006	0.989475	0.0328223	0.999999	Intergenic	60800	ENSMOCG00000017681	Rps29	ribosomal protein S29 [Source:NCBI gene;Acc:101984327]	Rps29
1	7376035	0.632315	0.0760841	0.556231	0.24979	0.110164	0.115095	0.0259614	0.999999	Intergenic	33393	ENSMOCG00000017681	Rps29	ribosomal protein S29 [Source:NCBI gene;Acc:101984327]	Rps29
1	7395491	0.0752561	0.902804	-0.827548	0.235957	0.159734	0.155517	0.000452847	0.317474	Intergenic	13937	ENSMOCG00000017681	Rps29	ribosomal protein S29 [Source:NCBI gene;Acc:101984327]	Rps29
1	7416001	0.0700101	0.859355	-0.789345	0.258509	0.159778	0.155518	0.00226226	0.839584	promoter-TSS (ENSMOCT00000024750)	-845	ENSMOCG00000018456	Lrr1	leucine rich repeat protein 1 [Source:NCBI gene;Acc:101984601]	Lrr1
1	7452435	0.839878	0.115562	0.724316	0.229342	0.18069	0.200876	0.0015873	0.695104	intron (ENSMOCT00000016620, intron 15 of 16)	19710	ENSMOCG00000012838	Pole2	DNA polymerase epsilon 2, accessory subunit [Source:NCBI gene;Acc:101986021]	Pole2
1	7479131	0.840382	0.0835082	0.756874	0.217577	0.124153	0.103969	0.000503942	0.339591	promoter-TSS (ENSMOCT00000028080)	-992	ENSMOCG00000020719	Klhdc1	kelch domain containing 1 [Source:NCBI gene;Acc:101986886]	Klhdc1
1	7479149	0.840823	0.0835082	0.757315	0.21732	0.12442	0.103969	0.000492532	0.335245	promoter-TSS (ENSMOCT00000028080)	-974	ENSMOCG00000020719	Klhdc1	kelch domain containing 1 [Source:NCBI gene;Acc:101986886]	Klhdc1
1	7633929	0.87775	0.248634	0.629116	0.26916	0.181185	0.152706	0.0194221	0.999999	Intergenic	-14059	ENSMOCG00000015415
1	7648118	0.218192	0.866873	-0.648682	0.295591	0.476819	0.154435	0.028198	0.999999	Intergenic	-28248	ENSMOCG00000015415
1	7691295	0.886433	0.0457096	0.840723	0.183438	0.180145	0.136532	4.58e-06	0.0160619	Intergenic	-71425	ENSMOCG00000015415
1	7701556	0.0740864	0.894686	-0.820599	0.238036	0.159789	0.155137	0.000566064	0.364643	Intergenic	-81686	ENSMOCG00000015415
1	7728082	0.843679	0.061653	0.782026	0.260223	0.180299	0.137458	0.00265395	0.915805	Intergenic	92162	ENSMOCG00000016386	Vcpkmt	valosin containing protein lysine methyltransferase [Source:NCBI gene;Acc:101988383]	Vcpkmt
1	7877256	0.0800938	0.864184	-0.78409	0.268813	0.159342	0.148456	0.00353576	0.999999	exon (ENSMOCT00000031062, exon 5 of 23)	46007	ENSMOCG00000022743	Sos2	SOS Ras/Rho guanine nucleotide exchange factor 2 [Source:NCBI gene;Acc:101988664]	Sos2
1	8017844	0.886058	0.170848	0.71521	0.252085	0.180657	0.0880817	0.00455138	0.999999	intron (ENSMOCT00000002588, intron 2 of 9)	13005	ENSMOCG00000001925	Cdkl1	cyclin dependent kinase like 1 [Source:NCBI gene;Acc:101989891]	Cdkl1
1	8017930	0.886519	0.170848	0.715671	0.251808	0.180576	0.0880817	0.0044813	0.999999	intron (ENSMOCT00000002588, intron 2 of 9)	12919	ENSMOCG00000001925	Cdkl1	cyclin dependent kinase like 1 [Source:NCBI gene;Acc:101989891]	Cdkl1
1	8029328	0.0627164	0.861554	-0.798838	0.243714	0.158285	0.153416	0.00104629	0.543442	intron (ENSMOCT00000002588, intron 2 of 9)	1521	ENSMOCG00000001925	Cdkl1	cyclin dependent kinase like 1 [Source:NCBI gene;Acc:101989891]	Cdkl1
1	8198864	0.0823891	0.891843	-0.809454	0.259355	0.159093	0.154312	0.00180223	0.748242	intron (ENSMOCT00000011357, intron 6 of 12)	11000	ENSMOCG00000008819	Atl1	atlastin GTPase 1 [Source:NCBI gene;Acc:101990941]	Atl1
1	8290127	0.0502423	0.818755	-0.768512	0.259394	0.159423	0.153178	0.00304929	0.993465	intron (ENSMOCT00000008025, intron 23 of 25)	37245	ENSMOCG00000006127	Nin	ninein [Source:MGI Symbol;Acc:MGI:105108]	Nin
1	8376376	0.881109	0.238008	0.643101	0.288212	0.179449	0.237532	0.0256583	0.999999	intron (ENSMOCT00000031450, intron 2 of 3)	2243	ENSMOCG00000022987	Six4	sine oculis-related homeobox 4 [Source:MGI Symbol;Acc:MGI:106034]	Six4
1	8434973	0.0289382	0.617376	-0.588438	0.207446	0.159254	0.129718	0.00455993	0.999999	intron (ENSMOCT00000001151, intron 1 of 1)	1312	ENSMOCG00000000863	Six1	SIX homeobox 1 [Source:NCBI gene;Acc:101996449]	Six1
1	8445518	0.26054	0.875612	-0.615073	0.222066	0.134119	0.10323	0.00560948	0.999999	Intergenic	11857	ENSMOCG00000000863	Six1	SIX homeobox 1 [Source:NCBI gene;Acc:101996449]	Six1
1	8505650	0.0309986	0.563768	-0.532769	0.200496	0.16002	0.142248	0.00787785	0.999999	Intergenic	34407	ENSMOCG00000001167	Six6	SIX homeobox 6 [Source:NCBI gene;Acc:101996729]	Six6
1	8521862	0.87518	0.0565281	0.818652	0.219103	0.18044	0.137544	0.000186693	0.183489	Intergenic	18195	ENSMOCG00000001167	Six6	SIX homeobox 6 [Source:NCBI gene;Acc:101996729]	Six6
1	8539382	0.0425809	0.760362	-0.717781	0.326734	0.159499	0.155025	0.0280323	0.999999	intron (ENSMOCT00000001580, intron 1 of 1)	675	ENSMOCG00000001167	Six6	SIX homeobox 6 [Source:NCBI gene;Acc:101996729]	Six6
1	8561217	0.0888575	0.857985	-0.769127	0.295136	0.158309	0.15122	0.00916039	0.999999	promoter-TSS (ENSMOCT00000000984)	-816	ENSMOCG00000000739		chromosome 1 C14orf39 homolog [Source:NCBI gene;Acc:101997291]
1	8561242	0.0888575	0.857985	-0.769127	0.295136	0.158309	0.15122	0.00916039	0.999999	promoter-TSS (ENSMOCT00000000984)	-791	ENSMOCG00000000739		chromosome 1 C14orf39 homolog [Source:NCBI gene;Acc:101997291]
1	8561297	0.800224	0.0877023	0.712521	0.348035	0.178235	0.134886	0.0406317	0.999999	promoter-TSS (ENSMOCT00000000984)	-736	ENSMOCG00000000739		chromosome 1 C14orf39 homolog [Source:NCBI gene;Acc:101997291]
1	8648348	0.879966	0.0597518	0.820214	0.219242	0.178333	0.137543	0.000183189	0.181591	Intergenic	55602	ENSMOCG00000013291		protein phosphatase, Mg2+/Mn2+ dependent 1A [Source:NCBI gene;Acc:101997580]	Ppm1a
1	8688344	0.594347	0.0287749	0.565572	0.24771	0.775946	0.137312	0.0224183	0.999999	Intergenic	15606	ENSMOCG00000013291		protein phosphatase, Mg2+/Mn2+ dependent 1A [Source:NCBI gene;Acc:101997580]	Ppm1a
1	8878129	0.785319	0.106554	0.678765	0.304245	0.177715	0.160498	0.0256823	0.999999	Intergenic	-3037	ENSMOCG00000021237	Gm4756	dehydrogenase/reductase SDR family member 7-like [Source:NCBI gene;Acc:101983743]	Gm4756
1	8878158	0.785319	0.106554	0.678765	0.304245	0.177715	0.160498	0.0256823	0.999999	Intergenic	-3008	ENSMOCG00000021237	Gm4756	dehydrogenase/reductase SDR family member 7-like [Source:NCBI gene;Acc:101983743]	Gm4756
1	8878160	0.785319	0.106554	0.678765	0.304245	0.177715	0.160498	0.0256823	0.999999	Intergenic	-3006	ENSMOCG00000021237	Gm4756	dehydrogenase/reductase SDR family member 7-like [Source:NCBI gene;Acc:101983743]	Gm4756
1	8975407	0.665137	0.0176212	0.647516	0.279993	0.45218	0.137235	0.0207437	0.999999	Intergenic	-19613	ENSMOCG00000007196	Pcnx4	pecanex 4 [Source:NCBI gene;Acc:101998167]	Pcnx4
1	9204114	0.827146	0.0346053	0.792541	0.224391	0.172273	0.137706	0.00041248	0.301069	Intergenic	-70369	ENSMOCG00000017923		reticulon 1 [Source:NCBI gene;Acc:101998721]	Rtn1
1	9311294	0.742713	0.037116	0.705597	0.348024	0.179606	0.13756	0.0426178	0.999999	Intergenic	-4429	ENSMOCG00000018926	Ccdc175	coiled-coil domain containing 175 [Source:NCBI gene;Acc:101984039]	Ccdc175
1	9482203	0.04971	0.867288	-0.817578	0.209815	0.159374	0.155126	9.75e-05	0.130759	exon (ENSMOCT00000025671, exon 19 of 25)	77376	ENSMOCG00000019057	Daam1	dishevelled associated activator of morphogenesis 1 [Source:NCBI gene;Acc:102000457]	Daam1
1	9490896	0.0511692	0.628539	-0.57737	0.181547	0.105984	0.143214	0.00147138	0.666664	intron (ENSMOCT00000025671, intron 16 of 24)	68683	ENSMOCG00000019057	Daam1	dishevelled associated activator of morphogenesis 1 [Source:NCBI gene;Acc:102000457]	Daam1
1	9819371	0.0800938	0.809829	-0.729735	0.316659	0.159342	0.15115	0.0211957	0.999999	Intergenic	-136249	ENSMOCG00000004554	U1	U1 spliceosomal RNA [Source:RFAM;Acc:RF00003]	Gm22043
1	9819405	0.0800938	0.809829	-0.729735	0.316659	0.159342	0.15115	0.0211957	0.999999	Intergenic	-136215	ENSMOCG00000004554	U1	U1 spliceosomal RNA [Source:RFAM;Acc:RF00003]	Gm22043
1	9924908	0.0653819	0.768804	-0.703422	0.347428	0.159154	0.154939	0.0429029	0.999999	Intergenic	-30712	ENSMOCG00000004554	U1	U1 spliceosomal RNA [Source:RFAM;Acc:RF00003]	Gm22043
1	9928919	0.0730657	0.855826	-0.78276	0.263504	0.159818	0.152025	0.00297232	0.977507	Intergenic	-26701	ENSMOCG00000004554	U1	U1 spliceosomal RNA [Source:RFAM;Acc:RF00003]	Gm22043
1	9928964	0.0730657	0.855826	-0.78276	0.263504	0.159818	0.152025	0.00297232	0.977507	Intergenic	-26656	ENSMOCG00000004554	U1	U1 spliceosomal RNA [Source:RFAM;Acc:RF00003]	Gm22043
1	9958481	0.585709	0.0293657	0.556344	0.169141	0.0703346	0.13736	0.00100461	0.52843	Intergenic	2861	ENSMOCG00000004554	U1	U1 spliceosomal RNA [Source:RFAM;Acc:RF00003]	Gm22043
1	9958508	0.54392	0.0272466	0.516674	0.199675	0.319662	0.137422	0.00966542	0.999999	Intergenic	2888	ENSMOCG00000004554	U1	U1 spliceosomal RNA [Source:RFAM;Acc:RF00003]	Gm22043
1	9958565	0.586536	0.0272466	0.559289	0.130047	0.0700031	0.137422	1.7e-05	0.0426451	Intergenic	2945	ENSMOCG00000004554	U1	U1 spliceosomal RNA [Source:RFAM;Acc:RF00003]	Gm22043
1	9967966	0.0852348	0.885164	-0.799929	0.269364	0.158761	0.151839	0.00298096	0.979242	Intergenic	12346	ENSMOCG00000004554	U1	U1 spliceosomal RNA [Source:RFAM;Acc:RF00003]	Gm22043
1	10078854	0.830868	0.0811338	0.749734	0.308498	0.18095	0.135543	0.0150875	0.999999	exon (ENSMOCT00000021550, exon 4 of 4)	8320	ENSMOCG00000016254	Dact1	dishevelled binding antagonist of beta catenin 1 [Source:NCBI gene;Acc:102000931]	Dact1
1	10078875	0.830868	0.0811338	0.749734	0.308498	0.18095	0.135543	0.0150875	0.999999	exon (ENSMOCT00000021550, exon 4 of 4)	8299	ENSMOCG00000016254	Dact1	dishevelled binding antagonist of beta catenin 1 [Source:NCBI gene;Acc:102000931]	Dact1
1	10079096	0.926169	0.0606416	0.865528	0.18982	0.180256	0.137509	5.12e-06	0.0174102	exon (ENSMOCT00000021550, exon 4 of 4)	8078	ENSMOCG00000016254	Dact1	dishevelled binding antagonist of beta catenin 1 [Source:NCBI gene;Acc:102000931]	Dact1
1	10080646	0.0713679	0.877322	-0.805954	0.245929	0.159823	0.151549	0.0010485	0.543952	intron (ENSMOCT00000021554, intron 3 of 5)	6427	ENSMOCG00000016254	Dact1	dishevelled binding antagonist of beta catenin 1 [Source:NCBI gene;Acc:102000931]	Dact1
1	10090442	0.0464893	0.661794	-0.615305	0.283678	0.159835	0.198165	0.0300808	0.999999	Intergenic	-3268	ENSMOCG00000016254	Dact1	dishevelled binding antagonist of beta catenin 1 [Source:NCBI gene;Acc:102000931]	Dact1
1	10437826	0.0766111	0.782779	-0.706168	0.350725	0.159648	0.153728	0.0440674	0.999999	Intergenic	-11171	ENSMOCG00000001339	Actr10	actin related protein 10 [Source:NCBI gene;Acc:101979614]	Actr10
1	10437835	0.0766111	0.782779	-0.706168	0.350725	0.159648	0.153728	0.0440674	0.999999	Intergenic	-11180	ENSMOCG00000001339	Actr10	actin related protein 10 [Source:NCBI gene;Acc:101979614]	Actr10
1	10437879	0.0766111	0.782779	-0.706168	0.350725	0.159648	0.153728	0.0440674	0.999999	Intergenic	-11224	ENSMOCG00000001339	Actr10	actin related protein 10 [Source:NCBI gene;Acc:101979614]	Actr10
1	10453621	0.756381	0.0366066	0.719774	0.332941	0.177275	0.137606	0.0306285	0.999999	intron (ENSMOCT00000003109, intron 9 of 11)	30032	ENSMOCG00000002317	Frmd6	FERM domain containing 6 [Source:NCBI gene;Acc:101979900]	Frmd6
1	10456551	0.849545	0.301304	0.548241	0.242266	0.209469	0.465286	0.0236378	0.999999	intron (ENSMOCT00000003109, intron 8 of 11)	27102	ENSMOCG00000002317	Frmd6	FERM domain containing 6 [Source:NCBI gene;Acc:101979900]	Frmd6
1	10734743	0.109862	0.862038	-0.752176	0.353954	0.1557	0.155018	0.033581	0.999999	Intergenic	-75611	ENSMOCG00000007689	U6	U6 spliceosomal RNA [Source:RFAM;Acc:RF00026]	Gm47290
1	10948772	0.616608	0.0170964	0.599511	0.235881	0.312553	0.137506	0.0110352	0.999999	intron (ENSMOCT00000024023, intron 1 of 8)	23157	ENSMOCG00000017949	Trim9	tripartite motif containing 9 [Source:NCBI gene;Acc:101980828]	Trim9
1	11016377	0.0752561	0.828083	-0.752827	0.27956	0.159734	0.0940007	0.00708331	0.999999	intron (ENSMOCT00000024022, intron 8 of 12)	90762	ENSMOCG00000017949	Trim9	tripartite motif containing 9 [Source:NCBI gene;Acc:101980828]	Trim9
1	11052281	0.0800938	0.843546	-0.763452	0.290078	0.159342	0.154475	0.00849114	0.999999	intron (ENSMOCT00000025912, intron 1 of 19)	1211	ENSMOCG00000019214	Pygl	glycogen phosphorylase L [Source:NCBI gene;Acc:101981120]	Pygl
1	11061896	0.0664961	0.841907	-0.77541	0.265536	0.159388	0.154344	0.00349836	0.999999	intron (ENSMOCT00000025912, intron 4 of 19)	10826	ENSMOCG00000019214	Pygl	glycogen phosphorylase L [Source:NCBI gene;Acc:101981120]	Pygl
1	11061918	0.0585517	0.841907	-0.783355	0.247777	0.159137	0.154344	0.00156942	0.690688	intron (ENSMOCT00000025912, intron 4 of 19)	10848	ENSMOCG00000019214	Pygl	glycogen phosphorylase L [Source:NCBI gene;Acc:101981120]	Pygl
1	11113502	0.894434	0.280933	0.613501	0.237307	0.17729	0.118705	0.00973048	0.999999	intron (ENSMOCT00000005830, intron 1 of 11)	115	ENSMOCG00000004427	Abhd12b	abhydrolase domain containing 12B [Source:NCBI gene;Acc:101981760]	Abhd12b
1	11119775	0.708463	0.0597518	0.648711	0.278902	0.21131	0.137543	0.0200216	0.999999	Intergenic	-6158	ENSMOCG00000004427	Abhd12b	abhydrolase domain containing 12B [Source:NCBI gene;Acc:101981760]	Abhd12b
1	11153374	0.726993	0.0699146	0.657078	0.313925	0.204696	0.136744	0.0363398	0.999999	Intergenic	-3865	ENSMOCG00000007270
1	11189912	0.0694275	0.776872	-0.707445	0.34536	0.159743	0.154425	0.0405184	0.999999	Intergenic	-12678	ENSMOCG00000021804	Mnat1	menage a trois 1 [Source:MGI Symbol;Acc:MGI:106207]	Mnat1
1	11238820	0.30435	0.921348	-0.616998	0.213101	0.989475	0.152397	0.0037876	0.999999	intron (ENSMOCT00000029680, intron 4 of 4)	36230	ENSMOCG00000021804	Mnat1	menage a trois 1 [Source:MGI Symbol;Acc:MGI:106207]	Mnat1
1	11364857	0.0624973	0.855855	-0.793358	0.247476	0.158189	0.155504	0.00134692	0.632861	intron (ENSMOCT00000016840, intron 7 of 15)	44638	ENSMOCG00000012994	Slc38a6	solute carrier family 38 member 6 [Source:NCBI gene;Acc:101982815]	Slc38a6
1	11436367	0.841516	0.0676263	0.77389	0.272771	0.180363	0.136975	0.00455188	0.999999	Intergenic	116104	ENSMOCG00000012994	Slc38a6	solute carrier family 38 member 6 [Source:NCBI gene;Acc:101982815]	Slc38a6
1	11546323	0.76505	0.0385831	0.726467	0.325189	0.174843	0.137215	0.025484	0.999999	Intergenic	23763	ENSMOCG00000002996	Tmem30b	transmembrane protein 30B [Source:NCBI gene;Acc:101983085]	Tmem30b
1	11589888	0.755236	0.0437167	0.711519	0.339651	0.17754	0.137036	0.0361843	0.999999	Intergenic	-14124	ENSMOCG00000001011	Prkch	protein kinase C eta [Source:NCBI gene;Acc:101983369]	Prkch
1	11605870	0.872773	0.0353442	0.837429	0.185607	0.174034	0.137559	6.43e-06	0.0205882	intron (ENSMOCT00000001418, intron 1 of 13)	1858	ENSMOCG00000001011	Prkch	protein kinase C eta [Source:NCBI gene;Acc:101983369]	Prkch
1	11673526	0.906788	0.28436	0.622428	0.286226	0.178955	0.989475	0.0296594	0.999999	intron (ENSMOCT00000001418, intron 2 of 13)	69514	ENSMOCG00000001011	Prkch	protein kinase C eta [Source:NCBI gene;Acc:101983369]	Prkch
1	11687612	0.0401363	0.763486	-0.723349	0.321662	0.15957	0.155041	0.0245262	0.999999	intron (ENSMOCT00000001418, intron 2 of 13)	83600	ENSMOCG00000001011	Prkch	protein kinase C eta [Source:NCBI gene;Acc:101983369]	Prkch
1	11687662	0.0401363	0.763486	-0.723349	0.321662	0.15957	0.155041	0.0245262	0.999999	intron (ENSMOCT00000001418, intron 2 of 13)	83650	ENSMOCG00000001011	Prkch	protein kinase C eta [Source:NCBI gene;Acc:101983369]	Prkch
1	11709808	0.843916	0.0556148	0.788301	0.249993	0.180404	0.137499	0.00161437	0.702552	intron (ENSMOCT00000001418, intron 2 of 13)	105796	ENSMOCG00000001011	Prkch	protein kinase C eta [Source:NCBI gene;Acc:101983369]	Prkch
1	11716479	0.753475	0.0344792	0.718996	0.246492	0.218206	0.137624	0.00353514	0.999999	intron (ENSMOCT00000001418, intron 6 of 13)	112467	ENSMOCG00000001011	Prkch	protein kinase C eta [Source:NCBI gene;Acc:101983369]	Prkch
1	11716743	0.84764	0.0641597	0.78348	0.261541	0.176336	0.137286	0.00273874	0.932457	intron (ENSMOCT00000001418, intron 6 of 13)	112731	ENSMOCG00000001011	Prkch	protein kinase C eta [Source:NCBI gene;Acc:101983369]	Prkch
1	11716756	0.84764	0.0641597	0.78348	0.261541	0.176336	0.137286	0.00273874	0.932457	intron (ENSMOCT00000001418, intron 6 of 13)	112744	ENSMOCG00000001011	Prkch	protein kinase C eta [Source:NCBI gene;Acc:101983369]	Prkch
1	11793531	0.930255	0.0284832	0.901772	0.112806	0.177428	0.137434	1.31e-15	2.66745e-10	intron (ENSMOCT00000001418, intron 12 of 13)	189519	ENSMOCG00000001011	Prkch	protein kinase C eta [Source:NCBI gene;Acc:101983369]	Prkch
1	11852396	0.0675565	0.792493	-0.724936	0.317023	0.159555	0.153412	0.0222135	0.999999	Intergenic	-98336	ENSMOCG00000006375			Hif1a
1	12024258	0.849737	0.225016	0.624721	0.277463	0.179002	0.168988	0.0243506	0.999999	intron (ENSMOCT00000018611, intron 7 of 9)	9344	ENSMOCG00000014225	Snapc1	small nuclear RNA activating complex polypeptide 1 [Source:NCBI gene;Acc:101983641]	Snapc1
1	12112711	0.0565867	0.784065	-0.727479	0.316794	0.159319	0.153491	0.0216541	0.999999	intron (ENSMOCT00000022061, intron 1 of 7)	58191	ENSMOCG00000016610	Syt16	synaptotagmin 16 [Source:NCBI gene;Acc:101984408]	Syt16
1	13251806	0.735602	0.0339108	0.701692	0.246168	0.161274	0.137419	0.00436556	0.999999	exon (ENSMOCT00000023345, exon 1 of 2)	348	ENSMOCG00000017494		DNA fragmentation factor subunit alpha-like [Source:NCBI gene;Acc:101985461]	Dffa
1	13357295	0.834419	0.0570495	0.77737	0.260434	0.180682	0.137559	0.0028367	0.951171	intron (ENSMOCT00000003563, intron 1 of 4)	57695	ENSMOCG00000002647	Rhoj	ras homolog family member J [Source:NCBI gene;Acc:101985746]	Rhoj
1	13357331	0.708374	0.0570495	0.651325	0.293881	0.167764	0.137559	0.026672	0.999999	intron (ENSMOCT00000003563, intron 1 of 4)	57731	ENSMOCG00000002647	Rhoj	ras homolog family member J [Source:NCBI gene;Acc:101985746]	Rhoj
1	13365710	0.815508	0.0727539	0.742754	0.303145	0.179625	0.13645	0.0142793	0.999999	intron (ENSMOCT00000003563, intron 2 of 4)	66110	ENSMOCG00000002647	Rhoj	ras homolog family member J [Source:NCBI gene;Acc:101985746]	Rhoj
1	13383498	0.888722	0.0570495	0.831672	0.208252	0.179656	0.137559	6.51e-05	0.104521	TTS (ENSMOCT00000003561)	84291	ENSMOCG00000002647	Rhoj	ras homolog family member J [Source:NCBI gene;Acc:101985746]	Rhoj
1	13712826	0.893513	0.22828	0.665233	0.21985	0.174167	0.337809	0.00247932	0.882499	intron (ENSMOCT00000004542, intron 1 of 2)	18140	ENSMOCG00000003383	Sgpp1	sphingosine-1-phosphate phosphatase 1 [Source:NCBI gene;Acc:101987255]	Sgpp1
1	13990837	0.633044	0.151984	0.481059	0.178154	0.0691901	0.301001	0.00692878	0.999999	intron (ENSMOCT00000024300, intron 54 of 116)	130957	ENSMOCG00000018063	Syne2	spectrin repeat containing, nuclear envelope 2 [Source:MGI Symbol;Acc:MGI:2449316]	Syne2
1	14020758	0.183	0.871284	-0.688284	0.249058	0.387795	0.153946	0.0057176	0.999999	exon (ENSMOCT00000024286, exon 67 of 116)	160878	ENSMOCG00000018063	Syne2	spectrin repeat containing, nuclear envelope 2 [Source:MGI Symbol;Acc:MGI:2449316]	Syne2
1	14149406	0.818193	0.03219	0.786003	0.196553	0.205227	0.13763	6.36e-05	0.103683	intron (ENSMOCT00000028319, intron 2 of 7)	13624	ENSMOCG00000020872	Esr2	estrogen receptor 2 [Source:NCBI gene;Acc:101987810]	Esr2
1	14177153	0.914981	0.25561	0.659371	0.198896	0.179444	0.233586	0.000915921	0.500915	Intergenic	-8193	ENSMOCG00000020872	Esr2	estrogen receptor 2 [Source:NCBI gene;Acc:101987810]	Esr2
1	14265671	0.0377807	0.504782	-0.467001	0.181189	0.104864	0.252781	0.00995404	0.999999	intron (ENSMOCT00000026157, intron 3 of 26)	10391	ENSMOCG00000019387	Mthfd1	methylenetetrahydrofolate dehydrogenase, cyclohydrolase and formyltetrahydrofolate synthetase 1 [Source:NCBI gene;Acc:101988471]	Mthfd1
1	14317826	0.0535149	0.778788	-0.725274	0.297938	0.159093	0.147305	0.0149201	0.999999	exon (ENSMOCT00000029894, exon 2 of 3)	2855	ENSMOCG00000021957	Akap5	A kinase (PRKA) anchor protein 5 [Source:MGI Symbol;Acc:MGI:2685104]	Akap5
1	14326583	0.865024	0.0576231	0.807401	0.229664	0.178809	0.137568	0.000438788	0.312099	Intergenic	11612	ENSMOCG00000021957	Akap5	A kinase (PRKA) anchor protein 5 [Source:MGI Symbol;Acc:MGI:2685104]	Akap5
1	14335753	0.0368079	0.791601	-0.754794	0.268997	0.159551	0.149935	0.00501673	0.999999	TTS (ENSMOCT00000007677)	5589	ENSMOCG00000005905		zinc finger and BTB domain containing 25 [Source:NCBI gene;Acc:101989029]	Zbtb25
1	14452942	0.847148	0.0973273	0.74982	0.338532	0.179517	0.134046	0.0267658	0.999999	Intergenic	-12612	ENSMOCG00000003887	U1	U1 spliceosomal RNA [Source:RFAM;Acc:RF00003]
1	14452986	0.847148	0.0973273	0.74982	0.338532	0.179517	0.134046	0.0267658	0.999999	Intergenic	-12568	ENSMOCG00000003887	U1	U1 spliceosomal RNA [Source:RFAM;Acc:RF00003]
1	14453003	0.847148	0.0973273	0.74982	0.338532	0.179517	0.134046	0.0267658	0.999999	Intergenic	-12551	ENSMOCG00000003887	U1	U1 spliceosomal RNA [Source:RFAM;Acc:RF00003]
1	14465607	0.823049	0.0973273	0.725721	0.354033	0.180459	0.134046	0.040377	0.999999	exon (ENSMOCT00000005173, exon 1 of 1)	53	ENSMOCG00000003887	U1	U1 spliceosomal RNA [Source:RFAM;Acc:RF00003]
1	14502831	0.205876	0.903167	-0.697291	0.281604	0.102581	0.155223	0.013281	0.999999	Intergenic	37277	ENSMOCG00000003887	U1	U1 spliceosomal RNA [Source:RFAM;Acc:RF00003]
1	14536812	0.78707	0.0576231	0.729447	0.303564	0.174867	0.137568	0.0162639	0.999999	Intergenic	-22862	ENSMOCG00000011351	Plekhg3	pleckstrin homology and RhoGEF domain containing G3 [Source:NCBI gene;Acc:101990075]	Plekhg3
1	14538184	0.0904042	0.64808	-0.557676	0.243268	0.293175	0.217925	0.0218808	0.999999	Intergenic	-21490	ENSMOCG00000011351	Plekhg3	pleckstrin homology and RhoGEF domain containing G3 [Source:NCBI gene;Acc:101990075]	Plekhg3
1	14583789	0.0800938	0.848007	-0.767914	0.286708	0.159342	0.155029	0.0073978	0.999999	intron (ENSMOCT00000007619, intron 32 of 34)	69962	ENSMOCG00000005817	Sptb	spectrin beta, erythrocytic [Source:NCBI gene;Acc:101990561]	Sptb
1	14587342	0.0488109	0.775103	-0.726292	0.316672	0.159671	0.154579	0.0218182	0.999999	intron (ENSMOCT00000007619, intron 31 of 34)	66409	ENSMOCG00000005817	Sptb	spectrin beta, erythrocytic [Source:NCBI gene;Acc:101990561]	Sptb
1	14606887	0.889459	0.237062	0.652396	0.25494	0.179908	0.989475	0.0104969	0.999999	intron (ENSMOCT00000007625, intron 20 of 31)	46864	ENSMOCG00000005817	Sptb	spectrin beta, erythrocytic [Source:NCBI gene;Acc:101990561]	Sptb
1	14611141	0.287549	0.912549	-0.625	0.284095	0.989475	0.154712	0.027809	0.999999	exon (ENSMOCT00000007619, exon 15 of 35)	42610	ENSMOCG00000005817	Sptb	spectrin beta, erythrocytic [Source:NCBI gene;Acc:101990561]	Sptb
1	14623862	0.067967	0.808339	-0.740372	0.304615	0.159608	0.152954	0.0150775	0.999999	intron (ENSMOCT00000007625, intron 8 of 31)	29889	ENSMOCG00000005817	Sptb	spectrin beta, erythrocytic [Source:NCBI gene;Acc:101990561]	Sptb
1	14758947	0.841348	0.061653	0.779695	0.254691	0.175344	0.137458	0.00220349	0.829476	intron (ENSMOCT00000024049, intron 2 of 2)	907	ENSMOCG00000017976	Gpx2	glutathione peroxidase 2 [Source:NCBI gene;Acc:101991126]	Gpx2
1	14760744	0.661207	0.0640161	0.59719	0.21139	0.285881	0.146145	0.00472716	0.999999	intron (ENSMOCT00000023230, intron 3 of 13)	29151	ENSMOCG00000017411	Fntb	churchill domain containing 1 [Source:NCBI gene;Acc:101990845]	Fntb
1	14761275	0.229209	0.89466	-0.665451	0.286754	0.100572	0.155542	0.0203065	0.999999	intron (ENSMOCT00000023230, intron 3 of 13)	29682	ENSMOCG00000017411	Fntb	churchill domain containing 1 [Source:NCBI gene;Acc:101990845]	Fntb
1	14892633	0.833936	0.0538765	0.780059	0.255934	0.180992	0.137336	0.00230449	0.847334	TTS (ENSMOCT00000016904)	28068	ENSMOCG00000013047		MYC associated factor X [Source:NCBI gene;Acc:101991961]	Max
1	14959790	0.0740864	0.899208	-0.825121	0.235306	0.159789	0.155638	0.000453889	0.317918	Intergenic	-39089	ENSMOCG00000013047		MYC associated factor X [Source:NCBI gene;Acc:101991961]	Max
1	14982962	0.790182	0.0699146	0.720268	0.320758	0.176807	0.136744	0.0247349	0.999999	Intergenic	-62261	ENSMOCG00000013047		MYC associated factor X [Source:NCBI gene;Acc:101991961]	Max
1	14989266	0.869098	0.194111	0.674987	0.308439	0.175769	0.166971	0.0286404	0.999999	Intergenic	-68565	ENSMOCG00000013047		MYC associated factor X [Source:NCBI gene;Acc:101991961]	Max
1	15080513	0.204282	0.860618	-0.656336	0.307887	0.300244	0.155241	0.0330282	0.999999	Intergenic	48678	ENSMOCG00000013818			Eif2s1
1	15140728	0.847522	0.245837	0.601685	0.249999	0.263812	0.651138	0.0160951	0.999999	Intergenic	-11537	ENSMOCG00000013818			Eif2s1
1	15467017	0.624562	0.0247064	0.599856	0.240966	0.794561	0.137083	0.0127965	0.999999	Intergenic	3080	ENSMOCG00000004419
1	15534155	0.883545	0.0628135	0.820731	0.225205	0.18076	0.137385	0.000268044	0.227554	Intergenic	-64058	ENSMOCG00000004419
1	15534192	0.883545	0.0628135	0.820731	0.225205	0.18076	0.137385	0.000268044	0.227554	Intergenic	-64095	ENSMOCG00000004419
1	15547866	0.0752561	0.816022	-0.740766	0.303207	0.159734	0.152257	0.0145615	0.999999	Intergenic	-77769	ENSMOCG00000004419
1	15558905	0.241503	0.902507	-0.661004	0.247827	0.989475	0.155396	0.00764865	0.999999	Intergenic	-88808	ENSMOCG00000004419
1	15689628	0.767712	0.211361	0.556351	0.227809	0.100783	0.304927	0.0145989	0.999999	Intergenic	-219531	ENSMOCG00000004419
1	15774875	0.848375	0.0332389	0.815136	0.211181	0.177606	0.137573	0.000113436	0.142717	Intergenic	-304778	ENSMOCG00000004419
1	15864758	0.78707	0.0369257	0.750144	0.275753	0.174867	0.137588	0.00652123	0.999999	Intergenic	233622	ENSMOCG00000004234
1	16533700	0.855711	0.0606416	0.79507	0.242911	0.179407	0.137509	0.0010638	0.549205	intron (ENSMOCT00000025964, intron 3 of 7)	6601	ENSMOCG00000019257	Garin2	family with sequence similarity 71, member D [Source:MGI Symbol;Acc:MGI:1918147]	Garin2
1	16629780	0.052631	0.762222	-0.709591	0.318707	0.159347	0.149066	0.0259828	0.999999	intron (ENSMOCT00000029057, intron 4 of 15)	66095	ENSMOCG00000021385	Pals1	membrane palmitoylated protein 5 [Source:NCBI gene;Acc:101996257]	Pals1
1	16705930	0.711012	0.0568975	0.654114	0.254341	0.431431	0.0886275	0.010117	0.999999	intron (ENSMOCT00000018225, intron 6 of 8)	10255	ENSMOCG00000013960	Plek2	pleckstrin 2 [Source:NCBI gene;Acc:101997106]	Plek2
1	16736754	0.0823891	0.859029	-0.77664	0.282372	0.159093	0.151562	0.00595203	0.999999	Intergenic	-20569	ENSMOCG00000013960	Plek2	pleckstrin 2 [Source:NCBI gene;Acc:101997106]	Plek2
1	16745378	0.911998	0.284359	0.627638	0.283931	0.170614	0.989475	0.0270686	0.999999	Intergenic	-29193	ENSMOCG00000013960	Plek2	pleckstrin 2 [Source:NCBI gene;Acc:101997106]	Plek2
1	17004698	0.898571	0.284295	0.614276	0.284212	0.170031	0.989475	0.0306698	0.999999	Intergenic	-9825	ENSMOCG00000017818	Rdh11	retinol dehydrogenase 11 [Source:NCBI gene;Acc:101999001]	Rdh11
1	17593866	0.889196	0.0763654	0.812831	0.252066	0.179424	0.136031	0.00126115	0.606851	Intergenic	109666	ENSMOCG00000006670	U1	U1 spliceosomal RNA [Source:RFAM;Acc:RF00003]
1	17624330	0.798813	0.0763654	0.722448	0.277861	0.281695	0.136031	0.0093215	0.999999	Intergenic	-101653	ENSMOCG00000011134	U6	U6 spliceosomal RNA [Source:RFAM;Acc:RF00026]	Gm25450
1	17636165	0.240633	0.904519	-0.663887	0.246542	0.989475	0.154181	0.00708555	0.999999	Intergenic	-89818	ENSMOCG00000011134	U6	U6 spliceosomal RNA [Source:RFAM;Acc:RF00026]	Gm25450
1	17649134	0.893251	0.0484676	0.844784	0.184262	0.177558	0.137031	4.55e-06	0.0159659	Intergenic	-76849	ENSMOCG00000011134	U6	U6 spliceosomal RNA [Source:RFAM;Acc:RF00026]	Gm25450
1	17783188	0.816158	0.196182	0.619976	0.279249	0.179623	0.235558	0.026408	0.999999	Intergenic	57205	ENSMOCG00000011134	U6	U6 spliceosomal RNA [Source:RFAM;Acc:RF00026]	Gm25450
1	17934861	0.844678	0.0576231	0.787054	0.252608	0.179784	0.137568	0.00183498	0.755579	Intergenic	-13337	ENSMOCG00000003189	Zfp36l1	ZFP36 ring finger protein like 1 [Source:NCBI gene;Acc:102000286]	Zfp36l1
1	17957493	0.240912	0.869275	-0.628363	0.272356	0.989475	0.153618	0.021047	0.999999	Intergenic	-35969	ENSMOCG00000003189	Zfp36l1	ZFP36 ring finger protein like 1 [Source:NCBI gene;Acc:102000286]	Zfp36l1
1	17963317	0.0668242	0.865589	-0.798765	0.247937	0.159445	0.154537	0.00127458	0.609403	Intergenic	-41793	ENSMOCG00000003189	Zfp36l1	ZFP36 ring finger protein like 1 [Source:NCBI gene;Acc:102000286]	Zfp36l1
1	17963343	0.0668242	0.865589	-0.798765	0.247937	0.159445	0.154537	0.00127458	0.609403	Intergenic	-41819	ENSMOCG00000003189	Zfp36l1	ZFP36 ring finger protein like 1 [Source:NCBI gene;Acc:102000286]	Zfp36l1
1	18020256	0.78707	0.061653	0.725417	0.309253	0.174867	0.137458	0.0189911	0.999999	intron (ENSMOCT00000021503, intron 1 of 20)	53691	ENSMOCG00000016216	Actn1	actinin alpha 1 [Source:NCBI gene;Acc:102000556]	Actn1
1	18039770	0.207219	0.858023	-0.650804	0.255588	0.989475	0.155465	0.010887	0.999999	intron (ENSMOCT00000021503, intron 1 of 20)	34177	ENSMOCG00000016216	Actn1	actinin alpha 1 [Source:NCBI gene;Acc:102000556]	Actn1
1	18039793	0.207219	0.858023	-0.650804	0.255588	0.989475	0.155465	0.010887	0.999999	intron (ENSMOCT00000021503, intron 1 of 20)	34154	ENSMOCG00000016216	Actn1	actinin alpha 1 [Source:NCBI gene;Acc:102000556]	Actn1
1	18053054	0.241057	0.868016	-0.626959	0.273206	0.989475	0.154739	0.0217434	0.999999	intron (ENSMOCT00000021503, intron 1 of 20)	20893	ENSMOCG00000016216	Actn1	actinin alpha 1 [Source:NCBI gene;Acc:102000556]	Actn1
1	18053093	0.0277542	0.868016	-0.840262	0.18096	0.15943	0.154739	3.43e-06	0.0130452	intron (ENSMOCT00000021503, intron 1 of 20)	20854	ENSMOCG00000016216	Actn1	actinin alpha 1 [Source:NCBI gene;Acc:102000556]	Actn1
1	18084299	0.844609	0.0560517	0.788557	0.250102	0.180227	0.137523	0.00161633	0.702716	Intergenic	-10352	ENSMOCG00000016216	Actn1	actinin alpha 1 [Source:NCBI gene;Acc:102000556]	Actn1
1	18084329	0.844609	0.0560517	0.788557	0.250102	0.180227	0.137523	0.00161633	0.702716	Intergenic	-10382	ENSMOCG00000016216	Actn1	actinin alpha 1 [Source:NCBI gene;Acc:102000556]	Actn1
1	18107738	0.0400293	0.78634	-0.746311	0.297767	0.159609	0.153115	0.0121981	0.999999	Intergenic	-33791	ENSMOCG00000016216	Actn1	actinin alpha 1 [Source:NCBI gene;Acc:102000556]	Actn1
1	18388647	0.0766111	0.874348	-0.797737	0.258755	0.159648	0.154085	0.00204935	0.8005	intron (ENSMOCT00000031070, intron 1 of 14)	47750	ENSMOCG00000022750	Galnt16	polypeptide N-acetylgalactosaminyltransferase 16 [Source:NCBI gene;Acc:102001772]	Galnt16
1	18518255	0.9108	0.345929	0.564871	0.241025	0.178581	0.989475	0.0190977	0.999999	Intergenic	-6011	ENSMOCG00000015986	Plekhd1	pleckstrin homology and coiled-coil domain containing D1 [Source:NCBI gene;Acc:101978852]	Plekhd1
1	18555435	0.888552	0.29629	0.592262	0.271684	0.109095	0.748907	0.0292598	0.999999	Intergenic	31169	ENSMOCG00000015986	Plekhd1	pleckstrin homology and coiled-coil domain containing D1 [Source:NCBI gene;Acc:101978852]	Plekhd1
1	18589586	0.783863	0.0480824	0.735781	0.218971	0.191697	0.135748	0.000778921	0.450785	exon (ENSMOCT00000015267, exon 2 of 2)	1974	ENSMOCG00000011888	Ccdc177	coiled-coil domain containing 177 [Source:MGI Symbol;Acc:MGI:2686414]	Ccdc177
1	18589639	0.867708	0.0494159	0.818292	0.181937	0.115082	0.135441	6.87e-06	0.0216564	exon (ENSMOCT00000015267, exon 2 of 2)	1921	ENSMOCG00000011888	Ccdc177	coiled-coil domain containing 177 [Source:MGI Symbol;Acc:MGI:2686414]	Ccdc177
1	18589652	0.867708	0.0494159	0.818292	0.181937	0.115082	0.135441	6.87e-06	0.0216564	exon (ENSMOCT00000015267, exon 2 of 2)	1908	ENSMOCG00000011888	Ccdc177	coiled-coil domain containing 177 [Source:MGI Symbol;Acc:MGI:2686414]	Ccdc177
1	18589943	0.154698	0.771598	-0.6169	0.154381	0.140615	0.103039	6.44e-05	0.104175	exon (ENSMOCT00000015267, exon 2 of 2)	1617	ENSMOCG00000011888	Ccdc177	coiled-coil domain containing 177 [Source:MGI Symbol;Acc:MGI:2686414]	Ccdc177
1	18591181	0.735454	0.0310758	0.704378	0.351857	0.180167	0.137517	0.0452969	0.999999	exon (ENSMOCT00000015267, exon 1 of 2)	379	ENSMOCG00000011888	Ccdc177	coiled-coil domain containing 177 [Source:MGI Symbol;Acc:MGI:2686414]	Ccdc177
1	18591268	0.0752128	0.81758	-0.742367	0.25936	0.157546	0.328246	0.00420577	0.999999	exon (ENSMOCT00000015267, exon 1 of 2)	292	ENSMOCG00000011888	Ccdc177	coiled-coil domain containing 177 [Source:MGI Symbol;Acc:MGI:2686414]	Ccdc177
1	18591289	0.237198	0.930475	-0.693277	0.329071	0.18797	0.150797	0.0351373	0.999999	exon (ENSMOCT00000015267, exon 1 of 2)	271	ENSMOCG00000011888	Ccdc177	coiled-coil domain containing 177 [Source:MGI Symbol;Acc:MGI:2686414]	Ccdc177
1	18591310	0.0752128	0.864033	-0.788821	0.235302	0.157546	0.223943	0.000801221	0.459683	exon (ENSMOCT00000015267, exon 1 of 2)	250	ENSMOCG00000011888	Ccdc177	coiled-coil domain containing 177 [Source:MGI Symbol;Acc:MGI:2686414]	Ccdc177
1	18591320	0.0752128	0.81758	-0.742367	0.25936	0.157546	0.328246	0.00420577	0.999999	exon (ENSMOCT00000015267, exon 1 of 2)	240	ENSMOCG00000011888	Ccdc177	coiled-coil domain containing 177 [Source:MGI Symbol;Acc:MGI:2686414]	Ccdc177
1	18797971	0.778662	0.0523683	0.726294	0.311753	0.177983	0.137199	0.0198216	0.999999	intron (ENSMOCT00000020015, intron 3 of 4)	10954	ENSMOCG00000015201	Slc10a1	solute carrier family 10 member 1 [Source:NCBI gene;Acc:101979431]	Slc10a1
1	18854791	0.115673	0.872431	-0.756758	0.253627	0.0979975	0.152582	0.00284743	0.953081	Intergenic	-13641	ENSMOCG00000019851	Smoc1	SPARC related modular calcium binding 1 [Source:NCBI gene;Acc:101981121]	Smoc1
1	18858690	0.856271	0.029044	0.827227	0.193374	0.178256	0.137208	1.89e-05	0.0459992	Intergenic	-9742	ENSMOCG00000019851	Smoc1	SPARC related modular calcium binding 1 [Source:NCBI gene;Acc:101981121]	Smoc1
1	18934391	0.0451358	0.766282	-0.721146	0.322604	0.159884	0.155009	0.0253919	0.999999	intron (ENSMOCT00000026863, intron 1 of 11)	65692	ENSMOCG00000019851	Smoc1	SPARC related modular calcium binding 1 [Source:NCBI gene;Acc:101981121]	Smoc1
1	18951188	0.0422235	0.819412	-0.777189	0.255222	0.160013	0.150483	0.00232567	0.852146	exon (ENSMOCT00000026860, exon 3 of 13)	82756	ENSMOCG00000019851	Smoc1	SPARC related modular calcium binding 1 [Source:NCBI gene;Acc:101981121]	Smoc1
1	18981316	0.0274814	0.614615	-0.587134	0.208492	0.159214	0.153806	0.00486118	0.999999	intron (ENSMOCT00000026863, intron 5 of 11)	112617	ENSMOCG00000019851	Smoc1	SPARC related modular calcium binding 1 [Source:NCBI gene;Acc:101981121]	Smoc1
1	18996510	0.79329	0.0530891	0.7402	0.302259	0.174451	0.137222	0.0143297	0.999999	intron (ENSMOCT00000026863, intron 7 of 11)	127811	ENSMOCG00000019851	Smoc1	SPARC related modular calcium binding 1 [Source:NCBI gene;Acc:101981121]	Smoc1
1	19010950	0.678814	0.0394158	0.639398	0.20722	0.150712	0.135908	0.00203138	0.796401	intron (ENSMOCT00000026863, intron 10 of 11)	142251	ENSMOCG00000019851	Smoc1	SPARC related modular calcium binding 1 [Source:NCBI gene;Acc:101981121]	Smoc1
1	19176979	0.0694275	0.843191	-0.773764	0.269607	0.159743	0.154511	0.00410513	0.999999	Intergenic	-4160	ENSMOCG00000021316	Slc8a3	solute carrier family 8 member A3 [Source:NCBI gene;Acc:101981589]	Slc8a3
1	19346935	0.847559	0.0606416	0.786918	0.255585	0.171876	0.137509	0.00207771	0.8059	Intergenic	-32741	ENSMOCG00000018967		ADAM metallopeptidase domain 21 [Source:NCBI gene;Acc:101982817]
1	19506127	0.0414101	0.903632	-0.862222	0.159685	0.159906	0.15522	6.68e-08	0.00065212	Intergenic	34641	ENSMOCG00000012065	Metazoa_SRP	Metazoan signal recognition particle RNA [Source:RFAM;Acc:RF00017]
1	19645756	0.0706534	0.861575	-0.790921	0.231511	0.159805	0.106727	0.000634682	0.393741	Intergenic	-34283	ENSMOCG00000016626	Pcnx	pecanex 1 [Source:NCBI gene;Acc:101984887]	Pcnx
1	19742923	0.893367	0.0597518	0.833616	0.212172	0.178545	0.137543	8.53e-05	0.121635	exon (ENSMOCT00000022090, exon 6 of 36)	62884	ENSMOCG00000016626	Pcnx	pecanex 1 [Source:NCBI gene;Acc:101984887]	Pcnx
1	19898532	0.88489	0.0597518	0.825138	0.2181	0.179672	0.137543	0.000154765	0.166469	Intergenic	173053	ENSMOCG00000022199			Rps11
1	20233278	0.839878	0.0589625	0.780916	0.258836	0.18069	0.137562	0.00255267	0.896113	intron (ENSMOCT00000027561, intron 16 of 20)	94127	ENSMOCG00000020326	Sipa1l1	signal induced proliferation associated 1 like 1 [Source:NCBI gene;Acc:101985180]	Sipa1l1
1	20455529	0.0195716	0.656291	-0.636719	0.28239	0.159703	0.500927	0.0241489	0.999999	intron (ENSMOCT00000007214, intron 1 of 15)	25744	ENSMOCG00000005512	Rgs6	regulator of G protein signaling 6 [Source:NCBI gene;Acc:101985747]	Rgs6
1	20458635	0.0721665	0.856511	-0.784345	0.264759	0.159828	0.155376	0.00305163	0.993983	intron (ENSMOCT00000007214, intron 1 of 15)	28850	ENSMOCG00000005512	Rgs6	regulator of G protein signaling 6 [Source:NCBI gene;Acc:101985747]	Rgs6
1	20685140	0.760375	0.0262267	0.734148	0.321686	0.176247	0.137598	0.0224783	0.999999	intron (ENSMOCT00000007214, intron 1 of 15)	255355	ENSMOCG00000005512	Rgs6	regulator of G protein signaling 6 [Source:NCBI gene;Acc:101985747]	Rgs6
1	20730468	0.0752561	0.887137	-0.811881	0.245193	0.159734	0.154312	0.00092898	0.505628	intron (ENSMOCT00000007214, intron 1 of 15)	300683	ENSMOCG00000005512	Rgs6	regulator of G protein signaling 6 [Source:NCBI gene;Acc:101985747]	Rgs6
1	20811314	0.0713679	0.851405	-0.780037	0.26717	0.159823	0.154815	0.00350452	0.999999	intron (ENSMOCT00000007232, intron 1 of 14)	44291	ENSMOCG00000005512	Rgs6	regulator of G protein signaling 6 [Source:NCBI gene;Acc:101985747]	Rgs6
1	20831711	0.868019	0.0582573	0.809762	0.228024	0.179727	0.13757	0.000383449	0.286979	intron (ENSMOCT00000007232, intron 1 of 14)	64688	ENSMOCG00000005512	Rgs6	regulator of G protein signaling 6 [Source:NCBI gene;Acc:101985747]	Rgs6
1	20832074	0.0411208	0.752839	-0.711718	0.333404	0.159652	0.154792	0.0327853	0.999999	intron (ENSMOCT00000007232, intron 1 of 14)	65051	ENSMOCG00000005512	Rgs6	regulator of G protein signaling 6 [Source:NCBI gene;Acc:101985747]	Rgs6
1	20868194	0.656722	0.023573	0.633149	0.282347	0.415336	0.137561	0.0249324	0.999999	intron (ENSMOCT00000007214, intron 11 of 15)	438409	ENSMOCG00000005512	Rgs6	regulator of G protein signaling 6 [Source:NCBI gene;Acc:101985747]	Rgs6
1	20871477	0.841197	0.0621099	0.779087	0.257979	0.180723	0.135923	0.00252804	0.891475	intron (ENSMOCT00000007214, intron 11 of 15)	441692	ENSMOCG00000005512	Rgs6	regulator of G protein signaling 6 [Source:NCBI gene;Acc:101985747]	Rgs6
1	20899407	0.067967	0.922505	-0.854538	0.206347	0.159608	0.154121	3.45e-05	0.0696829	intron (ENSMOCT00000007232, intron 12 of 14)	132384	ENSMOCG00000005512	Rgs6	regulator of G protein signaling 6 [Source:NCBI gene;Acc:101985747]	Rgs6
1	20937950	0.745239	0.0357764	0.709463	0.24443	0.28589	0.137669	0.00370178	0.999999	intron (ENSMOCT00000007214, intron 15 of 15)	508165	ENSMOCG00000005512	Rgs6	regulator of G protein signaling 6 [Source:NCBI gene;Acc:101985747]	Rgs6
1	20946251	0.738113	0.0336001	0.704513	0.350817	0.180011	0.137716	0.0446214	0.999999	TTS (ENSMOCT00000007210)	516466	ENSMOCG00000005512	Rgs6	regulator of G protein signaling 6 [Source:NCBI gene;Acc:101985747]	Rgs6
1	20946320	0.738113	0.0336001	0.704513	0.350817	0.180011	0.137716	0.0446214	0.999999	TTS (ENSMOCT00000007210)	516535	ENSMOCG00000005512	Rgs6	regulator of G protein signaling 6 [Source:NCBI gene;Acc:101985747]	Rgs6
1	20951940	0.817925	0.0589625	0.758962	0.278364	0.179296	0.137562	0.0064008	0.999999	Intergenic	138883	ENSMOCG00000003784	Dpf3	double PHD fingers 3 [Source:NCBI gene;Acc:101986217]	Dpf3
1	21179052	0.792187	0.120383	0.671804	0.299803	0.176003	0.169105	0.0250379	0.999999	intron (ENSMOCT00000005075, intron 1 of 8)	100333	ENSMOCG00000003784	Dpf3	double PHD fingers 3 [Source:NCBI gene;Acc:101986217]	Dpf3
1	21179360	0.899761	0.0559162	0.843844	0.18884	0.179598	0.135819	7.87e-06	0.0240558	intron (ENSMOCT00000005075, intron 1 of 8)	100025	ENSMOCG00000003784	Dpf3	double PHD fingers 3 [Source:NCBI gene;Acc:101986217]	Dpf3
1	21334969	0.369441	0.935039	-0.565598	0.226326	0.193858	0.154543	0.0124532	0.999999	exon (ENSMOCT00000031432, exon 12 of 12)	61356	ENSMOCG00000022979	Zfyve1	zinc finger FYVE-type containing 1 [Source:NCBI gene;Acc:101987358]	Zfyve1
1	21466728	0.0694275	0.863044	-0.793616	0.254702	0.159743	0.155324	0.00183405	0.755428	promoter-TSS (ENSMOCT00000012549)	-277	ENSMOCG00000009775	Psen1	presenilin 1 [Source:NCBI gene;Acc:101987640]	Psen1
1	21472054	0.890961	0.0570495	0.833911	0.205397	0.179476	0.137559	4.91e-05	0.0873874	intron (ENSMOCT00000012549, intron 1 of 11)	5049	ENSMOCG00000009775	Psen1	presenilin 1 [Source:NCBI gene;Acc:101987640]	Psen1
1	21546817	0.0721665	0.801928	-0.729761	0.326247	0.159828	0.149137	0.0252969	0.999999	Intergenic	-11255	ENSMOCG00000001461	Papln	papilin, proteoglycan like sulfated glycoprotein [Source:NCBI gene;Acc:101988384]	Papln
1	21567092	0.052631	0.703426	-0.650795	0.2761	0.159347	0.333807	0.0184181	0.999999	intron (ENSMOCT00000001987, intron 5 of 25)	5196	ENSMOCG00000001461	Papln	papilin, proteoglycan like sulfated glycoprotein [Source:NCBI gene;Acc:101988384]	Papln
1	21742987	0.721336	0.0565281	0.664808	0.296679	0.39963	0.137544	0.0250369	0.999999	promoter-TSS (ENSMOCT00000009769)	-466	ENSMOCG00000007570	Riox1	ribosomal oxygenase 1 [Source:NCBI gene;Acc:101989893]	Riox1
1	21848293	0.298145	0.908586	-0.610441	0.247962	0.826764	0.154745	0.0138229	0.999999	Intergenic	5541	ENSMOCG00000013343	Acot4	acyl-coenzyme A thioesterase 4 [Source:NCBI gene;Acc:101990462]	Acot4
1	22002637	0.0388123	0.79898	-0.760168	0.172549	0.15973	0.123978	1.06e-05	0.0300898	intron (ENSMOCT00000026671, intron 1 of 12)	3824	ENSMOCG00000019740	Mideas	ELM2 and Myb/SANT domain containing 1 [Source:NCBI gene;Acc:101991875]	Mideas
1	22019458	0.0721665	0.776872	-0.704706	0.349301	0.159828	0.154425	0.043646	0.999999	Intergenic	-12997	ENSMOCG00000019740	Mideas	ELM2 and Myb/SANT domain containing 1 [Source:NCBI gene;Acc:101991875]	Mideas
1	22019462	0.0721665	0.776872	-0.704706	0.349301	0.159828	0.154425	0.043646	0.999999	Intergenic	-13001	ENSMOCG00000019740	Mideas	ELM2 and Myb/SANT domain containing 1 [Source:NCBI gene;Acc:101991875]	Mideas
1	22019468	0.0721665	0.776872	-0.704706	0.349301	0.159828	0.154425	0.043646	0.999999	Intergenic	-13007	ENSMOCG00000019740	Mideas	ELM2 and Myb/SANT domain containing 1 [Source:NCBI gene;Acc:101991875]	Mideas
1	22072120	0.834419	0.0621099	0.772309	0.263739	0.180682	0.135923	0.0034081	0.999999	Intergenic	1216	ENSMOCG00000006645	U6	U6 spliceosomal RNA [Source:RFAM;Acc:RF00026]
1	22160414	0.826327	0.0699146	0.756412	0.289208	0.180546	0.136744	0.00891078	0.999999	exon (ENSMOCT00000002470, exon 3 of 8)	4528	ENSMOCG00000001828	Fam161b	FAM161 centrosomal protein B [Source:NCBI gene;Acc:101993943]	Fam161b
1	22222334	0.823049	0.0351851	0.787864	0.237967	0.180459	0.137689	0.000930282	0.50571	intron (ENSMOCT00000001864, intron 3 of 12)	4497	ENSMOCG00000001378	Bbof1	basal body orientation factor 1 [Source:NCBI gene;Acc:101995877]	Bbof1
1	22377856	0.905544	0.0628135	0.842731	0.207903	0.180791	0.137385	5.05e-05	0.0893051	Intergenic	-14985	ENSMOCG00000020119	Vsx2	visual system homeobox 2 [Source:NCBI gene;Acc:101996824]	Vsx2
1	22469513	0.0341937	0.768804	-0.73461	0.310745	0.159902	0.154939	0.0180774	0.999999	intron (ENSMOCT00000015149, intron 1 of 1)	1186	ENSMOCG00000011795	Vrtn	vertebrae development associated [Source:NCBI gene;Acc:101997391]	Vrtn
1	22477413	0.0700101	0.844985	-0.774975	0.269327	0.159778	0.154677	0.00400903	0.999999	exon (ENSMOCT00000015149, exon 2 of 2)	9086	ENSMOCG00000011795	Vrtn	vertebrae development associated [Source:NCBI gene;Acc:101997391]	Vrtn
1	22507328	0.897684	0.0628135	0.83487	0.213072	0.180357	0.137385	8.92e-05	0.124688	exon (ENSMOCT00000017597, exon 4 of 4)	20076	ENSMOCG00000013518	Syndig1l	synapse differentiation inducing 1 like [Source:NCBI gene;Acc:101997673]	Syndig1l
1	22510387	0.824842	0.207692	0.61715	0.278117	0.17594	0.170878	0.0264846	0.999999	intron (ENSMOCT00000017597, intron 1 of 3)	17017	ENSMOCG00000013518	Syndig1l	synapse differentiation inducing 1 like [Source:NCBI gene;Acc:101997673]	Syndig1l
1	22512584	0.0567228	0.868649	-0.811926	0.222808	0.15864	0.154982	0.000268371	0.227673	intron (ENSMOCT00000017597, intron 1 of 3)	14820	ENSMOCG00000013518	Syndig1l	synapse differentiation inducing 1 like [Source:NCBI gene;Acc:101997673]	Syndig1l
1	22661834	0.0407522	0.803167	-0.762415	0.178263	0.15975	0.116119	1.9e-05	0.0461416	exon (ENSMOCT00000009665, exon 4 of 35)	40100	ENSMOCG00000007456	Ltbp2	latent transforming growth factor beta binding protein 2 [Source:NCBI gene;Acc:101989129]	Ltbp2
1	22687290	0.781291	0.0641597	0.717131	0.327847	0.177635	0.137286	0.0287137	0.999999	intron (ENSMOCT00000009714, intron 2 of 35)	14644	ENSMOCG00000007456	Ltbp2	latent transforming growth factor beta binding protein 2 [Source:NCBI gene;Acc:101989129]	Ltbp2
1	22700985	0.100209	0.838723	-0.738514	0.339885	0.156828	0.153971	0.0297928	0.999999	intron (ENSMOCT00000009714, intron 1 of 35)	949	ENSMOCG00000007456	Ltbp2	latent transforming growth factor beta binding protein 2 [Source:NCBI gene;Acc:101989129]	Ltbp2
1	22765166	0.235177	0.872741	-0.637564	0.236942	0.507895	0.135462	0.007128	0.999999	intron (ENSMOCT00000019247, intron 5 of 19)	30590	ENSMOCG00000014662	Arel1	apoptosis resistant E3 ubiquitin protein ligase 1 [Source:NCBI gene;Acc:101998810]	Arel1
1	22905922	0.85297	0.0248152	0.828155	0.197913	0.177449	0.137625	2.86e-05	0.0610539	Intergenic	15451	ENSMOCG00000019247	Prox2	prospero homeobox 2 [Source:NCBI gene;Acc:101999638]	Prox2
1	22920914	0.556972	0.0172399	0.539732	0.195661	0.181597	0.137046	0.00580673	0.999999	exon (ENSMOCT00000025947, exon 1 of 4)	459	ENSMOCG00000019247	Prox2	prospero homeobox 2 [Source:NCBI gene;Acc:101999638]	Prox2
1	22920983	0.836073	0.230954	0.605119	0.247425	0.114639	0.0761768	0.0144583	0.999999	exon (ENSMOCT00000025947, exon 1 of 4)	390	ENSMOCG00000019247	Prox2	prospero homeobox 2 [Source:NCBI gene;Acc:101999638]	Prox2
1	23009708	0.831086	0.0973273	0.733759	0.348879	0.180162	0.134046	0.0354493	0.999999	Intergenic	-6019	ENSMOCG00000002312	Pgf	placental growth factor [Source:NCBI gene;Acc:102000932]	Pgf
1	23068323	0.019288	0.896182	-0.876894	0.13734	0.159756	0.15548	1.72e-10	5.83965e-06	Intergenic	16563	ENSMOCG00000003698	Eif2b2	eukaryotic translation initiation factor 2B subunit beta [Source:NCBI gene;Acc:102001217]	Eif2b2
1	23078867	0.845074	0.0676263	0.777448	0.27	0.178647	0.136975	0.00398391	0.999999	intron (ENSMOCT00000008096, intron 5 of 5)	17744	ENSMOCG00000006235			Mlh3
1	23346024	0.757806	0.0606416	0.697165	0.323812	0.109245	0.137509	0.0313191	0.999999	promoter-TSS (ENSMOCT00000009879)	-1103	ENSMOCG00000007660
1	23379648	0.0461565	0.748229	-0.702073	0.341933	0.159831	0.154536	0.0400485	0.999999	Intergenic	-30805	ENSMOCG00000002176	Jdp2	Jun dimerization protein 2 [Source:NCBI gene;Acc:101979615]	Jdp2
1	23401702	0.776195	0.0365173	0.739677	0.290306	0.176254	0.137465	0.0108366	0.999999	Intergenic	-8751	ENSMOCG00000002176	Jdp2	Jun dimerization protein 2 [Source:NCBI gene;Acc:101979615]	Jdp2
1	23527736	0.845987	0.0486233	0.797364	0.237624	0.178197	0.135836	0.000792013	0.455694	intron (ENSMOCT00000019678, intron 2 of 2)	19802	ENSMOCG00000014949	Batf	basic leucine zipper ATF-like transcription factor [Source:NCBI gene;Acc:101979901]	Batf
1	23623118	0.761383	0.0559162	0.705466	0.329784	0.177734	0.135819	0.0324212	0.999999	intron (ENSMOCT00000016982, intron 3 of 4)	5482	ENSMOCG00000013099	Erg28	ergosterol biosynthesis 28 homolog [Source:NCBI gene;Acc:101980658]	Erg28
1	23810580	0.0800938	0.898944	-0.81885	0.249408	0.159342	0.155762	0.00102644	0.536195	Intergenic	-11073	ENSMOCG00000003198
1	24024060	0.0594936	0.776872	-0.717378	0.326911	0.15909	0.154425	0.0282057	0.999999	Intergenic	-39875	ENSMOCG00000016818	Gpatch2l	G-patch domain containing 2 like [Source:NCBI gene;Acc:101982423]	Gpatch2l
1	24054826	0.849772	0.0641597	0.785612	0.259761	0.177443	0.137286	0.00249152	0.884353	Intergenic	-9109	ENSMOCG00000016818	Gpatch2l	G-patch domain containing 2 like [Source:NCBI gene;Acc:101982423]	Gpatch2l
1	24054827	0.770735	0.0628135	0.707921	0.348471	0.172774	0.137385	0.0422038	0.999999	Intergenic	-9108	ENSMOCG00000016818	Gpatch2l	G-patch domain containing 2 like [Source:NCBI gene;Acc:101982423]	Gpatch2l
1	24054851	0.770735	0.0628135	0.707921	0.348471	0.172774	0.137385	0.0422038	0.999999	Intergenic	-9084	ENSMOCG00000016818	Gpatch2l	G-patch domain containing 2 like [Source:NCBI gene;Acc:101982423]	Gpatch2l
1	24165098	0.287336	0.898273	-0.610937	0.282643	0.989475	0.133914	0.0306553	0.999999	Intergenic	-80081	ENSMOCG00000022915	Esrrb	estrogen related receptor beta [Source:NCBI gene;Acc:101982720]	Esrrb
1	24223431	0.814011	0.0378595	0.776152	0.249472	0.1794	0.137501	0.00186345	0.761279	Intergenic	-21748	ENSMOCG00000022915	Esrrb	estrogen related receptor beta [Source:NCBI gene;Acc:101982720]	Esrrb
1	24253228	0.0467246	0.920833	-0.874108	0.147891	0.15974	0.0939101	3.41e-09	6.32014e-05	intron (ENSMOCT00000031334, intron 1 of 6)	8049	ENSMOCG00000022915	Esrrb	estrogen related receptor beta [Source:NCBI gene;Acc:101982720]	Esrrb
1	24285266	0.762079	0.0565281	0.705551	0.349444	0.175762	0.137544	0.0434801	0.999999	intron (ENSMOCT00000031334, intron 1 of 6)	40087	ENSMOCG00000022915	Esrrb	estrogen related receptor beta [Source:NCBI gene;Acc:101982720]	Esrrb
1	24296566	0.0730657	0.798726	-0.725661	0.311803	0.159818	0.147767	0.0199492	0.999999	intron (ENSMOCT00000031334, intron 2 of 6)	51387	ENSMOCG00000022915	Esrrb	estrogen related receptor beta [Source:NCBI gene;Acc:101982720]	Esrrb
1	24323801	0.691652	0.0565281	0.635124	0.303067	0.363075	0.137544	0.0361126	0.999999	intron (ENSMOCT00000031334, intron 3 of 6)	78622	ENSMOCG00000022915	Esrrb	estrogen related receptor beta [Source:NCBI gene;Acc:101982720]	Esrrb
1	24323813	0.75615	0.0565281	0.699622	0.224229	0.0954801	0.137544	0.00180779	0.749256	intron (ENSMOCT00000031334, intron 3 of 6)	78634	ENSMOCG00000022915	Esrrb	estrogen related receptor beta [Source:NCBI gene;Acc:101982720]	Esrrb
1	24402302	0.815986	0.065741	0.750245	0.290141	0.179702	0.137152	0.00971554	0.999999	Intergenic	-88080	ENSMOCG00000022419	Vash1	vasohibin 1 [Source:NCBI gene;Acc:101983371]	Vash1
1	24459870	0.757462	0.0478104	0.709652	0.342726	0.177013	0.137144	0.0383954	0.999999	Intergenic	-30512	ENSMOCG00000022419	Vash1	vasohibin 1 [Source:NCBI gene;Acc:101983371]	Vash1
1	24498852	0.156423	0.813698	-0.657275	0.295858	0.158738	0.150091	0.0263109	0.999999	intron (ENSMOCT00000030588, intron 3 of 6)	8470	ENSMOCG00000022419	Vash1	vasohibin 1 [Source:NCBI gene;Acc:101983371]	Vash1
1	24502183	0.350884	0.906702	-0.555818	0.217799	0.247623	0.0971058	0.0107113	0.999999	intron (ENSMOCT00000030588, intron 6 of 6)	11801	ENSMOCG00000022419	Vash1	vasohibin 1 [Source:NCBI gene;Acc:101983371]	Vash1
1	24565555	0.0700101	0.908925	-0.838915	0.219104	0.159778	0.154002	0.000128745	0.152345	intron (ENSMOCT00000006226, intron 6 of 11)	17729	ENSMOCG00000004739	Lrrc74a	leucine rich repeat containing 74A [Source:NCBI gene;Acc:101983928]	Lrrc74a
1	24565601	0.742713	0.0229107	0.719802	0.339564	0.179606	0.13739	0.0340244	0.999999	intron (ENSMOCT00000006226, intron 6 of 11)	17775	ENSMOCG00000004739	Lrrc74a	leucine rich repeat containing 74A [Source:NCBI gene;Acc:101983928]	Lrrc74a
1	24612632	0.946761	0.0369257	0.909835	0.113607	0.0967983	0.137588	1.16e-15	2.56573e-10	Intergenic	64806	ENSMOCG00000004739	Lrrc74a	leucine rich repeat containing 74A [Source:NCBI gene;Acc:101983928]	Lrrc74a
1	24629671	0.0740864	0.829582	-0.755496	0.293587	0.159789	0.151589	0.0100725	0.999999	Intergenic	75986	ENSMOCG00000007745	Irf2bpl	interferon regulatory factor 2 binding protein like [Source:NCBI gene;Acc:101984221]	Irf2bpl
1	24651883	0.240869	0.909171	-0.668302	0.244174	0.989475	0.154645	0.00620032	0.999999	Intergenic	53774	ENSMOCG00000007745	Irf2bpl	interferon regulatory factor 2 binding protein like [Source:NCBI gene;Acc:101984221]	Irf2bpl
1	24655318	0.74657	0.0319109	0.714659	0.340705	0.179126	0.137598	0.0359415	0.999999	Intergenic	50339	ENSMOCG00000007745	Irf2bpl	interferon regulatory factor 2 binding protein like [Source:NCBI gene;Acc:101984221]	Irf2bpl
1	24673706	0.909579	0.248826	0.660753	0.23674	0.176512	0.598792	0.00525379	0.999999	Intergenic	31951	ENSMOCG00000007745	Irf2bpl	interferon regulatory factor 2 binding protein like [Source:NCBI gene;Acc:101984221]	Irf2bpl
1	24736321	0.051657	0.752839	-0.701182	0.342146	0.159424	0.154792	0.0404266	0.999999	Intergenic	16253	ENSMOCG00000004599	U6	U6 spliceosomal RNA [Source:RFAM;Acc:RF00026]	Gm26125
1	24794082	0.827291	0.0307321	0.796559	0.228478	0.180787	0.136998	0.000489617	0.333956	Intergenic	17716	ENSMOCG00000021489	Zdhhc22	zinc finger DHHC-type containing 22 [Source:NCBI gene;Acc:101984787]	Zdhhc22
1	24794098	0.0752561	0.87956	-0.804304	0.24965	0.159734	0.153367	0.00127419	0.609403	Intergenic	17700	ENSMOCG00000021489	Zdhhc22	zinc finger DHHC-type containing 22 [Source:NCBI gene;Acc:101984787]	Zdhhc22
1	24795784	0.0505458	0.766282	-0.715736	0.327643	0.159437	0.155009	0.0289257	0.999999	Intergenic	16014	ENSMOCG00000021489	Zdhhc22	zinc finger DHHC-type containing 22 [Source:NCBI gene;Acc:101984787]	Zdhhc22
1	24796363	0.718114	0.0354611	0.682653	0.27012	0.226089	0.137025	0.0114968	0.999999	Intergenic	15435	ENSMOCG00000021489	Zdhhc22	zinc finger DHHC-type containing 22 [Source:NCBI gene;Acc:101984787]	Zdhhc22
1	24809337	0.0291964	0.78837	-0.759173	0.286719	0.159817	0.152739	0.00810176	0.999999	exon (ENSMOCT00000029206, exon 2 of 3)	2461	ENSMOCG00000021489	Zdhhc22	zinc finger DHHC-type containing 22 [Source:NCBI gene;Acc:101984787]	Zdhhc22
1	24859135	0.875736	0.0477621	0.827974	0.196353	0.180332	0.136738	2.48e-05	0.0555223	intron (ENSMOCT00000019367, intron 2 of 23)	12523	ENSMOCG00000014740	Tmem63c	transmembrane protein 63C [Source:NCBI gene;Acc:101985084]	Tmem63c
1	24859168	0.875736	0.169949	0.705787	0.270523	0.180332	0.164371	0.0090815	0.999999	intron (ENSMOCT00000019367, intron 2 of 23)	12556	ENSMOCG00000014740	Tmem63c	transmembrane protein 63C [Source:NCBI gene;Acc:101985084]	Tmem63c
1	24880540	0.821381	0.0420294	0.779352	0.248996	0.178966	0.136575	0.00174817	0.734878	intron (ENSMOCT00000019383, intron 1 of 20)	545	ENSMOCG00000014740	Tmem63c	transmembrane protein 63C [Source:NCBI gene;Acc:101985084]	Tmem63c
1	24927062	0.0730657	0.856775	-0.783709	0.266617	0.159818	0.154054	0.00328795	0.999999	exon (ENSMOCT00000008056, exon 4 of 4)	3795	ENSMOCG00000006198	Ngb	neuroglobin [Source:NCBI gene;Acc:101985371]	Ngb
1	24927168	0.0450288	0.861354	-0.816325	0.205958	0.158581	0.155135	7.38e-05	0.112405	intron (ENSMOCT00000008056, intron 3 of 3)	3689	ENSMOCG00000006198	Ngb	neuroglobin [Source:NCBI gene;Acc:101985371]	Ngb
1	24927507	0.915008	0.178816	0.736192	0.232517	0.175811	0.344401	0.00154452	0.684955	intron (ENSMOCT00000008056, intron 3 of 3)	3350	ENSMOCG00000006198	Ngb	neuroglobin [Source:NCBI gene;Acc:101985371]	Ngb
1	24999645	0.844742	0.02505	0.819692	0.206635	0.179361	0.137655	7.28e-05	0.111489	exon (ENSMOCT00000029447, exon 6 of 6)	26929	ENSMOCG00000021644	Tmed8	transmembrane p24 trafficking protein family member 8 [Source:NCBI gene;Acc:101986786]	Tmed8
1	25198776	0.0440513	0.922551	-0.8785	0.146229	0.160045	0.155717	1.88e-09	3.9648e-05	intron (ENSMOCT00000029078, intron 2 of 11)	20083	ENSMOCG00000021400	Sptlc2	serine palmitoyltransferase long chain base subunit 2 [Source:NCBI gene;Acc:101988385]	Sptlc2
1	25252894	0.813506	0.0707255	0.74278	0.194167	0.338245	0.316263	0.000130527	0.153128	Intergenic	20288	ENSMOCG00000005349
1	25270443	0.0369148	0.742848	-0.705934	0.341021	0.158497	0.154147	0.0384466	0.999999	intron (ENSMOCT00000007026, intron 3 of 5)	8924	ENSMOCG00000005374	Alkbh1	alkB homolog 1, histone H2A dioxygenase [Source:NCBI gene;Acc:101988945]	Alkbh1
1	25350030	0.370542	0.903784	-0.533242	0.224019	0.870205	0.0690148	0.0172968	0.999999	Intergenic	-6757	ENSMOCG00000005075	Adck1	aarF domain containing kinase 1 [Source:NCBI gene;Acc:101989606]	Adck1
1	25357585	0.873315	0.0589625	0.814353	0.224897	0.180809	0.137562	0.000293467	0.24067	intron (ENSMOCT00000006653, intron 1 of 10)	798	ENSMOCG00000005075	Adck1	aarF domain containing kinase 1 [Source:NCBI gene;Acc:101989606]	Adck1
1	25484196	0.886313	0.0354648	0.850848	0.169059	0.179116	0.137682	4.83e-07	0.00280083	Intergenic	127409	ENSMOCG00000005075	Adck1	aarF domain containing kinase 1 [Source:NCBI gene;Acc:101989606]	Adck1
1	25695721	0.288206	0.92477	-0.636564	0.240718	0.27332	0.0967001	0.00818261	0.999999	Intergenic	-45381	ENSMOCG00000014023
1	25781823	0.0399421	0.787383	-0.747441	0.296597	0.159724	0.152927	0.0117337	0.999999	intron (ENSMOCT00000018310, intron 1 of 1)	40721	ENSMOCG00000014023
1	25846431	0.843679	0.0576231	0.786056	0.253436	0.180299	0.137568	0.00192481	0.775825	Intergenic	105329	ENSMOCG00000014023
1	26072769	0.287173	0.930599	-0.643426	0.276479	0.989475	0.153339	0.0199536	0.999999	Intergenic	-57046	ENSMOCG00000020936	Nrxn3	neurexin 3 [Source:NCBI gene;Acc:101990178]	Nrxn3
1	26517801	0.144631	0.921794	-0.777163	0.215541	0.0917893	0.155085	0.000311394	0.250269	intron (ENSMOCT00000028419, intron 11 of 16)	387986	ENSMOCG00000020936	Nrxn3	neurexin 3 [Source:NCBI gene;Acc:101990178]	Nrxn3
1	28103211	0.813248	0.0249578	0.78829	0.250261	0.162932	0.136971	0.00163346	0.707034	intron (ENSMOCT00000018623, intron 13 of 18)	116524	ENSMOCG00000014230	Cep128	centrosomal protein 128 [Source:NCBI gene;Acc:101991682]	Cep128
1	28230950	0.763419	0.0576231	0.705796	0.273207	0.211937	0.137568	0.00978378	0.999999	exon (ENSMOCT00000022014, exon 1 of 9)	57	ENSMOCG00000016576	Tshr	thyroid stimulating hormone receptor [Source:NCBI gene;Acc:101990281]	Tshr
1	28428854	0.794522	0.0264035	0.768119	0.264734	0.177988	0.137628	0.00371407	0.999999	Intergenic	-38824	ENSMOCG00000020104	Gtf2a1	general transcription factor IIA subunit 1 [Source:NCBI gene;Acc:101991962]	Gtf2a1
1	28462924	0.751344	0.0341262	0.717218	0.336837	0.178342	0.137647	0.0332316	0.999999	intron (ENSMOCT00000029256, intron 3 of 5)	80998	ENSMOCG00000021519	Ston2	stonin 2 [Source:NCBI gene;Acc:101992240]	Ston2
1	28564609	0.834219	0.0606416	0.773578	0.266339	0.181085	0.137509	0.00367853	0.999999	Intergenic	-20687	ENSMOCG00000021519	Ston2	stonin 2 [Source:NCBI gene;Acc:101992240]	Ston2
1	28588710	0.752662	0.207843	0.544818	0.240591	0.433863	0.292186	0.0235433	0.999999	Intergenic	-44788	ENSMOCG00000021519	Ston2	stonin 2 [Source:NCBI gene;Acc:101992240]	Ston2
1	28665059	0.755197	0.0320545	0.723143	0.227214	0.403755	0.137612	0.00145933	0.663712	Intergenic	-15046	ENSMOCG00000021690	Sel1l	SEL1L adaptor subunit of ERAD E3 ubiquitin ligase [Source:NCBI gene;Acc:101992525]	Sel1l
1	28813106	0.81997	0.0589625	0.761007	0.275901	0.180093	0.137562	0.00581087	0.999999	Intergenic	-163093	ENSMOCG00000021690	Sel1l	SEL1L adaptor subunit of ERAD E3 ubiquitin ligase [Source:NCBI gene;Acc:101992525]	Sel1l
1	29649996	0.0632104	0.781451	-0.718241	0.332603	0.158485	0.15391	0.0308149	0.999999	Intergenic	449296	ENSMOCG00000009151	U6	U6 spliceosomal RNA [Source:RFAM;Acc:RF00026]	Gm54684
1	29794999	0.771606	0.065741	0.705865	0.32926	0.171598	0.137152	0.0320495	0.999999	Intergenic	304293	ENSMOCG00000009151	U6	U6 spliceosomal RNA [Source:RFAM;Acc:RF00026]	Gm54684
1	30646867	0.0713679	0.924073	-0.852705	0.213759	0.159823	0.15316	6.63e-05	0.10531	Intergenic	-35858	ENSMOCG00000022811			Nudc
1	30646896	0.0713679	0.924073	-0.852705	0.213759	0.159823	0.15316	6.63e-05	0.10531	Intergenic	-35829	ENSMOCG00000022811			Nudc
1	31619009	0.862952	0.171832	0.69112	0.2807	0.178724	0.163889	0.0138113	0.999999	Intergenic	-470023	ENSMOCG00000002749	Flrt2	fibronectin leucine rich transmembrane protein 2 [Source:NCBI gene;Acc:101993565]	Flrt2
1	34371419	0.729622	0.0530891	0.676533	0.288186	0.211321	0.137222	0.0188969	0.999999	Intergenic	118865	ENSMOCG00000004068	Gpr65	G protein-coupled receptor 65 [Source:NCBI gene;Acc:101994611]	Gpr65
1	34508324	0.10061	0.754478	-0.653868	0.278886	0.100907	0.207475	0.0190491	0.999999	intron (ENSMOCT00000017346, intron 1 of 6)	49448	ENSMOCG00000013337	Kcnk10	potassium two pore domain channel subfamily K member 10 [Source:NCBI gene;Acc:101994907]	Kcnk10
1	34550987	0.794836	0.0600224	0.734814	0.306033	0.173799	0.136235	0.0163462	0.999999	intron (ENSMOCT00000017346, intron 1 of 6)	6785	ENSMOCG00000013337	Kcnk10	potassium two pore domain channel subfamily K member 10 [Source:NCBI gene;Acc:101994907]	Kcnk10
1	34658978	0.823658	0.0641597	0.759499	0.281052	0.180596	0.137286	0.00688534	0.999999	exon (ENSMOCT00000031402, exon 13 of 19)	46880	ENSMOCG00000022958	Ptpn21	protein tyrosine phosphatase non-receptor type 21 [Source:NCBI gene;Acc:101995879]	Ptpn21
1	34701971	0.653442	0.0267628	0.626679	0.271318	0.128022	0.137364	0.0209015	0.999999	exon (ENSMOCT00000031402, exon 2 of 19)	3887	ENSMOCG00000022958	Ptpn21	protein tyrosine phosphatase non-receptor type 21 [Source:NCBI gene;Acc:101995879]	Ptpn21
1	34932959	0.656168	0.150407	0.505761	0.181733	0.228292	0.140308	0.00538616	0.999999	intron (ENSMOCT00000016689, intron 6 of 13)	23904	ENSMOCG00000012895	Ttc8	tetratricopeptide repeat domain 8 [Source:NCBI gene;Acc:101997877]	Ttc8
1	35047166	0.0721665	0.804849	-0.732682	0.314145	0.159828	0.153368	0.0196844	0.999999	Intergenic	138111	ENSMOCG00000012895	Ttc8	tetratricopeptide repeat domain 8 [Source:NCBI gene;Acc:101997877]	Ttc8
1	35070581	0.852938	0.065741	0.787197	0.260163	0.177078	0.137152	0.0024799	0.882499	Intergenic	161526	ENSMOCG00000012895	Ttc8	tetratricopeptide repeat domain 8 [Source:NCBI gene;Acc:101997877]	Ttc8
1	35137267	0.809719	0.149224	0.660495	0.306524	0.177838	0.163934	0.0311784	0.999999	Intergenic	228212	ENSMOCG00000012895	Ttc8	tetratricopeptide repeat domain 8 [Source:NCBI gene;Acc:101997877]	Ttc8
1	35287454	0.787953	0.038876	0.749077	0.220955	0.231701	0.137389	0.000698483	0.421222	intron (ENSMOCT00000031047, intron 3 of 5)	107163	ENSMOCG00000022730	Foxn3	forkhead box N3 [Source:NCBI gene;Acc:101998538]	Foxn3
1	35291821	0.0453166	0.860069	-0.814752	0.210754	0.15999	0.149931	0.000110686	0.140464	intron (ENSMOCT00000031048, intron 2 of 4)	102796	ENSMOCG00000022730	Foxn3	forkhead box N3 [Source:NCBI gene;Acc:101998538]	Foxn3
1	35424186	0.0416901	0.768804	-0.727114	0.317322	0.159567	0.154939	0.0219401	0.999999	intron (ENSMOCT00000031046, intron 1 of 6)	37439	ENSMOCG00000022730	Foxn3	forkhead box N3 [Source:NCBI gene;Acc:101998538]	Foxn3
1	35424209	0.845542	0.0582573	0.787284	0.252969	0.178422	0.13757	0.00185712	0.759629	intron (ENSMOCT00000031046, intron 1 of 6)	37416	ENSMOCG00000022730	Foxn3	forkhead box N3 [Source:NCBI gene;Acc:101998538]	Foxn3
1	35609225	0.710709	0.0358484	0.67486	0.307568	0.107611	0.136378	0.0282222	0.999999	Intergenic	-3966	ENSMOCG00000007784			Ndufv2
1	35675995	0.6961	0.0192068	0.676894	0.247534	0.108961	0.13775	0.00624667	0.999999	Intergenic	-70736	ENSMOCG00000007784			Ndufv2
1	35697288	0.0430857	0.775103	-0.732017	0.311867	0.159949	0.154579	0.0189144	0.999999	Intergenic	-92029	ENSMOCG00000007784			Ndufv2
1	35938388	0.0740864	0.833677	-0.759591	0.286824	0.159789	0.153546	0.00809011	0.999999	intron (ENSMOCT00000017602, intron 14 of 15)	50090	ENSMOCG00000013510	Tdp1	tyrosyl-DNA phosphodiesterase 1 [Source:MGI Symbol;Acc:MGI:1920036]	Tdp1
1	35958380	0.0623938	0.763486	-0.701092	0.348691	0.158143	0.155041	0.0443635	0.999999	Intergenic	-6778	ENSMOCG00000005194
1	35971311	0.857496	0.0699146	0.787581	0.264823	0.176466	0.136744	0.00293957	0.972101	Intergenic	6153	ENSMOCG00000005194
1	36067971	0.90323	0.344584	0.558647	0.208373	0.116105	0.117851	0.00734032	0.999999	Intergenic	-2855	ENSMOCG00000020284	Kcnk13	potassium channel, subfamily K, member 13 [Source:MGI Symbol;Acc:MGI:2384976]	Kcnk13
1	36084654	0.0706534	0.792617	-0.721964	0.332543	0.159805	0.15182	0.0299285	0.999999	Intergenic	13828	ENSMOCG00000020284	Kcnk13	potassium channel, subfamily K, member 13 [Source:MGI Symbol;Acc:MGI:2384976]	Kcnk13
1	36097772	0.287281	0.913499	-0.626219	0.285257	0.989475	0.151587	0.0281436	0.999999	Intergenic	-24669	ENSMOCG00000002580		proteasome 26S subunit, ATPase 1 [Source:NCBI gene;Acc:101999639]	Psmc1
1	36097775	0.287281	0.913499	-0.626219	0.285257	0.989475	0.151587	0.0281436	0.999999	Intergenic	-24666	ENSMOCG00000002580		proteasome 26S subunit, ATPase 1 [Source:NCBI gene;Acc:101999639]	Psmc1
1	36097810	0.287281	0.913499	-0.626219	0.285257	0.989475	0.151587	0.0281436	0.999999	Intergenic	-24631	ENSMOCG00000002580		proteasome 26S subunit, ATPase 1 [Source:NCBI gene;Acc:101999639]	Psmc1
1	36157735	0.76034	0.141022	0.619318	0.277461	0.271143	0.16273	0.0256088	0.999999	intron (ENSMOCT00000018975, intron 4 of 13)	15637	ENSMOCG00000014472	Nrde2	NRDE-2, necessary for RNA interference, domain containing [Source:NCBI gene;Acc:102000091]	Nrde2
1	36297159	0.901862	0.314935	0.586927	0.256285	0.179748	0.503799	0.0220133	0.999999	Intergenic	80100	ENSMOCG00000015392	Calm1	calmodulin 1 [Source:NCBI gene;Acc:102000369]	Calm1
1	36332488	0.0656345	0.74445	-0.678815	0.264855	0.159212	0.139602	0.0103783	0.999999	intron (ENSMOCT00000007750, intron 18 of 18)	175820	ENSMOCG00000005960	Ttc7b	tetratricopeptide repeat domain 7B [Source:NCBI gene;Acc:102000657]	Ttc7b
1	36475632	0.833423	0.0559162	0.777507	0.253465	0.18038	0.135819	0.00215845	0.821022	intron (ENSMOCT00000007750, intron 3 of 18)	32676	ENSMOCG00000005960	Ttc7b	tetratricopeptide repeat domain 7B [Source:NCBI gene;Acc:102000657]	Ttc7b
1	36540405	0.842154	0.0699146	0.772239	0.276837	0.177334	0.136744	0.00527875	0.999999	exon (ENSMOCT00000020078, exon 1 of 3)	594	ENSMOCG00000015245
1	36540449	0.842154	0.0699146	0.772239	0.276837	0.177334	0.136744	0.00527875	0.999999	exon (ENSMOCT00000020078, exon 1 of 3)	550	ENSMOCG00000015245
1	36563738	0.207105	0.903156	-0.696051	0.307982	0.195906	0.154756	0.0238189	0.999999	Intergenic	-22739	ENSMOCG00000015245
1	36800876	0.731012	0.0555117	0.6755	0.184242	0.0899418	0.0993133	0.000246006	0.215991	Intergenic	-45203	ENSMOCG00000022616	Rps6ka5	ribosomal protein S6 kinase A5 [Source:NCBI gene;Acc:102000933]	Rps6ka5
1	36813210	0.752725	0.0227573	0.729968	0.328676	0.178075	0.137673	0.0263556	0.999999	Intergenic	-35132	ENSMOCG00000003275	Dglucy	D-glutamate cyclase [Source:NCBI gene;Acc:102001218]	Dglucy
1	36872195	0.0700101	0.857674	-0.787664	0.256335	0.159778	0.153281	0.00212067	0.813764	exon (ENSMOCT00000004416, exon 7 of 12)	23853	ENSMOCG00000003275	Dglucy	D-glutamate cyclase [Source:NCBI gene;Acc:102001218]	Dglucy
1	36872202	0.0700101	0.857674	-0.787664	0.256335	0.159778	0.153281	0.00212067	0.813764	exon (ENSMOCT00000004416, exon 7 of 12)	23860	ENSMOCG00000003275	Dglucy	D-glutamate cyclase [Source:NCBI gene;Acc:102001218]	Dglucy
1	36905084	0.855063	0.247917	0.607146	0.26953	0.177113	0.46171	0.0242836	0.999999	exon (ENSMOCT00000026974, exon 2 of 2)	19052	ENSMOCG00000019936	Gpr68	G protein-coupled receptor 68 [Source:NCBI gene;Acc:102001497]	Gpr68
1	36931270	0.0290499	0.857357	-0.828307	0.193724	0.159734	0.153908	1.91e-05	0.0462765	Intergenic	-7134	ENSMOCG00000019936	Gpr68	G protein-coupled receptor 68 [Source:NCBI gene;Acc:102001497]	Gpr68
1	36976957	0.766654	0.108657	0.657997	0.23854	0.48408	0.404941	0.00580782	0.999999	Intergenic	-52821	ENSMOCG00000019936	Gpr68	G protein-coupled receptor 68 [Source:NCBI gene;Acc:102001497]	Gpr68
1	36987807	0.74828	0.0385376	0.709742	0.342988	0.17887	0.137429	0.0385185	0.999999	Intergenic	-63671	ENSMOCG00000019936	Gpr68	G protein-coupled receptor 68 [Source:NCBI gene;Acc:102001497]	Gpr68
1	37019111	0.893377	0.0597518	0.833625	0.212144	0.176825	0.137543	8.51e-05	0.121607	intron (ENSMOCT00000022466, intron 3 of 6)	44882	ENSMOCG00000016889			Ccdc88c
1	37046988	0.131647	0.856605	-0.724958	0.229102	0.582426	0.153126	0.0015543	0.687801	intron (ENSMOCT00000022466, intron 3 of 6)	17005	ENSMOCG00000016889			Ccdc88c
1	37061661	0.074339	0.838112	-0.763773	0.228926	0.156301	0.15395	0.00084893	0.477863	intron (ENSMOCT00000022466, intron 2 of 6)	2332	ENSMOCG00000016889			Ccdc88c
1	37652689	0.0852348	0.891496	-0.806261	0.266012	0.158761	0.155094	0.00243813	0.874267	promoter-TSS (ENSMOCT00000014216)	-1615	ENSMOCG00000011060	Trip11	thyroid hormone receptor interactor 11 [Source:NCBI gene;Acc:101979433]	Trip11
1	37733562	0.240777	0.888054	-0.647277	0.25559	0.989475	0.154764	0.0113259	0.999999	intron (ENSMOCT00000020262, intron 11 of 14)	21972	ENSMOCG00000015372	Cpsf2	cleavage and polyadenylation specific factor 2 [Source:NCBI gene;Acc:101981230]	Cpsf2
1	37753395	0.0766111	0.833332	-0.756721	0.291023	0.159648	0.153458	0.00931672	0.999999	Intergenic	26728	ENSMOCG00000007024	5S_rRNA	5S ribosomal RNA [Source:RFAM;Acc:RF00001]	Gm55645
1	37808242	0.04198	0.771093	-0.729113	0.315155	0.159819	0.15484	0.0206947	0.999999	Intergenic	-28119	ENSMOCG00000007024	5S_rRNA	5S ribosomal RNA [Source:RFAM;Acc:RF00001]	Gm55645
1	37920641	0.0706534	0.735502	-0.664848	0.296412	0.159805	0.178219	0.0248977	0.999999	intron (ENSMOCT00000025709, intron 2 of 15)	67322	ENSMOCG00000019076	Slc24a4	solute carrier family 24 member 4 [Source:NCBI gene;Acc:101981670]	Slc24a4
1	38109380	0.848849	0.0676263	0.781223	0.266985	0.179439	0.136975	0.00343255	0.999999	exon (ENSMOCT00000027727, exon 7 of 7)	41810	ENSMOCG00000020469		Ras and Rab interactor 3 [Source:NCBI gene;Acc:101982145]	Rin3
1	38109397	0.848849	0.0676263	0.781223	0.266985	0.179439	0.136975	0.00343255	0.999999	exon (ENSMOCT00000027727, exon 7 of 7)	41827	ENSMOCG00000020469		Ras and Rab interactor 3 [Source:NCBI gene;Acc:101982145]	Rin3
1	38109400	0.848849	0.0676263	0.781223	0.266985	0.179439	0.136975	0.00343255	0.999999	exon (ENSMOCT00000027727, exon 7 of 7)	41830	ENSMOCG00000020469		Ras and Rab interactor 3 [Source:NCBI gene;Acc:101982145]	Rin3
1	38109416	0.848849	0.0676263	0.781223	0.266985	0.179439	0.136975	0.00343255	0.999999	exon (ENSMOCT00000027727, exon 7 of 7)	41846	ENSMOCG00000020469		Ras and Rab interactor 3 [Source:NCBI gene;Acc:101982145]	Rin3
1	38321620	0.0823891	0.862678	-0.780289	0.281688	0.159093	0.154891	0.0056048	0.999999	intron (ENSMOCT00000018824, intron 4 of 9)	109209	ENSMOCG00000014367	Itpk1	inositol-tetrakisphosphate 1-kinase [Source:NCBI gene;Acc:101983297]	Itpk1
1	38704581	0.0721665	0.874768	-0.802601	0.249083	0.159828	0.154516	0.00127197	0.609279	intron (ENSMOCT00000013173, intron 2 of 51)	41335	ENSMOCG00000010182	Unc79	unc-79 homolog [Source:MGI Symbol;Acc:MGI:2684729]	Unc79
1	38712418	0.934448	0.313589	0.620859	0.260665	0.177195	0.746889	0.0172271	0.999999	intron (ENSMOCT00000013186, intron 2 of 46)	8325	ENSMOCG00000010182	Unc79	unc-79 homolog [Source:MGI Symbol;Acc:MGI:2684729]	Unc79
1	38723651	0.89645	0.0570495	0.839401	0.203008	0.179482	0.137559	3.55e-05	0.0709594	exon (ENSMOCT00000013173, exon 5 of 52)	60405	ENSMOCG00000010182	Unc79	unc-79 homolog [Source:MGI Symbol;Acc:MGI:2684729]	Unc79
1	38723677	0.89645	0.0570495	0.839401	0.203008	0.179482	0.137559	3.55e-05	0.0709594	exon (ENSMOCT00000013173, exon 5 of 52)	60431	ENSMOCG00000010182	Unc79	unc-79 homolog [Source:MGI Symbol;Acc:MGI:2684729]	Unc79
1	38850733	0.764355	0.0597518	0.704604	0.350988	0.175066	0.137543	0.0446979	0.999999	intron (ENSMOCT00000013186, intron 32 of 46)	146640	ENSMOCG00000010182	Unc79	unc-79 homolog [Source:MGI Symbol;Acc:MGI:2684729]	Unc79
1	38906105	0.0445904	0.895326	-0.850736	0.171353	0.159999	0.154037	6.88e-07	0.0036802	Intergenic	61900	ENSMOCG00000011646		predicted gene, 27976 [Source:MGI Symbol;Acc:MGI:5531358]
1	38939342	0.727935	0.0396193	0.688315	0.264554	0.192702	0.137305	0.00927364	0.999999	intron (ENSMOCT00000016080, intron 3 of 4)	34883	ENSMOCG00000012482	Prima1	proline rich membrane anchor 1 [Source:NCBI gene;Acc:101986024]	Prima1
1	38949970	0.886115	0.0606416	0.825474	0.218989	0.180694	0.137509	0.000163586	0.171018	intron (ENSMOCT00000016080, intron 3 of 4)	24255	ENSMOCG00000012482	Prima1	proline rich membrane anchor 1 [Source:NCBI gene;Acc:101986024]	Prima1
1	38967791	0.0936277	0.865843	-0.772215	0.306349	0.157669	0.155268	0.0117121	0.999999	intron (ENSMOCT00000016080, intron 2 of 4)	6434	ENSMOCG00000012482	Prima1	proline rich membrane anchor 1 [Source:NCBI gene;Acc:101986024]	Prima1
1	38971238	0.873663	0.203219	0.670443	0.239063	0.178085	0.989475	0.00504014	0.999999	intron (ENSMOCT00000016080, intron 2 of 4)	2987	ENSMOCG00000012482	Prima1	proline rich membrane anchor 1 [Source:NCBI gene;Acc:101986024]	Prima1
1	39254445	0.846572	0.0641597	0.782413	0.262322	0.179706	0.137286	0.00285767	0.954705	Intergenic	-22230	ENSMOCG00000006434	Ppp4r4	protein phosphatase 4 regulatory subunit 4 [Source:NCBI gene;Acc:101988288]	Ppp4r4
1	39560985	0.17536	0.853699	-0.678339	0.308519	0.157067	0.155275	0.0278994	0.999999	exon (ENSMOCT00000019438, exon 2 of 5)	458	ENSMOCG00000014794	Serpina9	serpin A9 [Source:NCBI gene;Acc:101990747]	Serpina9
1	39580905	0.0438272	0.784065	-0.740238	0.303174	0.160017	0.153491	0.0146211	0.999999	exon (ENSMOCT00000024852, exon 5 of 5)	16243	ENSMOCG00000018525	Serpina12	serpin A12 [Source:NCBI gene;Acc:101991036]	Serpina12
1	39678660	0.817925	0.0275586	0.790366	0.236933	0.179296	0.137455	0.000850466	0.478322	Intergenic	3086	ENSMOCG00000005976
1	39746135	0.0969733	0.784065	-0.687092	0.310082	0.176985	0.153491	0.0267027	0.999999	intron (ENSMOCT00000015166, intron 4 of 4)	6531	ENSMOCG00000011807		serine protease inhibitor A3N-like [Source:NCBI gene;Acc:101993087]	Serpina3g
1	39764796	0.803148	0.0676263	0.735522	0.257259	0.158084	0.136975	0.00424878	0.999999	Intergenic	25192	ENSMOCG00000011807		serine protease inhibitor A3N-like [Source:NCBI gene;Acc:101993087]	Serpina3g
1	39766710	0.907067	0.0582573	0.84881	0.197211	0.179668	0.13757	1.68e-05	0.0422758	Intergenic	27106	ENSMOCG00000011807		serine protease inhibitor A3N-like [Source:NCBI gene;Acc:101993087]	Serpina3g
1	39767228	0.0740864	0.74709	-0.673003	0.291243	0.159789	0.42942	0.0208439	0.999999	Intergenic	27624	ENSMOCG00000011807		serine protease inhibitor A3N-like [Source:NCBI gene;Acc:101993087]	Serpina3g
1	39812317	0.88362	0.0727539	0.810866	0.247092	0.175026	0.13645	0.00103208	0.537636	Intergenic	9069	ENSMOCG00000012936	Gsc	goosecoid homeobox [Source:NCBI gene;Acc:101992626]	Gsc
1	39812328	0.88362	0.0727539	0.810866	0.247092	0.175026	0.13645	0.00103208	0.537636	Intergenic	9058	ENSMOCG00000012936	Gsc	goosecoid homeobox [Source:NCBI gene;Acc:101992626]	Gsc
1	39829174	0.0645057	0.836737	-0.772231	0.266871	0.158921	0.15383	0.00380791	0.999999	Intergenic	-7788	ENSMOCG00000012936	Gsc	goosecoid homeobox [Source:NCBI gene;Acc:101992626]	Gsc
1	39875974	0.0706534	0.838112	-0.767459	0.27602	0.159805	0.15395	0.00542845	0.999999	Intergenic	-54588	ENSMOCG00000012936	Gsc	goosecoid homeobox [Source:NCBI gene;Acc:101992626]	Gsc
1	39968589	0.0700101	0.888162	-0.818152	0.234726	0.159778	0.153596	0.000491105	0.334713	Intergenic	-147203	ENSMOCG00000012936	Gsc	goosecoid homeobox [Source:NCBI gene;Acc:101992626]	Gsc
1	40188385	0.806377	0.0811338	0.725243	0.329348	0.178234	0.135543	0.0276613	0.999999	intron (ENSMOCT00000021564, intron 1 of 12)	52160	ENSMOCG00000016259	Clmn	calmin [Source:NCBI gene;Acc:101993364]	Clmn
1	40241236	0.188918	0.859823	-0.670905	0.281941	0.370768	0.155333	0.0173316	0.999999	promoter-TSS (ENSMOCT00000021564)	-691	ENSMOCG00000016259	Clmn	calmin [Source:NCBI gene;Acc:101993364]	Clmn
1	40373359	0.0656345	0.857231	-0.791596	0.249238	0.159212	0.152863	0.00149287	0.6725	Intergenic	-16718	ENSMOCG00000012092	Syne3	spectrin repeat containing nuclear envelope family member 3 [Source:NCBI gene;Acc:101993655]	Syne3
1	40431007	0.0482932	0.782779	-0.734486	0.308394	0.159727	0.153728	0.0172353	0.999999	Intergenic	17854	ENSMOCG00000020121	Glrx5	glutaredoxin 5 [Source:NCBI gene;Acc:101994136]	Glrx5
1	40439582	0.0668242	0.854588	-0.787764	0.256137	0.159445	0.155478	0.00210108	0.809876	Intergenic	26429	ENSMOCG00000020121	Glrx5	glutaredoxin 5 [Source:NCBI gene;Acc:101994136]	Glrx5
1	40439605	0.0668242	0.854588	-0.787764	0.256137	0.159445	0.155478	0.00210108	0.809876	Intergenic	26452	ENSMOCG00000020121	Glrx5	glutaredoxin 5 [Source:NCBI gene;Acc:101994136]	Glrx5
1	40446375	0.205541	0.911408	-0.705867	0.2662	0.100542	0.0920753	0.0080101	0.999999	Intergenic	33222	ENSMOCG00000020121	Glrx5	glutaredoxin 5 [Source:NCBI gene;Acc:101994136]	Glrx5
1	40490408	0.742713	0.0312094	0.711503	0.344501	0.179606	0.137484	0.0388932	0.999999	Intergenic	35020	ENSMOCG00000021739		T-cell leukemia/lymphoma protein 1A [Source:NCBI gene;Acc:101993366]	Tcl1
1	40490449	0.0700101	0.874265	-0.804255	0.247734	0.159778	0.153927	0.00116857	0.581251	Intergenic	34979	ENSMOCG00000021739		T-cell leukemia/lymphoma protein 1A [Source:NCBI gene;Acc:101993366]	Tcl1
1	40490473	0.0700101	0.874265	-0.804255	0.247734	0.159778	0.153927	0.00116857	0.581251	Intergenic	34955	ENSMOCG00000021739		T-cell leukemia/lymphoma protein 1A [Source:NCBI gene;Acc:101993366]	Tcl1
1	40582956	0.631289	0.025598	0.605691	0.282996	0.0968267	0.137409	0.0323318	0.999999	Intergenic	-53192	ENSMOCG00000020071		Tcl1 upstream neural differentiation associated RNA [Source:MGI Symbol;Acc:MGI:1917202]
1	40635125	0.742713	0.0379182	0.704794	0.348538	0.179606	0.137494	0.0431616	0.999999	promoter-TSS (ENSMOCT00000027161)	-1023	ENSMOCG00000020071		Tcl1 upstream neural differentiation associated RNA [Source:MGI Symbol;Acc:MGI:1917202]
1	40641755	0.0888575	0.803517	-0.714659	0.345756	0.158309	0.153462	0.0387389	0.999999	intron (ENSMOCT00000027161, intron 1 of 1)	5607	ENSMOCG00000020071		Tcl1 upstream neural differentiation associated RNA [Source:MGI Symbol;Acc:MGI:1917202]
1	40701868	0.808543	0.05305	0.755493	0.27396	0.178585	0.137146	0.00582142	0.999999	Intergenic	-49151	ENSMOCG00000020897	D430019H16Rik	chromosome 1 C14orf132 homolog [Source:NCBI gene;Acc:106144028]	D430019H16Rik
1	40763365	0.783561	0.065741	0.71782	0.328223	0.177236	0.137152	0.0287433	0.999999	intron (ENSMOCT00000028350, intron 1 of 1)	12346	ENSMOCG00000020897	D430019H16Rik	chromosome 1 C14orf132 homolog [Source:NCBI gene;Acc:106144028]	D430019H16Rik
1	40763371	0.783561	0.065741	0.71782	0.328223	0.177236	0.137152	0.0287433	0.999999	intron (ENSMOCT00000028350, intron 1 of 1)	12352	ENSMOCG00000020897	D430019H16Rik	chromosome 1 C14orf132 homolog [Source:NCBI gene;Acc:106144028]	D430019H16Rik
1	40763518	0.776195	0.0345866	0.741608	0.288844	0.176254	0.137443	0.0102433	0.999999	intron (ENSMOCT00000028350, intron 1 of 1)	12499	ENSMOCG00000020897	D430019H16Rik	chromosome 1 C14orf132 homolog [Source:NCBI gene;Acc:106144028]	D430019H16Rik
1	40831712	0.0641336	0.896377	-0.832243	0.215595	0.158808	0.155506	0.000113291	0.142717	Intergenic	-45578	ENSMOCG00000005931
1	40918285	0.0445904	0.794057	-0.749467	0.293417	0.159999	0.151466	0.010641	0.999999	Intergenic	5927	ENSMOCG00000003519	Bdkrb1	bradykinin receptor B1 [Source:NCBI gene;Acc:101995292]	Bdkrb1
1	41220773	0.838046	0.0641597	0.773887	0.269208	0.180978	0.137286	0.00404445	0.999999	Intergenic	114253	ENSMOCG00000021670	Papola	poly(A) polymerase alpha [Source:NCBI gene;Acc:101996826]	Papola
1	41282040	0.125171	0.668441	-0.543271	0.19287	0.19583	0.15094	0.00485093	0.999999	Intergenic	-74216	ENSMOCG00000020450	Vrk1	VRK serine/threonine kinase 1 [Source:NCBI gene;Acc:101997776]	Vrk1
1	41282818	0.766793	0.065741	0.701052	0.336414	0.174123	0.137152	0.0371695	0.999999	Intergenic	-73438	ENSMOCG00000020450	Vrk1	VRK serine/threonine kinase 1 [Source:NCBI gene;Acc:101997776]	Vrk1
1	41430456	0.908016	0.065741	0.842275	0.213136	0.179268	0.137152	7.76e-05	0.115504	Intergenic	74200	ENSMOCG00000020450	Vrk1	VRK serine/threonine kinase 1 [Source:NCBI gene;Acc:101997776]	Vrk1
1	41452514	0.844389	0.0351851	0.809203	0.216938	0.180128	0.137689	0.000191389	0.185619	Intergenic	96258	ENSMOCG00000020450	Vrk1	VRK serine/threonine kinase 1 [Source:NCBI gene;Acc:101997776]	Vrk1
1	41452776	0.925965	0.065741	0.860224	0.202074	0.179917	0.137152	2.07e-05	0.049112	Intergenic	96520	ENSMOCG00000020450	Vrk1	VRK serine/threonine kinase 1 [Source:NCBI gene;Acc:101997776]	Vrk1
1	41478623	0.746191	0.061653	0.684538	0.287868	0.178511	0.137458	0.017409	0.999999	Intergenic	-80529	ENSMOCG00000008054			Gm23338
1	41511705	0.858261	0.174829	0.683432	0.262584	0.176286	0.430731	0.00924879	0.999999	Intergenic	-47447	ENSMOCG00000008054			Gm23338
1	41528071	0.0519264	0.752839	-0.700913	0.342029	0.159275	0.154792	0.0404351	0.999999	Intergenic	-31081	ENSMOCG00000008054			Gm23338
1	41528082	0.81151	0.0628135	0.748697	0.289263	0.179062	0.137385	0.00964541	0.999999	Intergenic	-31070	ENSMOCG00000008054			Gm23338
1	41581237	0.37824	0.932069	-0.55383	0.240851	0.217521	0.152288	0.0214781	0.999999	Intergenic	22085	ENSMOCG00000008054			Gm23338
1	41581526	0.779315	0.0526393	0.726676	0.25059	0.38469	0.137143	0.00373331	0.999999	Intergenic	22374	ENSMOCG00000008054			Gm23338
1	41587214	0.909314	0.0389245	0.87039	0.150528	0.180414	0.137357	7.37e-09	0.000113106	Intergenic	28062	ENSMOCG00000008054			Gm23338
1	41590833	0.752725	0.0344792	0.718246	0.335561	0.178075	0.137624	0.0323197	0.999999	Intergenic	31681	ENSMOCG00000008054			Gm23338
1	41590849	0.754019	0.0344792	0.71954	0.334155	0.177807	0.137624	0.031294	0.999999	Intergenic	31697	ENSMOCG00000008054			Gm23338
1	41623471	0.854432	0.24899	0.605442	0.261904	0.175546	0.245101	0.0207947	0.999999	Intergenic	64319	ENSMOCG00000008054			Gm23338
1	41640903	0.891192	0.0442965	0.846896	0.175666	0.180326	0.136954	1.43e-06	0.00655269	Intergenic	81751	ENSMOCG00000008054			Gm23338
1	41640912	0.919344	0.273388	0.645956	0.234717	0.17882	0.370406	0.0059221	0.999999	Intergenic	81760	ENSMOCG00000008054			Gm23338
1	41645343	0.844057	0.0518708	0.792186	0.228971	0.175287	0.135954	0.000540653	0.354205	Intergenic	86191	ENSMOCG00000008054			Gm23338
1	41645362	0.0752561	0.76891	-0.693654	0.304635	0.159734	0.0873399	0.0227864	0.999999	Intergenic	86210	ENSMOCG00000008054			Gm23338
1	41651693	0.0256129	0.912624	-0.887011	0.123802	0.159713	0.154157	7.79e-13	7.13343e-08	Intergenic	92541	ENSMOCG00000008054			Gm23338
1	41667931	0.919376	0.281446	0.63793	0.294423	0.17821	0.651423	0.0302567	0.999999	Intergenic	108779	ENSMOCG00000008054			Gm23338
1	41811924	0.0752561	0.795813	-0.720557	0.262095	0.159734	0.22563	0.00597377	0.999999	Intergenic	61015	ENSMOCG00000004359
1	41846715	0.841043	0.0353024	0.805741	0.22034	0.18066	0.137666	0.000255377	0.220952	Intergenic	26224	ENSMOCG00000004359
1	41931718	0.795784	0.0628135	0.73297	0.298593	0.101707	0.137385	0.0140983	0.999999	Intergenic	-58779	ENSMOCG00000004359
1	42041454	0.731421	0.0424969	0.688924	0.254557	0.2197	0.102598	0.00680252	0.999999	Intergenic	-168515	ENSMOCG00000004359
1	42117135	0.829407	0.0973273	0.73208	0.349817	0.180957	0.134046	0.0363716	0.999999	Intergenic	-244196	ENSMOCG00000004359
1	42156441	0.0752561	0.835125	-0.759869	0.287167	0.159734	0.153701	0.00814291	0.999999	Intergenic	-283502	ENSMOCG00000004359
1	42190901	0.0548583	0.813563	-0.758705	0.275963	0.159236	0.152052	0.00597231	0.999999	Intergenic	-317962	ENSMOCG00000004359
1	42400487	0.754019	0.0275834	0.726436	0.329357	0.177807	0.137443	0.0274105	0.999999	Intergenic	-527548	ENSMOCG00000004359
1	42578164	0.0438216	0.822758	-0.778937	0.242857	0.159852	0.15176	0.00133949	0.63036	Intergenic	-705225	ENSMOCG00000004359
1	42584685	0.117382	0.851664	-0.734283	0.344655	0.152499	0.070231	0.0331315	0.999999	Intergenic	-711746	ENSMOCG00000004359
1	42589745	0.0782007	0.861354	-0.783153	0.273527	0.159521	0.155135	0.00419431	0.999999	Intergenic	-716806	ENSMOCG00000004359
1	42784069	0.889493	0.192401	0.697092	0.220114	0.179952	0.807035	0.00154042	0.683709	Intergenic	600400	ENSMOCG00000009839	Bcl11b	BAF chromatin remodeling complex subunit BCL11B [Source:NCBI gene;Acc:101998635]	Bcl11b
1	42864847	0.0410676	0.696632	-0.655565	0.20094	0.159732	0.113955	0.0011044	0.561969	Intergenic	519622	ENSMOCG00000009839	Bcl11b	BAF chromatin remodeling complex subunit BCL11B [Source:NCBI gene;Acc:101998635]	Bcl11b
1	42904670	0.0283833	0.77851	-0.750127	0.29724	0.159543	0.154261	0.0116147	0.999999	Intergenic	479799	ENSMOCG00000009839	Bcl11b	BAF chromatin remodeling complex subunit BCL11B [Source:NCBI gene;Acc:101998635]	Bcl11b
1	42935843	0.860071	0.0699146	0.790156	0.262843	0.174762	0.136744	0.00264538	0.913319	Intergenic	448626	ENSMOCG00000009839	Bcl11b	BAF chromatin remodeling complex subunit BCL11B [Source:NCBI gene;Acc:101998635]	Bcl11b
1	42943661	0.0852348	0.861262	-0.776027	0.289048	0.158761	0.1548	0.00725791	0.999999	Intergenic	440808	ENSMOCG00000009839	Bcl11b	BAF chromatin remodeling complex subunit BCL11B [Source:NCBI gene;Acc:101998635]	Bcl11b
1	42943698	0.0852348	0.861262	-0.776027	0.289048	0.158761	0.1548	0.00725791	0.999999	Intergenic	440771	ENSMOCG00000009839	Bcl11b	BAF chromatin remodeling complex subunit BCL11B [Source:NCBI gene;Acc:101998635]	Bcl11b
1	43008294	0.0800938	0.85546	-0.775366	0.281553	0.159342	0.155407	0.00588919	0.999999	Intergenic	376175	ENSMOCG00000009839	Bcl11b	BAF chromatin remodeling complex subunit BCL11B [Source:NCBI gene;Acc:101998635]	Bcl11b
1	43013806	0.189543	0.867288	-0.677745	0.279229	0.19939	0.155126	0.0152157	0.999999	Intergenic	370663	ENSMOCG00000009839	Bcl11b	BAF chromatin remodeling complex subunit BCL11B [Source:NCBI gene;Acc:101998635]	Bcl11b
1	43129005	0.0474965	0.800937	-0.75344	0.268827	0.159634	0.149327	0.00506774	0.999999	Intergenic	255464	ENSMOCG00000009839	Bcl11b	BAF chromatin remodeling complex subunit BCL11B [Source:NCBI gene;Acc:101998635]	Bcl11b
1	43177458	0.0600246	0.766282	-0.706257	0.339592	0.159339	0.155009	0.0375511	0.999999	Intergenic	207011	ENSMOCG00000009839	Bcl11b	BAF chromatin remodeling complex subunit BCL11B [Source:NCBI gene;Acc:101998635]	Bcl11b
1	43267187	0.741359	0.118414	0.622945	0.268313	0.229955	0.144295	0.0202486	0.999999	Intergenic	117282	ENSMOCG00000009839	Bcl11b	BAF chromatin remodeling complex subunit BCL11B [Source:NCBI gene;Acc:101998635]	Bcl11b
1	43267237	0.734215	0.118855	0.61536	0.271919	0.238824	0.142531	0.0236342	0.999999	Intergenic	117232	ENSMOCG00000009839	Bcl11b	BAF chromatin remodeling complex subunit BCL11B [Source:NCBI gene;Acc:101998635]	Bcl11b
1	43276141	0.560481	0.0206995	0.539782	0.228619	0.632028	0.136889	0.0182231	0.999999	Intergenic	108328	ENSMOCG00000009839	Bcl11b	BAF chromatin remodeling complex subunit BCL11B [Source:NCBI gene;Acc:101998635]	Bcl11b
1	43365839	0.710222	0.0273893	0.682833	0.268044	0.411963	0.137387	0.0108508	0.999999	intron (ENSMOCT00000012637, intron 2 of 4)	18630	ENSMOCG00000009839	Bcl11b	BAF chromatin remodeling complex subunit BCL11B [Source:NCBI gene;Acc:101998635]	Bcl11b
1	43365854	0.813193	0.0273893	0.785803	0.197896	0.232165	0.137387	7.16e-05	0.110242	intron (ENSMOCT00000012637, intron 2 of 4)	18615	ENSMOCG00000009839	Bcl11b	BAF chromatin remodeling complex subunit BCL11B [Source:NCBI gene;Acc:101998635]	Bcl11b
1	43365856	0.813193	0.0273893	0.785803	0.197896	0.232165	0.137387	7.16e-05	0.110242	intron (ENSMOCT00000012637, intron 2 of 4)	18613	ENSMOCG00000009839	Bcl11b	BAF chromatin remodeling complex subunit BCL11B [Source:NCBI gene;Acc:101998635]	Bcl11b
1	43373928	0.0352565	0.756843	-0.721587	0.323987	0.159766	0.154948	0.0259332	0.999999	intron (ENSMOCT00000012637, intron 1 of 4)	10541	ENSMOCG00000009839	Bcl11b	BAF chromatin remodeling complex subunit BCL11B [Source:NCBI gene;Acc:101998635]	Bcl11b
1	43474064	0.863762	0.326085	0.537677	0.212812	0.157079	0.103834	0.0115196	0.999999	Intergenic	72145	ENSMOCG00000011959	Setd3	SET domain containing 3, actin histidine methyltransferase [Source:NCBI gene;Acc:101999093]	Setd3
1	43619224	0.899188	0.0403931	0.858795	0.160662	0.180479	0.137213	9.02e-08	0.000814847	Intergenic	-43170	ENSMOCG00000014499			Ccdc85c
1	43619901	0.769765	0.0344942	0.73527	0.316881	0.173145	0.137676	0.0203225	0.999999	Intergenic	-43847	ENSMOCG00000014499			Ccdc85c
1	43644627	0.843857	0.065741	0.778116	0.267384	0.180377	0.137152	0.00361302	0.999999	Intergenic	-36408	ENSMOCG00000015554	Hhipl1	HHIP like 1 [Source:NCBI gene;Acc:101999640]	Hhipl1
1	43678398	0.905896	0.0628135	0.843083	0.207175	0.176377	0.137385	4.71e-05	0.0855783	Intergenic	-2637	ENSMOCG00000015554	Hhipl1	HHIP like 1 [Source:NCBI gene;Acc:101999640]	Hhipl1
1	43680690	0.884046	0.0600224	0.824023	0.213541	0.179197	0.136235	0.000113921	0.142987	promoter-TSS (ENSMOCT00000020524)	-345	ENSMOCG00000015554	Hhipl1	HHIP like 1 [Source:NCBI gene;Acc:101999640]	Hhipl1
1	43681818	0.0752561	0.781451	-0.706195	0.349793	0.159734	0.15391	0.0434982	0.999999	intron (ENSMOCT00000020524, intron 1 of 8)	783	ENSMOCG00000015554	Hhipl1	HHIP like 1 [Source:NCBI gene;Acc:101999640]	Hhipl1
1	43693909	0.0800938	0.806146	-0.726053	0.321873	0.159342	0.152464	0.0240885	0.999999	exon (ENSMOCT00000020524, exon 6 of 9)	12874	ENSMOCG00000015554	Hhipl1	HHIP like 1 [Source:NCBI gene;Acc:101999640]	Hhipl1
1	43702259	0.585878	0.0697873	0.516091	0.216039	0.2853	0.277089	0.0169002	0.999999	exon (ENSMOCT00000020524, exon 9 of 9)	21224	ENSMOCG00000015554	Hhipl1	HHIP like 1 [Source:NCBI gene;Acc:101999640]	Hhipl1
1	43702491	0.287358	0.910719	-0.623361	0.286475	0.989475	0.153128	0.0295578	0.999999	exon (ENSMOCT00000020524, exon 9 of 9)	21456	ENSMOCG00000015554	Hhipl1	HHIP like 1 [Source:NCBI gene;Acc:101999640]	Hhipl1
1	43702559	0.287358	0.910719	-0.623361	0.286475	0.989475	0.153128	0.0295578	0.999999	exon (ENSMOCT00000020524, exon 9 of 9)	21524	ENSMOCG00000015554	Hhipl1	HHIP like 1 [Source:NCBI gene;Acc:101999640]	Hhipl1
1	43702575	0.287353	0.910719	-0.623366	0.286474	0.989475	0.153128	0.0295559	0.999999	exon (ENSMOCT00000020524, exon 9 of 9)	21540	ENSMOCG00000015554	Hhipl1	HHIP like 1 [Source:NCBI gene;Acc:101999640]	Hhipl1
1	43729510	0.8356	0.0763654	0.759234	0.294673	0.181076	0.136031	0.00997965	0.999999	intron (ENSMOCT00000024214, intron 7 of 14)	19939	ENSMOCG00000018091	Cyp46a1	cholesterol 24-hydroxylase [Source:NCBI gene;Acc:101999920]	Cyp46a1
1	43745714	0.0356361	0.776872	-0.741236	0.303117	0.15971	0.154425	0.0144699	0.999999	Intergenic	36143	ENSMOCG00000018091	Cyp46a1	cholesterol 24-hydroxylase [Source:NCBI gene;Acc:101999920]	Cyp46a1
1	43746841	0.917459	0.0606416	0.856818	0.196055	0.178969	0.137509	1.24e-05	0.0340965	Intergenic	37270	ENSMOCG00000018091	Cyp46a1	cholesterol 24-hydroxylase [Source:NCBI gene;Acc:101999920]	Cyp46a1
1	43746918	0.917459	0.0606416	0.856818	0.196055	0.178969	0.137509	1.24e-05	0.0340965	Intergenic	37347	ENSMOCG00000018091	Cyp46a1	cholesterol 24-hydroxylase [Source:NCBI gene;Acc:101999920]	Cyp46a1
1	43777699	0.589599	0.0198402	0.569759	0.184019	0.0797554	0.137413	0.00196018	0.783081	Intergenic	-19406	ENSMOCG00000011574	Eml1	EMAP like 1 [Source:NCBI gene;Acc:102000197]	Eml1
1	43795773	0.0281679	0.667536	-0.639368	0.268275	0.15844	0.199305	0.01716	0.999999	promoter-TSS (ENSMOCT00000014876)	-1332	ENSMOCG00000011574	Eml1	EMAP like 1 [Source:NCBI gene;Acc:102000197]	Eml1
1	43817544	0.734271	0.0374923	0.696779	0.261913	0.199932	0.137532	0.00780617	0.999999	intron (ENSMOCT00000014876, intron 1 of 21)	20439	ENSMOCG00000011574	Eml1	EMAP like 1 [Source:NCBI gene;Acc:102000197]	Eml1
1	44171335	0.831328	0.0589625	0.772366	0.266133	0.180649	0.137562	0.00370573	0.999999	Intergenic	-22454	ENSMOCG00000014983	Yy1	YY1 transcription factor [Source:NCBI gene;Acc:102002129]	Yy1
1	44301057	0.0313444	0.937006	-0.905661	0.109284	0.16013	0.155302	1.16e-16	3.07682e-11	intron (ENSMOCT00000018138, intron 2 of 6)	12935	ENSMOCG00000013904	Wdr25	WD repeat domain 25 [Source:NCBI gene;Acc:101979146]	Wdr25
1	44578371	0.387455	0.941114	-0.553659	0.243859	0.844092	0.153659	0.0231828	0.999999	Intergenic	24701	ENSMOCG00000003700	7SK	7SK RNA [Source:RFAM;Acc:RF00100]	Gm54823
1	44849943	0.0752561	0.853763	-0.778506	0.272911	0.159734	0.155027	0.00433628	0.999999	Intergenic	-34882	ENSMOCG00000015016			Snap23
1	44901912	0.0468607	0.763486	-0.716625	0.326871	0.159829	0.155041	0.0283523	0.999999	Intergenic	-12483	ENSMOCG00000004545	Dlk1	delta like non-canonical Notch ligand 1 [Source:NCBI gene;Acc:101979710]	Dlk1
1	44902115	0.770735	0.0492075	0.721527	0.327983	0.172774	0.136447	0.0278147	0.999999	Intergenic	-12280	ENSMOCG00000004545	Dlk1	delta like non-canonical Notch ligand 1 [Source:NCBI gene;Acc:101979710]	Dlk1
1	44974545	0.886952	0.0606416	0.82631	0.218406	0.180446	0.137509	0.000154718	0.166469	Intergenic	-28080	ENSMOCG00000012506
1	44974678	0.0752561	0.843546	-0.76829	0.280415	0.159734	0.154475	0.00614702	0.999999	Intergenic	-28213	ENSMOCG00000012506
1	44995504	0.0664961	0.780032	-0.713536	0.338342	0.159388	0.154089	0.0349518	0.999999	Intergenic	-8790	ENSMOCG00000006285		predicted gene, 27528 [Source:MGI Symbol;Acc:MGI:5530910]
1	44996018	0.0653819	0.849512	-0.78413	0.258211	0.159154	0.153791	0.00239117	0.864219	Intergenic	-8276	ENSMOCG00000006285		predicted gene, 27528 [Source:MGI Symbol;Acc:MGI:5530910]
1	45069686	0.0705107	0.887632	-0.817121	0.227906	0.158403	0.153727	0.000336641	0.263694	TTS (ENSMOCT00000011072)	407	ENSMOCG00000008603	Mir127	microRNA 127 [Source:MGI Symbol;Acc:MGI:2676812]	Mir127
1	45069734	0.0705107	0.887632	-0.817121	0.227906	0.158403	0.153727	0.000336641	0.263694	TTS (ENSMOCT00000011072)	455	ENSMOCG00000008603	Mir127	microRNA 127 [Source:MGI Symbol;Acc:MGI:2676812]	Mir127
1	45069805	0.911972	0.0676263	0.844346	0.208925	0.120876	0.136975	5.31e-05	0.0922768	TTS (ENSMOCT00000011072)	526	ENSMOCG00000008603	Mir127	microRNA 127 [Source:MGI Symbol;Acc:MGI:2676812]	Mir127
1	45069858	0.912786	0.0676263	0.84516	0.214848	0.176672	0.136975	8.36e-05	0.120462	TTS (ENSMOCT00000011072)	579	ENSMOCG00000008603	Mir127	microRNA 127 [Source:MGI Symbol;Acc:MGI:2676812]	Mir127
1	45069862	0.912689	0.0676263	0.845063	0.214902	0.176829	0.136975	8.41e-05	0.12079	TTS (ENSMOCT00000011072)	583	ENSMOCG00000008603	Mir127	microRNA 127 [Source:MGI Symbol;Acc:MGI:2676812]	Mir127
1	45088847	0.915601	0.0582573	0.857344	0.191014	0.179638	0.13757	7.18e-06	0.0224386	TTS (ENSMOCT00000012471)	-11	ENSMOCG00000009714
1	45108527	0.749633	0.0727539	0.676879	0.309806	0.156235	0.13645	0.0288998	0.999999	TTS (ENSMOCT00000003148)	120	ENSMOCG00000002352	Gm24564	predicted gene, 24564 [Source:MGI Symbol;Acc:MGI:5454341]	Gm24564
1	45226643	0.855132	0.0776459	0.777486	0.239479	0.176804	0.0867883	0.00116801	0.581251	TTS (ENSMOCT00000005344)	844	ENSMOCG00000004029	Mir381	microRNA 381 [Source:MGI Symbol;Acc:MGI:3619391]	Mir381
1	45287079	0.051657	0.837597	-0.78594	0.24189	0.159424	0.152118	0.00115745	0.577072	Intergenic	41104	ENSMOCG00000007849
1	45375767	0.0645057	0.910981	-0.846476	0.207394	0.158921	0.154054	4.48e-05	0.0828071	Intergenic	129792	ENSMOCG00000007849
1	45382708	0.824789	0.0699146	0.754874	0.290413	0.180535	0.136744	0.009341	0.999999	Intergenic	136733	ENSMOCG00000007849
1	45542192	0.836793	0.0641597	0.772633	0.262869	0.174427	0.137286	0.00329031	0.999999	Intergenic	212443	ENSMOCG00000008491	Mir1247	microRNA 1247 [Source:MGI Symbol;Acc:MGI:4834215]	Mir1247
1	45557963	0.833936	0.0544959	0.77944	0.256866	0.180992	0.137407	0.00240993	0.869106	Intergenic	196672	ENSMOCG00000008491	Mir1247	microRNA 1247 [Source:MGI Symbol;Acc:MGI:4834215]	Mir1247
1	45580225	0.0936277	0.915084	-0.821457	0.275171	0.157669	0.154173	0.00283337	0.950644	Intergenic	174410	ENSMOCG00000008491	Mir1247	microRNA 1247 [Source:MGI Symbol;Acc:MGI:4834215]	Mir1247
1	45580244	0.0936277	0.915084	-0.821457	0.275171	0.157669	0.154173	0.00283337	0.950644	Intergenic	174391	ENSMOCG00000008491	Mir1247	microRNA 1247 [Source:MGI Symbol;Acc:MGI:4834215]	Mir1247
1	45605197	0.200868	0.84873	-0.647862	0.298642	0.19829	0.153957	0.0300556	0.999999	Intergenic	149438	ENSMOCG00000008491	Mir1247	microRNA 1247 [Source:MGI Symbol;Acc:MGI:4834215]	Mir1247
1	45605245	0.834219	0.0382022	0.796017	0.2301	0.181085	0.137345	0.000541288	0.354446	Intergenic	149390	ENSMOCG00000008491	Mir1247	microRNA 1247 [Source:MGI Symbol;Acc:MGI:4834215]	Mir1247
1	45641983	0.0766111	0.819962	-0.743351	0.305319	0.159648	0.153121	0.0149053	0.999999	Intergenic	112652	ENSMOCG00000008491	Mir1247	microRNA 1247 [Source:MGI Symbol;Acc:MGI:4834215]	Mir1247
1	45740520	0.0706534	0.925225	-0.854572	0.211492	0.159805	0.15537	5.33e-05	0.0924725	Intergenic	14115	ENSMOCG00000008491	Mir1247	microRNA 1247 [Source:MGI Symbol;Acc:MGI:4834215]	Mir1247
1	45832463	0.15531	0.765785	-0.610476	0.279862	0.127677	0.186717	0.0291581	0.999999	Intergenic	76719	ENSMOCG00000019966		iodothyronine deiodinase 3 [Source:NCBI gene;Acc:101983089]
1	45832464	0.109152	0.831602	-0.72245	0.262542	0.105046	0.103788	0.00592775	0.999999	Intergenic	76720	ENSMOCG00000019966		iodothyronine deiodinase 3 [Source:NCBI gene;Acc:101983089]
1	45835226	0.0392981	0.824396	-0.785098	0.236473	0.159569	0.151794	0.000900093	0.495012	Intergenic	79482	ENSMOCG00000019966		iodothyronine deiodinase 3 [Source:NCBI gene;Acc:101983089]
1	45839178	0.100209	0.858962	-0.758753	0.32773	0.156828	0.155409	0.0206031	0.999999	Intergenic	83434	ENSMOCG00000019966		iodothyronine deiodinase 3 [Source:NCBI gene;Acc:101983089]
1	45839184	0.100209	0.858962	-0.758753	0.32773	0.156828	0.155409	0.0206031	0.999999	Intergenic	83440	ENSMOCG00000019966		iodothyronine deiodinase 3 [Source:NCBI gene;Acc:101983089]
1	45859315	0.900122	0.201224	0.698899	0.207568	0.139311	0.141624	0.000759702	0.444999	Intergenic	103571	ENSMOCG00000019966		iodothyronine deiodinase 3 [Source:NCBI gene;Acc:101983089]
1	45868030	0.909242	0.28451	0.624732	0.285223	0.178105	0.989475	0.0285007	0.999999	Intergenic	-102447	ENSMOCG00000010635	Ppp2r5c	protein phosphatase 2 regulatory subunit B'gamma [Source:NCBI gene;Acc:101983645]	Ppp2r5c
1	45893201	0.0740864	0.77851	-0.704424	0.350668	0.159789	0.154261	0.0445576	0.999999	Intergenic	-77276	ENSMOCG00000010635	Ppp2r5c	protein phosphatase 2 regulatory subunit B'gamma [Source:NCBI gene;Acc:101983645]	Ppp2r5c
1	45916604	0.0713679	0.910558	-0.83919	0.220927	0.159823	0.154237	0.000145574	0.160952	Intergenic	-53873	ENSMOCG00000010635	Ppp2r5c	protein phosphatase 2 regulatory subunit B'gamma [Source:NCBI gene;Acc:101983645]	Ppp2r5c
1	46191769	0.769765	0.0407195	0.729045	0.321417	0.173145	0.137225	0.0233157	0.999999	Intergenic	18510	ENSMOCG00000004179			Crnkl1
1	46347784	0.171964	0.841352	-0.669388	0.284985	0.334258	0.15421	0.0188315	0.999999	Intergenic	-17365	ENSMOCG00000016493	Mok	MOK protein kinase [Source:MGI Symbol;Acc:MGI:1336881]	Mok
1	46378928	0.0700101	0.804849	-0.734839	0.310677	0.159778	0.153368	0.0180163	0.999999	intron (ENSMOCT00000025820, intron 1 of 4)	1513	ENSMOCG00000019159	Cinp	cyclin dependent kinase 2 interacting protein [Source:NCBI gene;Acc:101986025]	Cinp
1	46478328	0.0852348	0.792493	-0.707258	0.34679	0.158761	0.153412	0.0414057	0.999999	TTS (ENSMOCT00000000494)	90381	ENSMOCG00000000369	Tecpr2	tectonin beta-propeller repeat containing 2 [Source:NCBI gene;Acc:101986311]	Tecpr2
1	46478333	0.0852348	0.792493	-0.707258	0.34679	0.158761	0.153412	0.0414057	0.999999	TTS (ENSMOCT00000000494)	90386	ENSMOCG00000000369	Tecpr2	tectonin beta-propeller repeat containing 2 [Source:NCBI gene;Acc:101986311]	Tecpr2
1	46478351	0.0852348	0.792493	-0.707258	0.34679	0.158761	0.153412	0.0414057	0.999999	TTS (ENSMOCT00000000494)	90404	ENSMOCG00000000369	Tecpr2	tectonin beta-propeller repeat containing 2 [Source:NCBI gene;Acc:101986311]	Tecpr2
1	46486352	0.744721	0.0216981	0.723023	0.336843	0.179373	0.137059	0.0318356	0.999999	exon (ENSMOCT00000003869, exon 3 of 3)	2234	ENSMOCG00000002881	Ankrd9	ankyrin repeat domain 9 [Source:NCBI gene;Acc:101986609]	Ankrd9
1	46486375	0.744721	0.0216981	0.723023	0.336843	0.179373	0.137059	0.0318356	0.999999	exon (ENSMOCT00000003869, exon 3 of 3)	2211	ENSMOCG00000002881	Ankrd9	ankyrin repeat domain 9 [Source:NCBI gene;Acc:101986609]	Ankrd9
1	46486381	0.744721	0.0216981	0.723023	0.336843	0.179373	0.137059	0.0318356	0.999999	exon (ENSMOCT00000003869, exon 3 of 3)	2205	ENSMOCG00000002881	Ankrd9	ankyrin repeat domain 9 [Source:NCBI gene;Acc:101986609]	Ankrd9
1	46486393	0.744721	0.0216981	0.723023	0.336843	0.179373	0.137059	0.0318356	0.999999	exon (ENSMOCT00000003869, exon 3 of 3)	2193	ENSMOCG00000002881	Ankrd9	ankyrin repeat domain 9 [Source:NCBI gene;Acc:101986609]	Ankrd9
1	46486423	0.744721	0.0216981	0.723023	0.336843	0.179373	0.137059	0.0318356	0.999999	exon (ENSMOCT00000003869, exon 3 of 3)	2163	ENSMOCG00000002881	Ankrd9	ankyrin repeat domain 9 [Source:NCBI gene;Acc:101986609]	Ankrd9
1	46487774	0.798667	0.209904	0.588763	0.247144	0.325693	0.26563	0.0172064	0.999999	exon (ENSMOCT00000003869, exon 2 of 3)	812	ENSMOCG00000002881	Ankrd9	ankyrin repeat domain 9 [Source:NCBI gene;Acc:101986609]	Ankrd9
1	46684099	0.834219	0.0223936	0.811826	0.215731	0.181085	0.137435	0.00016779	0.173447	Intergenic	-46633	ENSMOCG00000017772	Traf3	TNF receptor associated factor 3 [Source:NCBI gene;Acc:101987169]	Traf3
1	46790045	0.0721665	0.848566	-0.7764	0.270923	0.159828	0.154558	0.00416016	0.999999	intron (ENSMOCT00000023760, intron 8 of 8)	24345	ENSMOCG00000017772	Traf3	TNF receptor associated factor 3 [Source:NCBI gene;Acc:101987169]	Traf3
1	46790047	0.0721665	0.848566	-0.7764	0.270923	0.159828	0.154558	0.00416016	0.999999	intron (ENSMOCT00000023760, intron 8 of 8)	24347	ENSMOCG00000017772	Traf3	TNF receptor associated factor 3 [Source:NCBI gene;Acc:101987169]	Traf3
1	46801799	0.792564	0.0284446	0.764119	0.204006	0.201967	0.137305	0.000179987	0.180098	intron (ENSMOCT00000002555, intron 2 of 10)	740	ENSMOCG00000001893	Amn	amnionless [Source:MGI Symbol;Acc:MGI:1934943]	Amn
1	46805371	0.0888575	0.910419	-0.821561	0.264985	0.158309	0.154202	0.00193257	0.777552	intron (ENSMOCT00000002555, intron 3 of 10)	4312	ENSMOCG00000001893	Amn	amnionless [Source:MGI Symbol;Acc:MGI:1934943]	Amn
1	46840255	0.892399	0.0606416	0.831757	0.214654	0.174206	0.137509	0.000106677	0.137352	Intergenic	-18627	ENSMOCG00000017882
1	46876885	0.837632	0.203472	0.634161	0.293045	0.180825	0.508448	0.0304615	0.999999	exon (ENSMOCT00000029538, exon 8 of 37)	60320	ENSMOCG00000021696	Cdc42bpb	CDC42 binding protein kinase beta [Source:NCBI gene;Acc:101987721]	Cdc42bpb
1	46975071	0.879054	0.30299	0.576064	0.241011	0.181072	0.989475	0.0168391	0.999999	exon (ENSMOCT00000005653, exon 1 of 11)	271	ENSMOCG00000004296	Exoc3l4	exocyst complex component 3 like 4 [Source:NCBI gene;Acc:101988290]	Exoc3l4
1	47049833	0.591697	0.0311223	0.560575	0.241443	0.200678	0.13702	0.0202456	0.999999	Intergenic	-50538	ENSMOCG00000021790		eukaryotic translation initiation factor 5 [Source:NCBI gene;Acc:101989128]	Eif5
1	47055960	0.0461743	0.773184	-0.72701	0.316585	0.159438	0.154719	0.0216522	0.999999	Intergenic	-44411	ENSMOCG00000021790		eukaryotic translation initiation factor 5 [Source:NCBI gene;Acc:101989128]	Eif5
1	47390069	0.855833	0.061653	0.79418	0.246556	0.179693	0.137458	0.00127701	0.610372	TTS (ENSMOCT00000022266)	24194	ENSMOCG00000016748	Klc1	kinesin light chain 1 [Source:NCBI gene;Acc:101992058]	Klc1
1	47521564	0.848634	0.0570495	0.791584	0.248334	0.178086	0.137559	0.00143468	0.656535	Intergenic	-13498	ENSMOCG00000017048	Ppp1r13b	protein phosphatase 1 regulatory subunit 13B [Source:NCBI gene;Acc:101994428]	Ppp1r13b
1	47700173	0.841043	0.0589625	0.782081	0.257853	0.18066	0.137562	0.00242093	0.871652	Intergenic	-22504	ENSMOCG00000011052	Aspg	asparaginase [Source:NCBI gene;Acc:101996074]	Aspg
1	47701480	0.91213	0.284183	0.627947	0.28379	0.179902	0.989475	0.0269173	0.999999	Intergenic	-21197	ENSMOCG00000011052	Aspg	asparaginase [Source:NCBI gene;Acc:101996074]	Aspg
1	47733055	0.0532174	0.853004	-0.799787	0.226786	0.159279	0.15538	0.000420898	0.304616	intron (ENSMOCT00000014178, intron 6 of 14)	10378	ENSMOCG00000011052	Aspg	asparaginase [Source:NCBI gene;Acc:101996074]	Aspg
1	47740049	0.843375	0.0365216	0.806853	0.219257	0.180168	0.13762	0.000233288	0.208587	intron (ENSMOCT00000014178, intron 12 of 14)	17372	ENSMOCG00000011052	Aspg	asparaginase [Source:NCBI gene;Acc:101996074]	Aspg
1	47879242	0.061736	0.833933	-0.772197	0.259075	0.15941	0.153363	0.00287695	0.958853	Intergenic	118294	ENSMOCG00000001640	Kif26a	kinesin family member 26A [Source:NCBI gene;Acc:101996349]	Kif26a
1	47879288	0.061736	0.833933	-0.772197	0.259075	0.15941	0.153363	0.00287695	0.958853	Intergenic	118340	ENSMOCG00000001640	Kif26a	kinesin family member 26A [Source:NCBI gene;Acc:101996349]	Kif26a
1	47893516	0.848665	0.0203183	0.828347	0.190975	0.178422	0.137641	1.44e-05	0.0380712	Intergenic	132568	ENSMOCG00000001640	Kif26a	kinesin family member 26A [Source:NCBI gene;Acc:101996349]	Kif26a
1	47906899	0.796253	0.0606416	0.735612	0.299808	0.176945	0.137509	0.014143	0.999999	Intergenic	145951	ENSMOCG00000001640	Kif26a	kinesin family member 26A [Source:NCBI gene;Acc:101996349]	Kif26a
1	47906932	0.796253	0.0606416	0.735612	0.299808	0.176945	0.137509	0.014143	0.999999	Intergenic	145984	ENSMOCG00000001640	Kif26a	kinesin family member 26A [Source:NCBI gene;Acc:101996349]	Kif26a
1	47916189	0.904004	0.226539	0.677465	0.206641	0.180705	0.155514	0.00104371	0.54231	Intergenic	155241	ENSMOCG00000001640	Kif26a	kinesin family member 26A [Source:NCBI gene;Acc:101996349]	Kif26a
1	47961831	0.0752561	0.843952	-0.768695	0.280428	0.159734	0.154278	0.00612247	0.999999	Intergenic	-175836	ENSMOCG00000005085	A530016L24Rik	chromosome 1 C14orf180 homolog [Source:NCBI gene;Acc:101996827]	A530016L24Rik
1	47990738	0.0706534	0.887226	-0.816573	0.235506	0.159805	0.154447	0.000525688	0.347661	Intergenic	-146929	ENSMOCG00000005085	A530016L24Rik	chromosome 1 C14orf180 homolog [Source:NCBI gene;Acc:101996827]	A530016L24Rik
1	48022274	0.844389	0.0582573	0.786131	0.253885	0.180128	0.13757	0.00195878	0.782875	Intergenic	-115393	ENSMOCG00000005085	A530016L24Rik	chromosome 1 C14orf180 homolog [Source:NCBI gene;Acc:101996827]	A530016L24Rik
1	48044315	0.78775	0.120127	0.667623	0.251965	0.203521	0.168672	0.00805707	0.999999	Intergenic	-93352	ENSMOCG00000005085	A530016L24Rik	chromosome 1 C14orf180 homolog [Source:NCBI gene;Acc:101996827]	A530016L24Rik
1	48072111	0.0766111	0.847045	-0.770434	0.28093	0.159648	0.154146	0.00609838	0.999999	Intergenic	-65556	ENSMOCG00000005085	A530016L24Rik	chromosome 1 C14orf180 homolog [Source:NCBI gene;Acc:101996827]	A530016L24Rik
1	48072132	0.0782007	0.847045	-0.768845	0.284118	0.159521	0.154146	0.00680831	0.999999	Intergenic	-65535	ENSMOCG00000005085	A530016L24Rik	chromosome 1 C14orf180 homolog [Source:NCBI gene;Acc:101996827]	A530016L24Rik
1	48091939	0.843679	0.0628135	0.780866	0.262253	0.180299	0.137385	0.00290588	0.965706	Intergenic	-45728	ENSMOCG00000005085	A530016L24Rik	chromosome 1 C14orf180 homolog [Source:NCBI gene;Acc:101996827]	A530016L24Rik
1	48091952	0.843679	0.0628135	0.780866	0.262253	0.180299	0.137385	0.00290588	0.965706	Intergenic	-45715	ENSMOCG00000005085	A530016L24Rik	chromosome 1 C14orf180 homolog [Source:NCBI gene;Acc:101996827]	A530016L24Rik
1	48185002	0.0581186	0.826082	-0.767964	0.258738	0.159242	0.15236	0.00299629	0.982225	Intergenic	-24088	ENSMOCG00000019593	Tmem179	transmembrane protein 179 [Source:NCBI gene;Acc:101997109]	Tmem179
1	48208111	0.0782007	0.859635	-0.781434	0.274797	0.159521	0.154678	0.00445966	0.999999	Intergenic	-47197	ENSMOCG00000019593	Tmem179	transmembrane protein 179 [Source:NCBI gene;Acc:101997109]	Tmem179
1	48255906	0.877133	0.0520528	0.82508	0.209456	0.180754	0.137023	8.18e-05	0.118807	Intergenic	-9337	ENSMOCG00000015901	Inf2	inverted formin, FH2 and WH2 domain containing [Source:NCBI gene;Acc:101997393]	Inf2
1	48316164	0.845829	0.0565281	0.789301	0.249852	0.179374	0.137544	0.00158274	0.694098	exon (ENSMOCT00000003624, exon 2 of 4)	5198	ENSMOCG00000002696		SIVA1 apoptosis inducing factor [Source:NCBI gene;Acc:101997978]	Siva1
1	48558957	0.888886	0.0811338	0.807752	0.264315	0.172311	0.135543	0.00224295	0.837118	Intergenic	-34802	ENSMOCG00000013396	Gpr132	G protein-coupled receptor 132 [Source:NCBI gene;Acc:101996829]	Gpr132
1	48583304	0.847584	0.0589625	0.788622	0.252441	0.177309	0.137562	0.00178418	0.743655	exon (ENSMOCT00000031365, exon 25 of 26)	20572	ENSMOCG00000022935	Jag2	jagged canonical Notch ligand 2 [Source:NCBI gene;Acc:102000835]	Jag2
1	48589921	0.0713679	0.869433	-0.798065	0.253883	0.159823	0.154323	0.00166975	0.716203	exon (ENSMOCT00000031365, exon 11 of 26)	13955	ENSMOCG00000022935	Jag2	jagged canonical Notch ligand 2 [Source:NCBI gene;Acc:102000835]	Jag2
1	48589974	0.0713679	0.869433	-0.798065	0.253883	0.159823	0.154323	0.00166975	0.716203	exon (ENSMOCT00000031365, exon 11 of 26)	13902	ENSMOCG00000022935	Jag2	jagged canonical Notch ligand 2 [Source:NCBI gene;Acc:102000835]	Jag2
1	48791360	0.0586482	0.876078	-0.81743	0.151371	0.196737	0.16475	6.66e-08	0.00065212	intron (ENSMOCT00000026068, intron 1 of 19)	5384	ENSMOCG00000019316	Mta1	metastasis associated 1 [Source:NCBI gene;Acc:102002694]	Mta1
1	48818833	0.834419	0.0606416	0.773778	0.266236	0.180682	0.137509	0.00365655	0.999999	intron (ENSMOCT00000026072, intron 14 of 19)	23760	ENSMOCG00000019316	Mta1	metastasis associated 1 [Source:NCBI gene;Acc:102002694]	Mta1
1	48823337	0.0418063	0.781451	-0.739645	0.304298	0.159616	0.15391	0.0150712	0.999999	exon (ENSMOCT00000026068, exon 19 of 20)	37361	ENSMOCG00000019316	Mta1	metastasis associated 1 [Source:NCBI gene;Acc:102002694]	Mta1
1	48831815	0.0557619	0.818728	-0.762966	0.260295	0.158707	0.150991	0.00337696	0.999999	intron (ENSMOCT00000008053, intron 6 of 6)	4229	ENSMOCG00000006199		cysteine rich protein 2 [Source:NCBI gene;Acc:101979989]	Crip2
1	48871591	0.04288	0.752839	-0.709959	0.334668	0.159916	0.154792	0.0338896	0.999999	exon (ENSMOCT00000011268, exon 1 of 1)	77	ENSMOCG00000008761	Tmem121	transmembrane protein 121 [Source:NCBI gene;Acc:101981489]	Tmem121
1	48871622	0.04288	0.752839	-0.709959	0.334668	0.159916	0.154792	0.0338896	0.999999	exon (ENSMOCT00000011268, exon 1 of 1)	108	ENSMOCG00000008761	Tmem121	transmembrane protein 121 [Source:NCBI gene;Acc:101981489]	Tmem121
1	48872243	0.0713679	0.852756	-0.781388	0.266065	0.159823	0.155075	0.00331582	0.999999	exon (ENSMOCT00000011268, exon 1 of 1)	729	ENSMOCG00000008761	Tmem121	transmembrane protein 121 [Source:NCBI gene;Acc:101981489]	Tmem121
1	48999773	0.76363	0.0346592	0.728971	0.323767	0.175294	0.13764	0.0243522	0.999999	Intergenic	-23670	ENSMOCG00000008002
1	49206937	0.747882	0.270692	0.477191	0.19329	0.240162	0.169082	0.0135573	0.999999	Intergenic	44493	ENSMOCG00000003678		disintegrin and metalloproteinase domain-containing protein 21-like [Source:NCBI gene;Acc:101982047]
1	49206947	0.742092	0.265165	0.476928	0.168818	0.110705	0.178938	0.00472648	0.999999	Intergenic	44503	ENSMOCG00000003678		disintegrin and metalloproteinase domain-containing protein 21-like [Source:NCBI gene;Acc:101982047]
1	49206963	0.773805	0.312434	0.461371	0.173487	0.0695757	0.234898	0.0078281	0.999999	Intergenic	44519	ENSMOCG00000003678		disintegrin and metalloproteinase domain-containing protein 21-like [Source:NCBI gene;Acc:101982047]
1	50496993	0.853079	0.0582573	0.794822	0.246614	0.173291	0.13757	0.00126884	0.608879	intron (ENSMOCT00000021348, intron 1 of 2)	8566	ENSMOCG00000016119		zinc finger protein 383-like [Source:NCBI gene;Acc:102002789]
1	50603537	0.850194	0.250842	0.599352	0.261147	0.17534	0.534987	0.0217286	0.999999	exon (ENSMOCT00000024256, exon 13 of 13)	71167	ENSMOCG00000018122	Vipr2	vasoactive intestinal peptide receptor 2 [Source:NCBI gene;Acc:101978943]	Vipr2
1	50677416	0.859901	0.061653	0.798248	0.241111	0.177825	0.137458	0.000930596	0.50571	intron (ENSMOCT00000023337, intron 12 of 19)	36238	ENSMOCG00000017481	Dync2i1	WD repeat domain 60 [Source:NCBI gene;Acc:101989610]	Dync2i1
1	50677426	0.859901	0.061653	0.798248	0.241111	0.177825	0.137458	0.000930596	0.50571	intron (ENSMOCT00000023337, intron 12 of 19)	36228	ENSMOCG00000017481	Dync2i1	WD repeat domain 60 [Source:NCBI gene;Acc:101989610]	Dync2i1
1	51262676	0.680261	0.0367809	0.64348	0.26318	0.153801	0.137579	0.0144845	0.999999	intron (ENSMOCT00000019839, intron 8 of 22)	323496	ENSMOCG00000015064	Ptprn2	protein tyrosine phosphatase receptor type N2 [Source:NCBI gene;Acc:101979797]	Ptprn2
1	51478088	0.836605	0.0570495	0.779555	0.258514	0.180943	0.137559	0.00256537	0.898504	intron (ENSMOCT00000019839, intron 12 of 22)	538908	ENSMOCG00000015064	Ptprn2	protein tyrosine phosphatase receptor type N2 [Source:NCBI gene;Acc:101979797]	Ptprn2
1	51486809	0.0311606	0.631227	-0.600067	0.241696	0.159905	0.583555	0.0130379	0.999999	intron (ENSMOCT00000019839, intron 12 of 22)	547629	ENSMOCG00000015064	Ptprn2	protein tyrosine phosphatase receptor type N2 [Source:NCBI gene;Acc:101979797]	Ptprn2
1	51533931	0.0353122	0.666551	-0.631239	0.209501	0.0955583	0.136679	0.00258627	0.903314	intron (ENSMOCT00000019839, intron 12 of 22)	594751	ENSMOCG00000015064	Ptprn2	protein tyrosine phosphatase receptor type N2 [Source:NCBI gene;Acc:101979797]	Ptprn2
1	51854292	0.0782007	0.899737	-0.821536	0.244525	0.159521	0.155443	0.000780198	0.451033	Intergenic	-38862	ENSMOCG00000001797
1	52250532	0.0368079	0.762587	-0.725779	0.220011	0.159551	0.127975	0.000970879	0.518474	Intergenic	-63509	ENSMOCG00000017529	Cdca7l	cell division cycle associated 7 like [Source:NCBI gene;Acc:101981408]	Cdca7l
1	52436955	0.802827	0.0699146	0.732912	0.303397	0.171307	0.136744	0.0157055	0.999999	intron (ENSMOCT00000021192, intron 62 of 81)	251052	ENSMOCG00000015979	Dnah11	dynein, axonemal, heavy chain 11 [Source:MGI Symbol;Acc:MGI:1100864]	Dnah11
1	52564142	0.834423	0.089203	0.74522	0.308716	0.0987282	0.132702	0.0157812	0.999999	intron (ENSMOCT00000021192, intron 32 of 81)	123865	ENSMOCG00000015979	Dnah11	dynein, axonemal, heavy chain 11 [Source:MGI Symbol;Acc:MGI:1100864]	Dnah11
1	52646766	0.880501	0.29902	0.581482	0.215658	0.17303	0.223021	0.00701106	0.999999	intron (ENSMOCT00000021192, intron 14 of 81)	41241	ENSMOCG00000015979	Dnah11	dynein, axonemal, heavy chain 11 [Source:MGI Symbol;Acc:MGI:1100864]	Dnah11
1	52860180	0.856764	0.0589625	0.797801	0.244773	0.177043	0.137562	0.00111669	0.565185	Intergenic	-85163	ENSMOCG00000016482	Sp4	Sp4 transcription factor [Source:NCBI gene;Acc:101981672]	Sp4
1	52989726	0.0766111	0.842783	-0.766172	0.285187	0.159648	0.152744	0.0072192	0.999999	Intergenic	-154285	ENSMOCG00000022665			Serf2
1	52989740	0.0766111	0.842783	-0.766172	0.285187	0.159648	0.152744	0.0072192	0.999999	Intergenic	-154271	ENSMOCG00000022665			Serf2
1	52989756	0.0766111	0.842783	-0.766172	0.285187	0.159648	0.152744	0.0072192	0.999999	Intergenic	-154255	ENSMOCG00000022665			Serf2
1	53088279	0.0782007	0.849902	-0.771701	0.281462	0.159521	0.155195	0.00611104	0.999999	Intergenic	-55732	ENSMOCG00000022665			Serf2
1	53134123	0.0402165	0.655914	-0.615697	0.262914	0.159616	0.300238	0.0191899	0.999999	Intergenic	-9888	ENSMOCG00000022665			Serf2
1	54269031	0.0800938	0.841128	-0.761035	0.29162	0.159342	0.154279	0.00906278	0.999999	Intergenic	201226	ENSMOCG00000010286	Macc1	MET transcriptional regulator MACC1 [Source:NCBI gene;Acc:101983182]	Macc1
1	54269044	0.0800938	0.841128	-0.761035	0.29162	0.159342	0.154279	0.00906278	0.999999	Intergenic	201239	ENSMOCG00000010286	Macc1	MET transcriptional regulator MACC1 [Source:NCBI gene;Acc:101983182]	Macc1
1	55461529	0.046249	0.850882	-0.804633	0.220015	0.159934	0.153534	0.00025502	0.220948	Intergenic	-27873	ENSMOCG00000001508	Clec14a	C-type lectin domain containing 14A [Source:NCBI gene;Acc:101992718]	Clec14a
1	55489130	0.346627	0.933969	-0.587341	0.229447	0.989475	0.153011	0.010473	0.999999	promoter-TSS (ENSMOCT00000002037)	-272	ENSMOCG00000001508	Clec14a	C-type lectin domain containing 14A [Source:NCBI gene;Acc:101992718]	Clec14a
1	55803622	0.742713	0.0402765	0.702436	0.350247	0.179606	0.137273	0.0449051	0.999999	Intergenic	177354	ENSMOCG00000008283
1	56058333	0.773801	0.0590586	0.714742	0.321501	0.178326	0.134804	0.0262061	0.999999	intron (ENSMOCT00000017172, intron 3 of 5)	930	ENSMOCG00000013226
1	56058339	0.0622792	0.77625	-0.713971	0.311456	0.159404	0.14464	0.0218845	0.999999	intron (ENSMOCT00000017172, intron 3 of 5)	924	ENSMOCG00000013226
1	56989253	0.0852348	0.796905	-0.711671	0.343465	0.158761	0.153592	0.0382623	0.999999	Intergenic	-24066	ENSMOCG00000017035	Nkx2-9	NK2 homeobox 8 [Source:NCBI gene;Acc:101982241]	Nkx2-9
1	56989265	0.0852348	0.796905	-0.711671	0.343465	0.158761	0.153592	0.0382623	0.999999	Intergenic	-24054	ENSMOCG00000017035	Nkx2-9	NK2 homeobox 8 [Source:NCBI gene;Acc:101982241]	Nkx2-9
1	57519269	0.814656	0.0576231	0.757033	0.239616	0.251483	0.137568	0.00158115	0.69401	Intergenic	-48603	ENSMOCG00000004340	U6	U6 spliceosomal RNA [Source:RFAM;Acc:RF00026]	Gm22935
1	57667077	0.109862	0.858569	-0.748706	0.336853	0.1557	0.127769	0.0262395	0.999999	Intergenic	-14813	ENSMOCG00000019684	Ralgapa1	Ral GTPase activating protein catalytic alpha subunit 1 [Source:NCBI gene;Acc:101997878]	Ralgapa1
1	57865598	0.74011	0.0234978	0.716612	0.315225	0.167648	0.087161	0.0230058	0.999999	intron (ENSMOCT00000026593, intron 34 of 36)	183708	ENSMOCG00000019684	Ralgapa1	Ral GTPase activating protein catalytic alpha subunit 1 [Source:NCBI gene;Acc:101997878]	Ralgapa1
1	57865608	0.859376	0.179428	0.679947	0.224016	0.171649	0.280549	0.00240329	0.867636	intron (ENSMOCT00000026593, intron 34 of 36)	183718	ENSMOCG00000019684	Ralgapa1	Ral GTPase activating protein catalytic alpha subunit 1 [Source:NCBI gene;Acc:101997878]	Ralgapa1
1	57865612	0.868747	0.20872	0.660027	0.227285	0.17545	0.311756	0.00368468	0.999999	intron (ENSMOCT00000026593, intron 34 of 36)	183722	ENSMOCG00000019684	Ralgapa1	Ral GTPase activating protein catalytic alpha subunit 1 [Source:NCBI gene;Acc:101997878]	Ralgapa1
1	57865614	0.868747	0.20872	0.660027	0.227285	0.17545	0.311756	0.00368468	0.999999	intron (ENSMOCT00000026593, intron 34 of 36)	183724	ENSMOCG00000019684	Ralgapa1	Ral GTPase activating protein catalytic alpha subunit 1 [Source:NCBI gene;Acc:101997878]	Ralgapa1
1	57917374	0.0291971	0.927282	-0.898085	0.114618	0.159584	0.154753	4.67e-15	8.85658e-10	TTS (ENSMOCT00000010917)	1640	ENSMOCG00000008493	Insm2	INSM transcriptional repressor 2 [Source:NCBI gene;Acc:101998724]	Insm2
1	57919849	0.671882	0.0250988	0.646783	0.230266	0.255193	0.137324	0.00497182	0.999999	promoter-TSS (ENSMOCT00000010917)	-835	ENSMOCG00000008493	Insm2	INSM transcriptional repressor 2 [Source:NCBI gene;Acc:101998724]	Insm2
1	57950542	0.0823891	0.778143	-0.695754	0.302915	0.159093	0.188657	0.0216266	0.999999	Intergenic	-9507	ENSMOCG00000020598
1	57973674	0.74198	0.0469053	0.695075	0.338425	0.174267	0.136325	0.0399902	0.999999	Intergenic	-32639	ENSMOCG00000020598
1	57973693	0.74198	0.0469053	0.695075	0.338425	0.174267	0.136325	0.0399902	0.999999	Intergenic	-32658	ENSMOCG00000020598
1	57989945	0.0970506	0.774921	-0.677871	0.249346	0.132419	0.114913	0.00655596	0.999999	Intergenic	-27606	ENSMOCG00000022242	Nfkbia	NFKB inhibitor alpha [Source:NCBI gene;Acc:101999004]	Nfkbia
1	57993763	0.829207	0.023605	0.805602	0.222564	0.176704	0.137297	0.000295018	0.241345	Intergenic	-23788	ENSMOCG00000022242	Nfkbia	NFKB inhibitor alpha [Source:NCBI gene;Acc:101999004]	Nfkbia
1	57993823	0.74657	0.0362092	0.710361	0.343308	0.179126	0.137594	0.0385308	0.999999	Intergenic	-23728	ENSMOCG00000022242	Nfkbia	NFKB inhibitor alpha [Source:NCBI gene;Acc:101999004]	Nfkbia
1	57998152	0.0388509	0.811238	-0.772387	0.247758	0.15939	0.150152	0.00182386	0.753336	Intergenic	-19399	ENSMOCG00000022242	Nfkbia	NFKB inhibitor alpha [Source:NCBI gene;Acc:101999004]	Nfkbia
1	58313175	0.82671	0.0589625	0.767748	0.270592	0.179197	0.137562	0.00454987	0.999999	intron (ENSMOCT00000005367, intron 1 of 7)	6524	ENSMOCG00000004049		uncharacterized LOC102000661 [Source:NCBI gene;Acc:102000661]	2700097O09Rik
1	58598216	0.0428069	0.81077	-0.767963	0.258247	0.159299	0.152962	0.00294177	0.972158	Intergenic	-16738	ENSMOCG00000003925	U1	U1 spliceosomal RNA [Source:RFAM;Acc:RF00003]	Rnu1a1
1	58598607	0.720686	0.061653	0.659033	0.276717	0.53312	0.137458	0.0172371	0.999999	Intergenic	-16347	ENSMOCG00000003925	U1	U1 spliceosomal RNA [Source:RFAM;Acc:RF00003]	Rnu1a1
1	58850056	0.779721	0.0576231	0.722098	0.313978	0.17692	0.137568	0.0214576	0.999999	Intergenic	162858	ENSMOCG00000012586	Sptssa	serine palmitoyltransferase small subunit A [Source:NCBI gene;Acc:102002791]	Sptssa
1	58890015	0.0314428	0.812702	-0.78126	0.238242	0.126848	0.153098	0.00104077	0.541103	Intergenic	191206	ENSMOCG00000005296	U1	U1 spliceosomal RNA [Source:RFAM;Acc:RF00003]	Gm22220
1	59029462	0.128072	0.798726	-0.670655	0.289442	0.311858	0.147767	0.0205002	0.999999	Intergenic	51759	ENSMOCG00000005296	U1	U1 spliceosomal RNA [Source:RFAM;Acc:RF00003]	Gm22220
1	59049481	0.801042	0.0329027	0.76814	0.211822	0.11156	0.137149	0.000287467	0.237574	Intergenic	31740	ENSMOCG00000005296	U1	U1 spliceosomal RNA [Source:RFAM;Acc:RF00003]	Gm22220
1	59100018	0.0633474	0.879672	-0.816325	0.225243	0.158537	0.153443	0.000289867	0.238789	exon (ENSMOCT00000007130, exon 1 of 1)	67	ENSMOCG00000005461
1	59166480	0.771606	0.0727539	0.698852	0.340391	0.171598	0.13645	0.0400642	0.999999	Intergenic	39693	ENSMOCG00000012694	Egln3	egl-9 family hypoxia inducible factor 3 [Source:NCBI gene;Acc:101978945]	Egln3
1	59173385	0.888783	0.145022	0.743761	0.255274	0.180172	0.0931247	0.00357312	0.999999	Intergenic	46598	ENSMOCG00000012694	Egln3	egl-9 family hypoxia inducible factor 3 [Source:NCBI gene;Acc:101978945]	Egln3
1	59269094	0.768725	0.0628135	0.705912	0.35049	0.173531	0.137385	0.0440019	0.999999	TTS (ENSMOCT00000025867)	814492	ENSMOCG00000019190	Npas3	neuronal PAS domain protein 3 [Source:MGI Symbol;Acc:MGI:1351610]	Npas3
1	59269102	0.768725	0.0628135	0.705912	0.35049	0.173531	0.137385	0.0440019	0.999999	TTS (ENSMOCT00000025867)	814484	ENSMOCG00000019190	Npas3	neuronal PAS domain protein 3 [Source:MGI Symbol;Acc:MGI:1351610]	Npas3
1	59480594	0.0766111	0.886583	-0.809972	0.248472	0.159648	0.15449	0.00111486	0.565002	intron (ENSMOCT00000025867, intron 5 of 11)	602992	ENSMOCG00000019190	Npas3	neuronal PAS domain protein 3 [Source:MGI Symbol;Acc:MGI:1351610]	Npas3
1	59500927	0.0300554	0.648471	-0.618416	0.217342	0.0950134	0.198172	0.00443621	0.999999	intron (ENSMOCT00000025867, intron 4 of 11)	582659	ENSMOCG00000019190	Npas3	neuronal PAS domain protein 3 [Source:MGI Symbol;Acc:MGI:1351610]	Npas3
1	60167555	0.840445	0.131576	0.708869	0.261219	0.178789	0.165881	0.00665377	0.999999	Intergenic	-83969	ENSMOCG00000019190	Npas3	neuronal PAS domain protein 3 [Source:MGI Symbol;Acc:MGI:1351610]	Npas3
1	60378939	0.0675565	0.797028	-0.729471	0.256518	0.159555	0.19688	0.00445877	0.999999	intron (ENSMOCT00000014371, intron 3 of 12)	95056	ENSMOCG00000011185	Akap6	A-kinase anchoring protein 6 [Source:NCBI gene;Acc:101979510]	Akap6
1	60478362	0.343363	0.89064	-0.547277	0.235276	0.672726	0.154602	0.0200126	0.999999	Intergenic	-4367	ENSMOCG00000011185	Akap6	A-kinase anchoring protein 6 [Source:NCBI gene;Acc:101979510]	Akap6
1	60478363	0.775569	0.065741	0.709828	0.335088	0.178244	0.137152	0.0341471	0.999999	Intergenic	-4368	ENSMOCG00000011185	Akap6	A-kinase anchoring protein 6 [Source:NCBI gene;Acc:101979510]	Akap6
1	60478404	0.778662	0.065741	0.712921	0.332432	0.177983	0.137152	0.031988	0.999999	Intergenic	-4409	ENSMOCG00000011185	Akap6	A-kinase anchoring protein 6 [Source:NCBI gene;Acc:101979510]	Akap6
1	60540266	0.821472	0.203788	0.617684	0.250523	0.23552	0.111364	0.0136792	0.999999	Intergenic	-66271	ENSMOCG00000011185	Akap6	A-kinase anchoring protein 6 [Source:NCBI gene;Acc:101979510]	Akap6
1	60758272	0.207105	0.881955	-0.67485	0.317701	0.195906	0.153922	0.0336559	0.999999	Intergenic	-15637	ENSMOCG00000004835	Arhgap5	Rho GTPase activating protein 5 [Source:NCBI gene;Acc:101979798]	Arhgap5
1	60758388	0.88393	0.249589	0.634341	0.283927	0.177569	0.0900748	0.0254718	0.999999	Intergenic	-15753	ENSMOCG00000004835	Arhgap5	Rho GTPase activating protein 5 [Source:NCBI gene;Acc:101979798]	Arhgap5
1	60815286	0.693372	0.0232874	0.670085	0.222353	0.333634	0.137473	0.00258161	0.902746	Intergenic	-72651	ENSMOCG00000004835	Arhgap5	Rho GTPase activating protein 5 [Source:NCBI gene;Acc:101979798]	Arhgap5
1	60815301	0.673759	0.0232874	0.650471	0.165772	0.12607	0.137473	8.71e-05	0.123158	Intergenic	-72666	ENSMOCG00000004835	Arhgap5	Rho GTPase activating protein 5 [Source:NCBI gene;Acc:101979798]	Arhgap5
1	60897341	0.758485	0.0541754	0.70431	0.350465	0.176753	0.137372	0.0444689	0.999999	Intergenic	-154706	ENSMOCG00000004835	Arhgap5	Rho GTPase activating protein 5 [Source:NCBI gene;Acc:101979798]	Arhgap5
1	60908060	0.89604	0.0811338	0.814906	0.259032	0.179196	0.135543	0.00165541	0.712932	Intergenic	-165425	ENSMOCG00000004835	Arhgap5	Rho GTPase activating protein 5 [Source:NCBI gene;Acc:101979798]	Arhgap5
1	60940244	0.0300127	0.785236	-0.755224	0.290884	0.159637	0.153304	0.0094233	0.999999	intron (ENSMOCT00000018544, intron 9 of 10)	173645	ENSMOCG00000014184	Nubpl	nucleotide binding protein like [Source:NCBI gene;Acc:101980281]	Nubpl
1	61640907	0.151351	0.647386	-0.496035	0.204547	0.127501	0.179224	0.0153064	0.999999	intron (ENSMOCT00000026657, intron 6 of 8)	3413	ENSMOCG00000019723	Coch	cochlin [Source:MGI Symbol;Acc:MGI:1278313]	Coch
1	61642572	0.0465134	0.738909	-0.692395	0.330406	0.159887	0.140599	0.0361186	0.999999	intron (ENSMOCT00000026657, intron 4 of 8)	1748	ENSMOCG00000019723	Coch	cochlin [Source:MGI Symbol;Acc:MGI:1278313]	Coch
1	61642629	0.0465134	0.756881	-0.710367	0.312121	0.159887	0.143201	0.02285	0.999999	exon (ENSMOCT00000026655, exon 3 of 10)	1611	ENSMOCG00000019723	Coch	cochlin [Source:MGI Symbol;Acc:MGI:1278313]	Coch
1	61714964	0.896845	0.211838	0.685007	0.248701	0.177547	0.159038	0.00588109	0.999999	promoter-TSS (ENSMOCT00000021350)	-385	ENSMOCG00000016121	Lrrc34	leucine rich repeat containing 34 [Source:MGI Symbol;Acc:MGI:1919077]	Lrrc34
1	61792215	0.174101	0.774042	-0.59994	0.273135	0.495933	0.180582	0.0280565	0.999999	Intergenic	10059	ENSMOCG00000005417	Telomerase-vert	Vertebrate telomerase RNA [Source:RFAM;Acc:RF00024]	Gm55883
1	61904211	0.0444647	0.886311	-0.841846	0.17882	0.159285	0.152716	2.5e-06	0.0101497	Intergenic	122055	ENSMOCG00000005417	Telomerase-vert	Vertebrate telomerase RNA [Source:RFAM;Acc:RF00024]	Gm55883
1	62072353	0.0671767	0.867994	-0.800818	0.246773	0.159501	0.15506	0.00117385	0.581845	Intergenic	-35356	ENSMOCG00000001116	5S_rRNA	5S ribosomal RNA [Source:RFAM;Acc:RF00001]
1	62072373	0.0671767	0.867994	-0.800818	0.246773	0.159501	0.15506	0.00117385	0.581845	Intergenic	-35376	ENSMOCG00000001116	5S_rRNA	5S ribosomal RNA [Source:RFAM;Acc:RF00001]
1	62212775	0.85391	0.089203	0.764707	0.287528	0.100561	0.132702	0.00782366	0.999999	Intergenic	-27871	ENSMOCG00000021596	Mecom	MDS1 and EVI1 complex locus [Source:NCBI gene;Acc:101984697]	Mecom
1	62353498	0.0435562	0.752839	-0.709283	0.335159	0.16	0.154792	0.0343229	0.999999	intron (ENSMOCT00000029377, intron 1 of 14)	112852	ENSMOCG00000021596	Mecom	MDS1 and EVI1 complex locus [Source:NCBI gene;Acc:101984697]	Mecom
1	63438841	0.0323792	0.871595	-0.839216	0.182343	0.158807	0.154257	4.18e-06	0.0151813	Intergenic	-213526	ENSMOCG00000018732	Egfem1	EGF-like and EMI domain containing 1 [Source:MGI Symbol;Acc:MGI:1922990]	Egfem1
1	63469706	0.806161	0.164885	0.641276	0.253876	0.128854	0.162151	0.0115388	0.999999	Intergenic	-222318	ENSMOCG00000017078	Kcnmb2	potassium calcium-activated channel subfamily M regulatory beta subunit 2 [Source:NCBI gene;Acc:101985650]	Kcnmb2
1	63527204	0.822093	0.0641597	0.757933	0.284153	0.17701	0.137286	0.0076453	0.999999	Intergenic	-164820	ENSMOCG00000017078	Kcnmb2	potassium calcium-activated channel subfamily M regulatory beta subunit 2 [Source:NCBI gene;Acc:101985650]	Kcnmb2
1	63527277	0.0486926	0.748229	-0.699537	0.344431	0.159186	0.154536	0.0422558	0.999999	Intergenic	-164747	ENSMOCG00000017078	Kcnmb2	potassium calcium-activated channel subfamily M regulatory beta subunit 2 [Source:NCBI gene;Acc:101985650]	Kcnmb2
1	63715989	0.745313	0.02386	0.721453	0.251787	0.0944959	0.137391	0.0041658	0.999999	intron (ENSMOCT00000022740, intron 3 of 3)	23965	ENSMOCG00000017078	Kcnmb2	potassium calcium-activated channel subfamily M regulatory beta subunit 2 [Source:NCBI gene;Acc:101985650]	Kcnmb2
1	63729963	0.287349	0.926602	-0.639253	0.278654	0.989475	0.154982	0.0217862	0.999999	Intergenic	37939	ENSMOCG00000017078	Kcnmb2	potassium calcium-activated channel subfamily M regulatory beta subunit 2 [Source:NCBI gene;Acc:101985650]	Kcnmb2
1	63789941	0.723392	0.0597518	0.66364	0.291969	0.326687	0.137543	0.0230272	0.999999	Intergenic	69411	ENSMOCG00000018844	Zmat3	zinc finger matrin-type 3 [Source:NCBI gene;Acc:101986314]	Zmat3
1	63824210	0.832173	0.0582573	0.773916	0.264232	0.180896	0.13757	0.00340133	0.999999	Intergenic	35142	ENSMOCG00000018844	Zmat3	zinc finger matrin-type 3 [Source:NCBI gene;Acc:101986314]	Zmat3
1	64088830	0.781548	0.230553	0.550996	0.181546	0.0906755	0.131584	0.00240518	0.867886	exon (ENSMOCT00000020131, exon 9 of 10)	39194	ENSMOCG00000015281	Gnb4	G protein subunit beta 4 [Source:NCBI gene;Acc:101987643]	Gnb4
1	64088840	0.158404	0.82681	-0.668406	0.212609	0.133989	0.189821	0.00166752	0.71571	exon (ENSMOCT00000020131, exon 9 of 10)	39184	ENSMOCG00000015281	Gnb4	G protein subunit beta 4 [Source:NCBI gene;Acc:101987643]	Gnb4
1	64095539	0.827754	0.0628135	0.76494	0.275365	0.180908	0.137385	0.0054709	0.999999	intron (ENSMOCT00000020131, intron 6 of 9)	32485	ENSMOCG00000015281	Gnb4	G protein subunit beta 4 [Source:NCBI gene;Acc:101987643]	Gnb4
1	64384076	0.706412	0.0442965	0.662115	0.278933	0.197998	0.136954	0.0176089	0.999999	intron (ENSMOCT00000020282, intron 9 of 19)	74285	ENSMOCG00000015377	Usp13	ubiquitin specific peptidase 13 [Source:NCBI gene;Acc:101997296]	Usp13
1	64436403	0.0700101	0.77851	-0.7085	0.344669	0.159778	0.154261	0.0398214	0.999999	Intergenic	69484	ENSMOCG00000014372	Pex5l	peroxisomal biogenesis factor 5 like [Source:NCBI gene;Acc:101989320]	Pex5l
1	64547269	0.0521149	0.853165	-0.801051	0.225196	0.159394	0.155416	0.000374937	0.282682	intron (ENSMOCT00000018861, intron 2 of 14)	35483	ENSMOCG00000014372	Pex5l	peroxisomal biogenesis factor 5 like [Source:NCBI gene;Acc:101989320]	Pex5l
1	64702874	0.0464423	0.901181	-0.854738	0.169648	0.159723	0.154701	4.7e-07	0.00274031	Intergenic	-41634	ENSMOCG00000006836
1	65104233	0.0312218	0.776872	-0.74565	0.300531	0.159458	0.154425	0.0130975	0.999999	Intergenic	-109971	ENSMOCG00000020574		tetratricopeptide repeat domain 14 [Source:NCBI gene;Acc:101991404]
1	65567275	0.0457517	0.800068	-0.754317	0.270571	0.159969	0.151535	0.00530552	0.999999	Intergenic	-69276	ENSMOCG00000004841	Dnajc19	DnaJ heat shock protein family (Hsp40) member C19 [Source:NCBI gene;Acc:101993368]	Dnajc19
1	65661229	0.844609	0.0641597	0.780449	0.263899	0.180227	0.137286	0.00310267	0.999999	Intergenic	-163230	ENSMOCG00000004841	Dnajc19	DnaJ heat shock protein family (Hsp40) member C19 [Source:NCBI gene;Acc:101993368]	Dnajc19
1	65742845	0.240818	0.862725	-0.621907	0.265141	0.989475	0.0936806	0.0189981	0.999999	Intergenic	196518	ENSMOCG00000001786	5S_rRNA	5S ribosomal RNA [Source:RFAM;Acc:RF00001]
1	65813523	0.0440513	0.867154	-0.823103	0.201679	0.160045	0.155075	4.48e-05	0.0828071	Intergenic	125840	ENSMOCG00000001786	5S_rRNA	5S ribosomal RNA [Source:RFAM;Acc:RF00001]
1	65813547	0.0440513	0.867154	-0.823103	0.201679	0.160045	0.155075	4.48e-05	0.0828071	Intergenic	125816	ENSMOCG00000001786	5S_rRNA	5S ribosomal RNA [Source:RFAM;Acc:RF00001]
1	65827293	0.240817	0.865597	-0.624781	0.270481	0.989475	0.152768	0.0208944	0.999999	Intergenic	112070	ENSMOCG00000001786	5S_rRNA	5S ribosomal RNA [Source:RFAM;Acc:RF00001]
1	65833771	0.889625	0.114769	0.774856	0.183223	0.178745	0.182176	2.35e-05	0.0538039	Intergenic	105592	ENSMOCG00000001786	5S_rRNA	5S ribosomal RNA [Source:RFAM;Acc:RF00001]
1	66059908	0.792187	0.0699146	0.722272	0.317889	0.176003	0.136744	0.023081	0.999999	Intergenic	-3760	ENSMOCG00000008050
1	66060329	0.0713679	0.865612	-0.794244	0.256622	0.159823	0.154858	0.00196815	0.784265	Intergenic	-3339	ENSMOCG00000008050
1	66062645	0.0393638	0.742848	-0.703485	0.341862	0.159788	0.154147	0.039609	0.999999	promoter-TSS (ENSMOCT00000010377)	-1023	ENSMOCG00000008050
1	66062819	0.752847	0.110318	0.642529	0.25845	0.257563	0.413108	0.0129158	0.999999	promoter-TSS (ENSMOCT00000004655)	-944	ENSMOCG00000003475
1	66092069	0.0366405	0.692391	-0.65575	0.245437	0.158699	0.0911858	0.00754531	0.999999	Intergenic	13380	ENSMOCG00000010912		predicted gene, 27611 [Source:MGI Symbol;Acc:MGI:5530993]
1	66121553	0.0674148	0.857227	-0.789812	0.248944	0.158912	0.155559	0.00151054	0.677146	Intergenic	42864	ENSMOCG00000010912		predicted gene, 27611 [Source:MGI Symbol;Acc:MGI:5530993]
1	66151122	0.0448388	0.862418	-0.817579	0.207152	0.16002	0.153941	7.92e-05	0.116957	Intergenic	72433	ENSMOCG00000010912		predicted gene, 27611 [Source:MGI Symbol;Acc:MGI:5530993]
1	66175965	0.760407	0.0576231	0.702784	0.270484	0.289054	0.137568	0.00937008	0.999999	Intergenic	97276	ENSMOCG00000010912		predicted gene, 27611 [Source:MGI Symbol;Acc:MGI:5530993]
1	66267337	0.0752561	0.865686	-0.79043	0.264368	0.159734	0.155212	0.00279083	0.941737	Intergenic	188648	ENSMOCG00000010912		predicted gene, 27611 [Source:MGI Symbol;Acc:MGI:5530993]
1	66318796	0.0684123	0.863754	-0.795342	0.252252	0.159657	0.155223	0.00161623	0.702716	Intergenic	234173	ENSMOCG00000011558			Gstp1
1	66422948	0.847611	0.167138	0.680472	0.276085	0.175185	0.183108	0.013712	0.999999	Intergenic	130021	ENSMOCG00000011558			Gstp1
1	66494532	0.877229	0.0641597	0.813069	0.230726	0.17852	0.137286	0.000425151	0.306608	Intergenic	58437	ENSMOCG00000011558			Gstp1
1	66565063	0.0536374	0.775103	-0.721465	0.32199	0.159347	0.154579	0.0250491	0.999999	Intergenic	-12094	ENSMOCG00000011558			Gstp1
1	66573935	0.858414	0.0628135	0.7956	0.250312	0.175471	0.137385	0.0014807	0.66941	Intergenic	-20966	ENSMOCG00000011558			Gstp1
1	66751524	0.528891	0.0163777	0.512513	0.221305	0.842736	0.13648	0.0205653	0.999999	Intergenic	-198555	ENSMOCG00000011558			Gstp1
1	66761711	0.0444109	0.768804	-0.724393	0.319454	0.159804	0.154939	0.0233536	0.999999	Intergenic	-208742	ENSMOCG00000011558			Gstp1
1	67069198	0.90221	0.0877023	0.814508	0.274968	0.168263	0.134886	0.00305461	0.994116	Intergenic	-12003	ENSMOCG00000013153	Atp11b	ATPase phospholipid transporting 11B (putative) [Source:NCBI gene;Acc:101994138]	Atp11b
1	67311290	0.770629	0.0317794	0.73885	0.206332	0.204547	0.134772	0.000342434	0.26658	promoter-TSS (ENSMOCT00000004943)	-829	ENSMOCG00000003671	Mccc1	methylcrotonoyl-CoA carboxylase 1 [Source:NCBI gene;Acc:101994717]	Mccc1
1	67378076	0.887754	0.0641597	0.823595	0.225146	0.179909	0.137286	0.000254143	0.220693	intron (ENSMOCT00000017225, intron 4 of 4)	8784	ENSMOCG00000013263	Acad9	acyl-CoA dehydrogenase family member 9 [Source:NCBI gene;Acc:101995011]	Acad9
1	67753898	0.840398	0.0382022	0.802196	0.224737	0.175161	0.137345	0.000357678	0.274093	Intergenic	-111009	ENSMOCG00000012420	G2e3	G2/M-phase specific E3 ubiquitin protein ligase [Source:NCBI gene;Acc:101999470]	G2e3
1	67859706	0.913831	0.0570495	0.856781	0.190478	0.174285	0.137559	6.86e-06	0.0216564	Intergenic	-216817	ENSMOCG00000012420	G2e3	G2/M-phase specific E3 ubiquitin protein ligase [Source:NCBI gene;Acc:101999470]	G2e3
1	67859729	0.913831	0.0570495	0.856781	0.190478	0.174285	0.137559	6.86e-06	0.0216564	Intergenic	-216840	ENSMOCG00000012420	G2e3	G2/M-phase specific E3 ubiquitin protein ligase [Source:NCBI gene;Acc:101999470]	G2e3
1	67907027	0.78362	0.0699146	0.713706	0.2766	0.213313	0.136744	0.00987188	0.999999	Intergenic	-259921	ENSMOCG00000021339	Prkd1	protein kinase D1 [Source:NCBI gene;Acc:102000007]	Prkd1
1	70540971	0.880058	0.303736	0.576322	0.212935	0.14777	0.106872	0.00679841	0.999999	Intergenic	-311565	ENSMOCG00000006277	Nova1	NOVA alternative splicing regulator 1 [Source:NCBI gene;Acc:102001025]	Nova1
1	70936802	0.843831	0.0597518	0.78408	0.257626	0.169991	0.137543	0.0023386	0.854897	intron (ENSMOCT00000008155, intron 2 of 4)	84266	ENSMOCG00000006277	Nova1	NOVA alternative splicing regulator 1 [Source:NCBI gene;Acc:102001025]	Nova1
1	72213797	0.040356	0.909364	-0.869008	0.153618	0.158686	0.152661	1.54e-08	0.000202511	Intergenic	-14354	ENSMOCG00000006720	5S_rRNA	5S ribosomal RNA [Source:RFAM;Acc:RF00001]	Gm54358
1	72352567	0.0329906	0.718485	-0.685494	0.23622	0.159897	0.411686	0.00370866	0.999999	exon (ENSMOCT00000010498, exon 2 of 5)	103690	ENSMOCG00000008146	Stxbp6	syntaxin binding protein 6 [Source:NCBI gene;Acc:102001501]	Stxbp6
1	72379823	0.0694275	0.896079	-0.826652	0.227163	0.159743	0.153975	0.000273666	0.230947	intron (ENSMOCT00000010498, intron 3 of 4)	130946	ENSMOCG00000008146	Stxbp6	syntaxin binding protein 6 [Source:NCBI gene;Acc:102001501]	Stxbp6
1	72863471	0.961965	0.284448	0.677517	0.265781	0.0977543	0.989475	0.0107985	0.999999	Intergenic	28133	ENSMOCG00000005620	Dnajb9	DnaJ heat shock protein family (Hsp40) member B9 [Source:NCBI gene;Acc:101978946]	Dnajb9
1	73274409	0.0713679	0.839481	-0.768113	0.276811	0.159823	0.153938	0.00552248	0.999999	Intergenic	-15042	ENSMOCG00000013184
1	74515373	0.0376969	0.861605	-0.823908	0.199382	0.158825	0.155535	3.59e-05	0.071466	intron (ENSMOCT00000024496, intron 4 of 4)	627601	ENSMOCG00000018275	Immp2l	inner mitochondrial membrane peptidase subunit 2 [Source:NCBI gene;Acc:101979711]	Immp2l
1	74597261	0.765716	0.0606416	0.705074	0.350723	0.174623	0.137509	0.044395	0.999999	intron (ENSMOCT00000024496, intron 3 of 4)	545713	ENSMOCG00000018275	Immp2l	inner mitochondrial membrane peptidase subunit 2 [Source:NCBI gene;Acc:101979711]	Immp2l
1	75344754	0.0394278	0.806084	-0.766656	0.265408	0.159597	0.153259	0.00386972	0.999999	intron (ENSMOCT00000001632, intron 35 of 51)	179298	ENSMOCG00000001161	Dock4	dedicator of cytokinesis 4 [Source:NCBI gene;Acc:101980477]	Dock4
1	75345069	0.761248	0.045311	0.715937	0.334844	0.176002	0.137012	0.032507	0.999999	intron (ENSMOCT00000001632, intron 35 of 51)	178983	ENSMOCG00000001161	Dock4	dedicator of cytokinesis 4 [Source:NCBI gene;Acc:101980477]	Dock4
1	75493927	0.816763	0.0727539	0.744009	0.307328	0.170547	0.13645	0.0154823	0.999999	intron (ENSMOCT00000001632, intron 7 of 51)	30125	ENSMOCG00000001161	Dock4	dedicator of cytokinesis 4 [Source:NCBI gene;Acc:101980477]	Dock4
1	75493933	0.816763	0.0727539	0.744009	0.307328	0.170547	0.13645	0.0154823	0.999999	intron (ENSMOCT00000001632, intron 7 of 51)	30119	ENSMOCG00000001161	Dock4	dedicator of cytokinesis 4 [Source:NCBI gene;Acc:101980477]	Dock4
1	75702629	0.886575	0.0556148	0.83096	0.208937	0.178702	0.137499	6.98e-05	0.108734	intron (ENSMOCT00000022898, intron 2 of 12)	6513	ENSMOCG00000017178	Zfp277	zinc finger protein 277 [Source:NCBI gene;Acc:101980938]	Zfp277
1	75804874	0.0491196	0.766282	-0.717162	0.325782	0.158949	0.155009	0.0277109	0.999999	Intergenic	-48076	ENSMOCG00000021204	Ifrd1	interferon related developmental regulator 1 [Source:NCBI gene;Acc:101981232]	Ifrd1
1	75837736	0.0730657	0.828875	-0.75581	0.287652	0.159818	0.15283	0.00860117	0.999999	Intergenic	-15214	ENSMOCG00000021204	Ifrd1	interferon related developmental regulator 1 [Source:NCBI gene;Acc:101981232]	Ifrd1
1	75885815	0.771196	0.0482957	0.7229	0.32863	0.172593	0.137198	0.0278256	0.999999	TTS (ENSMOCT00000004505)	5548	ENSMOCG00000003353	Lsmem1	leucine rich single-pass membrane protein 1 [Source:NCBI gene;Acc:101981491]	Lsmem1
1	76243554	0.128282	0.898347	-0.770065	0.240337	0.109238	0.114371	0.00135483	0.634878	Intergenic	-34708	ENSMOCG00000007517	U8	U8 small nucleolar RNA [Source:RFAM;Acc:RF00096]	Gm24208
1	77936275	0.882817	0.0676263	0.815191	0.236141	0.170913	0.136975	0.00055616	0.360802	intron (ENSMOCT00000014407, intron 12 of 12)	203268	ENSMOCG00000011222	Agmo	alkylglycerol monooxygenase [Source:NCBI gene;Acc:101984504]	Agmo
1	77936291	0.882727	0.0676263	0.8151	0.236201	0.171035	0.136975	0.000558783	0.361356	intron (ENSMOCT00000014407, intron 12 of 12)	203252	ENSMOCG00000011222	Agmo	alkylglycerol monooxygenase [Source:NCBI gene;Acc:101984504]	Agmo
1	78289387	0.042222	0.864415	-0.822193	0.202034	0.159586	0.15511	4.71e-05	0.0855746	Intergenic	11427	ENSMOCG00000003581	U6	U6 spliceosomal RNA [Source:RFAM;Acc:RF00026]
1	79013994	0.306564	0.890886	-0.584322	0.241321	0.0892363	0.15489	0.015463	0.999999	exon (ENSMOCT00000028066, exon 9 of 12)	38202	ENSMOCG00000020705	Bzw2	basic leucine zipper and W2 domains 2 [Source:NCBI gene;Acc:101986613]	Bzw2
1	79015639	0.0390985	0.627398	-0.588299	0.210375	0.159715	0.210759	0.00516712	0.999999	intron (ENSMOCT00000028066, intron 10 of 11)	39847	ENSMOCG00000020705	Bzw2	basic leucine zipper and W2 domains 2 [Source:NCBI gene;Acc:101986613]	Bzw2
1	79204085	0.758485	0.028461	0.730024	0.324881	0.176753	0.137401	0.0246366	0.999999	Intergenic	-38399	ENSMOCG00000018306	Agr3	anterior gradient 3, protein disulphide isomerase family member [Source:NCBI gene;Acc:101987173]	Agr3
1	79204120	0.159905	0.912544	-0.752639	0.223195	0.303059	0.153985	0.000745926	0.439646	Intergenic	-38434	ENSMOCG00000018306	Agr3	anterior gradient 3, protein disulphide isomerase family member [Source:NCBI gene;Acc:101987173]	Agr3
1	79204184	0.854883	0.144552	0.710331	0.249548	0.177743	0.113	0.00442064	0.999999	Intergenic	-38498	ENSMOCG00000018306	Agr3	anterior gradient 3, protein disulphide isomerase family member [Source:NCBI gene;Acc:101987173]	Agr3
1	79262714	0.835931	0.0516719	0.784259	0.246792	0.172899	0.136578	0.00148389	0.670044	Intergenic	-97028	ENSMOCG00000018306	Agr3	anterior gradient 3, protein disulphide isomerase family member [Source:NCBI gene;Acc:101987173]	Agr3
1	79262786	0.835931	0.0516719	0.784259	0.246792	0.172899	0.136578	0.00148389	0.670044	Intergenic	-97100	ENSMOCG00000018306	Agr3	anterior gradient 3, protein disulphide isomerase family member [Source:NCBI gene;Acc:101987173]	Agr3
1	79427601	0.838126	0.0538765	0.784249	0.246914	0.176767	0.137336	0.00149213	0.672433	Intergenic	-32801	ENSMOCG00000016038	Ahr	aryl hydrocarbon receptor [Source:NCBI gene;Acc:101987451]	Ahr
1	79446271	0.830868	0.0314256	0.799442	0.226946	0.18095	0.1372	0.000427328	0.307171	Intergenic	-14131	ENSMOCG00000016038	Ahr	aryl hydrocarbon receptor [Source:NCBI gene;Acc:101987451]	Ahr
1	79463831	0.655252	0.0345866	0.620665	0.272325	0.687788	0.137443	0.0226591	0.999999	intron (ENSMOCT00000021273, intron 1 of 13)	3429	ENSMOCG00000016038	Ahr	aryl hydrocarbon receptor [Source:NCBI gene;Acc:101987451]	Ahr
1	79606318	0.773667	0.0436914	0.729975	0.239893	0.271611	0.137176	0.00234298	0.85495	Intergenic	-46273	ENSMOCG00000005009	U6	U6 spliceosomal RNA [Source:RFAM;Acc:RF00026]	Gm22880
1	79669608	0.0416777	0.859547	-0.817869	0.205766	0.15991	0.155573	7.05e-05	0.109242	Intergenic	-109563	ENSMOCG00000005009	U6	U6 spliceosomal RNA [Source:RFAM;Acc:RF00026]	Gm22880
1	79669646	0.0416777	0.859547	-0.817869	0.205766	0.15991	0.155573	7.05e-05	0.109242	Intergenic	-109601	ENSMOCG00000005009	U6	U6 spliceosomal RNA [Source:RFAM;Acc:RF00026]	Gm22880
1	79719842	0.0624005	0.825523	-0.763122	0.205475	0.249913	0.114868	0.000204054	0.192567	Intergenic	74362	ENSMOCG00000007385	5S_rRNA	5S ribosomal RNA [Source:RFAM;Acc:RF00001]	n-R5s58
1	79924333	0.303427	0.851111	-0.547683	0.235145	0.126798	0.107301	0.0198523	0.999999	Intergenic	-28412	ENSMOCG00000007893		phosphoribosyl pyrophosphate synthetase 1 like 1 [Source:NCBI gene;Acc:101988005]
1	79951010	0.892043	0.0576231	0.83442	0.208863	0.177268	0.137568	6.47e-05	0.104474	Intergenic	-55089	ENSMOCG00000007893		phosphoribosyl pyrophosphate synthetase 1 like 1 [Source:NCBI gene;Acc:101988005]
1	80017893	0.800486	0.0582573	0.742229	0.291918	0.177088	0.13757	0.0110033	0.999999	Intergenic	-121972	ENSMOCG00000007893		phosphoribosyl pyrophosphate synthetase 1 like 1 [Source:NCBI gene;Acc:101988005]
1	80017962	0.800486	0.0582573	0.742229	0.291918	0.177088	0.13757	0.0110033	0.999999	Intergenic	-122041	ENSMOCG00000007893		phosphoribosyl pyrophosphate synthetase 1 like 1 [Source:NCBI gene;Acc:101988005]
1	80154312	0.824789	0.053597	0.771192	0.263622	0.180535	0.137299	0.00344046	0.999999	Intergenic	-155695	ENSMOCG00000004201
1	80184103	0.575904	0.0184124	0.557492	0.156989	0.101443	0.137419	0.000383556	0.286979	Intergenic	-125904	ENSMOCG00000004201
1	80184117	0.531503	0.0184124	0.513091	0.158069	0.100825	0.137419	0.00117044	0.581634	Intergenic	-125890	ENSMOCG00000004201
1	80334074	0.910839	0.181721	0.729118	0.308742	0.177192	0.104521	0.0181974	0.999999	intron (ENSMOCT00000005538, intron 2 of 3)	24067	ENSMOCG00000004201
1	80490627	0.0612459	0.846965	-0.785719	0.241634	0.159405	0.149206	0.0011472	0.574212	Intergenic	180620	ENSMOCG00000004201
1	80505555	0.0852348	0.842128	-0.756893	0.303429	0.158761	0.15288	0.0126148	0.999999	Intergenic	195548	ENSMOCG00000004201
1	80669136	0.0721665	0.819224	-0.747058	0.294007	0.159828	0.151726	0.0110551	0.999999	Intergenic	165832	ENSMOCG00000008957	Twist1	twist family bHLH transcription factor 1 [Source:NCBI gene;Acc:101988946]	Twist1
1	80669149	0.0721665	0.819224	-0.747058	0.294007	0.159828	0.151726	0.0110551	0.999999	Intergenic	165819	ENSMOCG00000008957	Twist1	twist family bHLH transcription factor 1 [Source:NCBI gene;Acc:101988946]	Twist1
1	80697751	0.915962	0.237002	0.67896	0.238381	0.176344	0.989475	0.00439661	0.999999	Intergenic	137217	ENSMOCG00000008957	Twist1	twist family bHLH transcription factor 1 [Source:NCBI gene;Acc:101988946]	Twist1
1	80739844	0.894548	0.133475	0.761073	0.221845	0.178358	0.0894303	0.000602134	0.379318	Intergenic	95124	ENSMOCG00000008957	Twist1	twist family bHLH transcription factor 1 [Source:NCBI gene;Acc:101988946]	Twist1
1	80805399	0.0491351	0.790195	-0.74106	0.301844	0.159547	0.152366	0.0140843	0.999999	Intergenic	29569	ENSMOCG00000008957	Twist1	twist family bHLH transcription factor 1 [Source:NCBI gene;Acc:101988946]	Twist1
1	81057061	0.0655715	0.890464	-0.824893	0.200377	0.157998	0.122572	3.84e-05	0.0749921	Intergenic	164897	ENSMOCG00000003458	Polr1f	TWIST neighbor [Source:NCBI gene;Acc:101989415]	Polr1f
1	81057068	0.0655715	0.910294	-0.844722	0.199667	0.157998	0.152347	2.33e-05	0.0534644	Intergenic	164890	ENSMOCG00000003458	Polr1f	TWIST neighbor [Source:NCBI gene;Acc:101989415]	Polr1f
1	81057079	0.0655715	0.910294	-0.844722	0.199667	0.157998	0.152347	2.33e-05	0.0534644	Intergenic	164879	ENSMOCG00000003458	Polr1f	TWIST neighbor [Source:NCBI gene;Acc:101989415]	Polr1f
1	81057085	0.0655715	0.910294	-0.844722	0.199667	0.157998	0.152347	2.33e-05	0.0534644	Intergenic	164873	ENSMOCG00000003458	Polr1f	TWIST neighbor [Source:NCBI gene;Acc:101989415]	Polr1f
1	81103751	0.767867	0.121837	0.64603	0.270609	0.14822	0.168678	0.0169716	0.999999	Intergenic	118207	ENSMOCG00000003458	Polr1f	TWIST neighbor [Source:NCBI gene;Acc:101989415]	Polr1f
1	81103783	0.767867	0.121837	0.64603	0.270609	0.14822	0.168678	0.0169716	0.999999	Intergenic	118175	ENSMOCG00000003458	Polr1f	TWIST neighbor [Source:NCBI gene;Acc:101989415]	Polr1f
1	81255503	0.880174	0.178569	0.701606	0.248591	0.126213	0.393913	0.00476761	0.999999	exon (ENSMOCT00000001444, exon 8 of 10)	39018	ENSMOCG00000001052	Atxn7l1	ataxin 7 like 1 [Source:NCBI gene;Acc:101990182]	Atxn7l1
1	81294394	0.627713	0.0226102	0.605103	0.282019	0.185756	0.137165	0.0319044	0.999999	exon (ENSMOCT00000001444, exon 1 of 10)	127	ENSMOCG00000001052	Atxn7l1	ataxin 7 like 1 [Source:NCBI gene;Acc:101990182]	Atxn7l1
1	81294924	0.85115	0.237003	0.614146	0.285848	0.178876	0.989475	0.0316737	0.999999	promoter-TSS (ENSMOCT00000001444)	-403	ENSMOCG00000001052	Atxn7l1	ataxin 7 like 1 [Source:NCBI gene;Acc:101990182]	Atxn7l1
1	81308500	0.0713679	0.92373	-0.852362	0.213967	0.159823	0.153353	6.79e-05	0.106746	Intergenic	-13979	ENSMOCG00000001052	Atxn7l1	ataxin 7 like 1 [Source:NCBI gene;Acc:101990182]	Atxn7l1
1	81308932	0.0823891	0.828182	-0.745792	0.30576	0.159093	0.15244	0.0147223	0.999999	Intergenic	-14411	ENSMOCG00000001052	Atxn7l1	ataxin 7 like 1 [Source:NCBI gene;Acc:101990182]	Atxn7l1
1	81326989	0.849767	0.203488	0.646279	0.263381	0.176752	0.989475	0.0141363	0.999999	Intergenic	-32468	ENSMOCG00000001052	Atxn7l1	ataxin 7 like 1 [Source:NCBI gene;Acc:101990182]	Atxn7l1
1	81397845	0.432761	0.012141	0.42062	0.150889	0.080918	0.136409	0.00530963	0.999999	intron (ENSMOCT00000011071, intron 1 of 2)	58259	ENSMOCG00000008600		ataxin 7 like 1 [Source:NCBI gene;Acc:101990182]
1	81417919	0.0766111	0.785933	-0.709322	0.331151	0.159648	0.148776	0.0321943	0.999999	intron (ENSMOCT00000011071, intron 1 of 2)	38185	ENSMOCG00000008600		ataxin 7 like 1 [Source:NCBI gene;Acc:101990182]
1	81417925	0.0766111	0.785933	-0.709322	0.331151	0.159648	0.148776	0.0321943	0.999999	intron (ENSMOCT00000011071, intron 1 of 2)	38179	ENSMOCG00000008600		ataxin 7 like 1 [Source:NCBI gene;Acc:101990182]
1	81476939	0.0888575	0.831305	-0.742447	0.317404	0.158309	0.152958	0.0193289	0.999999	Intergenic	-20835	ENSMOCG00000008600		ataxin 7 like 1 [Source:NCBI gene;Acc:101990182]
1	81479834	0.896083	0.0597518	0.836331	0.210301	0.176782	0.137543	6.98e-05	0.108738	Intergenic	-23730	ENSMOCG00000008600		ataxin 7 like 1 [Source:NCBI gene;Acc:101990182]
1	81491811	0.917032	0.175699	0.741332	0.228494	0.173743	0.340549	0.00117686	0.582384	Intergenic	-22936	ENSMOCG00000012855	Cdhr3	cadherin related family member 3 [Source:NCBI gene;Acc:101990657]	Cdhr3
1	81497678	0.867905	0.0811338	0.786771	0.275638	0.176669	0.135543	0.00431234	0.999999	Intergenic	-17069	ENSMOCG00000012855	Cdhr3	cadherin related family member 3 [Source:NCBI gene;Acc:101990657]	Cdhr3
1	81536206	0.721412	0.0628135	0.658599	0.266288	0.136412	0.137385	0.0133887	0.999999	intron (ENSMOCT00000016637, intron 5 of 18)	21459	ENSMOCG00000012855	Cdhr3	cadherin related family member 3 [Source:NCBI gene;Acc:101990657]	Cdhr3
1	81542857	0.0688972	0.878767	-0.80987	0.239802	0.159703	0.154036	0.000732164	0.434864	intron (ENSMOCT00000016637, intron 8 of 18)	28110	ENSMOCG00000012855	Cdhr3	cadherin related family member 3 [Source:NCBI gene;Acc:101990657]	Cdhr3
1	81571703	0.832423	0.0606416	0.771781	0.267956	0.180527	0.137509	0.00397351	0.999999	intron (ENSMOCT00000016637, intron 16 of 18)	56956	ENSMOCG00000012855	Cdhr3	cadherin related family member 3 [Source:NCBI gene;Acc:101990657]	Cdhr3
1	81579978	0.0782007	0.858344	-0.780143	0.275557	0.159521	0.155552	0.00463806	0.999999	Intergenic	65231	ENSMOCG00000012855	Cdhr3	cadherin related family member 3 [Source:NCBI gene;Acc:101990657]	Cdhr3
1	81580002	0.0782007	0.858344	-0.780143	0.275557	0.159521	0.155552	0.00463806	0.999999	Intergenic	65255	ENSMOCG00000012855	Cdhr3	cadherin related family member 3 [Source:NCBI gene;Acc:101990657]	Cdhr3
1	81610392	0.0438272	0.860627	-0.8168	0.207324	0.160017	0.155566	8.16e-05	0.118649	Intergenic	45753	ENSMOCG00000011672	Sypl	synaptophysin like 1 [Source:NCBI gene;Acc:101990943]	Sypl
1	81753388	0.0675565	0.792493	-0.724936	0.317023	0.159555	0.153412	0.0222135	0.999999	Intergenic	-22131	ENSMOCG00000007931	Nampt	nicotinamide phosphoribosyltransferase [Source:MGI Symbol;Acc:MGI:1929865]	Nampt
1	82094460	0.771966	0.0570495	0.714916	0.32	0.175358	0.137559	0.0254756	0.999999	Intergenic	-109903	ENSMOCG00000011626	7SK	7SK RNA [Source:RFAM;Acc:RF00100]
1	82201329	0.0700101	0.892829	-0.822819	0.230507	0.159778	0.154284	0.000357532	0.274093	Intergenic	-3034	ENSMOCG00000011626	7SK	7SK RNA [Source:RFAM;Acc:RF00100]
1	82201405	0.0700101	0.892829	-0.822819	0.230507	0.159778	0.154284	0.000357532	0.274093	Intergenic	-2958	ENSMOCG00000011626	7SK	7SK RNA [Source:RFAM;Acc:RF00100]
1	82214358	0.0694275	0.872113	-0.802685	0.245359	0.159743	0.154187	0.00106989	0.55117	exon (ENSMOCT00000009911, exon 2 of 11)	3700	ENSMOCG00000007687	Pik3cg	phosphatidylinositol-4,5-bisphosphate 3-kinase catalytic subunit gamma [Source:NCBI gene;Acc:101991218]	Pik3cg
1	82214968	0.806672	0.0676263	0.739045	0.268526	0.137364	0.136975	0.00591913	0.999999	exon (ENSMOCT00000009911, exon 2 of 11)	4310	ENSMOCG00000007687	Pik3cg	phosphatidylinositol-4,5-bisphosphate 3-kinase catalytic subunit gamma [Source:NCBI gene;Acc:101991218]	Pik3cg
1	82230921	0.75627	0.0727539	0.683516	0.302893	0.213338	0.13645	0.0240315	0.999999	intron (ENSMOCT00000009911, intron 10 of 10)	20263	ENSMOCG00000007687	Pik3cg	phosphatidylinositol-4,5-bisphosphate 3-kinase catalytic subunit gamma [Source:NCBI gene;Acc:101991218]	Pik3cg
1	82305196	0.840134	0.0548407	0.785293	0.252021	0.180791	0.13744	0.00183332	0.755364	Intergenic	-26407	ENSMOCG00000004597	U1	U1 spliceosomal RNA [Source:RFAM;Acc:RF00003]	Gm24004
1	82433653	0.067967	0.807265	-0.739298	0.305496	0.159608	0.153086	0.0155209	0.999999	intron (ENSMOCT00000017553, intron 7 of 10)	89049	ENSMOCG00000013480	Prkar2b	protein kinase cAMP-dependent type II regulatory subunit beta [Source:NCBI gene;Acc:101991687]	Prkar2b
1	82433691	0.067967	0.807265	-0.739298	0.305496	0.159608	0.153086	0.0155209	0.999999	intron (ENSMOCT00000017553, intron 7 of 10)	89087	ENSMOCG00000013480	Prkar2b	protein kinase cAMP-dependent type II regulatory subunit beta [Source:NCBI gene;Acc:101991687]	Prkar2b
1	83225982	0.782465	0.0582573	0.724208	0.318648	0.17744	0.13757	0.0230409	0.999999	Intergenic	42837	ENSMOCG00000019158			Gm2381
1	83232509	0.0973805	0.789306	-0.691925	0.334133	0.100009	0.152552	0.0383766	0.999999	Intergenic	36310	ENSMOCG00000019158			Gm2381
1	83236480	0.787569	0.019883	0.767686	0.229237	0.0913765	0.137404	0.000811423	0.463831	Intergenic	32339	ENSMOCG00000019158			Gm2381
1	83236681	0.0730657	0.872609	-0.799543	0.255059	0.159818	0.154079	0.00172008	0.726991	Intergenic	32138	ENSMOCG00000019158			Gm2381
1	83658302	0.736501	0.0628135	0.673687	0.311974	0.0987305	0.137385	0.0308165	0.999999	Intergenic	56817	ENSMOCG00000020637	Cpa3	carboxypeptidase A3 [Source:NCBI gene;Acc:101997583]	Cpa3
1	83658310	0.736501	0.0628135	0.673687	0.311974	0.0987305	0.137385	0.0308165	0.999999	Intergenic	56809	ENSMOCG00000020637	Cpa3	carboxypeptidase A3 [Source:NCBI gene;Acc:101997583]	Cpa3
1	84532692	0.811296	0.065741	0.745555	0.294621	0.179052	0.137152	0.0113883	0.999999	Intergenic	-694317	ENSMOCG00000006252			Sec61g
1	85121576	0.890347	0.237379	0.652968	0.254508	0.179818	0.989475	0.0102995	0.999999	Intergenic	-105433	ENSMOCG00000006252			Sec61g
1	85285649	0.897031	0.0538765	0.843155	0.195011	0.0891958	0.137336	1.53e-05	0.0398284	Intergenic	58640	ENSMOCG00000006252			Sec61g
1	86591505	0.698546	0.0541754	0.644371	0.299375	0.165131	0.137372	0.0313666	0.999999	Intergenic	-349270	ENSMOCG00000010347	7SK	7SK RNA [Source:RFAM;Acc:RF00100]
1	89201930	0.733564	0.135385	0.598179	0.224909	0.364287	0.26817	0.00782224	0.999999	Intergenic	-209191	ENSMOCG00000014167	Spata16	spermatogenesis associated 16 [Source:NCBI gene;Acc:101999822]	Spata16
1	89694246	0.0654589	0.878904	-0.813445	0.153673	0.108046	0.169146	1.2e-07	0.000990167	Intergenic	17717	ENSMOCG00000004416	U1	U1 spliceosomal RNA [Source:RFAM;Acc:RF00003]
1	89920360	0.839937	0.0548407	0.785097	0.252317	0.179341	0.13744	0.00186107	0.760774	exon (ENSMOCT00000029736, exon 5 of 5)	61563	ENSMOCG00000021848	Nceh1	neutral cholesterol ester hydrolase 1 [Source:NCBI gene;Acc:102000558]	Nceh1
1	90011934	0.842687	0.18165	0.661038	0.29785	0.179011	0.0905521	0.026462	0.999999	intron (ENSMOCT00000002273, intron 2 of 3)	8044	ENSMOCG00000001683	Tnfsf10	TNF superfamily member 10 [Source:NCBI gene;Acc:102000837]	Tnfsf10
1	90075912	0.127761	0.853232	-0.725471	0.252635	0.193006	0.154666	0.00408384	0.999999	Intergenic	7051	ENSMOCG00000010453	Ghsr	growth hormone secretagogue receptor [Source:NCBI gene;Acc:102001125]	Ghsr
1	90087532	0.0421387	0.752839	-0.7107	0.334225	0.158894	0.154792	0.0334688	0.999999	Intergenic	18671	ENSMOCG00000010453	Ghsr	growth hormone secretagogue receptor [Source:NCBI gene;Acc:102001125]	Ghsr
1	90087586	0.0421387	0.752839	-0.7107	0.334225	0.158894	0.154792	0.0334688	0.999999	Intergenic	18725	ENSMOCG00000010453	Ghsr	growth hormone secretagogue receptor [Source:NCBI gene;Acc:102001125]	Ghsr
1	90148500	0.762872	0.0390124	0.72386	0.326237	0.175526	0.135545	0.0264992	0.999999	intron (ENSMOCT00000024173, intron 20 of 24)	187597	ENSMOCG00000018057	Fndc3b	fibronectin type III domain containing 3B [Source:NCBI gene;Acc:102001400]	Fndc3b
1	90154177	0.88283	0.292452	0.590378	0.25968	0.181047	0.361537	0.0229973	0.999999	intron (ENSMOCT00000024173, intron 16 of 24)	181920	ENSMOCG00000018057	Fndc3b	fibronectin type III domain containing 3B [Source:NCBI gene;Acc:102001400]	Fndc3b
1	90292004	0.0445904	0.84631	-0.801719	0.221682	0.159999	0.15459	0.000298577	0.243656	intron (ENSMOCT00000024173, intron 2 of 24)	44093	ENSMOCG00000018057	Fndc3b	fibronectin type III domain containing 3B [Source:NCBI gene;Acc:102001400]	Fndc3b
1	90306619	0.829525	0.0386887	0.790837	0.148942	0.0963697	0.0883699	1.1e-07	0.000939005	intron (ENSMOCT00000024173, intron 1 of 24)	29478	ENSMOCG00000018057	Fndc3b	fibronectin type III domain containing 3B [Source:NCBI gene;Acc:102001400]	Fndc3b
1	90373245	0.882512	0.038876	0.843636	0.176985	0.180931	0.137389	1.87e-06	0.00805687	Intergenic	-37148	ENSMOCG00000018057	Fndc3b	fibronectin type III domain containing 3B [Source:NCBI gene;Acc:102001400]	Fndc3b
1	90519766	0.172909	0.910027	-0.737118	0.243233	0.223356	0.154956	0.00244147	0.874878	Intergenic	-63630	ENSMOCG00000004074	Gm26040	predicted gene, 26040 [Source:MGI Symbol;Acc:MGI:5455817]	Gm26040
1	90612775	0.857528	0.0597518	0.797777	0.241857	0.178801	0.137543	0.000971874	0.518774	intron (ENSMOCT00000019185, intron 1 of 3)	1348	ENSMOCG00000014617	Tmem212	transmembrane protein 212 [Source:MGI Symbol;Acc:MGI:2685410]	Tmem212
1	90782250	0.0325594	0.748229	-0.71567	0.331586	0.160007	0.154536	0.0309028	0.999999	intron (ENSMOCT00000026898, intron 10 of 24)	33222	ENSMOCG00000019861	Pld1	phospholipase D1 [Source:NCBI gene;Acc:102001952]	Pld1
1	90802163	0.788882	0.0628135	0.726068	0.319291	0.17593	0.137385	0.0229658	0.999999	intron (ENSMOCT00000026898, intron 14 of 24)	53135	ENSMOCG00000019861	Pld1	phospholipase D1 [Source:NCBI gene;Acc:102001952]	Pld1
1	90807245	0.848744	0.199863	0.648881	0.290903	0.177389	0.1731	0.0257095	0.999999	intron (ENSMOCT00000026898, intron 14 of 24)	58217	ENSMOCG00000019861	Pld1	phospholipase D1 [Source:NCBI gene;Acc:102001952]	Pld1
1	90807418	0.046185	0.756843	-0.710658	0.333189	0.159699	0.154948	0.0329331	0.999999	intron (ENSMOCT00000026898, intron 14 of 24)	58390	ENSMOCG00000019861	Pld1	phospholipase D1 [Source:NCBI gene;Acc:102001952]	Pld1
1	90869828	0.270475	0.87836	-0.607884	0.218957	0.106297	0.153188	0.00549852	0.999999	intron (ENSMOCT00000026898, intron 22 of 24)	120800	ENSMOCG00000019861	Pld1	phospholipase D1 [Source:NCBI gene;Acc:102001952]	Pld1
1	90981110	0.24834	0.877659	-0.629319	0.214453	0.643923	0.112512	0.00334056	0.999999	Intergenic	-68708	ENSMOCG00000002021	Tnik	TRAF2 and NCK interacting kinase [Source:NCBI gene;Acc:102002230]	Tnik
1	91072064	0.758485	0.046675	0.71181	0.340661	0.176753	0.136951	0.036663	0.999999	intron (ENSMOCT00000002752, intron 1 of 31)	22246	ENSMOCG00000002021	Tnik	TRAF2 and NCK interacting kinase [Source:NCBI gene;Acc:102002230]	Tnik
1	91202891	0.902569	0.0323466	0.870222	0.146953	0.178373	0.137643	3.18e-09	5.95365e-05	intron (ENSMOCT00000002752, intron 2 of 31)	153073	ENSMOCG00000002021	Tnik	TRAF2 and NCK interacting kinase [Source:NCBI gene;Acc:102002230]	Tnik
1	91373812	0.844898	0.0727539	0.772144	0.276211	0.179453	0.13645	0.00518214	0.999999	intron (ENSMOCT00000002759, intron 10 of 28)	81375	ENSMOCG00000002021	Tnik	TRAF2 and NCK interacting kinase [Source:NCBI gene;Acc:102002230]	Tnik
1	91500739	0.0694275	0.858344	-0.788916	0.258144	0.159743	0.155552	0.00224228	0.837075	intron (ENSMOCT00000021669, intron 2 of 10)	7038	ENSMOCG00000016334	Slc2a2	solute carrier family 2 member 2 [Source:NCBI gene;Acc:101979147]	Slc2a2
1	91500846	0.808543	0.0727539	0.735789	0.308826	0.178585	0.13645	0.0171937	0.999999	intron (ENSMOCT00000021669, intron 2 of 10)	7145	ENSMOCG00000016334	Slc2a2	solute carrier family 2 member 2 [Source:NCBI gene;Acc:101979147]	Slc2a2
1	91624546	0.879767	0.0576231	0.822144	0.21784	0.179856	0.137568	0.000160605	0.169727	Intergenic	109272	ENSMOCG00000004523	Ankrd50	ankyrin repeat domain 50 [Source:NCBI gene;Acc:101983746]	Ankrd50
1	91624555	0.879767	0.0576231	0.822144	0.21784	0.179856	0.137568	0.000160605	0.169727	Intergenic	109263	ENSMOCG00000004523	Ankrd50	ankyrin repeat domain 50 [Source:NCBI gene;Acc:101983746]	Ankrd50
1	91842573	0.753928	0.0538765	0.700052	0.271686	0.14712	0.137336	0.00997508	0.999999	Intergenic	-108755	ENSMOCG00000004523	Ankrd50	ankyrin repeat domain 50 [Source:NCBI gene;Acc:101983746]	Ankrd50
1	91868323	0.0780356	0.800663	-0.722628	0.299643	0.0993476	0.149558	0.0158815	0.999999	Intergenic	-134505	ENSMOCG00000004523	Ankrd50	ankyrin repeat domain 50 [Source:NCBI gene;Acc:101983746]	Ankrd50
1	91921507	0.911995	0.423127	0.488868	0.204405	0.177853	0.070835	0.0167723	0.999999	Intergenic	-118608	ENSMOCG00000018552	Fat4	FAT atypical cadherin 4 [Source:NCBI gene;Acc:101984226]	Fat4
1	91954464	0.870951	0.065741	0.80521	0.240254	0.179641	0.137152	0.000803762	0.460742	Intergenic	-85651	ENSMOCG00000018552	Fat4	FAT atypical cadherin 4 [Source:NCBI gene;Acc:101984226]	Fat4
1	91970066	0.0416933	0.742848	-0.701155	0.34418	0.159731	0.154147	0.0416327	0.999999	Intergenic	-70049	ENSMOCG00000018552	Fat4	FAT atypical cadherin 4 [Source:NCBI gene;Acc:101984226]	Fat4
1	92081133	0.904097	0.279845	0.624252	0.198072	0.172985	0.0653776	0.00162356	0.704586	intron (ENSMOCT00000024903, intron 1 of 16)	41018	ENSMOCG00000018552	Fat4	FAT atypical cadherin 4 [Source:NCBI gene;Acc:101984226]	Fat4
1	92095239	0.826048	0.0506373	0.775411	0.252154	0.180122	0.135866	0.00210401	0.810345	intron (ENSMOCT00000024903, intron 1 of 16)	55124	ENSMOCG00000018552	Fat4	FAT atypical cadherin 4 [Source:NCBI gene;Acc:101984226]	Fat4
1	92142796	0.0752561	0.845003	-0.769747	0.279382	0.159734	0.154554	0.00586609	0.999999	exon (ENSMOCT00000024903, exon 9 of 17)	102681	ENSMOCG00000018552	Fat4	FAT atypical cadherin 4 [Source:NCBI gene;Acc:101984226]	Fat4
1	92338650	0.138353	0.903109	-0.764756	0.221245	0.198661	0.15564	0.000547048	0.356547	Intergenic	-218955	ENSMOCG00000011481	7SK	7SK RNA [Source:RFAM;Acc:RF00100]
1	92808460	0.851944	0.0582573	0.793687	0.24756	0.178464	0.13757	0.00134577	0.63264	Intergenic	-654161	ENSMOCG00000013260	Intu	inturned planar cell polarity protein [Source:NCBI gene;Acc:101985187]	Intu
1	92808486	0.541965	0.0281179	0.513847	0.20893	0.0767516	0.137424	0.0139161	0.999999	Intergenic	-654135	ENSMOCG00000013260	Intu	inturned planar cell polarity protein [Source:NCBI gene;Acc:101985187]	Intu
1	93488088	0.795921	0.0589625	0.736959	0.299061	0.177788	0.137562	0.0137303	0.999999	intron (ENSMOCT00000017221, intron 3 of 15)	18719	ENSMOCG00000013260	Intu	inturned planar cell polarity protein [Source:NCBI gene;Acc:101985187]	Intu
1	93831703	0.855193	0.206562	0.648631	0.283285	0.178366	0.358417	0.0220402	0.999999	Intergenic	-16135	ENSMOCG00000013228			Larp1b
1	93860496	0.842921	0.0522378	0.790683	0.245983	0.175399	0.137063	0.00130726	0.620229	Intergenic	11927	ENSMOCG00000013228			Larp1b
1	93869015	0.0454267	0.756843	-0.711417	0.332501	0.159898	0.154948	0.0323878	0.999999	Intergenic	20446	ENSMOCG00000013228			Larp1b
1	93923703	0.0823891	0.903307	-0.820918	0.2527	0.159093	0.155492	0.00115981	0.577976	Intergenic	-23610	ENSMOCG00000017117	Pgrmc2	progesterone receptor membrane component 2 [Source:NCBI gene;Acc:101987261]	Pgrmc2
1	93996972	0.795784	0.0522085	0.743575	0.261447	0.101707	0.0917163	0.00445398	0.999999	Intergenic	-96879	ENSMOCG00000017117	Pgrmc2	progesterone receptor membrane component 2 [Source:NCBI gene;Acc:101987261]	Pgrmc2
1	93997491	0.74657	0.0204097	0.726161	0.334294	0.179126	0.137534	0.0298387	0.999999	Intergenic	-97398	ENSMOCG00000017117	Pgrmc2	progesterone receptor membrane component 2 [Source:NCBI gene;Acc:101987261]	Pgrmc2
1	93997502	0.74657	0.0204097	0.726161	0.334294	0.179126	0.137534	0.0298387	0.999999	Intergenic	-97409	ENSMOCG00000017117	Pgrmc2	progesterone receptor membrane component 2 [Source:NCBI gene;Acc:101987261]	Pgrmc2
1	93997557	0.74657	0.0204097	0.726161	0.334294	0.179126	0.137534	0.0298387	0.999999	Intergenic	-97464	ENSMOCG00000017117	Pgrmc2	progesterone receptor membrane component 2 [Source:NCBI gene;Acc:101987261]	Pgrmc2
1	94031063	0.798212	0.0727539	0.725458	0.319315	0.178065	0.13645	0.0230916	0.999999	Intergenic	-130970	ENSMOCG00000017117	Pgrmc2	progesterone receptor membrane component 2 [Source:NCBI gene;Acc:101987261]	Pgrmc2
1	94065181	0.823658	0.065741	0.757917	0.283764	0.180596	0.137152	0.00756389	0.999999	Intergenic	-165088	ENSMOCG00000017117	Pgrmc2	progesterone receptor membrane component 2 [Source:NCBI gene;Acc:101987261]	Pgrmc2
1	94065191	0.823658	0.065741	0.757917	0.283764	0.180596	0.137152	0.00756389	0.999999	Intergenic	-165098	ENSMOCG00000017117	Pgrmc2	progesterone receptor membrane component 2 [Source:NCBI gene;Acc:101987261]	Pgrmc2
1	94200619	0.0823891	0.850429	-0.768039	0.289962	0.159093	0.155086	0.00807876	0.999999	Intergenic	-142055	ENSMOCG00000020538	Jade1	jade family PHD finger 1 [Source:NCBI gene;Acc:101987726]	Jade1
1	94335179	0.0662294	0.768804	-0.702574	0.344144	0.159077	0.154939	0.0411997	0.999999	Intergenic	-7495	ENSMOCG00000020538	Jade1	jade family PHD finger 1 [Source:NCBI gene;Acc:101987726]	Jade1
1	94839397	0.0431614	0.756843	-0.713682	0.330733	0.160016	0.154948	0.030937	0.999999	Intergenic	300784	ENSMOCG00000010430	D3Ertd751e	chromosome 1 C4orf33 homolog [Source:NCBI gene;Acc:101988476]	D3Ertd751e
1	94839453	0.0431614	0.756843	-0.713682	0.330733	0.160016	0.154948	0.030937	0.999999	Intergenic	300840	ENSMOCG00000010430	D3Ertd751e	chromosome 1 C4orf33 homolog [Source:NCBI gene;Acc:101988476]	D3Ertd751e
1	96099415	0.757317	0.0699146	0.687403	0.289903	0.156846	0.136744	0.017733	0.999999	Intergenic	91415	ENSMOCG00000006069			Rnf167
1	96099421	0.859419	0.0699146	0.789505	0.263233	0.167089	0.136744	0.0027064	0.927088	Intergenic	91421	ENSMOCG00000006069			Rnf167
1	98357698	0.0688972	0.860618	-0.79172	0.255505	0.159703	0.155241	0.00194408	0.77958	Intergenic	361084	ENSMOCG00000010162	7SK	7SK RNA [Source:RFAM;Acc:RF00100]
1	98357735	0.0688972	0.860618	-0.79172	0.255505	0.159703	0.155241	0.00194408	0.77958	Intergenic	361121	ENSMOCG00000010162	7SK	7SK RNA [Source:RFAM;Acc:RF00100]
1	99684089	0.0782007	0.906433	-0.828232	0.241331	0.159521	0.149807	0.000599283	0.3779	Intergenic	-27892	ENSMOCG00000022370			Htatsf1
1	99794313	0.888189	0.0214982	0.866691	0.14988	0.180484	0.137495	7.36e-09	0.000113106	Intergenic	79716	ENSMOCG00000010974	Pcdh18	protocadherin 18 [Source:NCBI gene;Acc:101992158]	Pcdh18
1	100027018	0.0468607	0.890618	-0.843758	0.178501	0.159829	0.155006	2.28e-06	0.00947062	Intergenic	-152989	ENSMOCG00000010974	Pcdh18	protocadherin 18 [Source:NCBI gene;Acc:101992158]	Pcdh18
1	100225097	0.878464	0.236928	0.641536	0.261591	0.180278	0.989475	0.0141891	0.999999	Intergenic	269536	ENSMOCG00000022163	Slc7a11	solute carrier family 7 member 11 [Source:NCBI gene;Acc:101992628]	Slc7a11
1	100334625	0.0482932	0.854776	-0.806483	0.218263	0.159727	0.155247	0.000219887	0.201389	Intergenic	160008	ENSMOCG00000022163	Slc7a11	solute carrier family 7 member 11 [Source:NCBI gene;Acc:101992628]	Slc7a11
1	100847374	0.885549	0.0811338	0.804415	0.266262	0.179413	0.135543	0.00251825	0.88982	Intergenic	266010	ENSMOCG00000001814
1	100921468	0.872404	0.152773	0.719632	0.214596	0.11148	0.546375	0.000798179	0.458275	Intergenic	-235049	ENSMOCG00000013676	Noct	nocturnin [Source:MGI Symbol;Acc:MGI:109382]	Noct
1	101066689	0.824789	0.0628135	0.761976	0.277927	0.180535	0.137385	0.00611334	0.999999	Intergenic	-89828	ENSMOCG00000013676	Noct	nocturnin [Source:MGI Symbol;Acc:MGI:109382]	Noct
1	101077073	0.0157691	0.566938	-0.551169	0.190929	0.158779	0.352801	0.0038921	0.999999	Intergenic	-79444	ENSMOCG00000013676	Noct	nocturnin [Source:MGI Symbol;Acc:MGI:109382]	Noct
1	101105220	0.808543	0.0597518	0.748792	0.287021	0.178585	0.137543	0.0090851	0.999999	Intergenic	-51297	ENSMOCG00000013676	Noct	nocturnin [Source:MGI Symbol;Acc:MGI:109382]	Noct
1	101114485	0.0363271	0.655938	-0.619611	0.215349	0.159586	0.434759	0.00401177	0.999999	Intergenic	-42032	ENSMOCG00000013676	Noct	nocturnin [Source:MGI Symbol;Acc:MGI:109382]	Noct
1	101215419	0.856427	0.0541754	0.802251	0.236999	0.177192	0.137372	0.000711684	0.426361	intron (ENSMOCT00000008374, intron 4 of 9)	54709	ENSMOCG00000006447	Elf2	E74 like ETS transcription factor 2 [Source:NCBI gene;Acc:101993184]	Elf2
1	101215421	0.856427	0.0541754	0.802251	0.236999	0.177192	0.137372	0.000711684	0.426361	intron (ENSMOCT00000008374, intron 4 of 9)	54707	ENSMOCG00000006447	Elf2	E74 like ETS transcription factor 2 [Source:NCBI gene;Acc:101993184]	Elf2
1	101215441	0.856427	0.0541754	0.802251	0.236999	0.177192	0.137372	0.000711684	0.426361	intron (ENSMOCT00000008374, intron 4 of 9)	54687	ENSMOCG00000006447	Elf2	E74 like ETS transcription factor 2 [Source:NCBI gene;Acc:101993184]	Elf2
1	101512588	0.762872	0.0528576	0.710015	0.344505	0.175526	0.137182	0.0393057	0.999999	Intergenic	-27296	ENSMOCG00000005547	Setd7	SET domain containing 7, histone lysine methyltransferase [Source:NCBI gene;Acc:101995110]	Setd7
1	101527167	0.890136	0.206261	0.683875	0.246226	0.179412	0.153314	0.00547915	0.999999	Intergenic	-24214	ENSMOCG00000010904	Mgst2	microsomal glutathione S-transferase 2 [Source:MGI Symbol;Acc:MGI:2448481]	Mgst2
1	101572961	0.0706534	0.775103	-0.704449	0.348739	0.159805	0.154579	0.0433843	0.999999	intron (ENSMOCT00000013996, intron 3 of 3)	21580	ENSMOCG00000010904	Mgst2	microsomal glutathione S-transferase 2 [Source:MGI Symbol;Acc:MGI:2448481]	Mgst2
1	101592155	0.287445	0.932291	-0.644846	0.275874	0.989475	0.155427	0.0194149	0.999999	intron (ENSMOCT00000026308, intron 2 of 4)	405159	ENSMOCG00000019491	Maml3	mastermind like transcriptional coactivator 3 [Source:NCBI gene;Acc:101995705]	Maml3
1	101631534	0.0852348	0.751612	-0.666378	0.31131	0.158761	0.245075	0.0323095	0.999999	intron (ENSMOCT00000026308, intron 2 of 4)	365780	ENSMOCG00000019491	Maml3	mastermind like transcriptional coactivator 3 [Source:NCBI gene;Acc:101995705]	Maml3
1	101654226	0.115248	0.899718	-0.784469	0.202524	0.161701	0.15447	0.000107302	0.137477	intron (ENSMOCT00000026308, intron 2 of 4)	343088	ENSMOCG00000019491	Maml3	mastermind like transcriptional coactivator 3 [Source:NCBI gene;Acc:101995705]	Maml3
1	101657608	0.0740864	0.786908	-0.712822	0.331654	0.159789	0.152943	0.0316114	0.999999	intron (ENSMOCT00000026308, intron 2 of 4)	339706	ENSMOCG00000019491	Maml3	mastermind like transcriptional coactivator 3 [Source:NCBI gene;Acc:101995705]	Maml3
1	101688876	0.787309	0.0424753	0.744834	0.292193	0.176372	0.136892	0.0107996	0.999999	intron (ENSMOCT00000026308, intron 2 of 4)	308438	ENSMOCG00000019491	Maml3	mastermind like transcriptional coactivator 3 [Source:NCBI gene;Acc:101995705]	Maml3
1	101792986	0.852859	0.0354611	0.817398	0.20915	0.176066	0.137025	9.3e-05	0.127039	intron (ENSMOCT00000026308, intron 1 of 4)	204328	ENSMOCG00000019491	Maml3	mastermind like transcriptional coactivator 3 [Source:NCBI gene;Acc:101995705]	Maml3
1	101926667	0.0378642	0.601157	-0.563293	0.232088	0.159125	0.385055	0.0152216	0.999999	intron (ENSMOCT00000026308, intron 1 of 4)	70647	ENSMOCG00000019491	Maml3	mastermind like transcriptional coactivator 3 [Source:NCBI gene;Acc:101995705]	Maml3
1	102004514	0.842522	0.0597518	0.78277	0.253401	0.179322	0.137543	0.00200795	0.792739	Intergenic	-7200	ENSMOCG00000019491	Maml3	mastermind like transcriptional coactivator 3 [Source:NCBI gene;Acc:101995705]	Maml3
1	102062959	0.794593	0.115202	0.679391	0.237256	0.214763	0.157259	0.00418942	0.999999	Intergenic	-62966	ENSMOCG00000020911	Foxo1	forkhead box O1 [Source:NCBI gene;Acc:101995988]	Foxo1
1	102068205	0.346513	0.900818	-0.554305	0.245685	0.989475	0.153182	0.0240604	0.999999	Intergenic	-57720	ENSMOCG00000020911	Foxo1	forkhead box O1 [Source:NCBI gene;Acc:101995988]	Foxo1
1	102068260	0.825306	0.24327	0.582035	0.256533	0.0983785	0.603479	0.0232775	0.999999	Intergenic	-57665	ENSMOCG00000020911	Foxo1	forkhead box O1 [Source:NCBI gene;Acc:101995988]	Foxo1
1	102092390	0.0519569	0.776872	-0.724915	0.318671	0.159298	0.154425	0.0229174	0.999999	Intergenic	-33535	ENSMOCG00000020911	Foxo1	forkhead box O1 [Source:NCBI gene;Acc:101995988]	Foxo1
1	102224647	0.821768	0.0606416	0.761126	0.277034	0.180192	0.137509	0.00600669	0.999999	Intergenic	-23818	ENSMOCG00000006749	U6	U6 spliceosomal RNA [Source:RFAM;Acc:RF00026]	Gm22573
1	102288431	0.131117	0.905383	-0.774266	0.205509	0.251906	0.154881	0.000164854	0.171956	Intergenic	39966	ENSMOCG00000006749	U6	U6 spliceosomal RNA [Source:RFAM;Acc:RF00026]	Gm22573
1	102375828	0.843744	0.0973273	0.746416	0.335135	0.176055	0.134046	0.0259332	0.999999	Intergenic	127363	ENSMOCG00000006749	U6	U6 spliceosomal RNA [Source:RFAM;Acc:RF00026]	Gm22573
1	102392794	0.0415779	0.850749	-0.809171	0.137403	0.108604	0.113857	3.88e-09	6.92006e-05	Intergenic	144329	ENSMOCG00000006749	U6	U6 spliceosomal RNA [Source:RFAM;Acc:RF00026]	Gm22573
1	102486893	0.0404316	0.67962	-0.639188	0.166323	0.176348	0.143417	0.000121509	0.147423	Intergenic	238428	ENSMOCG00000006749	U6	U6 spliceosomal RNA [Source:RFAM;Acc:RF00026]	Gm22573
1	102554526	0.820329	0.0518708	0.768458	0.259968	0.179106	0.135954	0.00311684	0.999999	Intergenic	299199	ENSMOCG00000016621	Cog6	component of oligomeric golgi complex 6 [Source:NCBI gene;Acc:101996266]	Cog6
1	102560500	0.0936277	0.889752	-0.796125	0.288663	0.157669	0.154742	0.0058162	0.999999	Intergenic	293225	ENSMOCG00000016621	Cog6	component of oligomeric golgi complex 6 [Source:NCBI gene;Acc:101996266]	Cog6
1	102605630	0.73888	0.0501843	0.688695	0.320324	0.112275	0.13631	0.0315557	0.999999	Intergenic	248095	ENSMOCG00000016621	Cog6	component of oligomeric golgi complex 6 [Source:NCBI gene;Acc:101996266]	Cog6
1	102625479	0.860848	0.0877023	0.773145	0.3007	0.17885	0.134886	0.0101361	0.999999	Intergenic	228246	ENSMOCG00000016621	Cog6	component of oligomeric golgi complex 6 [Source:NCBI gene;Acc:101996266]	Cog6
1	102746299	0.850374	0.203683	0.646691	0.295175	0.178478	0.203981	0.0284611	0.999999	Intergenic	107426	ENSMOCG00000016621	Cog6	component of oligomeric golgi complex 6 [Source:NCBI gene;Acc:101996266]	Cog6
1	102766400	0.0288177	0.662376	-0.633558	0.26039	0.159627	0.162247	0.0149698	0.999999	Intergenic	87325	ENSMOCG00000016621	Cog6	component of oligomeric golgi complex 6 [Source:NCBI gene;Acc:101996266]	Cog6
1	103119821	0.756381	0.0373868	0.718994	0.333459	0.177275	0.137547	0.0310706	0.999999	Intergenic	107247	ENSMOCG00000020191	Nhlrc3	NHL repeat containing 3 [Source:NCBI gene;Acc:101996833]	Nhlrc3
1	103143042	0.187994	0.853699	-0.665706	0.28036	0.627138	0.155275	0.0175743	0.999999	Intergenic	84026	ENSMOCG00000020191	Nhlrc3	NHL repeat containing 3 [Source:NCBI gene;Acc:101996833]	Nhlrc3
1	103177436	0.0674148	0.894903	-0.827488	0.215182	0.158912	0.152762	0.00012029	0.146402	Intergenic	49632	ENSMOCG00000020191	Nhlrc3	NHL repeat containing 3 [Source:NCBI gene;Acc:101996833]	Nhlrc3
1	103188473	0.5461	0.0241187	0.521981	0.223261	0.533017	0.137509	0.0193877	0.999999	Intergenic	38595	ENSMOCG00000020191	Nhlrc3	NHL repeat containing 3 [Source:NCBI gene;Acc:101996833]	Nhlrc3
1	103188619	0.617244	0.020929	0.596315	0.239507	0.568642	0.136832	0.0127831	0.999999	Intergenic	38449	ENSMOCG00000020191	Nhlrc3	NHL repeat containing 3 [Source:NCBI gene;Acc:101996833]	Nhlrc3
1	103224652	0.0661899	0.867485	-0.801295	0.245423	0.15933	0.15257	0.00109479	0.559004	intron (ENSMOCT00000027343, intron 3 of 6)	2416	ENSMOCG00000020191	Nhlrc3	NHL repeat containing 3 [Source:NCBI gene;Acc:101996833]	Nhlrc3
1	103281843	0.0477915	0.828341	-0.78055	0.209753	0.159648	0.107072	0.000198219	0.189331	intron (ENSMOCT00000019300, intron 18 of 23)	120159	ENSMOCG00000014700	Frem2	FRAS1 related extracellular matrix 2 [Source:NCBI gene;Acc:101997882]	Frem2
1	103335307	0.199042	0.869433	-0.670391	0.242841	0.354819	0.154323	0.00576923	0.999999	intron (ENSMOCT00000019300, intron 4 of 23)	66695	ENSMOCG00000014700	Frem2	FRAS1 related extracellular matrix 2 [Source:NCBI gene;Acc:101997882]	Frem2
1	103336972	0.0418998	0.756843	-0.714944	0.32988	0.159143	0.154948	0.0302131	0.999999	intron (ENSMOCT00000019300, intron 4 of 23)	65030	ENSMOCG00000014700	Frem2	FRAS1 related extracellular matrix 2 [Source:NCBI gene;Acc:101997882]	Frem2
1	103399351	0.0675565	0.872773	-0.805217	0.244003	0.159555	0.154151	0.000966774	0.517417	exon (ENSMOCT00000019300, exon 1 of 24)	2651	ENSMOCG00000014700	Frem2	FRAS1 related extracellular matrix 2 [Source:NCBI gene;Acc:101997882]	Frem2
1	103422875	0.836136	0.0628135	0.773322	0.268456	0.180779	0.137385	0.00396886	0.999999	Intergenic	-20873	ENSMOCG00000014700	Frem2	FRAS1 related extracellular matrix 2 [Source:NCBI gene;Acc:101997882]	Frem2
1	103452661	0.186785	0.768646	-0.581861	0.258606	0.615438	0.303565	0.0244495	0.999999	Intergenic	-50659	ENSMOCG00000014700	Frem2	FRAS1 related extracellular matrix 2 [Source:NCBI gene;Acc:101997882]	Frem2
1	103458984	0.0766111	0.853004	-0.776393	0.27604	0.159648	0.15538	0.00491408	0.999999	Intergenic	-56982	ENSMOCG00000014700	Frem2	FRAS1 related extracellular matrix 2 [Source:NCBI gene;Acc:101997882]	Frem2
1	103527536	0.79328	0.0526896	0.74059	0.286954	0.177378	0.135544	0.00985522	0.999999	Intergenic	26752	ENSMOCG00000001316	Ufm1	ubiquitin fold modifier 1 [Source:NCBI gene;Acc:101998173]	Ufm1
1	103527542	0.79328	0.0526896	0.74059	0.286954	0.177378	0.135544	0.00985522	0.999999	Intergenic	26746	ENSMOCG00000001316	Ufm1	ubiquitin fold modifier 1 [Source:NCBI gene;Acc:101998173]	Ufm1
1	103553582	0.794742	0.0402958	0.754446	0.270645	0.176062	0.13722	0.00531033	0.999999	intron (ENSMOCT00000001771, intron 2 of 5)	706	ENSMOCG00000001316	Ufm1	ubiquitin fold modifier 1 [Source:NCBI gene;Acc:101998173]	Ufm1
1	103619741	0.0429198	0.754405	-0.711485	0.234641	0.159993	0.103656	0.00242757	0.872481	Intergenic	13813	ENSMOCG00000008401			Rpl23a
1	103619810	0.840729	0.149694	0.691035	0.26486	0.180534	0.102145	0.00907914	0.999999	Intergenic	13882	ENSMOCG00000008401			Rpl23a
1	103719583	0.847223	0.21078	0.636443	0.291285	0.178161	0.3159	0.0288924	0.999999	Intergenic	113655	ENSMOCG00000008401			Rpl23a
1	103782355	0.832815	0.061653	0.771162	0.269195	0.181097	0.137458	0.0041741	0.999999	Intergenic	-53443	ENSMOCG00000022081	Trpc4	transient receptor potential cation channel subfamily C member 4 [Source:NCBI gene;Acc:101998727]	Trpc4
1	103858615	0.705217	0.0306066	0.674611	0.261665	0.188181	0.137007	0.00993314	0.999999	intron (ENSMOCT00000030067, intron 1 of 10)	22783	ENSMOCG00000022081	Trpc4	transient receptor potential cation channel subfamily C member 4 [Source:NCBI gene;Acc:101998727]	Trpc4
1	103888031	0.0656345	0.787383	-0.721748	0.330231	0.159212	0.152927	0.0288457	0.999999	intron (ENSMOCT00000030067, intron 2 of 10)	52199	ENSMOCG00000022081	Trpc4	transient receptor potential cation channel subfamily C member 4 [Source:NCBI gene;Acc:101998727]	Trpc4
1	104433361	0.0704449	0.86511	-0.794665	0.245486	0.156971	0.155346	0.00120748	0.591841	intron (ENSMOCT00000029762, intron 1 of 5)	19936	ENSMOCG00000021863	Smad9	SMAD family member 9 [Source:NCBI gene;Acc:102001584]	Smad9
1	104664883	0.73422	0.0379182	0.696302	0.200549	0.220146	0.137494	0.000516635	0.343815	Intergenic	-20746	ENSMOCG00000004873	Ccna1	cyclin A1 [Source:NCBI gene;Acc:102002411]	Ccna1
1	104712183	0.827291	0.0245293	0.802762	0.224209	0.180787	0.137638	0.000343048	0.26698	exon (ENSMOCT00000010474, exon 1 of 8)	63	ENSMOCG00000008131	Ccdc169	coiled-coil domain containing 169 [Source:NCBI gene;Acc:101979041]	Ccdc169
1	104712202	0.827291	0.0459123	0.781379	0.228537	0.180787	0.101803	0.000628408	0.390953	exon (ENSMOCT00000010474, exon 1 of 8)	82	ENSMOCG00000008131	Ccdc169	coiled-coil domain containing 169 [Source:NCBI gene;Acc:101979041]	Ccdc169
1	104712267	0.187741	0.895475	-0.707735	0.336292	0.116928	0.155607	0.0353328	0.999999	intron (ENSMOCT00000010474, intron 1 of 7)	147	ENSMOCG00000008131	Ccdc169	coiled-coil domain containing 169 [Source:NCBI gene;Acc:101979041]	Ccdc169
1	104715042	0.766722	0.0589625	0.707759	0.273773	0.150336	0.137562	0.00973213	0.999999	intron (ENSMOCT00000010474, intron 2 of 7)	2922	ENSMOCG00000008131	Ccdc169	coiled-coil domain containing 169 [Source:NCBI gene;Acc:101979041]	Ccdc169
1	104715061	0.0436881	0.766282	-0.722594	0.321413	0.160052	0.155009	0.0245647	0.999999	intron (ENSMOCT00000010474, intron 2 of 7)	2941	ENSMOCG00000008131	Ccdc169	coiled-coil domain containing 169 [Source:NCBI gene;Acc:101979041]	Ccdc169
1	104747371	0.752725	0.0348814	0.717844	0.33582	0.178075	0.137595	0.0325505	0.999999	Intergenic	-4833	ENSMOCG00000018376	Sohlh2	spermatogenesis and oogenesis specific basic helix-loop-helix 2 [Source:NCBI gene;Acc:101987644]	Sohlh2
1	104760976	0.0457492	0.760362	-0.714613	0.329146	0.159905	0.155025	0.0299225	0.999999	intron (ENSMOCT00000024635, intron 2 of 10)	8772	ENSMOCG00000018376	Sohlh2	spermatogenesis and oogenesis specific basic helix-loop-helix 2 [Source:NCBI gene;Acc:101987644]	Sohlh2
1	104780916	0.863389	0.250427	0.612962	0.256958	0.106737	0.77361	0.0170581	0.999999	Intergenic	28712	ENSMOCG00000018376	Sohlh2	spermatogenesis and oogenesis specific basic helix-loop-helix 2 [Source:NCBI gene;Acc:101987644]	Sohlh2
1	104910915	0.0752561	0.813698	-0.738441	0.303211	0.159734	0.150091	0.014875	0.999999	intron (ENSMOCT00000006984, intron 2 of 15)	94285	ENSMOCG00000005325	Dclk1	doublecortin like kinase 1 [Source:NCBI gene;Acc:101979512]	Dclk1
1	104923307	0.886938	0.277786	0.609152	0.283516	0.178626	0.311521	0.0316691	0.999999	intron (ENSMOCT00000006984, intron 2 of 15)	106677	ENSMOCG00000005325	Dclk1	doublecortin like kinase 1 [Source:NCBI gene;Acc:101979512]	Dclk1
1	105312411	0.288504	0.880255	-0.591752	0.266151	0.770448	0.150573	0.026191	0.999999	intron (ENSMOCT00000018932, intron 40 of 57)	337895	ENSMOCG00000014417	Nbea	neurobeachin [Source:NCBI gene;Acc:101982048]	Nbea
1	105312438	0.213755	0.880255	-0.6665	0.239437	0.435112	0.150573	0.00537566	0.999999	intron (ENSMOCT00000018932, intron 40 of 57)	337868	ENSMOCG00000014417	Nbea	neurobeachin [Source:NCBI gene;Acc:101982048]	Nbea
1	106219720	0.0502952	0.745352	-0.695057	0.252677	0.157662	0.140453	0.00594553	0.999999	Intergenic	-71927	ENSMOCG00000012733
1	106513377	0.856315	0.0973273	0.758987	0.328218	0.177751	0.134046	0.0207529	0.999999	intron (ENSMOCT00000013336, intron 1 of 4)	978	ENSMOCG00000010380	Tm4sf4	transmembrane 4 L six family member 4 [Source:NCBI gene;Acc:101983300]	Tm4sf4
1	106564297	0.0372779	0.763486	-0.726208	0.319677	0.158794	0.155041	0.0231052	0.999999	intron (ENSMOCT00000017215, intron 3 of 6)	87454	ENSMOCG00000013258	Wwtr1	WW domain containing transcription regulator 1 [Source:NCBI gene;Acc:101983573]	Wwtr1
1	106957026	0.0312869	0.766282	-0.734995	0.311796	0.160038	0.155009	0.0184087	0.999999	Intergenic	-4558	ENSMOCG00000009927			Elk1
1	106962466	0.0543253	0.807265	-0.75294	0.277774	0.157662	0.153086	0.00671569	0.999999	exon (ENSMOCT00000012736, exon 1 of 1)	882	ENSMOCG00000009927			Elk1
1	106962475	0.0543253	0.807265	-0.75294	0.277774	0.157662	0.153086	0.00671569	0.999999	exon (ENSMOCT00000012736, exon 1 of 1)	891	ENSMOCG00000009927			Elk1
1	107014996	0.859803	0.065741	0.794062	0.245567	0.174523	0.137152	0.00122244	0.595873	Intergenic	53412	ENSMOCG00000009927			Elk1
1	107021255	0.837976	0.0727539	0.765222	0.285513	0.180468	0.13645	0.00735859	0.999999	Intergenic	59671	ENSMOCG00000009927			Elk1
1	107021478	0.79328	0.0322708	0.761009	0.266959	0.177378	0.137502	0.00436287	0.999999	Intergenic	59894	ENSMOCG00000009927			Elk1
1	107133396	0.0713679	0.77851	-0.707142	0.346627	0.159823	0.154261	0.0413439	0.999999	Intergenic	-72700	ENSMOCG00000010549		TSC22 domain family member 2 [Source:NCBI gene;Acc:101985651]	Tsc22d2
1	107275810	0.824772	0.061653	0.763119	0.276192	0.180195	0.137458	0.00572721	0.999999	Intergenic	18027	ENSMOCG00000010549		TSC22 domain family member 2 [Source:NCBI gene;Acc:101985651]	Tsc22d2
1	107301536	0.0740864	0.758648	-0.684561	0.27764	0.159789	0.22293	0.0136768	0.999999	Intergenic	6518	ENSMOCG00000010605	Serp1	stress associated endoplasmic reticulum protein 1 [Source:NCBI gene;Acc:101986126]	Serp1
1	107301736	0.0823891	0.854298	-0.771909	0.287262	0.159093	0.15541	0.0072071	0.999999	Intergenic	6318	ENSMOCG00000010605	Serp1	stress associated endoplasmic reticulum protein 1 [Source:NCBI gene;Acc:101986126]	Serp1
1	107560891	0.154592	0.720162	-0.565571	0.205005	0.228894	0.298894	0.00580111	0.999999	Intergenic	47326	ENSMOCG00000014705	Clrn1	clarin 1 [Source:NCBI gene;Acc:101986984]	Clrn1
1	107560892	0.067699	0.909509	-0.84181	0.203279	0.157532	0.154486	3.46e-05	0.0696829	Intergenic	47325	ENSMOCG00000014705	Clrn1	clarin 1 [Source:NCBI gene;Acc:101986984]	Clrn1
1	107595069	0.0651439	0.898206	-0.833062	0.215421	0.159095	0.154157	0.000110124	0.13994	intron (ENSMOCT00000019308, intron 1 of 2)	13330	ENSMOCG00000014705	Clrn1	clarin 1 [Source:NCBI gene;Acc:101986984]	Clrn1
1	107608040	0.899485	0.0253854	0.8741	0.139887	0.179417	0.137573	4.14e-10	1.16954e-05	exon (ENSMOCT00000019308, exon 1 of 3)	359	ENSMOCG00000014705	Clrn1	clarin 1 [Source:NCBI gene;Acc:101986984]	Clrn1
1	107618167	0.0730657	0.761945	-0.688879	0.29319	0.159818	0.189381	0.0187937	0.999999	Intergenic	-9768	ENSMOCG00000014705	Clrn1	clarin 1 [Source:NCBI gene;Acc:101986984]	Clrn1
1	107840706	0.833423	0.0331943	0.800229	0.226029	0.18038	0.137703	0.000399538	0.294701	intron (ENSMOCT00000008255, intron 1 of 1)	28836	ENSMOCG00000006357	P2ry14	purinergic receptor P2Y14 [Source:NCBI gene;Acc:101988763]	P2ry14
1	108245854	0.0706534	0.899079	-0.828426	0.227779	0.159805	0.155394	0.000275856	0.232039	Intergenic	-26085	ENSMOCG00000018185	Aadacl2fm3	arylacetamide deacetylase-like 2 [Source:NCBI gene;Acc:101990466]	Aadacl2fm3
1	109043754	0.790182	0.061653	0.728529	0.30778	0.176807	0.137458	0.0179309	0.999999	Intergenic	-128579	ENSMOCG00000008589	P2ry1	purinergic receptor P2Y1 [Source:NCBI gene;Acc:101993369]	P2ry1
1	109149905	0.0671767	0.867288	-0.800111	0.247294	0.159501	0.155126	0.00121444	0.593669	Intergenic	-22428	ENSMOCG00000008589	P2ry1	purinergic receptor P2Y1 [Source:NCBI gene;Acc:101993369]	P2ry1
1	109222111	0.0730657	0.780032	-0.706966	0.34774	0.159818	0.154089	0.0420495	0.999999	Intergenic	-20513	ENSMOCG00000011762	7SK	7SK RNA [Source:RFAM;Acc:RF00100]
1	109967251	0.748084	0.065741	0.682343	0.29812	0.154591	0.137152	0.0220896	0.999999	intron (ENSMOCT00000021021, intron 3 of 13)	9973	ENSMOCG00000015894		Rho guanine nucleotide exchange factor 26 [Source:NCBI gene;Acc:101994326]
1	110009725	0.845308	0.0811338	0.764174	0.298053	0.180063	0.135543	0.0103508	0.999999	intron (ENSMOCT00000021021, intron 5 of 13)	52447	ENSMOCG00000015894		Rho guanine nucleotide exchange factor 26 [Source:NCBI gene;Acc:101994326]
1	110256817	0.856772	0.0483838	0.808388	0.212355	0.178106	0.136111	0.000140793	0.158088	Intergenic	-84993	ENSMOCG00000021487	Gpr149	G protein-coupled receptor 149 [Source:NCBI gene;Acc:101995111]	Gpr149
1	110668824	0.84996	0.0727539	0.777206	0.276369	0.177893	0.13645	0.00492027	0.999999	exon (ENSMOCT00000018163, exon 1 of 3)	16	ENSMOCG00000013919			Krt18
1	110668834	0.794299	0.0727539	0.721545	0.279393	0.238406	0.13645	0.00980742	0.999999	exon (ENSMOCT00000018163, exon 1 of 3)	26	ENSMOCG00000013919			Krt18
1	110933505	0.0647068	0.834944	-0.770237	0.269441	0.158979	0.153559	0.00425443	0.999999	intron (ENSMOCT00000028954, intron 3 of 23)	66305	ENSMOCG00000021300	Plch1	phospholipase C eta 1 [Source:NCBI gene;Acc:101996350]	Plch1
1	111066886	0.0730657	0.769203	-0.696137	0.344616	0.159818	0.150306	0.0433796	0.999999	intron (ENSMOCT00000030328, intron 3 of 4)	4329	ENSMOCG00000022255	E130311K13Rik	chromosome 1 C3orf33 homolog [Source:NCBI gene;Acc:101996634]	E130311K13Rik
1	111272790	0.838573	0.216012	0.622561	0.291786	0.180683	0.148459	0.0328739	0.999999	Intergenic	-46165	ENSMOCG00000018463		vomeronasal type-2 receptor 1-like [Source:NCBI gene;Acc:101991593]	Vmn2r2
1	111427806	0.0240382	0.90314	-0.879101	0.135084	0.159198	0.153198	7.63e-11	2.93405e-06	intron (ENSMOCT00000008559, intron 1 of 13)	14276	ENSMOCG00000006596	Kcnab1	potassium voltage-gated channel subfamily A member regulatory beta subunit 1 [Source:NCBI gene;Acc:101998452]	Kcnab1
1	111535052	0.851202	0.0264537	0.824748	0.200968	0.178904	0.137569	4.06e-05	0.0779317	intron (ENSMOCT00000008559, intron 2 of 13)	121522	ENSMOCG00000006596	Kcnab1	potassium voltage-gated channel subfamily A member regulatory beta subunit 1 [Source:NCBI gene;Acc:101998452]	Kcnab1
1	111592751	0.808692	0.0582573	0.750435	0.287378	0.177993	0.13757	0.00901934	0.999999	intron (ENSMOCT00000008559, intron 8 of 13)	179221	ENSMOCG00000006596	Kcnab1	potassium voltage-gated channel subfamily A member regulatory beta subunit 1 [Source:NCBI gene;Acc:101998452]	Kcnab1
1	111599350	0.158072	0.886864	-0.728792	0.244224	0.196379	0.154589	0.00284401	0.952587	intron (ENSMOCT00000008559, intron 8 of 13)	185820	ENSMOCG00000006596	Kcnab1	potassium voltage-gated channel subfamily A member regulatory beta subunit 1 [Source:NCBI gene;Acc:101998452]	Kcnab1
1	111665508	0.100209	0.827048	-0.726839	0.348262	0.156828	0.153006	0.0368842	0.999999	Intergenic	-26995	ENSMOCG00000000580	Ssr3	signal sequence receptor subunit 3 [Source:NCBI gene;Acc:101998174]	Ssr3
1	111665512	0.100209	0.827048	-0.726839	0.348262	0.156828	0.153006	0.0368842	0.999999	Intergenic	-26999	ENSMOCG00000000580	Ssr3	signal sequence receptor subunit 3 [Source:NCBI gene;Acc:101998174]	Ssr3
1	111665515	0.100209	0.827048	-0.726839	0.348262	0.156828	0.153006	0.0368842	0.999999	Intergenic	-27002	ENSMOCG00000000580	Ssr3	signal sequence receptor subunit 3 [Source:NCBI gene;Acc:101998174]	Ssr3
1	111686104	0.30027	0.900828	-0.600558	0.270293	0.506145	0.144828	0.0262918	0.999999	Intergenic	-47591	ENSMOCG00000000580	Ssr3	signal sequence receptor subunit 3 [Source:NCBI gene;Acc:101998174]	Ssr3
1	111715996	0.841545	0.0606416	0.780903	0.260323	0.179458	0.137509	0.002702	0.925885	Intergenic	-39870	ENSMOCG00000011217	Tiparp	TCDD inducible poly(ADP-ribose) polymerase [Source:NCBI gene;Acc:101999097]	Tiparp
1	111719177	0.830124	0.0877023	0.742422	0.324339	0.180737	0.134886	0.0220774	0.999999	Intergenic	-36689	ENSMOCG00000011217	Tiparp	TCDD inducible poly(ADP-ribose) polymerase [Source:NCBI gene;Acc:101999097]	Tiparp
1	111826375	0.862545	0.249674	0.612871	0.261328	0.179314	0.143862	0.0190159	0.999999	Intergenic	31101	ENSMOCG00000003614	5S_rRNA	5S ribosomal RNA [Source:RFAM;Acc:RF00001]	Gm54968
1	111867960	0.067967	0.77851	-0.710543	0.341792	0.159608	0.154261	0.037629	0.999999	Intergenic	-11043	ENSMOCG00000008983
1	111874127	0.848849	0.0565281	0.792321	0.247278	0.179439	0.137544	0.00135451	0.634842	Intergenic	-4876	ENSMOCG00000008983
1	111996974	0.765514	0.0427536	0.722761	0.237511	0.424089	0.137147	0.00234185	0.85495	Intergenic	106545	ENSMOCG00000001595		leucine, glutamate and lysine rich 1 [Source:MGI Symbol;Acc:MGI:3645902]
1	112157432	0.855317	0.0597518	0.795565	0.247316	0.175939	0.137543	0.00129629	0.616921	Intergenic	18900	ENSMOCG00000005930	7SK	7SK RNA [Source:RFAM;Acc:RF00100]	Gm55298
1	112160348	0.8088	0.0560517	0.752748	0.282555	0.17876	0.137523	0.00771998	0.999999	Intergenic	21816	ENSMOCG00000005930	7SK	7SK RNA [Source:RFAM;Acc:RF00100]	Gm55298
1	112249253	0.661015	0.0190589	0.641956	0.183485	0.0726222	0.13765	0.000467559	0.324327	exon (ENSMOCT00000029002, exon 8 of 14)	99268	ENSMOCG00000021347	Veph1	ventricular zone expressed PH domain containing 1 [Source:NCBI gene;Acc:102000746]	Veph1
1	112328775	0.936717	0.142134	0.794582	0.153738	0.174775	0.172674	2.36e-07	0.00160707	intron (ENSMOCT00000029002, intron 2 of 13)	19746	ENSMOCG00000021347	Veph1	ventricular zone expressed PH domain containing 1 [Source:NCBI gene;Acc:102000746]	Veph1
1	112368430	0.0782007	0.923606	-0.845405	0.226932	0.159521	0.0929447	0.000195032	0.187586	Intergenic	-19909	ENSMOCG00000021347	Veph1	ventricular zone expressed PH domain containing 1 [Source:NCBI gene;Acc:102000746]	Veph1
1	112420649	0.818029	0.2022	0.615828	0.274137	0.179753	0.0736337	0.024677	0.999999	Intergenic	-72128	ENSMOCG00000021347	Veph1	ventricular zone expressed PH domain containing 1 [Source:NCBI gene;Acc:102000746]	Veph1
1	112611274	0.0752561	0.877883	-0.802627	0.255991	0.159734	0.152596	0.00171634	0.726379	Intergenic	-262753	ENSMOCG00000021347	Veph1	ventricular zone expressed PH domain containing 1 [Source:NCBI gene;Acc:102000746]	Veph1
1	112933664	0.871987	0.0576231	0.814364	0.223468	0.180441	0.137568	0.000268214	0.227625	exon (ENSMOCT00000029041, exon 1 of 9)	67	ENSMOCG00000021372	Rsrc1	arginine and serine rich coiled-coil 1 [Source:NCBI gene;Acc:102001868]	Rsrc1
1	113255386	0.0706534	0.791848	-0.721194	0.333257	0.159805	0.152	0.0304581	0.999999	intron (ENSMOCT00000000617, intron 6 of 17)	11293	ENSMOCG00000000465	Gfm1	G elongation factor mitochondrial 1 [Source:NCBI gene;Acc:101978949]	Gfm1
1	113329391	0.682718	0.0184481	0.66427	0.216037	0.238194	0.137537	0.0021065	0.810667	promoter-TSS (ENSMOCT00000021290)	-106	ENSMOCG00000016080	Rarres1	retinoic acid receptor responder 1 [Source:NCBI gene;Acc:101979233]	Rarres1
1	113405400	0.778045	0.150984	0.627061	0.266268	0.350542	0.467137	0.0185229	0.999999	Intergenic	34880	ENSMOCG00000007444	Mfsd1	major facilitator superfamily domain containing 1 [Source:NCBI gene;Acc:101979513]	Mfsd1
1	113510681	0.0413443	0.775103	-0.733759	0.3105	0.159927	0.154579	0.0181202	0.999999	Intergenic	-65167	ENSMOCG00000005163	Schip1	IQCJ-SCHIP1 readthrough transcript protein [Source:NCBI gene;Acc:101979993]	Schip1
1	113549406	0.0706534	0.876563	-0.80591	0.236251	0.159805	0.0941081	0.000646668	0.398669	Intergenic	-26442	ENSMOCG00000005163	Schip1	IQCJ-SCHIP1 readthrough transcript protein [Source:NCBI gene;Acc:101979993]	Schip1
1	114133739	0.0513134	0.798726	-0.747413	0.273875	0.159421	0.147767	0.00635201	0.999999	intron (ENSMOCT00000006756, intron 2 of 7)	32048	ENSMOCG00000005163	Schip1	IQCJ-SCHIP1 readthrough transcript protein [Source:NCBI gene;Acc:101979993]	Schip1
1	114143399	0.801212	0.193957	0.607255	0.252013	0.193417	0.225704	0.0159692	0.999999	intron (ENSMOCT00000006756, intron 2 of 7)	41708	ENSMOCG00000005163	Schip1	IQCJ-SCHIP1 readthrough transcript protein [Source:NCBI gene;Acc:101979993]	Schip1
1	114232946	0.240937	0.909519	-0.668583	0.243097	0.989475	0.153247	0.00595467	0.999999	intron (ENSMOCT00000006760, intron 6 of 6)	42981	ENSMOCG00000005163	Schip1	IQCJ-SCHIP1 readthrough transcript protein [Source:NCBI gene;Acc:101979993]	Schip1
1	114260179	0.0540351	0.815235	-0.7612	0.203749	0.158915	0.140876	0.000186995	0.183568	TTS (ENSMOCT00000012987)	593	ENSMOCG00000010118
1	114269764	0.170521	0.737309	-0.566788	0.254505	0.328675	0.492365	0.0259458	0.999999	Intergenic	-8992	ENSMOCG00000010118
1	114269798	0.0687538	0.738337	-0.669583	0.206964	0.22735	0.360406	0.0012153	0.593814	Intergenic	-9026	ENSMOCG00000010118
1	114514295	0.847637	0.0763654	0.771272	0.280381	0.178078	0.136031	0.00594507	0.999999	Intergenic	-5716	ENSMOCG00000019030		tripartite motif containing 59 [Source:NCBI gene;Acc:101982333]	Trim59
1	114514313	0.847637	0.0763654	0.771272	0.280381	0.178078	0.136031	0.00594507	0.999999	Intergenic	-5734	ENSMOCG00000019030		tripartite motif containing 59 [Source:NCBI gene;Acc:101982333]	Trim59
1	114514329	0.847637	0.0763654	0.771272	0.280381	0.178078	0.136031	0.00594507	0.999999	Intergenic	-5750	ENSMOCG00000019030		tripartite motif containing 59 [Source:NCBI gene;Acc:101982333]	Trim59
1	114528363	0.85583	0.0973273	0.758502	0.333139	0.171929	0.134046	0.0227959	0.999999	Intergenic	-19784	ENSMOCG00000019030		tripartite motif containing 59 [Source:NCBI gene;Acc:101982333]	Trim59
1	114628674	0.832423	0.0570495	0.775373	0.262192	0.180527	0.137559	0.00310376	0.999999	Intergenic	-35302	ENSMOCG00000022257	Kpna4	karyopherin subunit alpha 4 [Source:NCBI gene;Acc:101982622]	Kpna4
1	114645009	0.137688	0.84631	-0.708622	0.309837	0.109242	0.15459	0.0221911	0.999999	Intergenic	-27176	ENSMOCG00000004173	Arl14	ADP ribosylation factor like GTPase 14 [Source:NCBI gene;Acc:101982901]	Arl14
1	114645017	0.137688	0.84631	-0.708622	0.309837	0.109242	0.15459	0.0221911	0.999999	Intergenic	-27168	ENSMOCG00000004173	Arl14	ADP ribosylation factor like GTPase 14 [Source:NCBI gene;Acc:101982901]	Arl14
1	114645038	0.0782007	0.84631	-0.768109	0.284314	0.159521	0.15459	0.00690015	0.999999	Intergenic	-27147	ENSMOCG00000004173	Arl14	ADP ribosylation factor like GTPase 14 [Source:NCBI gene;Acc:101982901]	Arl14
1	114672685	0.744721	0.0170535	0.727668	0.335306	0.179373	0.137278	0.0299949	0.999999	TTS (ENSMOCT00000005509)	500	ENSMOCG00000004173	Arl14	ADP ribosylation factor like GTPase 14 [Source:NCBI gene;Acc:101982901]	Arl14
1	114672870	0.881215	0.0641597	0.817055	0.229778	0.176294	0.137286	0.000376758	0.283611	TTS (ENSMOCT00000005509)	685	ENSMOCG00000004173	Arl14	ADP ribosylation factor like GTPase 14 [Source:NCBI gene;Acc:101982901]	Arl14
1	114828943	0.763953	0.114422	0.649531	0.219997	0.15709	0.229516	0.00315259	0.999999	exon (ENSMOCT00000000820, exon 2 of 2)	57	ENSMOCG00000000615			Rpl29
1	114914302	0.895317	0.0379182	0.857399	0.164266	0.176985	0.137494	1.79e-07	0.00129715	intron (ENSMOCT00000030203, intron 2 of 3)	181877	ENSMOCG00000022175	Ppm1l	protein phosphatase, Mg2+/Mn2+ dependent 1L [Source:NCBI gene;Acc:101983473]	Ppm1l
1	114937096	0.796491	0.0338904	0.7626	0.207152	0.323315	0.137702	0.000231999	0.207645	Intergenic	22383	ENSMOCG00000014001	B3galnt1	beta-1,3-N-acetylgalactosaminyltransferase 1 (globoside blood group) [Source:NCBI gene;Acc:101983747]	B3galnt1
1	114955199	0.877449	0.109576	0.767872	0.213268	0.12305	0.10657	0.000317596	0.254176	intron (ENSMOCT00000018277, intron 1 of 3)	4280	ENSMOCG00000014001	B3galnt1	beta-1,3-N-acetylgalactosaminyltransferase 1 (globoside blood group) [Source:NCBI gene;Acc:101983747]	B3galnt1
1	115053013	0.552686	0.0135199	0.539167	0.217283	0.561201	0.136037	0.0130865	0.999999	Intergenic	42046	ENSMOCG00000005180	Nmd3	NMD3 ribosome export adaptor [Source:NCBI gene;Acc:101984608]	Nmd3
1	115060031	0.843413	0.120093	0.723321	0.211785	0.11894	0.204941	0.000636991	0.394352	Intergenic	36283	ENSMOCG00000009415	Sptssb	serine palmitoyltransferase small subunit B [Source:NCBI gene;Acc:101984892]	Sptssb
1	115095986	0.144319	0.851551	-0.707232	0.258474	0.263922	0.15531	0.00621574	0.999999	TTS (ENSMOCT00000012094)	328	ENSMOCG00000009415	Sptssb	serine palmitoyltransferase small subunit B [Source:NCBI gene;Acc:101984892]	Sptssb
1	115153975	0.0528696	0.775103	-0.722233	0.32128	0.159353	0.154579	0.0245771	0.999999	Intergenic	-57661	ENSMOCG00000009415	Sptssb	serine palmitoyltransferase small subunit B [Source:NCBI gene;Acc:101984892]	Sptssb
1	115204476	0.780265	0.0332318	0.747033	0.223057	0.151514	0.137633	0.000810814	0.463683	Intergenic	-11439	ENSMOCG00000012597	Otol1	otolin 1 [Source:NCBI gene;Acc:101985188]	Otol1
1	115271811	0.0782007	0.886844	-0.808643	0.242491	0.159521	0.109434	0.000853823	0.479499	Intergenic	55896	ENSMOCG00000012597	Otol1	otolin 1 [Source:NCBI gene;Acc:101985188]	Otol1
1	115275101	0.733659	0.0952285	0.63843	0.27279	0.20976	0.143057	0.0192646	0.999999	Intergenic	59186	ENSMOCG00000012597	Otol1	otolin 1 [Source:NCBI gene;Acc:101985188]	Otol1
1	115286904	0.891575	0.312366	0.579209	0.253071	0.179381	0.492046	0.0220956	0.999999	Intergenic	70989	ENSMOCG00000012597	Otol1	otolin 1 [Source:NCBI gene;Acc:101985188]	Otol1
1	115286926	0.891575	0.316958	0.574617	0.260519	0.179381	0.791036	0.0274078	0.999999	Intergenic	71011	ENSMOCG00000012597	Otol1	otolin 1 [Source:NCBI gene;Acc:101985188]	Otol1
1	115313302	0.0999396	0.828875	-0.728936	0.336329	0.153764	0.15283	0.0302099	0.999999	Intergenic	97387	ENSMOCG00000012597	Otol1	otolin 1 [Source:NCBI gene;Acc:101985188]	Otol1
1	115318113	0.872285	0.0763654	0.79592	0.261285	0.17741	0.136031	0.00231775	0.850418	Intergenic	102198	ENSMOCG00000012597	Otol1	otolin 1 [Source:NCBI gene;Acc:101985188]	Otol1
1	115361163	0.746804	0.0333776	0.713426	0.237221	0.345364	0.137654	0.00263466	0.911397	Intergenic	145248	ENSMOCG00000012597	Otol1	otolin 1 [Source:NCBI gene;Acc:101985188]	Otol1
1	116031366	0.78707	0.0676263	0.719444	0.318417	0.174867	0.136975	0.0238559	0.999999	Intergenic	-524808	ENSMOCG00000003597	7SK	7SK RNA [Source:RFAM;Acc:RF00100]
1	116450872	0.84994	0.0369727	0.812967	0.213308	0.178678	0.137581	0.000138273	0.156531	Intergenic	-199459	ENSMOCG00000006608	5S_rRNA	5S ribosomal RNA [Source:RFAM;Acc:RF00001]
1	117239014	0.846522	0.0495096	0.797013	0.231361	0.175221	0.137272	0.000571294	0.367222	Intergenic	137575	ENSMOCG00000002708	Bche	butyrylcholinesterase [Source:NCBI gene;Acc:101986220]	Bche
1	117481562	0.827771	0.0705339	0.757237	0.222947	0.114665	0.0958607	0.000682559	0.414064	Intergenic	-104973	ENSMOCG00000002708	Bche	butyrylcholinesterase [Source:NCBI gene;Acc:101986220]	Bche
1	118434426	0.894833	0.0544959	0.840337	0.200697	0.1777	0.137407	2.83e-05	0.060979	Intergenic	51389	ENSMOCG00000017834	Serpini1	serpin family I member 1 [Source:NCBI gene;Acc:101987363]	Serpini1
1	118621282	0.0668242	0.851185	-0.784361	0.258759	0.159445	0.155235	0.00243552	0.873939	intron (ENSMOCT00000017393, intron 1 of 14)	41052	ENSMOCG00000013351	Golim4	golgi integral membrane protein 4 [Source:NCBI gene;Acc:101988007]	Golim4
1	119006713	0.345702	0.919925	-0.574222	0.23608	0.989475	0.154974	0.0150022	0.999999	intron (ENSMOCT00000022297, intron 6 of 13)	120697	ENSMOCG00000016764	Fstl5	follistatin like 5 [Source:NCBI gene;Acc:101988478]	Fstl5
1	120303004	0.603778	0.0350656	0.568712	0.202194	0.106662	0.137611	0.00491265	0.999999	Intergenic	12952	ENSMOCG00000008117	7SK	7SK RNA [Source:RFAM;Acc:RF00100]	Gm54516
1	120332811	0.845987	0.0576231	0.788364	0.251546	0.178197	0.137568	0.00172398	0.728052	Intergenic	42759	ENSMOCG00000008117	7SK	7SK RNA [Source:RFAM;Acc:RF00100]	Gm54516
1	120351516	0.841587	0.032654	0.808933	0.217716	0.176234	0.137673	0.000202772	0.192039	Intergenic	61464	ENSMOCG00000008117	7SK	7SK RNA [Source:RFAM;Acc:RF00100]	Gm54516
1	120352050	0.866933	0.0811338	0.785799	0.278157	0.179259	0.135543	0.00472769	0.999999	Intergenic	61998	ENSMOCG00000008117	7SK	7SK RNA [Source:RFAM;Acc:RF00100]	Gm54516
1	120352064	0.866933	0.0811338	0.785799	0.278157	0.179259	0.135543	0.00472769	0.999999	Intergenic	62012	ENSMOCG00000008117	7SK	7SK RNA [Source:RFAM;Acc:RF00100]	Gm54516
1	120390019	0.0407628	0.771093	-0.730331	0.314258	0.159293	0.15484	0.0201264	0.999999	Intergenic	99967	ENSMOCG00000008117	7SK	7SK RNA [Source:RFAM;Acc:RF00100]	Gm54516
1	120420267	0.0721665	0.889738	-0.817572	0.227753	0.159828	0.0990249	0.000331015	0.261292	Intergenic	92586	ENSMOCG00000010772	Rapgef2	Rap guanine nucleotide exchange factor 2 [Source:NCBI gene;Acc:101989035]	Rapgef2
1	120477481	0.0755122	0.773184	-0.697672	0.317632	0.110049	0.154719	0.0280577	0.999999	exon (ENSMOCT00000013847, exon 9 of 30)	163696	ENSMOCG00000010772	Rapgef2	Rap guanine nucleotide exchange factor 2 [Source:NCBI gene;Acc:101989035]	Rapgef2
1	120480253	0.0444625	0.775103	-0.73064	0.312958	0.160028	0.154579	0.0195627	0.999999	intron (ENSMOCT00000013866, intron 2 of 23)	32600	ENSMOCG00000010772	Rapgef2	Rap guanine nucleotide exchange factor 2 [Source:NCBI gene;Acc:101989035]	Rapgef2
1	120582080	0.756381	0.0318306	0.72455	0.33	0.177275	0.136993	0.0281201	0.999999	intron (ENSMOCT00000013847, intron 1 of 29)	59097	ENSMOCG00000010772	Rapgef2	Rap guanine nucleotide exchange factor 2 [Source:NCBI gene;Acc:101989035]	Rapgef2
1	120591087	0.821403	0.0676263	0.753776	0.288923	0.180379	0.136975	0.00908291	0.999999	intron (ENSMOCT00000013847, intron 1 of 29)	50090	ENSMOCG00000010772	Rapgef2	Rap guanine nucleotide exchange factor 2 [Source:NCBI gene;Acc:101989035]	Rapgef2
1	120591127	0.821403	0.0676263	0.753776	0.288923	0.180379	0.136975	0.00908291	0.999999	intron (ENSMOCT00000013847, intron 1 of 29)	50050	ENSMOCG00000010772	Rapgef2	Rap guanine nucleotide exchange factor 2 [Source:NCBI gene;Acc:101989035]	Rapgef2
1	120672202	0.858541	0.0763654	0.782176	0.267884	0.0976771	0.136031	0.0035022	0.999999	Intergenic	-25484	ENSMOCG00000022011		chromosome 1 C4orf45 homolog [Source:NCBI gene;Acc:101989799]	Gm17359
1	120672208	0.831063	0.0763654	0.754698	0.299203	0.175838	0.136031	0.0116569	0.999999	Intergenic	-25478	ENSMOCG00000022011		chromosome 1 C4orf45 homolog [Source:NCBI gene;Acc:101989799]	Gm17359
1	120687407	0.624548	0.0461645	0.578384	0.231973	0.989475	0.0908097	0.0126553	0.999999	Intergenic	-10279	ENSMOCG00000022011		chromosome 1 C4orf45 homolog [Source:NCBI gene;Acc:101989799]	Gm17359
1	120708282	0.771642	0.0304821	0.74116	0.311338	0.172417	0.137165	0.017286	0.999999	intron (ENSMOCT00000029970, intron 1 of 6)	10596	ENSMOCG00000022011		chromosome 1 C4orf45 homolog [Source:NCBI gene;Acc:101989799]	Gm17359
1	120713065	0.140574	0.880604	-0.74003	0.213816	0.254038	0.109197	0.000538057	0.353114	intron (ENSMOCT00000029970, intron 1 of 6)	15379	ENSMOCG00000022011		chromosome 1 C4orf45 homolog [Source:NCBI gene;Acc:101989799]	Gm17359
1	120833984	0.0941997	0.747709	-0.65351	0.275678	0.140528	0.111161	0.0177616	0.999999	intron (ENSMOCT00000023261, intron 1 of 17)	28366	ENSMOCG00000017429	Fnip2	folliculin interacting protein 2 [Source:NCBI gene;Acc:101989512]	Fnip2
1	120934989	0.897904	0.284324	0.61358	0.286037	0.113682	0.989475	0.0319441	0.999999	intron (ENSMOCT00000014698, intron 17 of 18)	74110	ENSMOCG00000011427	Rxfp1	relaxin family peptide receptor 1 [Source:NCBI gene;Acc:101991133]	Rxfp1
1	120949992	0.603526	0.0212581	0.582268	0.243559	0.723027	0.0861263	0.016818	0.999999	exon (ENSMOCT00000014691, exon 8 of 18)	59211	ENSMOCG00000011427	Rxfp1	relaxin family peptide receptor 1 [Source:NCBI gene;Acc:101991133]	Rxfp1
1	120950176	0.702035	0.0606416	0.641394	0.299104	0.316805	0.137509	0.0320024	0.999999	intron (ENSMOCT00000014698, intron 7 of 18)	58923	ENSMOCG00000011427	Rxfp1	relaxin family peptide receptor 1 [Source:NCBI gene;Acc:101991133]	Rxfp1
1	120950216	0.702035	0.0606416	0.641394	0.299104	0.316805	0.137509	0.0320024	0.999999	intron (ENSMOCT00000014698, intron 7 of 18)	58883	ENSMOCG00000011427	Rxfp1	relaxin family peptide receptor 1 [Source:NCBI gene;Acc:101991133]	Rxfp1
1	121111661	0.777165	0.03219	0.744975	0.215614	0.361304	0.13763	0.000550015	0.358217	Intergenic	-16574	ENSMOCG00000021675	Gask1b	golgi associated kinase 1B [Source:NCBI gene;Acc:101991688]	Gask1b
1	121958929	0.848203	0.0246401	0.823563	0.202731	0.179124	0.137712	4.86e-05	0.0869667	intron (ENSMOCT00000014016, intron 1 of 5)	25753	ENSMOCG00000010929	Pdgfc	platelet derived growth factor C [Source:NCBI gene;Acc:101993471]	Pdgfc
1	121996636	0.827359	0.0877023	0.739656	0.295748	0.124086	0.134886	0.0123855	0.999999	intron (ENSMOCT00000014016, intron 1 of 5)	63460	ENSMOCG00000010929	Pdgfc	platelet derived growth factor C [Source:NCBI gene;Acc:101993471]	Pdgfc
1	122251435	0.74657	0.0294513	0.717119	0.33874	0.179126	0.137357	0.0342583	0.999999	Intergenic	-259271	ENSMOCG00000018407	Ctso	cathepsin O [Source:NCBI gene;Acc:101993758]	Ctso
1	122251447	0.74657	0.0294513	0.717119	0.33874	0.179126	0.137357	0.0342583	0.999999	Intergenic	-259259	ENSMOCG00000018407	Ctso	cathepsin O [Source:NCBI gene;Acc:101993758]	Ctso
1	122529452	0.895398	0.0235895	0.871809	0.142001	0.176003	0.137436	8.28e-10	1.99831e-05	Intergenic	17046	ENSMOCG00000021074	Tdo2	tryptophan 2,3-dioxygenase [Source:NCBI gene;Acc:101994043]	Tdo2
1	122640573	0.0448755	0.756843	-0.711968	0.33247	0.158098	0.154948	0.0322376	0.999999	intron (ENSMOCT00000014153, intron 1 of 12)	193	ENSMOCG00000011021	Gucy1b1	guanylate cyclase 1 soluble subunit beta 1 [Source:NCBI gene;Acc:101994616]	Gucy1b1
1	122662277	0.085321	0.882816	-0.797495	0.187542	0.164734	0.154118	2.12e-05	0.0496946	intron (ENSMOCT00000004071, intron 7 of 8)	42764	ENSMOCG00000003033	Gucy1a1	guanylate cyclase 1 soluble subunit alpha 1 [Source:NCBI gene;Acc:101995112]	Gucy1a1
1	122754221	0.859406	0.0330587	0.826347	0.199841	0.172566	0.137679	3.55e-05	0.0709594	Intergenic	-49180	ENSMOCG00000003033	Gucy1a1	guanylate cyclase 1 soluble subunit alpha 1 [Source:NCBI gene;Acc:101995112]	Gucy1a1
1	122785940	0.0766111	0.842638	-0.766027	0.286548	0.159648	0.150482	0.0075111	0.999999	Intergenic	-74324	ENSMOCG00000021981	Map9	microtubule associated protein 9 [Source:NCBI gene;Acc:101995405]	Map9
1	123125912	0.775428	0.0877023	0.687725	0.275664	0.0758042	0.134886	0.0126029	0.999999	Intergenic	107644	ENSMOCG00000001188	Rbm46	RNA binding motif protein 46 [Source:NCBI gene;Acc:101996352]	Rbm46
1	123127103	0.698941	0.0231592	0.675782	0.258558	0.185973	0.137443	0.00895775	0.999999	Intergenic	106453	ENSMOCG00000001188	Rbm46	RNA binding motif protein 46 [Source:NCBI gene;Acc:101996352]	Rbm46
1	123303611	0.79947	0.169615	0.629856	0.293763	0.250572	0.0919917	0.0320253	0.999999	Intergenic	-17401	ENSMOCG00000006984	Fgg	fibrinogen gamma chain [Source:NCBI gene;Acc:101996919]	Fgg
1	123308182	0.105484	0.774861	-0.669377	0.309542	0.140033	0.151251	0.0305816	0.999999	Intergenic	-12830	ENSMOCG00000006984	Fgg	fibrinogen gamma chain [Source:NCBI gene;Acc:101996919]	Fgg
1	123417088	0.0377883	0.77851	-0.740722	0.303586	0.159614	0.154261	0.0146909	0.999999	Intergenic	-12388	ENSMOCG00000003794	Dchs2	dachsous cadherin-related 2 [Source:NCBI gene;Acc:101993571]	Dchs2
1	123488975	0.881311	0.0641597	0.817151	0.2296	0.179332	0.137286	0.000372233	0.280802	intron (ENSMOCT00000005073, intron 1 of 19)	59499	ENSMOCG00000003794	Dchs2	dachsous cadherin-related 2 [Source:NCBI gene;Acc:101993571]	Dchs2
1	123665795	0.235119	0.789437	-0.554318	0.212365	0.235706	0.260372	0.00904862	0.999999	Intergenic	236319	ENSMOCG00000003794	Dchs2	dachsous cadherin-related 2 [Source:NCBI gene;Acc:101993571]	Dchs2
1	123674037	0.837094	0.0727539	0.76434	0.286183	0.180633	0.13645	0.0075668	0.999999	Intergenic	244561	ENSMOCG00000003794	Dchs2	dachsous cadherin-related 2 [Source:NCBI gene;Acc:101993571]	Dchs2
1	123684031	0.89955	0.065741	0.833809	0.220875	0.176448	0.137152	0.000159991	0.169548	Intergenic	-243073	ENSMOCG00000006475	Sfrp2	secreted frizzled related protein 2 [Source:NCBI gene;Acc:101998268]	Sfrp2
1	123811492	0.844455	0.219652	0.624803	0.285524	0.112908	0.214959	0.0286499	0.999999	Intergenic	-115612	ENSMOCG00000006475	Sfrp2	secreted frizzled related protein 2 [Source:NCBI gene;Acc:101998268]	Sfrp2
1	123823158	0.0852348	0.845378	-0.760143	0.296106	0.158761	0.150939	0.0102545	0.999999	Intergenic	-103946	ENSMOCG00000006475	Sfrp2	secreted frizzled related protein 2 [Source:NCBI gene;Acc:101998268]	Sfrp2
1	123933824	0.0721665	0.911904	-0.839738	0.22219	0.159828	0.149876	0.000157231	0.167984	exon (ENSMOCT00000008406, exon 3 of 3)	6720	ENSMOCG00000006475	Sfrp2	secreted frizzled related protein 2 [Source:NCBI gene;Acc:101998268]	Sfrp2
1	123991578	0.0659033	0.741294	-0.67539	0.279381	0.159271	0.252594	0.0156294	0.999999	promoter-TSS (ENSMOCT00000005318)	-459	ENSMOCG00000004015	Tlr2	toll like receptor 2 [Source:NCBI gene;Acc:101998544]	Tlr2
1	123991988	0.0390084	0.520077	-0.481068	0.184688	0.141523	0.196038	0.00919397	0.999999	promoter-TSS (ENSMOCT00000005318)	-869	ENSMOCG00000004015	Tlr2	toll like receptor 2 [Source:NCBI gene;Acc:101998544]	Tlr2
1	123991994	0.02099	0.572329	-0.551339	0.174997	0.15868	0.184907	0.00162957	0.706273	promoter-TSS (ENSMOCT00000005318)	-875	ENSMOCG00000004015	Tlr2	toll like receptor 2 [Source:NCBI gene;Acc:101998544]	Tlr2
1	124134191	0.752098	0.037322	0.714776	0.298691	0.110204	0.137248	0.0167098	0.999999	intron (ENSMOCT00000017958, intron 1 of 33)	458	ENSMOCG00000013745	Tmem131l	transmembrane 131 like [Source:NCBI gene;Acc:101998816]	Tmem131l
1	124136104	0.910504	0.112747	0.797757	0.352988	0.179081	0.133003	0.0238205	0.999999	promoter-TSS (ENSMOCT00000017958)	-1455	ENSMOCG00000013745	Tmem131l	transmembrane 131 like [Source:NCBI gene;Acc:101998816]	Tmem131l
1	124233040	0.845671	0.0376505	0.808021	0.217159	0.179757	0.136819	0.000198532	0.189486	intron (ENSMOCT00000020019, intron 8 of 11)	83395	ENSMOCG00000015197	Trim2	tripartite motif containing 2 [Source:NCBI gene;Acc:101999641]	Trim2
1	124323188	0.895228	0.265349	0.629878	0.287002	0.179902	0.228722	0.0281862	0.999999	Intergenic	-6753	ENSMOCG00000015197	Trim2	tripartite motif containing 2 [Source:NCBI gene;Acc:101999641]	Trim2
1	124323244	0.895681	0.265349	0.630332	0.286786	0.179882	0.228722	0.0279549	0.999999	Intergenic	-6809	ENSMOCG00000015197	Trim2	tripartite motif containing 2 [Source:NCBI gene;Acc:101999641]	Trim2
1	124331872	0.697875	0.0681382	0.629736	0.283942	0.615312	0.134992	0.0265658	0.999999	Intergenic	-15437	ENSMOCG00000015197	Trim2	tripartite motif containing 2 [Source:NCBI gene;Acc:101999641]	Trim2
1	124431419	0.157535	0.898285	-0.74075	0.226829	0.389004	0.153136	0.001092	0.558226	Intergenic	49600	ENSMOCG00000022338	Fhdc1	FH2 domain containing 1 [Source:NCBI gene;Acc:102000096]	Fhdc1
1	124437305	0.767261	0.0556148	0.711646	0.328866	0.178244	0.137499	0.0304689	0.999999	Intergenic	43714	ENSMOCG00000022338	Fhdc1	FH2 domain containing 1 [Source:NCBI gene;Acc:102000096]	Fhdc1
1	124442106	0.0482932	0.873172	-0.824878	0.201936	0.159727	0.154025	4.41e-05	0.0821142	Intergenic	38913	ENSMOCG00000022338	Fhdc1	FH2 domain containing 1 [Source:NCBI gene;Acc:102000096]	Fhdc1
1	124488978	0.778662	0.0676263	0.711036	0.335271	0.177983	0.136975	0.0339403	0.999999	Intergenic	-7959	ENSMOCG00000022338	Fhdc1	FH2 domain containing 1 [Source:NCBI gene;Acc:102000096]	Fhdc1
1	124534928	0.0888575	0.863317	-0.77446	0.291931	0.158309	0.152262	0.00798072	0.999999	intron (ENSMOCT00000021259, intron 3 of 8)	26990	ENSMOCG00000016057	Arfip1	ADP ribosylation factor interacting protein 1 [Source:NCBI gene;Acc:102000559]	Arfip1
1	124541945	0.0730657	0.867488	-0.794422	0.258654	0.159818	0.154868	0.0021308	0.81531	intron (ENSMOCT00000021259, intron 2 of 8)	19973	ENSMOCG00000016057	Arfip1	ADP ribosylation factor interacting protein 1 [Source:NCBI gene;Acc:102000559]	Arfip1
1	124584908	0.878148	0.21917	0.658978	0.266551	0.172896	0.445772	0.013427	0.999999	Intergenic	14872	ENSMOCG00000007422	Tigd4	tigger transposable element derived 4 [Source:NCBI gene;Acc:102000839]	Tigd4
1	124636402	0.0439466	0.766282	-0.722335	0.320653	0.159369	0.155009	0.0242782	0.999999	intron (ENSMOCT00000019727, intron 3 of 6)	11964	ENSMOCG00000014987	Tmem154	transmembrane protein 154 [Source:MGI Symbol;Acc:MGI:2444725]	Tmem154
1	124642913	0.87518	0.0556148	0.819565	0.217425	0.18044	0.137499	0.000163633	0.171018	intron (ENSMOCT00000019727, intron 4 of 6)	18475	ENSMOCG00000014987	Tmem154	transmembrane protein 154 [Source:MGI Symbol;Acc:MGI:2444725]	Tmem154
1	124642981	0.87518	0.0556148	0.819565	0.217425	0.18044	0.137499	0.000163633	0.171018	intron (ENSMOCT00000019727, intron 4 of 6)	18543	ENSMOCG00000014987	Tmem154	transmembrane protein 154 [Source:MGI Symbol;Acc:MGI:2444725]	Tmem154
1	124679884	0.0782007	0.845333	-0.767132	0.285783	0.159521	0.153514	0.00726776	0.999999	Intergenic	55446	ENSMOCG00000014987	Tmem154	transmembrane protein 154 [Source:MGI Symbol;Acc:MGI:2444725]	Tmem154
1	124679897	0.0782007	0.845333	-0.767132	0.285783	0.159521	0.153514	0.00726776	0.999999	Intergenic	55459	ENSMOCG00000014987	Tmem154	transmembrane protein 154 [Source:MGI Symbol;Acc:MGI:2444725]	Tmem154
1	124679959	0.7594	0.0233895	0.736011	0.160778	0.213207	0.137612	4.7e-06	0.0163899	Intergenic	55521	ENSMOCG00000014987	Tmem154	transmembrane protein 154 [Source:MGI Symbol;Acc:MGI:2444725]	Tmem154
1	124680002	0.720281	0.0233895	0.696891	0.174805	0.247183	0.137612	6.7e-05	0.106003	Intergenic	55564	ENSMOCG00000014987	Tmem154	transmembrane protein 154 [Source:MGI Symbol;Acc:MGI:2444725]	Tmem154
1	124694506	0.0430745	0.789877	-0.746803	0.283738	0.160039	0.153222	0.00848803	0.999999	Intergenic	70068	ENSMOCG00000014987	Tmem154	transmembrane protein 154 [Source:MGI Symbol;Acc:MGI:2444725]	Tmem154
1	124697455	0.208557	0.849902	-0.641345	0.266764	0.508164	0.155195	0.0162094	0.999999	Intergenic	73017	ENSMOCG00000014987	Tmem154	transmembrane protein 154 [Source:MGI Symbol;Acc:MGI:2444725]	Tmem154
1	124854568	0.704363	0.0449614	0.659402	0.283385	0.178319	0.136852	0.019972	0.999999	intron (ENSMOCT00000004016, intron 1 of 10)	24210	ENSMOCG00000002987	Fbxw7	F-box and WD repeat domain containing 7 [Source:NCBI gene;Acc:102001304]	Fbxw7
1	124909841	0.797761	0.0811338	0.716627	0.343176	0.17252	0.135543	0.0367782	0.999999	Intergenic	54680	ENSMOCG00000002987	Fbxw7	F-box and WD repeat domain containing 7 [Source:NCBI gene;Acc:102001304]	Fbxw7
1	124929422	0.744721	0.0300945	0.714627	0.341328	0.179373	0.137039	0.03629	0.999999	Intergenic	74261	ENSMOCG00000002987	Fbxw7	F-box and WD repeat domain containing 7 [Source:NCBI gene;Acc:102001304]	Fbxw7
1	124998041	0.0688972	0.798457	-0.72956	0.262155	0.159703	0.354586	0.00538699	0.999999	Intergenic	142880	ENSMOCG00000002987	Fbxw7	F-box and WD repeat domain containing 7 [Source:NCBI gene;Acc:102001304]	Fbxw7
1	125018203	0.919859	0.10994	0.80992	0.150984	0.100573	0.126357	8.13e-08	0.000761296	Intergenic	163042	ENSMOCG00000002987	Fbxw7	F-box and WD repeat domain containing 7 [Source:NCBI gene;Acc:102001304]	Fbxw7
1	125027782	0.767017	0.0621099	0.704907	0.347505	0.174139	0.135923	0.0425114	0.999999	Intergenic	172621	ENSMOCG00000002987	Fbxw7	F-box and WD repeat domain containing 7 [Source:NCBI gene;Acc:102001304]	Fbxw7
1	125047007	0.762079	0.0576231	0.704456	0.350725	0.175762	0.137568	0.0445827	0.999999	Intergenic	191846	ENSMOCG00000002987	Fbxw7	F-box and WD repeat domain containing 7 [Source:NCBI gene;Acc:102001304]	Fbxw7
1	125047014	0.762079	0.0576231	0.704456	0.350725	0.175762	0.137568	0.0445827	0.999999	Intergenic	191853	ENSMOCG00000002987	Fbxw7	F-box and WD repeat domain containing 7 [Source:NCBI gene;Acc:102001304]	Fbxw7
1	125047072	0.762079	0.0576231	0.704456	0.350725	0.175762	0.137568	0.0445827	0.999999	Intergenic	191911	ENSMOCG00000002987	Fbxw7	F-box and WD repeat domain containing 7 [Source:NCBI gene;Acc:102001304]	Fbxw7
1	125068797	0.0752561	0.822536	-0.74728	0.298432	0.159734	0.153073	0.0122792	0.999999	Intergenic	213636	ENSMOCG00000002987	Fbxw7	F-box and WD repeat domain containing 7 [Source:NCBI gene;Acc:102001304]	Fbxw7
1	125094409	0.0694275	0.882678	-0.81325	0.23541	0.159743	0.153941	0.000551095	0.358744	Intergenic	239248	ENSMOCG00000002987	Fbxw7	F-box and WD repeat domain containing 7 [Source:NCBI gene;Acc:102001304]	Fbxw7
1	125126493	0.0730657	0.851551	-0.778485	0.270076	0.159818	0.15531	0.00394579	0.999999	Intergenic	271332	ENSMOCG00000002987	Fbxw7	F-box and WD repeat domain containing 7 [Source:NCBI gene;Acc:102001304]	Fbxw7
1	125155892	0.0823891	0.736977	-0.654588	0.310414	0.159093	0.147274	0.0349653	0.999999	Intergenic	-243561	ENSMOCG00000017566	Gatb	glutamyl-tRNA amidotransferase subunit B [Source:NCBI gene;Acc:102002608]	Gatb
1	125272354	0.110531	0.803059	-0.692528	0.229957	0.116797	0.087349	0.00259917	0.905373	Intergenic	-127099	ENSMOCG00000017566	Gatb	glutamyl-tRNA amidotransferase subunit B [Source:NCBI gene;Acc:102002608]	Gatb
1	125338918	0.165924	0.885458	-0.719534	0.226082	0.336256	0.0949345	0.00145945	0.663712	Intergenic	-60535	ENSMOCG00000017566	Gatb	glutamyl-tRNA amidotransferase subunit B [Source:NCBI gene;Acc:102002608]	Gatb
1	125368041	0.0800938	0.783499	-0.703405	0.344387	0.159342	0.152551	0.0411036	0.999999	Intergenic	-31412	ENSMOCG00000017566	Gatb	glutamyl-tRNA amidotransferase subunit B [Source:NCBI gene;Acc:102002608]	Gatb
1	125368054	0.0800938	0.783499	-0.703405	0.344387	0.159342	0.152551	0.0411036	0.999999	Intergenic	-31399	ENSMOCG00000017566	Gatb	glutamyl-tRNA amidotransferase subunit B [Source:NCBI gene;Acc:102002608]	Gatb
1	125537128	0.804857	0.0641597	0.740697	0.298035	0.178412	0.137286	0.0129455	0.999999	intron (ENSMOCT00000025214, intron 1 of 10)	11147	ENSMOCG00000018759	Fhip1a	family with sequence similarity 160 member A1 [Source:NCBI gene;Acc:102002322]	Fhip1a
1	125834815	0.654269	0.0242098	0.63006	0.288347	0.455687	0.137432	0.0288836	0.999999	Intergenic	-9423	ENSMOCG00000012871	Sh3d19	SH3 domain containing 19 [Source:NCBI gene;Acc:102002881]	Sh3d19
1	126442242	0.833936	0.0256619	0.808274	0.218116	0.180992	0.137542	0.000210797	0.196003	TTS (ENSMOCT00000017087)	121909	ENSMOCG00000013147	Dclk2	doublecortin like kinase 2 [Source:NCBI gene;Acc:101980566]	Dclk2
2	186256	0.828788	0.065741	0.763047	0.279602	0.180787	0.137152	0.00635183	0.999999	exon (ENSMOCT00000030422, exon 2 of 6)	821	ENSMOCG00000022311	Pus1	pseudouridine synthase 1 [Source:NCBI gene;Acc:101996452]	Pus1
2	451918	0.867918	0.061653	0.806265	0.240535	0.171382	0.137458	0.000802398	0.460159	intron (ENSMOCT00000014850, intron 2 of 23)	114047	ENSMOCG00000011545	Ttc28	tetratricopeptide repeat domain 28 [Source:NCBI gene;Acc:102000010]	Ttc28
2	462126	0.0705107	0.877906	-0.807395	0.236391	0.158403	0.154263	0.000636627	0.39431	intron (ENSMOCT00000014850, intron 2 of 23)	124255	ENSMOCG00000011545	Ttc28	tetratricopeptide repeat domain 28 [Source:NCBI gene;Acc:102000010]	Ttc28
2	987934	0.0858977	0.677974	-0.592076	0.25073	0.12876	0.141403	0.0182057	0.999999	exon (ENSMOCT00000019774, exon 1 of 2)	2966	ENSMOCG00000015025	Mn1	MN1 proto-oncogene, transcriptional regulator [Source:NCBI gene;Acc:101998453]	Mn1
2	1027555	0.755922	0.0606416	0.69528	0.277627	0.284452	0.137509	0.0122671	0.999999	promoter-TSS (ENSMOCT00000004675)	-1980	ENSMOCG00000003490	5S_rRNA	5S ribosomal RNA [Source:RFAM;Acc:RF00001]	Gm55457
2	1114764	0.0422678	0.741719	-0.699451	0.329411	0.16	0.145368	0.0337253	0.999999	Intergenic	85229	ENSMOCG00000003490	5S_rRNA	5S ribosomal RNA [Source:RFAM;Acc:RF00001]	Gm55457
2	1116004	0.0713679	0.833933	-0.762565	0.280411	0.159823	0.153363	0.00653898	0.999999	Intergenic	86469	ENSMOCG00000003490	5S_rRNA	5S ribosomal RNA [Source:RFAM;Acc:RF00001]	Gm55457
2	1260552	0.851917	0.133247	0.718671	0.250958	0.171668	0.263511	0.00418707	0.999999	Intergenic	231017	ENSMOCG00000003490	5S_rRNA	5S ribosomal RNA [Source:RFAM;Acc:RF00001]	Gm55457
2	1304189	0.0713679	0.77851	-0.707142	0.346627	0.159823	0.154261	0.0413439	0.999999	Intergenic	274654	ENSMOCG00000003490	5S_rRNA	5S ribosomal RNA [Source:RFAM;Acc:RF00001]	Gm55457
2	1304204	0.0713679	0.77851	-0.707142	0.346627	0.159823	0.154261	0.0413439	0.999999	Intergenic	274669	ENSMOCG00000003490	5S_rRNA	5S ribosomal RNA [Source:RFAM;Acc:RF00001]	Gm55457
2	1304265	0.0713679	0.77851	-0.707142	0.346627	0.159823	0.154261	0.0413439	0.999999	Intergenic	274730	ENSMOCG00000003490	5S_rRNA	5S ribosomal RNA [Source:RFAM;Acc:RF00001]	Gm55457
2	1422194	0.0668242	0.773184	-0.70636	0.345216	0.159445	0.154719	0.0407425	0.999999	Intergenic	380855	ENSMOCG00000015032			Zfp637
2	1503061	0.0684123	0.745544	-0.677132	0.295032	0.159657	0.183203	0.0217265	0.999999	Intergenic	299988	ENSMOCG00000015032			Zfp637
2	1541261	0.287434	0.937417	-0.649984	0.27427	0.989475	0.155408	0.0177943	0.999999	Intergenic	261788	ENSMOCG00000015032			Zfp637
2	1583283	0.889678	0.152409	0.737269	0.21803	0.173772	0.109623	0.000720924	0.430066	Intergenic	219766	ENSMOCG00000015032			Zfp637
2	1584769	0.0936277	0.902365	-0.808737	0.282547	0.157669	0.154679	0.00420558	0.999999	Intergenic	218280	ENSMOCG00000015032			Zfp637
2	1586581	0.761383	0.0606416	0.700741	0.340401	0.177734	0.137509	0.039535	0.999999	Intergenic	216468	ENSMOCG00000015032			Zfp637
2	1617097	0.0424824	0.755657	-0.713175	0.289997	0.159682	0.101147	0.0139229	0.999999	Intergenic	185952	ENSMOCG00000015032			Zfp637
2	1715124	0.0888575	0.838201	-0.749344	0.296111	0.158309	0.104757	0.0113862	0.999999	Intergenic	87925	ENSMOCG00000015032			Zfp637
2	1863629	0.0461089	0.89446	-0.848351	0.169883	0.157733	0.15386	5.92e-07	0.00329569	Intergenic	3278	ENSMOCG00000004466	Gm55685	predicted gene, 27357 [Source:MGI Symbol;Acc:MGI:5530739]	Gm55685
2	1902120	0.061736	0.766282	-0.704546	0.341441	0.15941	0.155009	0.03907	0.999999	exon (ENSMOCT00000019808, exon 6 of 6)	12732	ENSMOCG00000015051	Crybb1	crystallin beta B1 [Source:NCBI gene;Acc:102000841]	Crybb1
2	1902126	0.061736	0.766282	-0.704546	0.341441	0.15941	0.155009	0.03907	0.999999	exon (ENSMOCT00000019808, exon 6 of 6)	12738	ENSMOCG00000015051	Crybb1	crystallin beta B1 [Source:NCBI gene;Acc:102000841]	Crybb1
2	1902132	0.061736	0.766282	-0.704546	0.341441	0.15941	0.155009	0.03907	0.999999	exon (ENSMOCT00000019808, exon 6 of 6)	12744	ENSMOCG00000015051	Crybb1	crystallin beta B1 [Source:NCBI gene;Acc:102000841]	Crybb1
2	1927486	0.762079	0.0560517	0.706027	0.348894	0.175762	0.137523	0.0430098	0.999999	intron (ENSMOCT00000022121, intron 1 of 6)	17422	ENSMOCG00000016650	Tpst2	tyrosylprotein sulfotransferase 2 [Source:NCBI gene;Acc:102001130]	Tpst2
2	1964071	0.729083	0.061653	0.66743	0.293277	0.328406	0.137458	0.0228602	0.999999	intron (ENSMOCT00000028792, intron 4 of 12)	3152	ENSMOCG00000021195	Tfip11	tuftelin interacting protein 11 [Source:NCBI gene;Acc:102001681]	Tfip11
2	1964093	0.729083	0.061653	0.66743	0.293277	0.328406	0.137458	0.0228602	0.999999	intron (ENSMOCT00000028792, intron 4 of 12)	3174	ENSMOCG00000021195	Tfip11	tuftelin interacting protein 11 [Source:NCBI gene;Acc:102001681]	Tfip11
2	2023497	0.718261	0.0582573	0.660004	0.282535	0.493081	0.13757	0.019491	0.999999	exon (ENSMOCT00000014399, exon 2 of 4)	3362	ENSMOCG00000011219	Asphd2	aspartate beta-hydroxylase domain containing 2 [Source:NCBI gene;Acc:102002412]	Asphd2
2	2023539	0.916565	0.0582573	0.858308	0.191284	0.178582	0.13757	7.22e-06	0.0224719	exon (ENSMOCT00000014399, exon 2 of 4)	3320	ENSMOCG00000011219	Asphd2	aspartate beta-hydroxylase domain containing 2 [Source:NCBI gene;Acc:102002412]	Asphd2
2	2023551	0.916565	0.0582573	0.858308	0.191284	0.178582	0.13757	7.22e-06	0.0224719	exon (ENSMOCT00000014399, exon 2 of 4)	3308	ENSMOCG00000011219	Asphd2	aspartate beta-hydroxylase domain containing 2 [Source:NCBI gene;Acc:102002412]	Asphd2
2	2025722	0.834344	0.0548407	0.779503	0.257165	0.180211	0.13744	0.00243628	0.873939	intron (ENSMOCT00000014399, intron 1 of 3)	1137	ENSMOCG00000011219	Asphd2	aspartate beta-hydroxylase domain containing 2 [Source:NCBI gene;Acc:102002412]	Asphd2
2	2026270	0.0477915	0.752839	-0.705048	0.338622	0.159648	0.154792	0.0373328	0.999999	intron (ENSMOCT00000014399, intron 1 of 3)	589	ENSMOCG00000011219	Asphd2	aspartate beta-hydroxylase domain containing 2 [Source:NCBI gene;Acc:102002412]	Asphd2
2	2095199	0.0740864	0.780032	-0.705946	0.349282	0.159789	0.154089	0.0432661	0.999999	intron (ENSMOCT00000008731, intron 8 of 14)	23031	ENSMOCG00000006680	Sez6l	seizure related 6 homolog like [Source:NCBI gene;Acc:101978857]	Sez6l
2	2095244	0.0740864	0.780032	-0.705946	0.349282	0.159789	0.154089	0.0432661	0.999999	intron (ENSMOCT00000008731, intron 8 of 14)	22986	ENSMOCG00000006680	Sez6l	seizure related 6 homolog like [Source:NCBI gene;Acc:101978857]	Sez6l
2	2109869	0.0440071	0.815604	-0.771597	0.260576	0.159973	0.151574	0.00306523	0.995482	intron (ENSMOCT00000008731, intron 4 of 14)	8361	ENSMOCG00000006680	Sez6l	seizure related 6 homolog like [Source:NCBI gene;Acc:101978857]	Sez6l
2	2267035	0.831227	0.0641597	0.767067	0.274785	0.181057	0.137286	0.00524622	0.999999	Intergenic	-44247	ENSMOCG00000006680	Sez6l	seizure related 6 homolog like [Source:NCBI gene;Acc:101978857]	Sez6l
2	2291995	0.0700101	0.922068	-0.852058	0.211585	0.159778	0.153722	5.65e-05	0.096005	Intergenic	-69207	ENSMOCG00000006680	Sez6l	seizure related 6 homolog like [Source:NCBI gene;Acc:101978857]	Sez6l
2	2356865	0.844066	0.0676263	0.77644	0.270792	0.179095	0.136975	0.00414002	0.999999	exon (ENSMOCT00000029835, exon 42 of 44)	172414	ENSMOCG00000021907	Myo18b	myosin XVIIIb [Source:MGI Symbol;Acc:MGI:1921626]	Myo18b
2	2550770	0.16001	0.825798	-0.665788	0.278683	0.190975	0.10399	0.016892	0.999999	Intergenic	-21491	ENSMOCG00000021907	Myo18b	myosin XVIIIb [Source:MGI Symbol;Acc:MGI:1921626]	Myo18b
2	2603538	0.0721665	0.869804	-0.797637	0.255226	0.159828	0.153862	0.00177673	0.742068	intron (ENSMOCT00000030808, intron 5 of 20)	54138	ENSMOCG00000022564	Grk3	G protein-coupled receptor kinase 3 [Source:NCBI gene;Acc:101979715]	Grk3
2	2667827	0.809754	0.0336348	0.776119	0.261516	0.165502	0.137707	0.00299972	0.982663	Intergenic	2141	ENSMOCG00000008285
2	2667847	0.809846	0.0336348	0.776212	0.26142	0.165437	0.137707	0.00298569	0.980297	Intergenic	2121	ENSMOCG00000008285
2	2788837	0.241008	0.880876	-0.639868	0.260634	0.989475	0.154077	0.0140866	0.999999	intron (ENSMOCT00000015325, intron 1 of 6)	19096	ENSMOCG00000011924		KIAA1671 ortholog [Source:NCBI gene;Acc:101980286]	2900026A02Rik
2	2802242	0.0551542	0.809344	-0.75419	0.279079	0.159232	0.152815	0.00688362	0.999999	intron (ENSMOCT00000015325, intron 1 of 6)	5691	ENSMOCG00000011924		KIAA1671 ortholog [Source:NCBI gene;Acc:101980286]	2900026A02Rik
2	2875245	0.031727	0.763486	-0.731759	0.31499	0.16007	0.155041	0.0201729	0.999999	Intergenic	-9130	ENSMOCG00000020346	Tmem211	transmembrane protein 211 [Source:NCBI gene;Acc:102001405]	Tmem211
2	2914968	0.832173	0.0727539	0.75942	0.289976	0.180896	0.13645	0.00882116	0.999999	exon (ENSMOCT00000011995, exon 19 of 25)	47768	ENSMOCG00000009331	Sgsm1	small G protein signaling modulator 1 [Source:NCBI gene;Acc:101981332]	Sgsm1
2	3037063	0.0505745	0.745539	-0.694964	0.179496	0.100762	0.0973204	0.000108055	0.13824	Intergenic	-74327	ENSMOCG00000009331	Sgsm1	small G protein signaling modulator 1 [Source:NCBI gene;Acc:101981332]	Sgsm1
2	3237088	0.0449324	0.756843	-0.711911	0.332083	0.16	0.154948	0.0320508	0.999999	intron (ENSMOCT00000019019, intron 2 of 8)	45150	ENSMOCG00000014505	Wscd2	WSC domain containing 2 [Source:NCBI gene;Acc:101981956]	Wscd2
2	3466331	0.825598	0.0556148	0.769983	0.265807	0.180727	0.137499	0.0037702	0.999999	intron (ENSMOCT00000020405, intron 2 of 2)	403	ENSMOCG00000015475	Ficd	FIC domain containing [Source:MGI Symbol;Acc:MGI:1098550]	Ficd
2	3569989	0.114896	0.688882	-0.573987	0.235326	0.141125	0.411991	0.0147232	0.999999	Intergenic	-11559	ENSMOCG00000014634		selectin P ligand [Source:NCBI gene;Acc:101983840]
2	3693057	0.842917	0.0576231	0.785293	0.254077	0.180457	0.137568	0.0019964	0.789564	intron (ENSMOCT00000006521, intron 13 of 13)	44438	ENSMOCG00000004975	Ssh1	slingshot protein phosphatase 1 [Source:NCBI gene;Acc:101984416]	Ssh1
2	3693164	0.788636	0.0392694	0.749366	0.275874	0.174864	0.137352	0.00660097	0.999999	intron (ENSMOCT00000006521, intron 13 of 13)	44331	ENSMOCG00000004975	Ssh1	slingshot protein phosphatase 1 [Source:NCBI gene;Acc:101984416]	Ssh1
2	3694013	0.891156	0.061653	0.829503	0.217589	0.179704	0.137458	0.000137708	0.156358	exon (ENSMOCT00000006518, exon 14 of 15)	43521	ENSMOCG00000004975	Ssh1	slingshot protein phosphatase 1 [Source:NCBI gene;Acc:101984416]	Ssh1
2	3895358	0.0431051	0.776872	-0.733767	0.309092	0.15948	0.154425	0.0175994	0.999999	intron (ENSMOCT00000000570, intron 1 of 5)	565	ENSMOCG00000000431	Ung	uracil DNA glycosylase [Source:NCBI gene;Acc:101985282]	Ung
2	3935855	0.910427	0.112747	0.79768	0.353923	0.177698	0.133003	0.0242071	0.999999	promoter-TSS (ENSMOCT00000014376)	-1861	ENSMOCG00000011198			Acacb
2	3980207	0.921536	0.0589625	0.862574	0.188535	0.177957	0.137562	4.76e-06	0.016536	exon (ENSMOCT00000024458, exon 9 of 40)	11090	ENSMOCG00000018244		acetyl-CoA carboxylase beta [Source:NCBI gene;Acc:101986127]	Acacb
2	4009396	0.844353	0.0727539	0.771599	0.280732	0.177282	0.13645	0.00598637	0.999999	intron (ENSMOCT00000024458, intron 32 of 39)	40279	ENSMOCG00000018244		acetyl-CoA carboxylase beta [Source:NCBI gene;Acc:101986127]	Acacb
2	4012572	0.823277	0.0322498	0.791028	0.237343	0.176582	0.137612	0.000859621	0.480822	intron (ENSMOCT00000024458, intron 32 of 39)	43455	ENSMOCG00000018244		acetyl-CoA carboxylase beta [Source:NCBI gene;Acc:101986127]	Acacb
2	4026804	0.181188	0.853496	-0.672309	0.274253	0.619173	0.152642	0.0142295	0.999999	TTS (ENSMOCT00000027439)	17299	ENSMOCG00000020256	Foxn4	forkhead box N4 [Source:NCBI gene;Acc:101986413]	Foxn4
2	4096853	0.224864	0.78394	-0.559075	0.234036	0.538233	0.14261	0.0169017	0.999999	exon (ENSMOCT00000030307, exon 5 of 32)	28869	ENSMOCG00000022235	Myo1h	myosin IH [Source:NCBI gene;Acc:101987174]	Myo1h
2	4108649	0.0740864	0.886929	-0.812843	0.24325	0.159789	0.152697	0.000832974	0.471682	intron (ENSMOCT00000030310, intron 9 of 28)	15473	ENSMOCG00000022235	Myo1h	myosin IH [Source:NCBI gene;Acc:101987174]	Myo1h
2	4123989	0.0519264	0.932449	-0.880522	0.15301	0.159275	0.15505	8.68e-09	0.0001311	intron (ENSMOCT00000030310, intron 17 of 28)	30813	ENSMOCG00000022235	Myo1h	myosin IH [Source:NCBI gene;Acc:101987174]	Myo1h
2	4173153	0.819268	0.0589625	0.760306	0.278125	0.177844	0.137562	0.00626303	0.999999	intron (ENSMOCT00000000562, intron 7 of 25)	8529	ENSMOCG00000000411	Ube3b	ubiquitin protein ligase E3B [Source:NCBI gene;Acc:101987921]	Ube3b
2	4354292	0.240818	0.863754	-0.622937	0.276001	0.989475	0.155223	0.0240073	0.999999	Intergenic	-30739	ENSMOCG00000001700	Fam222a	family with sequence similarity 222 member A [Source:NCBI gene;Acc:101988766]	Fam222a
2	4394487	0.74052	0.0255565	0.714963	0.343396	0.179821	0.137242	0.0373392	0.999999	intron (ENSMOCT00000002290, intron 1 of 2)	9456	ENSMOCG00000001700	Fam222a	family with sequence similarity 222 member A [Source:NCBI gene;Acc:101988766]	Fam222a
2	4394507	0.74052	0.0255565	0.714963	0.343396	0.179821	0.137242	0.0373392	0.999999	intron (ENSMOCT00000002290, intron 1 of 2)	9476	ENSMOCG00000001700	Fam222a	family with sequence similarity 222 member A [Source:NCBI gene;Acc:101988766]	Fam222a
2	4394528	0.74052	0.0255565	0.714963	0.343396	0.179821	0.137242	0.0373392	0.999999	intron (ENSMOCT00000002290, intron 1 of 2)	9497	ENSMOCG00000001700	Fam222a	family with sequence similarity 222 member A [Source:NCBI gene;Acc:101988766]	Fam222a
2	4404562	0.620888	0.0687387	0.552149	0.228819	0.669618	0.132929	0.0158203	0.999999	intron (ENSMOCT00000002290, intron 1 of 2)	19531	ENSMOCG00000001700	Fam222a	family with sequence similarity 222 member A [Source:NCBI gene;Acc:101988766]	Fam222a
2	4425427	0.833936	0.16754	0.666396	0.282402	0.180992	0.289608	0.0182875	0.999999	intron (ENSMOCT00000002290, intron 2 of 2)	40396	ENSMOCG00000001700	Fam222a	family with sequence similarity 222 member A [Source:NCBI gene;Acc:101988766]	Fam222a
2	4427178	0.852152	0.237046	0.615107	0.281635	0.179778	0.989475	0.028958	0.999999	exon (ENSMOCT00000002290, exon 3 of 3)	42147	ENSMOCG00000001700	Fam222a	family with sequence similarity 222 member A [Source:NCBI gene;Acc:101988766]	Fam222a
2	4470299	0.863068	0.0811338	0.781935	0.279818	0.179468	0.135543	0.00519904	0.999999	intron (ENSMOCT00000018723, intron 1 of 15)	9018	ENSMOCG00000014298	Trpv4	transient receptor potential cation channel subfamily V member 4 [Source:NCBI gene;Acc:101989037]	Trpv4
2	4472870	0.0740864	0.781451	-0.707365	0.347991	0.159789	0.15391	0.0420816	0.999999	intron (ENSMOCT00000018723, intron 1 of 15)	6447	ENSMOCG00000014298	Trpv4	transient receptor potential cation channel subfamily V member 4 [Source:NCBI gene;Acc:101989037]	Trpv4
2	4472892	0.0740864	0.781451	-0.707365	0.347991	0.159789	0.15391	0.0420816	0.999999	intron (ENSMOCT00000018723, intron 1 of 15)	6425	ENSMOCG00000014298	Trpv4	transient receptor potential cation channel subfamily V member 4 [Source:NCBI gene;Acc:101989037]	Trpv4
2	4663781	0.816158	0.0877023	0.728456	0.334472	0.179623	0.134886	0.0294113	0.999999	Intergenic	-3811	ENSMOCG00000002202
2	4704412	0.835177	0.0597518	0.775425	0.264353	0.179188	0.137543	0.00335384	0.999999	Intergenic	-8407	ENSMOCG00000011676
2	4739120	0.0740864	0.792617	-0.718531	0.337815	0.159789	0.15182	0.0334207	0.999999	Intergenic	-12489	ENSMOCG00000019431	Oasl2	2'-5'-oligoadenylate synthase-like protein 2 [Source:NCBI gene;Acc:101993007]	Oasl2
2	4763077	0.886735	0.0597518	0.826983	0.216782	0.179612	0.137543	0.000136284	0.155339	intron (ENSMOCT00000026206, intron 3 of 3)	6389	ENSMOCG00000019431	Oasl2	2'-5'-oligoadenylate synthase-like protein 2 [Source:NCBI gene;Acc:101993007]	Oasl2
2	4818724	0.825598	0.0676263	0.757972	0.285519	0.180727	0.136975	0.00793743	0.999999	exon (ENSMOCT00000004206, exon 1 of 10)	123	ENSMOCG00000003129	Hnf1a	HNF1 homeobox A [Source:NCBI gene;Acc:101994435]	Hnf1a
2	5006399	0.924139	0.204204	0.719935	0.208951	0.18091	0.324087	0.000570052	0.366679	exon (ENSMOCT00000015530, exon 3 of 10)	8011	ENSMOCG00000012085	Acads	acyl-CoA dehydrogenase short chain [Source:NCBI gene;Acc:101995014]	Acads
2	5023980	0.0730657	0.769487	-0.696421	0.338988	0.159818	0.14546	0.0399361	0.999999	exon (ENSMOCT00000023476, exon 3 of 5)	7230	ENSMOCG00000017585	Unc119b	unc-119 lipid binding chaperone B [Source:NCBI gene;Acc:101995297]	Unc119b
2	5024016	0.0730657	0.769487	-0.696421	0.338988	0.159818	0.14546	0.0399361	0.999999	exon (ENSMOCT00000023476, exon 3 of 5)	7194	ENSMOCG00000017585	Unc119b	unc-119 lipid binding chaperone B [Source:NCBI gene;Acc:101995297]	Unc119b
2	5035894	0.909888	0.237103	0.672785	0.241343	0.179953	0.989475	0.00530877	0.999999	Intergenic	-4684	ENSMOCG00000017585	Unc119b	unc-119 lipid binding chaperone B [Source:NCBI gene;Acc:101995297]	Unc119b
2	5141059	0.893491	0.14904	0.744452	0.221478	0.17956	0.143271	0.000775799	0.449764	Intergenic	-3657	ENSMOCG00000013322	Pop5	POP5 homolog, ribonuclease P/MRP subunit [Source:NCBI gene;Acc:101996171]	Pop5
2	5214824	0.890231	0.0628135	0.827417	0.217891	0.178199	0.137385	0.000146231	0.161118	exon (ENSMOCT00000024790, exon 2 of 3)	365	ENSMOCG00000018482		dynein light chain LC8-type 1 [Source:NCBI gene;Acc:102002234]
2	5214845	0.890231	0.0628135	0.827417	0.217891	0.178199	0.137385	0.000146231	0.161118	exon (ENSMOCT00000024790, exon 2 of 3)	344	ENSMOCG00000018482		dynein light chain LC8-type 1 [Source:NCBI gene;Acc:102002234]
2	5214890	0.890231	0.0628135	0.827417	0.217891	0.178199	0.137385	0.000146231	0.161118	exon (ENSMOCT00000024790, exon 2 of 3)	299	ENSMOCG00000018482		dynein light chain LC8-type 1 [Source:NCBI gene;Acc:102002234]
2	5278425	0.0346166	0.762222	-0.727606	0.302482	0.15979	0.149066	0.0161526	0.999999	Intergenic	-15940	ENSMOCG00000006758		cytochrome c oxidase subunit 6A1, mitochondrial [Source:NCBI gene;Acc:101999290]	Cox6a1
2	5307291	0.78707	0.0354843	0.751586	0.274633	0.174867	0.137631	0.006206	0.999999	Intergenic	-25228	ENSMOCG00000002286	Msi1	musashi RNA binding protein 1 [Source:NCBI gene;Acc:101999554]	Msi1
2	5307868	0.71329	0.0676263	0.645663	0.304484	0.16686	0.136975	0.0339624	0.999999	Intergenic	-24651	ENSMOCG00000002286	Msi1	musashi RNA binding protein 1 [Source:NCBI gene;Acc:101999554]	Msi1
2	5327950	0.100209	0.857227	-0.757018	0.328716	0.156828	0.155559	0.0212813	0.999999	Intergenic	-4569	ENSMOCG00000002286	Msi1	musashi RNA binding protein 1 [Source:NCBI gene;Acc:101999554]	Msi1
2	5417216	0.0823891	0.786908	-0.704519	0.345784	0.159093	0.152943	0.0416048	0.999999	exon (ENSMOCT00000021760, exon 1 of 4)	321	ENSMOCG00000016396	Sirt4	sirtuin 4 [Source:NCBI gene;Acc:102002795]	Sirt4
2	5437343	0.0481017	0.775103	-0.727001	0.316043	0.159754	0.154579	0.0214301	0.999999	Intergenic	-9064	ENSMOCG00000014430	Pxn	paxillin [Source:NCBI gene;Acc:101978951]	Pxn
2	5448502	0.738113	0.0255675	0.712545	0.34589	0.180011	0.137711	0.0393951	0.999999	intron (ENSMOCT00000018904, intron 1 of 10)	2095	ENSMOCG00000014430	Pxn	paxillin [Source:NCBI gene;Acc:101978951]	Pxn
2	5489448	0.0327606	0.790195	-0.757434	0.287103	0.16	0.152366	0.00833488	0.999999	intron (ENSMOCT00000018904, intron 6 of 10)	43041	ENSMOCG00000014430	Pxn	paxillin [Source:NCBI gene;Acc:101978951]	Pxn
2	5489643	0.0540351	0.756843	-0.702808	0.3399	0.158915	0.154948	0.0386688	0.999999	intron (ENSMOCT00000018904, intron 6 of 10)	43236	ENSMOCG00000014430	Pxn	paxillin [Source:NCBI gene;Acc:101978951]	Pxn
2	5489659	0.0540351	0.756843	-0.702808	0.3399	0.158915	0.154948	0.0386688	0.999999	intron (ENSMOCT00000018904, intron 6 of 10)	43252	ENSMOCG00000014430	Pxn	paxillin [Source:NCBI gene;Acc:101978951]	Pxn
2	5523736	0.067967	0.880433	-0.812466	0.239251	0.159608	0.151329	0.000684116	0.414725	intron (ENSMOCT00000001028, intron 12 of 57)	11077	ENSMOCG00000000746	Gcn1	GCN1 activator of EIF2AK4 [Source:NCBI gene;Acc:101979716]	Gcn1
2	5690724	0.766793	0.0457323	0.721061	0.307127	0.174123	0.136724	0.0188866	0.999999	promoter-TSS (ENSMOCT00000026168)	-1971	ENSMOCG00000019402	Bicdl1	BICD family like cargo adaptor 1 [Source:NCBI gene;Acc:101979996]	Bicdl1
2	5763645	0.0425156	0.928975	-0.886459	0.139154	0.159841	0.151546	1.89e-10	6.10516e-06	Intergenic	-34562	ENSMOCG00000012761	Cit	citron [Source:MGI Symbol;Acc:MGI:105313]	Cit
2	5763664	0.0425156	0.669787	-0.627272	0.267858	0.159841	0.580496	0.0191906	0.999999	Intergenic	-34543	ENSMOCG00000012761	Cit	citron [Source:MGI Symbol;Acc:MGI:105313]	Cit
2	5797165	0.0307453	0.8012	-0.770455	0.197591	0.1587	0.214801	9.65e-05	0.12994	promoter-TSS (ENSMOCT00000016569)	-1042	ENSMOCG00000012761	Cit	citron [Source:MGI Symbol;Acc:MGI:105313]	Cit
2	5797427	0.86994	0.113257	0.756683	0.220634	0.180274	0.165405	0.000604496	0.380265	promoter-TSS (ENSMOCT00000016565)	-780	ENSMOCG00000012761	Cit	citron [Source:MGI Symbol;Acc:MGI:105313]	Cit
2	5832554	0.067967	0.865686	-0.797719	0.249974	0.159608	0.155212	0.00141681	0.651951	intron (ENSMOCT00000016575, intron 4 of 45)	34347	ENSMOCG00000012761	Cit	citron [Source:MGI Symbol;Acc:MGI:105313]	Cit
2	5854690	0.856657	0.209127	0.64753	0.251612	0.178727	0.450091	0.0100669	0.999999	intron (ENSMOCT00000016575, intron 8 of 45)	56483	ENSMOCG00000012761	Cit	citron [Source:MGI Symbol;Acc:MGI:105313]	Cit
2	5864291	0.539488	0.0130867	0.526401	0.151376	0.0816757	0.136186	0.000506232	0.340353	intron (ENSMOCT00000016575, intron 8 of 45)	66084	ENSMOCG00000012761	Cit	citron [Source:MGI Symbol;Acc:MGI:105313]	Cit
2	5889794	0.823049	0.0597518	0.763297	0.274407	0.180459	0.137543	0.00540877	0.999999	intron (ENSMOCT00000016575, intron 11 of 45)	91587	ENSMOCG00000012761	Cit	citron [Source:MGI Symbol;Acc:MGI:105313]	Cit
2	5950211	0.897451	0.061653	0.835798	0.213319	0.174526	0.137458	8.93e-05	0.124719	intron (ENSMOCT00000016575, intron 31 of 45)	152004	ENSMOCG00000012761	Cit	citron [Source:MGI Symbol;Acc:MGI:105313]	Cit
2	5968935	0.733934	0.0280756	0.705859	0.332892	0.172481	0.137372	0.0339734	0.999999	intron (ENSMOCT00000016575, intron 44 of 45)	170728	ENSMOCG00000012761	Cit	citron [Source:MGI Symbol;Acc:MGI:105313]	Cit
2	5968940	0.0752128	0.888366	-0.813153	0.236938	0.157546	0.153837	0.000599313	0.3779	intron (ENSMOCT00000016575, intron 44 of 45)	170733	ENSMOCG00000012761	Cit	citron [Source:MGI Symbol;Acc:MGI:105313]	Cit
2	5968945	0.0752128	0.888366	-0.813153	0.236938	0.157546	0.153837	0.000599313	0.3779	intron (ENSMOCT00000016575, intron 44 of 45)	170738	ENSMOCG00000012761	Cit	citron [Source:MGI Symbol;Acc:MGI:105313]	Cit
2	6005021	0.051657	0.722018	-0.670361	0.263287	0.159424	0.209202	0.0108926	0.999999	Intergenic	-6801	ENSMOCG00000006183	Prkab1	protein kinase AMP-activated non-catalytic subunit beta 1 [Source:NCBI gene;Acc:101980568]	Prkab1
2	6040022	0.0359687	0.768804	-0.732835	0.312047	0.159719	0.154939	0.0188505	0.999999	intron (ENSMOCT00000003343, intron 1 of 2)	19156	ENSMOCG00000002502	Tmem233	transmembrane protein 233 [Source:NCBI gene;Acc:101988481]	Tmem233
2	6040031	0.0359687	0.768804	-0.732835	0.312047	0.159719	0.154939	0.0188505	0.999999	intron (ENSMOCT00000003343, intron 1 of 2)	19147	ENSMOCG00000002502	Tmem233	transmembrane protein 233 [Source:NCBI gene;Acc:101988481]	Tmem233
2	6220429	0.0416777	0.747843	-0.706165	0.295168	0.15991	0.102085	0.0167379	0.999999	intron (ENSMOCT00000014582, intron 1 of 13)	54977	ENSMOCG00000011345	Ccdc60	coiled-coil domain containing 60 [Source:NCBI gene;Acc:101981129]	Ccdc60
2	6251414	0.0414154	0.76266	-0.721245	0.282042	0.158906	0.100253	0.0105512	0.999999	intron (ENSMOCT00000014582, intron 1 of 13)	23992	ENSMOCG00000011345	Ccdc60	coiled-coil domain containing 60 [Source:NCBI gene;Acc:101981129]	Ccdc60
2	6299372	0.837056	0.0757237	0.761332	0.21948	0.165302	0.0862177	0.000522799	0.346355	Intergenic	-23966	ENSMOCG00000011345	Ccdc60	coiled-coil domain containing 60 [Source:NCBI gene;Acc:101981129]	Ccdc60
2	6306215	0.784587	0.065741	0.718846	0.327341	0.177026	0.137152	0.0280908	0.999999	Intergenic	-30809	ENSMOCG00000011345	Ccdc60	coiled-coil domain containing 60 [Source:NCBI gene;Acc:101981129]	Ccdc60
2	6321876	0.041787	0.768804	-0.727017	0.317415	0.159386	0.154939	0.0219964	0.999999	Intergenic	-46470	ENSMOCG00000011345	Ccdc60	coiled-coil domain containing 60 [Source:NCBI gene;Acc:101981129]	Ccdc60
2	6337698	0.0402508	0.736966	-0.696715	0.256316	0.15814	0.187761	0.00656413	0.999999	Intergenic	-62292	ENSMOCG00000011345	Ccdc60	coiled-coil domain containing 60 [Source:NCBI gene;Acc:101981129]	Ccdc60
2	6337746	0.852546	0.137546	0.715	0.260029	0.17254	0.165905	0.00596522	0.999999	Intergenic	-62340	ENSMOCG00000011345	Ccdc60	coiled-coil domain containing 60 [Source:NCBI gene;Acc:101981129]	Ccdc60
2	6338541	0.428896	0.926819	-0.497923	0.203917	0.22918	0.154006	0.0146143	0.999999	Intergenic	-63135	ENSMOCG00000011345	Ccdc60	coiled-coil domain containing 60 [Source:NCBI gene;Acc:101981129]	Ccdc60
2	6382888	0.168064	0.855536	-0.687472	0.296498	0.101793	0.154868	0.0204147	0.999999	Intergenic	34672	ENSMOCG00000009705	Hspb8	heat shock protein family B (small) member 8 [Source:NCBI gene;Acc:101981412]	Hspb8
2	6385814	0.0513134	0.780032	-0.728719	0.31418	0.159421	0.154089	0.0203718	0.999999	Intergenic	31746	ENSMOCG00000009705	Hspb8	heat shock protein family B (small) member 8 [Source:NCBI gene;Acc:101981412]	Hspb8
2	6415183	0.847148	0.0628135	0.784334	0.259435	0.179517	0.137385	0.00250088	0.886019	intron (ENSMOCT00000012462, intron 1 of 2)	2377	ENSMOCG00000009705	Hspb8	heat shock protein family B (small) member 8 [Source:NCBI gene;Acc:101981412]	Hspb8
2	6415882	0.734971	0.0582573	0.676714	0.290741	0.225311	0.13757	0.0199361	0.999999	intron (ENSMOCT00000012462, intron 1 of 2)	1678	ENSMOCG00000009705	Hspb8	heat shock protein family B (small) member 8 [Source:NCBI gene;Acc:101981412]	Hspb8
2	6417350	0.827291	0.0589625	0.768329	0.269511	0.180787	0.137562	0.00436062	0.999999	exon (ENSMOCT00000012462, exon 1 of 3)	210	ENSMOCG00000009705	Hspb8	heat shock protein family B (small) member 8 [Source:NCBI gene;Acc:101981412]	Hspb8
2	6484137	0.842248	0.0676263	0.774622	0.272196	0.180179	0.136975	0.00442963	0.999999	intron (ENSMOCT00000008741, intron 1 of 12)	100875	ENSMOCG00000006737	Srrm4	serine/arginine repetitive matrix 4 [Source:NCBI gene;Acc:101981676]	Srrm4
2	6488205	0.0694275	0.775103	-0.705675	0.347003	0.159743	0.154579	0.0419889	0.999999	intron (ENSMOCT00000008741, intron 1 of 12)	96807	ENSMOCG00000006737	Srrm4	serine/arginine repetitive matrix 4 [Source:NCBI gene;Acc:101981676]	Srrm4
2	6581629	0.303578	0.955642	-0.652065	0.290154	0.587357	0.0880093	0.0246204	0.999999	intron (ENSMOCT00000008741, intron 1 of 12)	3383	ENSMOCG00000006737	Srrm4	serine/arginine repetitive matrix 4 [Source:NCBI gene;Acc:101981676]	Srrm4
2	6594034	0.834219	0.0373637	0.796856	0.229036	0.181085	0.137525	0.000502964	0.339337	Intergenic	-9022	ENSMOCG00000006737	Srrm4	serine/arginine repetitive matrix 4 [Source:NCBI gene;Acc:101981676]	Srrm4
2	6599011	0.850641	0.0576231	0.793018	0.247582	0.179036	0.137568	0.00135981	0.636312	Intergenic	-13999	ENSMOCG00000006737	Srrm4	serine/arginine repetitive matrix 4 [Source:NCBI gene;Acc:101981676]	Srrm4
2	6599025	0.850641	0.0576231	0.793018	0.247582	0.179036	0.137568	0.00135981	0.636312	Intergenic	-14013	ENSMOCG00000006737	Srrm4	serine/arginine repetitive matrix 4 [Source:NCBI gene;Acc:101981676]	Srrm4
2	6614671	0.844678	0.0548407	0.789837	0.248135	0.179784	0.13744	0.0014571	0.663468	Intergenic	-29659	ENSMOCG00000006737	Srrm4	serine/arginine repetitive matrix 4 [Source:NCBI gene;Acc:101981676]	Srrm4
2	6656320	0.869921	0.0228037	0.847118	0.170322	0.176548	0.137357	6.57e-07	0.00355288	Intergenic	-71308	ENSMOCG00000006737	Srrm4	serine/arginine repetitive matrix 4 [Source:NCBI gene;Acc:101981676]	Srrm4
2	6676579	0.839037	0.043873	0.795164	0.233812	0.175992	0.137053	0.000671732	0.408898	Intergenic	-91567	ENSMOCG00000006737	Srrm4	serine/arginine repetitive matrix 4 [Source:NCBI gene;Acc:101981676]	Srrm4
2	6822554	0.808039	0.0410816	0.766957	0.264801	0.175019	0.137229	0.0037753	0.999999	Intergenic	-237542	ENSMOCG00000006737	Srrm4	serine/arginine repetitive matrix 4 [Source:NCBI gene;Acc:101981676]	Srrm4
2	6822895	0.213475	0.920476	-0.707001	0.257149	0.219854	0.154506	0.00597077	0.999999	Intergenic	-237883	ENSMOCG00000006737	Srrm4	serine/arginine repetitive matrix 4 [Source:NCBI gene;Acc:101981676]	Srrm4
2	6937381	0.87633	0.0495096	0.826821	0.201806	0.178942	0.137272	4.18e-05	0.0794936	Intergenic	182212	ENSMOCG00000001519	Suds3	suppressor of defective silencing 3 homolog (S. cerevisiae) [Source:MGI Symbol;Acc:MGI:1919204]	Suds3
2	6938459	0.287272	0.910464	-0.623192	0.285773	0.989475	0.154896	0.0292035	0.999999	Intergenic	181134	ENSMOCG00000001519	Suds3	suppressor of defective silencing 3 homolog (S. cerevisiae) [Source:MGI Symbol;Acc:MGI:1919204]	Suds3
2	7116449	0.828412	0.0552125	0.7732	0.230789	0.211864	0.137471	0.000807406	0.46205	intron (ENSMOCT00000002062, intron 2 of 10)	3144	ENSMOCG00000001519	Suds3	suppressor of defective silencing 3 homolog (S. cerevisiae) [Source:MGI Symbol;Acc:MGI:1919204]	Suds3
2	7120656	0.824089	0.0973273	0.726762	0.354116	0.178435	0.134046	0.0401376	0.999999	promoter-TSS (ENSMOCT00000002062)	-1063	ENSMOCG00000001519	Suds3	suppressor of defective silencing 3 homolog (S. cerevisiae) [Source:MGI Symbol;Acc:MGI:1919204]	Suds3
2	7151128	0.847555	0.0676263	0.779929	0.267999	0.179712	0.136975	0.00361203	0.999999	Intergenic	-31535	ENSMOCG00000001519	Suds3	suppressor of defective silencing 3 homolog (S. cerevisiae) [Source:MGI Symbol;Acc:MGI:1919204]	Suds3
2	7186569	0.884544	0.188139	0.696405	0.289488	0.178035	0.167176	0.0161441	0.999999	Intergenic	-35140	ENSMOCG00000015684	Taok3	TAO kinase 3 [Source:NCBI gene;Acc:101981957]	Taok3
2	7302086	0.583563	0.0212144	0.562349	0.244456	0.773931	0.137548	0.0214252	0.999999	exon (ENSMOCT00000020720, exon 16 of 19)	80377	ENSMOCG00000015684	Taok3	TAO kinase 3 [Source:NCBI gene;Acc:101981957]	Taok3
2	7302089	0.583563	0.0212144	0.562349	0.244456	0.773931	0.137548	0.0214252	0.999999	exon (ENSMOCT00000020720, exon 16 of 19)	80380	ENSMOCG00000015684	Taok3	TAO kinase 3 [Source:NCBI gene;Acc:101981957]	Taok3
2	7302099	0.583563	0.0212144	0.562349	0.244456	0.773931	0.137548	0.0214252	0.999999	exon (ENSMOCT00000020720, exon 16 of 19)	80390	ENSMOCG00000015684	Taok3	TAO kinase 3 [Source:NCBI gene;Acc:101981957]	Taok3
2	7302127	0.583563	0.0212144	0.562349	0.244456	0.773931	0.137548	0.0214252	0.999999	exon (ENSMOCT00000020720, exon 16 of 19)	80418	ENSMOCG00000015684	Taok3	TAO kinase 3 [Source:NCBI gene;Acc:101981957]	Taok3
2	7302206	0.724123	0.104388	0.619735	0.224098	0.303919	0.272951	0.00568414	0.999999	exon (ENSMOCT00000020720, exon 16 of 19)	80497	ENSMOCG00000015684	Taok3	TAO kinase 3 [Source:NCBI gene;Acc:101981957]	Taok3
2	7302212	0.724123	0.0934175	0.630706	0.218114	0.303919	0.229074	0.00383243	0.999999	exon (ENSMOCT00000020720, exon 16 of 19)	80503	ENSMOCG00000015684	Taok3	TAO kinase 3 [Source:NCBI gene;Acc:101981957]	Taok3
2	7312029	0.817908	0.0570495	0.760858	0.27475	0.17991	0.137559	0.00561813	0.999999	exon (ENSMOCT00000020720, exon 18 of 19)	90320	ENSMOCG00000015684	Taok3	TAO kinase 3 [Source:NCBI gene;Acc:101981957]	Taok3
2	7312068	0.823049	0.0565281	0.766521	0.26944	0.180459	0.137544	0.00444299	0.999999	intron (ENSMOCT00000020720, intron 18 of 18)	90359	ENSMOCG00000015684	Taok3	TAO kinase 3 [Source:NCBI gene;Acc:101981957]	Taok3
2	7312080	0.823049	0.0565281	0.766521	0.26944	0.180459	0.137544	0.00444299	0.999999	intron (ENSMOCT00000020720, intron 18 of 18)	90371	ENSMOCG00000015684	Taok3	TAO kinase 3 [Source:NCBI gene;Acc:101981957]	Taok3
2	7319798	0.0688972	0.906961	-0.838064	0.21786	0.159703	0.151551	0.000119672	0.146402	Intergenic	9410	ENSMOCG00000001486		phosphatidylethanolamine binding protein 1 [Source:NCBI gene;Acc:101982247]	Pebp1
2	7353856	0.8847	0.0589625	0.825737	0.216631	0.180962	0.137562	0.000138005	0.156467	Intergenic	-2455	ENSMOCG00000014068	Vsig10	V-set and immunoglobulin domain containing 10 [Source:NCBI gene;Acc:101982729]	Vsig10
2	7546929	0.0713679	0.86061	-0.789242	0.260284	0.159823	0.154928	0.00242751	0.872481	intron (ENSMOCT00000022455, intron 3 of 18)	96498	ENSMOCG00000016878	Ksr2	kinase suppressor of ras 2 [Source:NCBI gene;Acc:101984044]	Ksr2
2	7558912	0.022829	0.474782	-0.451953	0.180746	0.15985	0.257392	0.0124021	0.999999	intron (ENSMOCT00000022455, intron 3 of 18)	108481	ENSMOCG00000016878	Ksr2	kinase suppressor of ras 2 [Source:NCBI gene;Acc:101984044]	Ksr2
2	7597298	0.771966	0.0582573	0.713708	0.321561	0.175358	0.13757	0.0264519	0.999999	intron (ENSMOCT00000022455, intron 4 of 18)	146867	ENSMOCG00000016878	Ksr2	kinase suppressor of ras 2 [Source:NCBI gene;Acc:101984044]	Ksr2
2	7705617	0.0441276	0.775103	-0.730975	0.312688	0.160026	0.154579	0.0194021	0.999999	intron (ENSMOCT00000022455, intron 7 of 18)	255186	ENSMOCG00000016878	Ksr2	kinase suppressor of ras 2 [Source:NCBI gene;Acc:101984044]	Ksr2
2	7745949	0.722483	0.0254079	0.697075	0.313796	0.114579	0.137719	0.0263221	0.999999	intron (ENSMOCT00000022455, intron 14 of 18)	295518	ENSMOCG00000016878	Ksr2	kinase suppressor of ras 2 [Source:NCBI gene;Acc:101984044]	Ksr2
2	7759042	0.64286	0.0274093	0.615451	0.277313	0.344708	0.100804	0.0264639	0.999999	intron (ENSMOCT00000022455, intron 14 of 18)	308611	ENSMOCG00000016878	Ksr2	kinase suppressor of ras 2 [Source:NCBI gene;Acc:101984044]	Ksr2
2	7817026	0.0936277	0.825511	-0.731884	0.296941	0.157669	0.190129	0.0137112	0.999999	Intergenic	-50452	ENSMOCG00000000970	Nos1	nitric oxide synthase 1 [Source:NCBI gene;Acc:101984335]	Nos1
2	7817030	0.0706534	0.873317	-0.802664	0.245461	0.159805	0.153977	0.00107536	0.552937	Intergenic	-50448	ENSMOCG00000000970	Nos1	nitric oxide synthase 1 [Source:NCBI gene;Acc:101984335]	Nos1
2	7817060	0.0936277	0.770237	-0.676609	0.301309	0.157669	0.156691	0.0247319	0.999999	Intergenic	-50418	ENSMOCG00000000970	Nos1	nitric oxide synthase 1 [Source:NCBI gene;Acc:101984335]	Nos1
2	7828139	0.792702	0.148816	0.643886	0.250194	0.171445	0.339545	0.0100662	0.999999	Intergenic	-39339	ENSMOCG00000000970	Nos1	nitric oxide synthase 1 [Source:NCBI gene;Acc:101984335]	Nos1
2	7931765	0.838604	0.0538765	0.784728	0.246993	0.178705	0.137336	0.00148744	0.671307	intron (ENSMOCT00000001407, intron 10 of 25)	40934	ENSMOCG00000000970	Nos1	nitric oxide synthase 1 [Source:NCBI gene;Acc:101984335]	Nos1
2	8027653	0.697775	0.0763899	0.621385	0.262691	0.551951	0.158469	0.0180077	0.999999	exon (ENSMOCT00000014341, exon 12 of 12)	31521	ENSMOCG00000011172	Fbxo21	F-box protein 21 [Source:NCBI gene;Acc:101984611]	Fbxo21
2	8033670	0.0612459	0.851185	-0.789939	0.24389	0.159405	0.155235	0.00119987	0.589637	Intergenic	-13368	ENSMOCG00000013995	Tesc	tescalcin [Source:NCBI gene;Acc:101985090]	Tesc
2	8050435	0.711439	0.0198197	0.69162	0.255765	0.363679	0.137179	0.00684851	0.999999	intron (ENSMOCT00000018273, intron 1 of 7)	3397	ENSMOCG00000013995	Tesc	tescalcin [Source:NCBI gene;Acc:101985090]	Tesc
2	8078307	0.627836	0.0389594	0.588877	0.250404	0.0977837	0.135753	0.0186877	0.999999	TTS (ENSMOCT00000018273)	31269	ENSMOCG00000013995	Tesc	tescalcin [Source:NCBI gene;Acc:101985090]	Tesc
2	8183343	0.886858	0.0676263	0.819232	0.233266	0.17825	0.136975	0.000444747	0.314168	intron (ENSMOCT00000027701, intron 1 of 10)	1186	ENSMOCG00000020447	Fbxw8	F-box and WD repeat domain containing 8 [Source:NCBI gene;Acc:101985565]	Fbxw8
2	8204110	0.763899	0.0407646	0.723135	0.240249	0.277205	0.137255	0.00261301	0.907444	Intergenic	-2472	ENSMOCG00000006349
2	8221864	0.240816	0.920671	-0.679855	0.236735	0.989475	0.154927	0.00408149	0.999999	exon (ENSMOCT00000031186, exon 11 of 11)	54144	ENSMOCG00000022819	Rnft2	ring finger protein, transmembrane 2 [Source:NCBI gene;Acc:101986034]	Rnft2
2	8293229	0.0437225	0.768804	-0.725081	0.318847	0.160043	0.154939	0.0229616	0.999999	intron (ENSMOCT00000017254, intron 4 of 4)	16989	ENSMOCG00000013278	Spring1	chromosome 2 C12orf49 homolog [Source:NCBI gene;Acc:101986319]	Spring1
2	8332450	0.905131	0.284383	0.620747	0.286799	0.18092	0.989475	0.030434	0.999999	Intergenic	56210	ENSMOCG00000013278	Spring1	chromosome 2 C12orf49 homolog [Source:NCBI gene;Acc:101986319]	Spring1
2	8341154	0.159926	0.82724	-0.667313	0.209518	0.355206	0.307335	0.00144759	0.66096	Intergenic	64914	ENSMOCG00000013278	Spring1	chromosome 2 C12orf49 homolog [Source:NCBI gene;Acc:101986319]	Spring1
2	8341205	0.144111	0.78368	-0.63957	0.264336	0.19365	0.43489	0.0155403	0.999999	Intergenic	64965	ENSMOCG00000013278	Spring1	chromosome 2 C12orf49 homolog [Source:NCBI gene;Acc:101986319]	Spring1
2	8569494	0.812365	0.0763654	0.736	0.260973	0.182949	0.136031	0.00479921	0.999999	Intergenic	-25710	ENSMOCG00000019989	Med13l	mediator complex subunit 13L [Source:NCBI gene;Acc:101987175]	Med13l
2	8582252	0.910192	0.254857	0.655335	0.16456	0.179071	0.104705	6.82e-05	0.106932	Intergenic	-12952	ENSMOCG00000019989	Med13l	mediator complex subunit 13L [Source:NCBI gene;Acc:101987175]	Med13l
2	8699943	0.245466	0.935037	-0.689571	0.287489	0.307343	0.154092	0.0164579	0.999999	intron (ENSMOCT00000027068, intron 2 of 31)	104615	ENSMOCG00000019989	Med13l	mediator complex subunit 13L [Source:NCBI gene;Acc:101987175]	Med13l
2	8763786	0.830987	0.0374621	0.793524	0.235048	0.167337	0.136831	0.000735453	0.435795	intron (ENSMOCT00000027068, intron 4 of 31)	168458	ENSMOCG00000019989	Med13l	mediator complex subunit 13L [Source:NCBI gene;Acc:101987175]	Med13l
2	8826513	0.280087	0.866114	-0.586026	0.257342	0.220619	0.100098	0.0227725	0.999999	intron (ENSMOCT00000027068, intron 26 of 31)	231185	ENSMOCG00000019989	Med13l	mediator complex subunit 13L [Source:NCBI gene;Acc:101987175]	Med13l
2	8836362	0.828788	0.0589625	0.769825	0.268255	0.180787	0.137562	0.00410793	0.999999	TTS (ENSMOCT00000027068)	241034	ENSMOCG00000019989	Med13l	mediator complex subunit 13L [Source:NCBI gene;Acc:101987175]	Med13l
2	8836399	0.828788	0.0589625	0.769825	0.268255	0.180787	0.137562	0.00410793	0.999999	TTS (ENSMOCT00000027068)	241071	ENSMOCG00000019989	Med13l	mediator complex subunit 13L [Source:NCBI gene;Acc:101987175]	Med13l
2	8888054	0.830124	0.0699146	0.760209	0.286146	0.180737	0.136744	0.00789061	0.999999	Intergenic	292726	ENSMOCG00000019989	Med13l	mediator complex subunit 13L [Source:NCBI gene;Acc:101987175]	Med13l
2	8933930	0.0457492	0.854588	-0.808839	0.215177	0.159905	0.155478	0.000170624	0.175424	Intergenic	338602	ENSMOCG00000019989	Med13l	mediator complex subunit 13L [Source:NCBI gene;Acc:101987175]	Med13l
2	8934025	0.28729	0.938708	-0.651417	0.273854	0.989475	0.153615	0.0173738	0.999999	Intergenic	338697	ENSMOCG00000019989	Med13l	mediator complex subunit 13L [Source:NCBI gene;Acc:101987175]	Med13l
2	9059204	0.189972	0.876015	-0.686043	0.26697	0.183433	0.152236	0.0101776	0.999999	Intergenic	463876	ENSMOCG00000019989	Med13l	mediator complex subunit 13L [Source:NCBI gene;Acc:101987175]	Med13l
2	9064803	0.929259	0.0252909	0.903968	0.108683	0.172692	0.137718	8.98e-17	2.95976e-11	Intergenic	469475	ENSMOCG00000019989	Med13l	mediator complex subunit 13L [Source:NCBI gene;Acc:101987175]	Med13l
2	9076642	0.859382	0.0490209	0.810361	0.219316	0.175749	0.136142	0.000219927	0.201389	Intergenic	481314	ENSMOCG00000019989	Med13l	mediator complex subunit 13L [Source:NCBI gene;Acc:101987175]	Med13l
2	9148822	0.27207	0.900571	-0.628501	0.274006	0.230942	0.152145	0.0218049	0.999999	Intergenic	553494	ENSMOCG00000019989	Med13l	mediator complex subunit 13L [Source:NCBI gene;Acc:101987175]	Med13l
2	9176892	0.85862	0.232119	0.626501	0.284697	0.179076	0.77722	0.0277651	0.999999	Intergenic	581564	ENSMOCG00000019989	Med13l	mediator complex subunit 13L [Source:NCBI gene;Acc:101987175]	Med13l
2	9191822	0.787298	0.0292153	0.758083	0.210367	0.219525	0.137234	0.000313815	0.251529	Intergenic	-576108	ENSMOCG00000008343	Tbx3	T-box transcription factor 3 [Source:NCBI gene;Acc:101987455]	Tbx3
2	9211005	0.876744	0.0973273	0.779417	0.31664	0.179684	0.134046	0.0138348	0.999999	Intergenic	-556925	ENSMOCG00000008343	Tbx3	T-box transcription factor 3 [Source:NCBI gene;Acc:101987455]	Tbx3
2	9233659	0.0688972	0.773184	-0.704287	0.348047	0.159703	0.154719	0.0430174	0.999999	Intergenic	-534271	ENSMOCG00000008343	Tbx3	T-box transcription factor 3 [Source:NCBI gene;Acc:101987455]	Tbx3
2	9298422	0.742713	0.0345415	0.708171	0.3465	0.179606	0.13725	0.0409752	0.999999	Intergenic	-469508	ENSMOCG00000008343	Tbx3	T-box transcription factor 3 [Source:NCBI gene;Acc:101987455]	Tbx3
2	9380334	0.0766111	0.893133	-0.816522	0.244872	0.159648	0.154699	0.000854555	0.479605	Intergenic	-387596	ENSMOCG00000008343	Tbx3	T-box transcription factor 3 [Source:NCBI gene;Acc:101987455]	Tbx3
2	9407822	0.744413	0.0278157	0.716598	0.146158	0.0709005	0.13691	9.44e-07	0.00473886	Intergenic	-360108	ENSMOCG00000008343	Tbx3	T-box transcription factor 3 [Source:NCBI gene;Acc:101987455]	Tbx3
2	9407925	0.831328	0.0490209	0.782308	0.245092	0.180649	0.136142	0.00141341	0.651283	Intergenic	-360005	ENSMOCG00000008343	Tbx3	T-box transcription factor 3 [Source:NCBI gene;Acc:101987455]	Tbx3
2	9515931	0.0332216	0.773184	-0.739962	0.305728	0.158076	0.154719	0.0155064	0.999999	Intergenic	-251999	ENSMOCG00000008343	Tbx3	T-box transcription factor 3 [Source:NCBI gene;Acc:101987455]	Tbx3
2	9516006	0.0332216	0.773184	-0.739962	0.305728	0.158076	0.154719	0.0155064	0.999999	Intergenic	-251924	ENSMOCG00000008343	Tbx3	T-box transcription factor 3 [Source:NCBI gene;Acc:101987455]	Tbx3
2	9525378	0.0936277	0.853232	-0.759604	0.314286	0.157669	0.154666	0.0156526	0.999999	Intergenic	-242552	ENSMOCG00000008343	Tbx3	T-box transcription factor 3 [Source:NCBI gene;Acc:101987455]	Tbx3
2	9619332	0.0656345	0.86882	-0.803185	0.243268	0.159212	0.15472	0.000961171	0.516719	Intergenic	-148598	ENSMOCG00000008343	Tbx3	T-box transcription factor 3 [Source:NCBI gene;Acc:101987455]	Tbx3
2	9633275	0.860355	0.0556148	0.80474	0.232403	0.178996	0.137499	0.000534792	0.351617	Intergenic	-134655	ENSMOCG00000008343	Tbx3	T-box transcription factor 3 [Source:NCBI gene;Acc:101987455]	Tbx3
2	9655395	0.873846	0.0606416	0.813204	0.228388	0.177346	0.137509	0.000369982	0.279422	Intergenic	-112535	ENSMOCG00000008343	Tbx3	T-box transcription factor 3 [Source:NCBI gene;Acc:101987455]	Tbx3
2	9672027	0.901976	0.0589625	0.843014	0.201327	0.17949	0.137562	2.82e-05	0.060979	Intergenic	-95903	ENSMOCG00000008343	Tbx3	T-box transcription factor 3 [Source:NCBI gene;Acc:101987455]	Tbx3
2	9672157	0.756381	0.0358182	0.720563	0.331483	0.177275	0.136621	0.0297237	0.999999	Intergenic	-95773	ENSMOCG00000008343	Tbx3	T-box transcription factor 3 [Source:NCBI gene;Acc:101987455]	Tbx3
2	9715169	0.780785	0.137158	0.643627	0.236954	0.163019	0.468553	0.00660263	0.999999	Intergenic	-52761	ENSMOCG00000008343	Tbx3	T-box transcription factor 3 [Source:NCBI gene;Acc:101987455]	Tbx3
2	9724580	0.0713679	0.833421	-0.762053	0.283479	0.159823	0.152917	0.00718353	0.999999	Intergenic	-43350	ENSMOCG00000008343	Tbx3	T-box transcription factor 3 [Source:NCBI gene;Acc:101987455]	Tbx3
2	9725622	0.845109	0.230561	0.614547	0.252299	0.176837	0.104941	0.0148592	0.999999	Intergenic	-42308	ENSMOCG00000008343	Tbx3	T-box transcription factor 3 [Source:NCBI gene;Acc:101987455]	Tbx3
2	9726824	0.0454749	0.771093	-0.725618	0.317916	0.159958	0.15484	0.0224646	0.999999	Intergenic	-41106	ENSMOCG00000008343	Tbx3	T-box transcription factor 3 [Source:NCBI gene;Acc:101987455]	Tbx3
2	9727258	0.0419762	0.742848	-0.700872	0.344364	0.159908	0.154147	0.0418244	0.999999	Intergenic	-40672	ENSMOCG00000008343	Tbx3	T-box transcription factor 3 [Source:NCBI gene;Acc:101987455]	Tbx3
2	9778284	0.0782007	0.811753	-0.733552	0.307343	0.159521	0.146982	0.0169978	0.999999	exon (ENSMOCT00000010729, exon 6 of 7)	10354	ENSMOCG00000008343	Tbx3	T-box transcription factor 3 [Source:NCBI gene;Acc:101987455]	Tbx3
2	9908700	0.785549	0.0676263	0.717923	0.329402	0.17681	0.136975	0.0292964	0.999999	Intergenic	-31926	ENSMOCG00000002931	Tbx5	T-box transcription factor 5 [Source:NCBI gene;Acc:101987922]	Tbx5
2	9938416	0.68127	0.018147	0.663123	0.273152	0.22008	0.137369	0.0151962	0.999999	Intergenic	-2210	ENSMOCG00000002931	Tbx5	T-box transcription factor 5 [Source:NCBI gene;Acc:101987922]	Tbx5
2	9943972	0.555793	0.0583833	0.497409	0.19626	0.0692352	0.262408	0.0112627	0.999999	intron (ENSMOCT00000003943, intron 2 of 8)	3346	ENSMOCG00000002931	Tbx5	T-box transcription factor 5 [Source:NCBI gene;Acc:101987922]	Tbx5
2	9985974	0.89737	0.143438	0.753932	0.228488	0.175353	0.165005	0.00096803	0.517417	intron (ENSMOCT00000003943, intron 8 of 8)	45348	ENSMOCG00000002931	Tbx5	T-box transcription factor 5 [Source:NCBI gene;Acc:101987922]	Tbx5
2	10030251	0.0740864	0.854588	-0.780502	0.26986	0.159789	0.155478	0.00382503	0.999999	Intergenic	16424	ENSMOCG00000004540
2	10257045	0.929072	0.284427	0.644645	0.276364	0.178814	0.989475	0.0196696	0.999999	intron (ENSMOCT00000011180, intron 1 of 7)	91779	ENSMOCG00000008690	Tmem132c	transmembrane protein 132C [Source:NCBI gene;Acc:101980838]	Tmem132c
2	10349558	0.757462	0.0280171	0.729445	0.325729	0.177013	0.137414	0.0251284	0.999999	promoter-TSS (ENSMOCT00000011180)	-734	ENSMOCG00000008690	Tmem132c	transmembrane protein 132C [Source:NCBI gene;Acc:101980838]	Tmem132c
2	10365461	0.0713679	0.823083	-0.751715	0.293692	0.159823	0.152843	0.0104812	0.999999	Intergenic	-16637	ENSMOCG00000008690	Tmem132c	transmembrane protein 132C [Source:NCBI gene;Acc:101980838]	Tmem132c
2	10811620	0.0419762	0.694318	-0.652341	0.260565	0.159908	0.0892767	0.0122949	0.999999	Intergenic	-400151	ENSMOCG00000013681			Pet100
2	10844334	0.846806	0.0556148	0.791191	0.247542	0.17936	0.137499	0.00139254	0.645711	Intergenic	-367437	ENSMOCG00000013681			Pet100
2	11327234	0.891701	0.17458	0.717121	0.246464	0.177578	0.359632	0.00361849	0.999999	Intergenic	115463	ENSMOCG00000013681			Pet100
2	11339040	0.776689	0.0606416	0.716047	0.33959	0.170262	0.137509	0.0349821	0.999999	Intergenic	127269	ENSMOCG00000013681			Pet100
2	11409175	0.0766111	0.854686	-0.778075	0.274994	0.159648	0.154957	0.00466326	0.999999	Intergenic	197404	ENSMOCG00000013681			Pet100
2	11689958	0.819203	0.237337	0.581866	0.256309	0.158294	0.150952	0.0231968	0.999999	Intergenic	-25538	ENSMOCG00000021870		spindlin-2-like [Source:NCBI gene;Acc:101989038]	Gm20826
2	11689969	0.872715	0.31469	0.558025	0.236636	0.180048	0.0897251	0.0183661	0.999999	Intergenic	-25527	ENSMOCG00000021870		spindlin-2-like [Source:NCBI gene;Acc:101989038]	Gm20826
2	11715335	0.84624	0.0597518	0.786489	0.25484	0.18002	0.137543	0.00202731	0.796238	promoter-TSS (ENSMOCT00000029783)	-161	ENSMOCG00000021870		spindlin-2-like [Source:NCBI gene;Acc:101989038]	Gm20826
2	11715373	0.84624	0.0597518	0.786489	0.25484	0.18002	0.137543	0.00202731	0.796238	promoter-TSS (ENSMOCT00000029783)	-123	ENSMOCG00000021870		spindlin-2-like [Source:NCBI gene;Acc:101989038]	Gm20826
2	11782152	0.0721665	0.782779	-0.710612	0.34388	0.159828	0.153728	0.0387858	0.999999	intron (ENSMOCT00000029707, intron 7 of 8)	280299	ENSMOCG00000021824	Tmem132b	transmembrane protein 132B [Source:NCBI gene;Acc:101989323]	Tmem132b
2	11784948	0.889922	0.0676263	0.822296	0.23122	0.179871	0.136975	0.000376058	0.283205	intron (ENSMOCT00000029707, intron 6 of 8)	277503	ENSMOCG00000021824	Tmem132b	transmembrane protein 132B [Source:NCBI gene;Acc:101989323]	Tmem132b
2	11797959	0.0721665	0.869041	-0.796875	0.255744	0.159828	0.154807	0.00183378	0.755428	intron (ENSMOCT00000029707, intron 5 of 8)	264492	ENSMOCG00000021824	Tmem132b	transmembrane protein 132B [Source:NCBI gene;Acc:101989323]	Tmem132b
2	11805695	0.841197	0.0552125	0.785984	0.251685	0.180723	0.137471	0.00179083	0.745027	intron (ENSMOCT00000029707, intron 5 of 8)	256756	ENSMOCG00000021824	Tmem132b	transmembrane protein 132B [Source:NCBI gene;Acc:101989323]	Tmem132b
2	11852799	0.660714	0.149584	0.51113	0.190064	0.260391	0.13656	0.00716113	0.999999	intron (ENSMOCT00000029707, intron 4 of 8)	209652	ENSMOCG00000021824	Tmem132b	transmembrane protein 132B [Source:NCBI gene;Acc:101989323]	Tmem132b
2	11869143	0.834419	0.033003	0.801416	0.224798	0.180682	0.137695	0.00036378	0.276944	intron (ENSMOCT00000029707, intron 4 of 8)	193308	ENSMOCG00000021824	Tmem132b	transmembrane protein 132B [Source:NCBI gene;Acc:101989323]	Tmem132b
2	11884560	0.0416933	0.866027	-0.824334	0.199875	0.159731	0.155	3.72e-05	0.0731432	intron (ENSMOCT00000029707, intron 3 of 8)	177891	ENSMOCG00000021824	Tmem132b	transmembrane protein 132B [Source:NCBI gene;Acc:101989323]	Tmem132b
2	11884606	0.221543	0.866027	-0.644485	0.308661	0.267549	0.155	0.0367976	0.999999	intron (ENSMOCT00000029707, intron 3 of 8)	177845	ENSMOCG00000021824	Tmem132b	transmembrane protein 132B [Source:NCBI gene;Acc:101989323]	Tmem132b
2	11887526	0.888087	0.044054	0.844033	0.180612	0.180089	0.137158	2.97e-06	0.0115771	intron (ENSMOCT00000029707, intron 3 of 8)	174925	ENSMOCG00000021824	Tmem132b	transmembrane protein 132B [Source:NCBI gene;Acc:101989323]	Tmem132b
2	11936046	0.844742	0.202984	0.641758	0.267258	0.179361	0.989475	0.0163386	0.999999	intron (ENSMOCT00000029707, intron 3 of 8)	126405	ENSMOCG00000021824	Tmem132b	transmembrane protein 132B [Source:NCBI gene;Acc:101989323]	Tmem132b
2	11969204	0.183314	0.936703	-0.753388	0.26713	0.184556	0.154964	0.00479781	0.999999	intron (ENSMOCT00000029707, intron 1 of 8)	93247	ENSMOCG00000021824	Tmem132b	transmembrane protein 132B [Source:NCBI gene;Acc:101989323]	Tmem132b
2	11974898	0.0993897	0.85251	-0.75312	0.228206	0.175004	0.155272	0.000966262	0.517417	intron (ENSMOCT00000029707, intron 1 of 8)	87553	ENSMOCG00000021824	Tmem132b	transmembrane protein 132B [Source:NCBI gene;Acc:101989323]	Tmem132b
2	12136263	0.0319486	0.675073	-0.643125	0.294639	0.160003	0.183864	0.0290541	0.999999	Intergenic	-16270	ENSMOCG00000013751	Aacs	acetoacetyl-CoA synthetase [Source:NCBI gene;Acc:101989614]	Aacs
2	12136280	0.0319486	0.675073	-0.643125	0.294639	0.160003	0.183864	0.0290541	0.999999	Intergenic	-16287	ENSMOCG00000013751	Aacs	acetoacetyl-CoA synthetase [Source:NCBI gene;Acc:101989614]	Aacs
2	12331104	0.766632	0.0628135	0.703818	0.290318	0.0927651	0.137385	0.015338	0.999999	Intergenic	75029	ENSMOCG00000020522	Scarb1	scavenger receptor class B member 1 [Source:NCBI gene;Acc:101990945]	Scarb1
2	12333307	0.754192	0.168009	0.586184	0.228175	0.172878	0.126522	0.0101989	0.999999	Intergenic	77232	ENSMOCG00000020522	Scarb1	scavenger receptor class B member 1 [Source:NCBI gene;Acc:101990945]	Scarb1
2	12432257	0.0694275	0.775103	-0.705675	0.347003	0.159743	0.154579	0.0419889	0.999999	Intergenic	-40770	ENSMOCG00000020712	Ncor2	nuclear receptor corepressor 2 [Source:NCBI gene;Acc:101991407]	Ncor2
2	12479440	0.909101	0.302457	0.606644	0.259665	0.10071	0.0895855	0.0194778	0.999999	intron (ENSMOCT00000028083, intron 3 of 45)	6413	ENSMOCG00000020712	Ncor2	nuclear receptor corepressor 2 [Source:NCBI gene;Acc:101991407]	Ncor2
2	12567177	0.834219	0.0288561	0.805363	0.220091	0.181085	0.137357	0.000252976	0.219895	exon (ENSMOCT00000028083, exon 37 of 46)	94150	ENSMOCG00000020712	Ncor2	nuclear receptor corepressor 2 [Source:NCBI gene;Acc:101991407]	Ncor2
2	12573750	0.0664961	0.865033	-0.798537	0.247712	0.159388	0.154988	0.00126567	0.608273	exon (ENSMOCT00000028083, exon 44 of 46)	100723	ENSMOCG00000020712	Ncor2	nuclear receptor corepressor 2 [Source:NCBI gene;Acc:101991407]	Ncor2
2	12582674	0.0694275	0.845003	-0.775575	0.268431	0.159743	0.154554	0.00386106	0.999999	exon (ENSMOCT00000020486, exon 3 of 3)	7063	ENSMOCG00000015532	Rflna	refilin-A [Source:NCBI gene;Acc:101991689]	Rflna
2	12582691	0.0694275	0.84631	-0.776882	0.267471	0.159743	0.15459	0.0036779	0.999999	exon (ENSMOCT00000020486, exon 3 of 3)	7046	ENSMOCG00000015532	Rflna	refilin-A [Source:NCBI gene;Acc:101991689]	Rflna
2	12613740	0.883203	0.0727539	0.81045	0.245365	0.18005	0.13645	0.000956455	0.515304	Intergenic	-24003	ENSMOCG00000015532	Rflna	refilin-A [Source:NCBI gene;Acc:101991689]	Rflna
2	12621386	0.670727	0.036795	0.633932	0.213837	0.989475	0.136942	0.00303123	0.989039	Intergenic	-31649	ENSMOCG00000015532	Rflna	refilin-A [Source:NCBI gene;Acc:101991689]	Rflna
2	12647104	0.231703	0.851185	-0.619482	0.270647	0.494403	0.155235	0.0220855	0.999999	Intergenic	-57367	ENSMOCG00000015532	Rflna	refilin-A [Source:NCBI gene;Acc:101991689]	Rflna
2	12795710	0.287041	0.914774	-0.627734	0.283112	0.989475	0.154585	0.0266054	0.999999	intron (ENSMOCT00000015600, intron 48 of 77)	86639	ENSMOCG00000012111	Dnah10	dynein axonemal heavy chain 10 [Source:NCBI gene;Acc:101992531]	Dnah10
2	12809432	0.786497	0.0320907	0.754407	0.273962	0.175995	0.137542	0.00589276	0.999999	intron (ENSMOCT00000015600, intron 40 of 77)	72917	ENSMOCG00000012111	Dnah10	dynein axonemal heavy chain 10 [Source:NCBI gene;Acc:101992531]	Dnah10
2	12845242	0.346139	0.904294	-0.558155	0.245793	0.989475	0.154753	0.0231569	0.999999	exon (ENSMOCT00000015594, exon 20 of 79)	37107	ENSMOCG00000012111	Dnah10	dynein axonemal heavy chain 10 [Source:NCBI gene;Acc:101992531]	Dnah10
2	12871875	0.876484	0.180287	0.696197	0.257859	0.17971	0.202016	0.00693579	0.999999	intron (ENSMOCT00000015600, intron 3 of 77)	10474	ENSMOCG00000012111	Dnah10	dynein axonemal heavy chain 10 [Source:NCBI gene;Acc:101992531]	Dnah10
2	12883169	0.876322	0.0548407	0.821481	0.215678	0.178271	0.13744	0.00013962	0.157368	promoter-TSS (ENSMOCT00000015594)	-820	ENSMOCG00000012111	Dnah10	dynein axonemal heavy chain 10 [Source:NCBI gene;Acc:101992531]	Dnah10
2	13020627	0.744721	0.0332848	0.711437	0.343501	0.179373	0.137678	0.0383463	0.999999	intron (ENSMOCT00000028539, intron 1 of 6)	2850	ENSMOCG00000021018	Rilpl1	Rab interacting lysosomal protein like 1 [Source:NCBI gene;Acc:101995298]	Rilpl1
2	13208572	0.0694275	0.860277	-0.790849	0.25673	0.159743	0.155462	0.00206678	0.803537	Intergenic	-6437	ENSMOCG00000021650		cyclin dependent kinase 2 associated protein 1 [Source:NCBI gene;Acc:101996836]	Cdk2ap1
2	13222212	0.855255	0.0597518	0.795503	0.247388	0.177219	0.137543	0.00130171	0.618389	exon (ENSMOCT00000023319, exon 3 of 3)	12957	ENSMOCG00000017477	Mtrfr	chromosome 2 C12orf65 homolog [Source:NCBI gene;Acc:101997299]	Mtrfr
2	13237439	0.893666	0.061653	0.832013	0.21591	0.177769	0.137458	0.000116431	0.144904	intron (ENSMOCT00000003493, intron 1 of 22)	2026	ENSMOCG00000002588	Mphosph9	M-phase phosphoprotein 9 [Source:NCBI gene;Acc:101997585]	Mphosph9
2	13450780	0.920818	0.266151	0.654667	0.225249	0.176788	0.218094	0.00365598	0.999999	TTS (ENSMOCT00000009402)	2778	ENSMOCG00000007276	Ogfod2	2-oxoglutarate and iron dependent oxygenase domain containing 2 [Source:NCBI gene;Acc:101998818]	Ogfod2
2	13478380	0.0526638	0.760362	-0.707699	0.335207	0.159233	0.155025	0.0347524	0.999999	intron (ENSMOCT00000023936, intron 2 of 11)	9211	ENSMOCG00000017889	Abcb9	ATP binding cassette subfamily B member 9 [Source:NCBI gene;Acc:101999100]	Abcb9
2	13573201	0.287919	0.935819	-0.6479	0.274976	0.989475	0.152513	0.0184627	0.999999	intron (ENSMOCT00000005094, intron 7 of 31)	18062	ENSMOCG00000003817	Hip1r	huntingtin interacting protein 1 related [Source:NCBI gene;Acc:101999923]	Hip1r
2	14112367	0.0705107	0.84354	-0.773029	0.246218	0.158403	0.107979	0.00169173	0.721088	exon (ENSMOCT00000030827, exon 6 of 14)	11956	ENSMOCG00000022582	Lrrc43	leucine rich repeat containing 43 [Source:MGI Symbol;Acc:MGI:2685907]	Lrrc43
2	14115734	0.89251	0.052433	0.840077	0.198454	0.179368	0.137103	2.3e-05	0.0530191	intron (ENSMOCT00000030827, intron 4 of 13)	8589	ENSMOCG00000022582	Lrrc43	leucine rich repeat containing 43 [Source:MGI Symbol;Acc:MGI:2685907]	Lrrc43
2	14123915	0.0664961	0.759579	-0.693082	0.278275	0.159388	0.157571	0.0127515	0.999999	intron (ENSMOCT00000030827, intron 1 of 13)	408	ENSMOCG00000022582	Lrrc43	leucine rich repeat containing 43 [Source:MGI Symbol;Acc:MGI:2685907]	Lrrc43
2	14162663	0.186241	0.89626	-0.71002	0.220166	0.298748	0.153398	0.00126006	0.606851	Intergenic	28728	ENSMOCG00000010105	Il31	interleukin-31 [Source:NCBI gene;Acc:101980943]	Il31
2	14176613	0.751344	0.0379647	0.71338	0.339396	0.178342	0.137426	0.0355612	0.999999	exon (ENSMOCT00000002982, exon 2 of 17)	46467	ENSMOCG00000002224	Mlxip	MLX interacting protein [Source:NCBI gene;Acc:101981594]	Mlxip
2	14236195	0.752086	0.15612	0.595966	0.270912	0.184585	0.187685	0.0278176	0.999999	Intergenic	-13115	ENSMOCG00000002224	Mlxip	MLX interacting protein [Source:NCBI gene;Acc:101981594]	Mlxip
2	14242539	0.821381	0.0811338	0.740247	0.316354	0.178966	0.135543	0.0192873	0.999999	exon (ENSMOCT00000018386, exon 6 of 6)	34775	ENSMOCG00000014073	Bcl7a	BAF chromatin remodeling complex subunit BCL7A [Source:NCBI gene;Acc:101981868]	Bcl7a
2	14388519	0.131112	0.69804	-0.566928	0.241398	0.123741	0.252082	0.018848	0.999999	Intergenic	-22255	ENSMOCG00000001575			Wdr66
2	14451574	0.77136	0.0987296	0.67263	0.255961	0.101489	0.0796352	0.00859231	0.999999	intron (ENSMOCT00000002928, intron 12 of 13)	11468	ENSMOCG00000002181	Hpd	4-hydroxyphenylpyruvate dioxygenase [Source:NCBI gene;Acc:101982824]	Hpd
2	14462618	0.846638	0.0606416	0.785997	0.256354	0.172638	0.137509	0.00216898	0.822141	exon (ENSMOCT00000001640, exon 12 of 16)	18103	ENSMOCG00000001215		SET domain containing 1B, histone lysine methyltransferase [Source:NCBI gene;Acc:101983095]	Setd1b
2	14476579	0.913606	0.0676263	0.84598	0.214439	0.179106	0.136975	7.98e-05	0.117369	exon (ENSMOCT00000001640, exon 5 of 16)	4142	ENSMOCG00000001215		SET domain containing 1B, histone lysine methyltransferase [Source:NCBI gene;Acc:101983095]	Setd1b
2	14476585	0.782433	0.0676263	0.714807	0.268437	0.336292	0.136975	0.00774839	0.999999	exon (ENSMOCT00000001640, exon 5 of 16)	4136	ENSMOCG00000001215		SET domain containing 1B, histone lysine methyltransferase [Source:NCBI gene;Acc:101983095]	Setd1b
2	14602666	0.649885	0.0424619	0.607423	0.259464	0.313122	0.136984	0.0192285	0.999999	exon (ENSMOCT00000006531, exon 2 of 2)	14436	ENSMOCG00000004993	Orai1	ORAI calcium release-activated calcium modulator 1 [Source:NCBI gene;Acc:101984229]	Orai1
2	14602680	0.649885	0.041222	0.608663	0.25828	0.313122	0.137163	0.0184432	0.999999	exon (ENSMOCT00000006531, exon 2 of 2)	14422	ENSMOCG00000004993	Orai1	ORAI calcium release-activated calcium modulator 1 [Source:NCBI gene;Acc:101984229]	Orai1
2	14624064	0.848221	0.0355602	0.81266	0.213569	0.178302	0.137664	0.000141719	0.158605	Intergenic	-6962	ENSMOCG00000004993	Orai1	ORAI calcium release-activated calcium modulator 1 [Source:NCBI gene;Acc:101984229]	Orai1
2	14624087	0.848221	0.0355602	0.81266	0.213569	0.178302	0.137664	0.000141719	0.158605	Intergenic	-6985	ENSMOCG00000004993	Orai1	ORAI calcium release-activated calcium modulator 1 [Source:NCBI gene;Acc:101984229]	Orai1
2	14624105	0.848221	0.0355602	0.81266	0.213569	0.178302	0.137664	0.000141719	0.158605	Intergenic	-7003	ENSMOCG00000004993	Orai1	ORAI calcium release-activated calcium modulator 1 [Source:NCBI gene;Acc:101984229]	Orai1
2	14699900	0.719124	0.0641597	0.654965	0.312631	0.182955	0.137286	0.0361702	0.999999	intron (ENSMOCT00000001442, intron 9 of 22)	49741	ENSMOCG00000001041	Kdm2b	lysine demethylase 2B [Source:NCBI gene;Acc:101984702]	Kdm2b
2	14701256	0.0766111	0.864768	-0.788157	0.267812	0.159648	0.155228	0.00325104	0.999999	intron (ENSMOCT00000001442, intron 9 of 22)	51097	ENSMOCG00000001041	Kdm2b	lysine demethylase 2B [Source:NCBI gene;Acc:101984702]	Kdm2b
2	14856869	0.798212	0.0530891	0.745123	0.289104	0.178065	0.137222	0.00995604	0.999999	intron (ENSMOCT00000031493, intron 11 of 16)	25475	ENSMOCG00000023021	Anapc5	anaphase promoting complex subunit 5 [Source:NCBI gene;Acc:101986036]	Anapc5
2	14880745	0.888087	0.0811338	0.806953	0.26472	0.180089	0.135543	0.00230117	0.847228	Intergenic	-12684	ENSMOCG00000017708	Camkk2	calcium/calmodulin dependent protein kinase kinase 2 [Source:NCBI gene;Acc:101986513]	Camkk2
2	14893751	0.887895	0.0792488	0.808647	0.251953	0.179005	0.133586	0.0013296	0.62693	exon (ENSMOCT00000023658, exon 1 of 16)	322	ENSMOCG00000017708	Camkk2	calcium/calmodulin dependent protein kinase kinase 2 [Source:NCBI gene;Acc:101986513]	Camkk2
2	15004995	0.204619	0.908204	-0.703585	0.26425	0.232691	0.154341	0.0077546	0.999999	intron (ENSMOCT00000026971, intron 3 of 11)	14268	ENSMOCG00000019925	P2rx7	purinergic receptor P2X 7 [Source:NCBI gene;Acc:101983097]	P2rx7
2	15034947	0.884782	0.313975	0.570807	0.236293	0.196247	0.193431	0.015706	0.999999	Intergenic	-15684	ENSMOCG00000019925	P2rx7	purinergic receptor P2X 7 [Source:NCBI gene;Acc:101983097]	P2rx7
2	15035539	0.0639611	0.737789	-0.673828	0.29265	0.158752	0.102602	0.0213066	0.999999	Intergenic	-15670	ENSMOCG00000015217		intraflagellar transport 81 [Source:NCBI gene;Acc:101988189]	Ift81
2	15137323	0.754482	0.0224599	0.732022	0.163731	0.0971902	0.136534	7.79e-06	0.0238771	Intergenic	22829	ENSMOCG00000004067	U6	U6 spliceosomal RNA [Source:RFAM;Acc:RF00026]
2	15140402	0.0313211	0.603862	-0.572541	0.249075	0.158988	0.268733	0.0215239	0.999999	Intergenic	19750	ENSMOCG00000004067	U6	U6 spliceosomal RNA [Source:RFAM;Acc:RF00026]
2	15220615	0.738113	0.025202	0.712911	0.345748	0.180011	0.137665	0.0392136	0.999999	exon (ENSMOCT00000003462, exon 9 of 11)	24694	ENSMOCG00000002579	Anapc7	anaphase promoting complex subunit 7 [Source:NCBI gene;Acc:101988859]	Anapc7
2	15457404	0.84234	0.0300991	0.812241	0.156627	0.148334	0.137115	2.15e-07	0.0014983	intron (ENSMOCT00000013619, intron 1 of 5)	1583	ENSMOCG00000010612	Hvcn1	hydrogen voltage gated channel 1 [Source:NCBI gene;Acc:101991782]	Hvcn1
2	15537313	0.839878	0.0361262	0.803752	0.222275	0.18069	0.137649	0.00029916	0.243982	intron (ENSMOCT00000001470, intron 3 of 10)	4706	ENSMOCG00000001073	Ccdc63	coiled-coil domain containing 63 [Source:NCBI gene;Acc:101992349]	Ccdc63
2	15554835	0.0519388	0.768804	-0.716865	0.326071	0.15934	0.154939	0.027914	0.999999	exon (ENSMOCT00000001470, exon 9 of 11)	22228	ENSMOCG00000001073	Ccdc63	coiled-coil domain containing 63 [Source:NCBI gene;Acc:101992349]	Ccdc63
2	15566582	0.835177	0.0538221	0.781355	0.251159	0.179188	0.137073	0.00186453	0.761483	intron (ENSMOCT00000013033, intron 3 of 6)	2878	ENSMOCG00000010135	Myl2	myosin light chain 2 [Source:NCBI gene;Acc:101992630]	Myl2
2	15584731	0.840984	0.0556148	0.785369	0.25254	0.180155	0.137499	0.00187164	0.762863	Intergenic	-15271	ENSMOCG00000010135	Myl2	myosin light chain 2 [Source:NCBI gene;Acc:101992630]	Myl2
2	15598521	0.79618	0.0351026	0.761078	0.276572	0.173232	0.137403	0.00592642	0.999999	Intergenic	-29061	ENSMOCG00000010135	Myl2	myosin light chain 2 [Source:NCBI gene;Acc:101992630]	Myl2
2	15607708	0.744721	0.0305898	0.714132	0.341089	0.179373	0.137157	0.0362886	0.999999	Intergenic	-38248	ENSMOCG00000010135	Myl2	myosin light chain 2 [Source:NCBI gene;Acc:101992630]	Myl2
2	15641213	0.814011	0.039843	0.774168	0.251686	0.1794	0.13729	0.0020985	0.809744	Intergenic	-71753	ENSMOCG00000010135	Myl2	myosin light chain 2 [Source:NCBI gene;Acc:101992630]	Myl2
2	15643870	0.0694275	0.851551	-0.782123	0.2632	0.159743	0.15531	0.00296257	0.975389	Intergenic	-74410	ENSMOCG00000010135	Myl2	myosin light chain 2 [Source:NCBI gene;Acc:101992630]	Myl2
2	15667695	0.0936277	0.861902	-0.768274	0.308746	0.157669	0.155297	0.012833	0.999999	Intergenic	-68791	ENSMOCG00000021745	Cux2	cut-like homeobox 2 [Source:MGI Symbol;Acc:MGI:107321]	Cux2
2	15679797	0.848203	0.065741	0.782463	0.26393	0.179124	0.137152	0.00303015	0.988808	Intergenic	-56689	ENSMOCG00000021745	Cux2	cut-like homeobox 2 [Source:MGI Symbol;Acc:MGI:107321]	Cux2
2	15679819	0.75309	0.065741	0.687349	0.292179	0.2176	0.137152	0.018648	0.999999	Intergenic	-56667	ENSMOCG00000021745	Cux2	cut-like homeobox 2 [Source:MGI Symbol;Acc:MGI:107321]	Cux2
2	15686031	0.0851235	0.873172	-0.788048	0.214289	0.121032	0.154025	0.000235524	0.209691	Intergenic	-50455	ENSMOCG00000021745	Cux2	cut-like homeobox 2 [Source:MGI Symbol;Acc:MGI:107321]	Cux2
2	15686036	0.0451755	0.873172	-0.827996	0.197965	0.159516	0.154025	2.88e-05	0.0615183	Intergenic	-50450	ENSMOCG00000021745	Cux2	cut-like homeobox 2 [Source:MGI Symbol;Acc:MGI:107321]	Cux2
2	15688605	0.700411	0.031361	0.66905	0.218249	0.167348	0.137025	0.0021728	0.822141	Intergenic	-47881	ENSMOCG00000021745	Cux2	cut-like homeobox 2 [Source:MGI Symbol;Acc:MGI:107321]	Cux2
2	15704107	0.871373	0.0256924	0.845681	0.170855	0.180675	0.137601	7.43e-07	0.00394647	Intergenic	-32379	ENSMOCG00000021745	Cux2	cut-like homeobox 2 [Source:MGI Symbol;Acc:MGI:107321]	Cux2
2	15705981	0.0424493	0.780032	-0.737583	0.305331	0.159532	0.154089	0.0157057	0.999999	Intergenic	-30505	ENSMOCG00000021745	Cux2	cut-like homeobox 2 [Source:MGI Symbol;Acc:MGI:107321]	Cux2
2	15738797	0.0936277	0.813698	-0.72007	0.340523	0.157669	0.150091	0.0344641	0.999999	intron (ENSMOCT00000029602, intron 2 of 22)	2311	ENSMOCG00000021745	Cux2	cut-like homeobox 2 [Source:MGI Symbol;Acc:MGI:107321]	Cux2
2	15738798	0.0535149	0.77625	-0.722735	0.298231	0.159093	0.14464	0.0153756	0.999999	intron (ENSMOCT00000029602, intron 2 of 22)	2312	ENSMOCG00000021745	Cux2	cut-like homeobox 2 [Source:MGI Symbol;Acc:MGI:107321]	Cux2
2	15762063	0.0513134	0.766282	-0.714968	0.328056	0.159421	0.155009	0.0293012	0.999999	intron (ENSMOCT00000029608, intron 2 of 19)	2485	ENSMOCG00000021745	Cux2	cut-like homeobox 2 [Source:MGI Symbol;Acc:MGI:107321]	Cux2
2	15815900	0.0671767	0.771093	-0.703917	0.34765	0.159501	0.15484	0.0428897	0.999999	Intergenic	-4027	ENSMOCG00000004810	Pheta1	PH domain containing endocytic trafficking adaptor 1 [Source:NCBI gene;Acc:101993574]	Pheta1
2	15862377	0.771851	0.0576231	0.714228	0.32725	0.178363	0.137568	0.0290714	0.999999	exon (ENSMOCT00000006826, exon 22 of 23)	61986	ENSMOCG00000005219	Atxn2	ataxin 2 [Source:MGI Symbol;Acc:MGI:1277223]	Atxn2
2	16069013	0.0474126	0.841479	-0.794066	0.229032	0.159828	0.154324	0.000526201	0.347827	Intergenic	-2841	ENSMOCG00000019600	Aldh2	aldehyde dehydrogenase 2 family member [Source:NCBI gene;Acc:101994723]	Aldh2
2	16085528	0.850334	0.0420594	0.808274	0.218604	0.177683	0.136999	0.000217783	0.200405	intron (ENSMOCT00000026462, intron 2 of 6)	1163	ENSMOCG00000019600	Aldh2	aldehyde dehydrogenase 2 family member [Source:NCBI gene;Acc:101994723]	Aldh2
2	16116094	0.0888575	0.824396	-0.735539	0.322163	0.158309	0.151794	0.0224229	0.999999	Intergenic	-2737	ENSMOCG00000020026	Mapkapk5	MAPK activated protein kinase 5 [Source:NCBI gene;Acc:101995196]	Mapkapk5
2	16143591	0.222675	0.908606	-0.685931	0.283483	0.615107	0.15476	0.0155354	0.999999	exon (ENSMOCT00000027100, exon 13 of 14)	24760	ENSMOCG00000020026	Mapkapk5	MAPK activated protein kinase 5 [Source:NCBI gene;Acc:101995196]	Mapkapk5
2	16550982	0.0700101	0.794819	-0.724809	0.318829	0.159778	0.15353	0.0230054	0.999999	TTS (ENSMOCT00000020968)	457	ENSMOCG00000015858
2	16582345	0.788678	0.0325722	0.756106	0.219037	0.155448	0.136496	0.000556528	0.360862	exon (ENSMOCT00000007370, exon 1 of 1)	18	ENSMOCG00000005655
2	16582374	0.847089	0.0325722	0.814517	0.20102	0.176831	0.136496	5.08e-05	0.0896605	exon (ENSMOCT00000007370, exon 1 of 1)	47	ENSMOCG00000005655
2	16594066	0.837439	0.0576231	0.779815	0.259227	0.176868	0.137568	0.00262774	0.910338	intron (ENSMOCT00000023509, intron 1 of 15)	1014	ENSMOCG00000017604	Ptpn11	protein tyrosine phosphatase non-receptor type 11 [Source:NCBI gene;Acc:101998638]	Ptpn11
2	16913772	0.731511	0.065741	0.66577	0.286738	0.12365	0.137152	0.0202395	0.999999	Intergenic	-9399	ENSMOCG00000014860		2'-5'-oligoadenylate synthase 1A-like [Source:NCBI gene;Acc:101980569]	Oas1f
2	16913784	0.835097	0.065741	0.769356	0.275184	0.176145	0.137152	0.00517739	0.999999	Intergenic	-9411	ENSMOCG00000014860		2'-5'-oligoadenylate synthase 1A-like [Source:NCBI gene;Acc:101980569]	Oas1f
2	16918972	0.770931	0.20924	0.561691	0.237776	0.168749	0.320735	0.0181632	0.999999	Intergenic	-14599	ENSMOCG00000014860		2'-5'-oligoadenylate synthase 1A-like [Source:NCBI gene;Acc:101980569]	Oas1f
2	17211605	0.849595	0.0459651	0.80363	0.194523	0.119021	0.136966	3.61e-05	0.0717316	intron (ENSMOCT00000027421, intron 16 of 16)	74807	ENSMOCG00000020234	Fbrsl1	fibrosin like 1 [Source:NCBI gene;Acc:102000097]	Fbrsl1
2	17221282	0.847943	0.065741	0.782202	0.264181	0.177092	0.137152	0.00306779	0.996072	Intergenic	7876	ENSMOCG00000007334	Lrcol1	leucine rich colipase like 1 [Source:NCBI gene;Acc:101984793]	Lrcol1
2	17240648	0.0593679	0.760362	-0.700994	0.344676	0.159267	0.155025	0.041974	0.999999	promoter-TSS (ENSMOCT00000017132)	-102	ENSMOCG00000013202	P2rx2	purinergic receptor P2X 2 [Source:NCBI gene;Acc:102000563]	P2rx2
2	17242170	0.0823891	0.863044	-0.780655	0.281402	0.159093	0.155324	0.00553437	0.999999	exon (ENSMOCT00000017132, exon 7 of 11)	1420	ENSMOCG00000013202	P2rx2	purinergic receptor P2X 2 [Source:NCBI gene;Acc:102000563]	P2rx2
2	17799946	0.815508	0.061653	0.753855	0.283878	0.179625	0.137458	0.00791779	0.999999	intron (ENSMOCT00000016592, intron 4 of 11)	26716	ENSMOCG00000012826	Glt1d1	glycosyltransferase 1 domain containing 1 [Source:NCBI gene;Acc:101987645]	Glt1d1
2	17812588	0.0694275	0.841907	-0.772479	0.270721	0.159743	0.154344	0.00432522	0.999999	intron (ENSMOCT00000016592, intron 6 of 11)	39358	ENSMOCG00000012826	Glt1d1	glycosyltransferase 1 domain containing 1 [Source:NCBI gene;Acc:101987645]	Glt1d1
2	18055670	0.0440207	0.829002	-0.784981	0.238374	0.159729	0.153235	0.000991024	0.524798	intron (ENSMOCT00000025725, intron 4 of 8)	477269	ENSMOCG00000019097	Tmem132d	transmembrane protein 132D [Source:NCBI gene;Acc:101987923]	Tmem132d
2	18055731	0.0440207	0.829002	-0.784981	0.238374	0.159729	0.153235	0.000991024	0.524798	intron (ENSMOCT00000025725, intron 4 of 8)	477208	ENSMOCG00000019097	Tmem132d	transmembrane protein 132D [Source:NCBI gene;Acc:101987923]	Tmem132d
2	18202804	0.0425156	0.801098	-0.758583	0.284213	0.159841	0.149415	0.00760629	0.999999	intron (ENSMOCT00000025725, intron 3 of 8)	330135	ENSMOCG00000019097	Tmem132d	transmembrane protein 132D [Source:NCBI gene;Acc:101987923]	Tmem132d
2	18268233	0.814994	0.0641597	0.750834	0.289014	0.17931	0.137286	0.00937908	0.999999	intron (ENSMOCT00000025725, intron 2 of 8)	264706	ENSMOCG00000019097	Tmem132d	transmembrane protein 132D [Source:NCBI gene;Acc:101987923]	Tmem132d
2	18268294	0.814994	0.0641597	0.750834	0.289014	0.17931	0.137286	0.00937908	0.999999	intron (ENSMOCT00000025725, intron 2 of 8)	264645	ENSMOCG00000019097	Tmem132d	transmembrane protein 132D [Source:NCBI gene;Acc:101987923]	Tmem132d
2	18468053	0.89078	0.250327	0.640453	0.23584	0.158961	0.763251	0.0066151	0.999999	intron (ENSMOCT00000025725, intron 1 of 8)	64886	ENSMOCG00000019097	Tmem132d	transmembrane protein 132D [Source:NCBI gene;Acc:101987923]	Tmem132d
2	18489677	0.0730657	0.843191	-0.770125	0.276324	0.159818	0.154511	0.00531925	0.999999	intron (ENSMOCT00000025725, intron 1 of 8)	43262	ENSMOCG00000019097	Tmem132d	transmembrane protein 132D [Source:NCBI gene;Acc:101987923]	Tmem132d
2	18525076	0.0823891	0.893091	-0.810701	0.258403	0.159093	0.153241	0.00170478	0.724323	intron (ENSMOCT00000025725, intron 1 of 8)	7863	ENSMOCG00000019097	Tmem132d	transmembrane protein 132D [Source:NCBI gene;Acc:101987923]	Tmem132d
2	18525137	0.0823891	0.893091	-0.810701	0.258403	0.159093	0.153241	0.00170478	0.724323	intron (ENSMOCT00000025725, intron 1 of 8)	7802	ENSMOCG00000019097	Tmem132d	transmembrane protein 132D [Source:NCBI gene;Acc:101987923]	Tmem132d
2	18531930	0.0603367	0.733924	-0.673587	0.306544	0.158969	0.0961044	0.0279949	0.999999	intron (ENSMOCT00000025725, intron 1 of 8)	1009	ENSMOCG00000019097	Tmem132d	transmembrane protein 132D [Source:NCBI gene;Acc:101987923]	Tmem132d
2	18531943	0.0603367	0.733924	-0.673587	0.306544	0.158969	0.0961044	0.0279949	0.999999	intron (ENSMOCT00000025725, intron 1 of 8)	996	ENSMOCG00000019097	Tmem132d	transmembrane protein 132D [Source:NCBI gene;Acc:101987923]	Tmem132d
2	18571647	0.726975	0.044722	0.682253	0.260276	0.217792	0.136715	0.00876024	0.999999	Intergenic	-38708	ENSMOCG00000019097	Tmem132d	transmembrane protein 132D [Source:NCBI gene;Acc:101987923]	Tmem132d
2	18676857	0.867934	0.0538765	0.814057	0.220893	0.177545	0.137336	0.000228428	0.205802	Intergenic	-31940	ENSMOCG00000007918	Fzd10	frizzled class receptor 10 [Source:NCBI gene;Acc:101988190]	Fzd10
2	18710160	0.287443	0.90046	-0.613017	0.27717	0.989475	0.12846	0.0269877	0.999999	exon (ENSMOCT00000010203, exon 1 of 1)	1363	ENSMOCG00000007918	Fzd10	frizzled class receptor 10 [Source:NCBI gene;Acc:101988190]	Fzd10
2	18733801	0.85163	0.0565281	0.795102	0.244929	0.17871	0.137544	0.00116934	0.581416	Intergenic	25004	ENSMOCG00000007918	Fzd10	frizzled class receptor 10 [Source:NCBI gene;Acc:101988190]	Fzd10
2	18898585	0.837626	0.1646	0.673026	0.274924	0.174639	0.142675	0.0143635	0.999999	intron (ENSMOCT00000006639, intron 4 of 15)	19135	ENSMOCG00000005039	Rimbp2	RIMS binding protein 2 [Source:NCBI gene;Acc:101988768]	Rimbp2
2	18994039	0.859266	0.0309568	0.828309	0.193614	0.179255	0.137352	1.88e-05	0.0459992	Intergenic	-76319	ENSMOCG00000005039	Rimbp2	RIMS binding protein 2 [Source:NCBI gene;Acc:101988768]	Rimbp2
2	19110374	0.346648	0.895495	-0.548848	0.237769	0.989475	0.170032	0.0209812	0.999999	Intergenic	-4622	ENSMOCG00000014611		RAN, member RAS oncogene family [Source:NCBI gene;Acc:101989039]
2	19234565	0.0540351	0.843191	-0.789156	0.236042	0.158915	0.154511	0.000827941	0.470236	intron (ENSMOCT00000002281, intron 12 of 24)	44601	ENSMOCG00000001662	Adgrd1	adhesion G protein-coupled receptor D1 [Source:NCBI gene;Acc:101989801]	Adgrd1
2	19278766	0.910039	0.290766	0.619274	0.277702	0.178689	0.0898282	0.0257477	0.999999	intron (ENSMOCT00000002277, intron 17 of 24)	88802	ENSMOCG00000001662	Adgrd1	adhesion G protein-coupled receptor D1 [Source:NCBI gene;Acc:101989801]	Adgrd1
2	19375200	0.791416	0.0676263	0.72379	0.3188	0.17807	0.136975	0.0231858	0.999999	Intergenic	8134	ENSMOCG00000004486
2	19405352	0.0706534	0.904906	-0.834253	0.224418	0.159805	0.153334	0.000201275	0.191294	Intergenic	38286	ENSMOCG00000004486
2	19405372	0.0706534	0.904906	-0.834253	0.224418	0.159805	0.153334	0.000201275	0.191294	Intergenic	38306	ENSMOCG00000004486
2	19464208	0.0752561	0.779555	-0.704299	0.339478	0.159734	0.151966	0.0380187	0.999999	Intergenic	97142	ENSMOCG00000004486
2	19536478	0.0740864	0.899434	-0.825347	0.235848	0.159789	0.152251	0.000466165	0.323783	Intergenic	-53386	ENSMOCG00000014390	Sfswap	splicing factor SWAP [Source:NCBI gene;Acc:101990373]	Sfswap
2	19538426	0.0730657	0.874501	-0.801435	0.253736	0.159818	0.151888	0.00158561	0.694707	Intergenic	-51438	ENSMOCG00000014390	Sfswap	splicing factor SWAP [Source:NCBI gene;Acc:101990373]	Sfswap
2	19671467	0.835397	0.0570495	0.778348	0.259611	0.180535	0.137559	0.00271637	0.928165	Intergenic	-3010	ENSMOCG00000019964	Mmp17	matrix metallopeptidase 17 [Source:NCBI gene;Acc:101990854]	Mmp17
2	19721876	0.886926	0.216058	0.670869	0.27616	0.177735	0.09101	0.015129	0.999999	Intergenic	-14882	ENSMOCG00000002826	5S_rRNA	5S ribosomal RNA [Source:RFAM;Acc:RF00001]	Gm55753
2	19790712	0.777676	0.117946	0.65973	0.237752	0.189709	0.231856	0.00552251	0.999999	exon (ENSMOCT00000027932, exon 7 of 9)	19243	ENSMOCG00000020609	Septin14	septin 14 [Source:NCBI gene;Acc:101991409]	Septin14
2	19813488	0.877267	0.203176	0.674091	0.236253	0.181035	0.989475	0.00432731	0.999999	Intergenic	-3533	ENSMOCG00000020609	Septin14	septin 14 [Source:NCBI gene;Acc:101991409]	Septin14
2	19842075	0.760109	0.065741	0.694368	0.274019	0.356928	0.137152	0.0112765	0.999999	exon (ENSMOCT00000010898, exon 3 of 3)	2722	ENSMOCG00000008471		mitochondrial ribosomal protein S17 [Source:NCBI gene;Acc:101991690]	Mrps17
2	19854418	0.0684123	0.864659	-0.796246	0.248456	0.159657	0.154097	0.00135166	0.633946	intron (ENSMOCT00000009027, intron 1 of 9)	5233	ENSMOCG00000006977	Nipsnap2	nipsnap homolog 2 [Source:NCBI gene;Acc:101992162]	Nipsnap2
2	19873766	0.878396	0.0973273	0.781069	0.315715	0.180643	0.134046	0.0133622	0.999999	intron (ENSMOCT00000009027, intron 8 of 9)	24581	ENSMOCG00000006977	Nipsnap2	nipsnap homolog 2 [Source:NCBI gene;Acc:101992162]	Nipsnap2
2	19933410	0.73857	0.0628135	0.675756	0.291586	0.169709	0.137385	0.0204753	0.999999	intron (ENSMOCT00000011366, intron 8 of 8)	12640	ENSMOCG00000008829	Sumf2	sulfatase modifying factor 2 [Source:NCBI gene;Acc:101993762]	Sumf2
2	19948378	0.838621	0.0877023	0.750919	0.313409	0.176761	0.134886	0.0165762	0.999999	promoter-TSS (ENSMOCT00000027925)	-15	ENSMOCG00000020603	Phkg1	phosphorylase kinase catalytic subunit gamma 1 [Source:NCBI gene;Acc:101998271]	Phkg1
2	19980576	0.832473	0.0597518	0.772721	0.266784	0.178921	0.137543	0.00377433	0.999999	intron (ENSMOCT00000000632, intron 1 of 1)	1566	ENSMOCG00000000483	Nupr1l	nuclear protein 2, transcriptional regulator [Source:NCBI gene;Acc:101994620]	Nupr1l
2	19980589	0.832473	0.0597518	0.772721	0.266784	0.178921	0.137543	0.00377433	0.999999	intron (ENSMOCT00000000632, intron 1 of 1)	1579	ENSMOCG00000000483	Nupr1l	nuclear protein 2, transcriptional regulator [Source:NCBI gene;Acc:101994620]	Nupr1l
2	20007335	0.113806	0.77851	-0.664705	0.32321	0.181847	0.154261	0.0397275	0.999999	Intergenic	-14066	ENSMOCG00000011303	Vkorc1l1	vitamin K epoxide reductase complex, subunit 1-like 1 [Source:MGI Symbol;Acc:MGI:1916818]	Vkorc1l1
2	20014696	0.851311	0.0444707	0.80684	0.217907	0.179851	0.137127	0.000213333	0.197945	Intergenic	-6705	ENSMOCG00000011303	Vkorc1l1	vitamin K epoxide reductase complex, subunit 1-like 1 [Source:MGI Symbol;Acc:MGI:1916818]	Vkorc1l1
2	20090518	0.0823891	0.902335	-0.819946	0.25325	0.159093	0.153856	0.00120501	0.59116	intron (ENSMOCT00000023115, intron 1 of 2)	1967	ENSMOCG00000017339	Gusb	glucuronidase beta [Source:NCBI gene;Acc:101994913]	Gusb
2	20298722	0.0656345	0.783499	-0.717864	0.321745	0.159212	0.152551	0.0256707	0.999999	exon (ENSMOCT00000008047, exon 7 of 15)	4744	ENSMOCG00000006189	Asl	argininosuccinate lyase [Source:NCBI gene;Acc:101996270]	Asl
2	20308780	0.153136	0.676554	-0.523418	0.227484	0.463611	0.0986725	0.021397	0.999999	Intergenic	14802	ENSMOCG00000006189	Asl	argininosuccinate lyase [Source:NCBI gene;Acc:101996270]	Asl
2	20376854	0.155576	0.60866	-0.453084	0.174705	0.244104	0.0986974	0.0095026	0.999999	intron (ENSMOCT00000024645, intron 7 of 11)	23129	ENSMOCG00000018387		mucin 3, intestinal [Source:MGI Symbol;Acc:MGI:1203527]	Muc3
2	20399495	0.0271883	0.756843	-0.729655	0.319318	0.159788	0.154948	0.0223105	0.999999	promoter-TSS (ENSMOCT00000004287)	-592	ENSMOCG00000003183	Trim56	tripartite motif containing 56 [Source:NCBI gene;Acc:101999101]	Trim56
2	20488514	0.834344	0.061653	0.772691	0.268067	0.180211	0.137458	0.00394586	0.999999	Intergenic	-8219	ENSMOCG00000013378	Vgf	VGF nerve growth factor inducible [Source:NCBI gene;Acc:101999924]	Vgf
2	20512521	0.89162	0.0628135	0.828807	0.219703	0.179386	0.137385	0.000161684	0.170457	Intergenic	11572	ENSMOCG00000003496
2	20513923	0.240908	0.864069	-0.623162	0.275801	0.989475	0.155327	0.0238545	0.999999	Intergenic	10170	ENSMOCG00000003496
2	20516507	0.080528	0.786885	-0.706357	0.298708	0.0967857	0.146494	0.0180444	0.999999	Intergenic	7586	ENSMOCG00000003496
2	20585963	0.836992	0.0973273	0.739665	0.345308	0.177096	0.134046	0.0321899	0.999999	Intergenic	-22436	ENSMOCG00000007414	Fis1	fission, mitochondrial 1 [Source:NCBI gene;Acc:102001684]	Fis1
2	20587123	0.250344	0.911061	-0.660718	0.16615	0.10002	0.153394	6.99e-05	0.10877	Intergenic	-23596	ENSMOCG00000007414	Fis1	fission, mitochondrial 1 [Source:NCBI gene;Acc:102001684]	Fis1
2	20631101	0.776828	0.0641609	0.712667	0.202009	0.113918	0.129287	0.000418886	0.303989	Intergenic	-6592	ENSMOCG00000021629	Col26a1	collagen, type XXVI, alpha 1 [Source:MGI Symbol;Acc:MGI:2155345]	Col26a1
2	20666838	0.79328	0.04615	0.74713	0.281131	0.177378	0.137187	0.00787023	0.999999	intron (ENSMOCT00000029423, intron 1 of 11)	28982	ENSMOCG00000021629	Col26a1	collagen, type XXVI, alpha 1 [Source:MGI Symbol;Acc:MGI:2155345]	Col26a1
2	20677546	0.891948	0.0576231	0.834325	0.208866	0.178673	0.137568	6.48e-05	0.104474	exon (ENSMOCT00000029422, exon 2 of 13)	39853	ENSMOCG00000021629	Col26a1	collagen, type XXVI, alpha 1 [Source:MGI Symbol;Acc:MGI:2155345]	Col26a1
2	20719381	0.802923	0.0727539	0.730169	0.318332	0.176676	0.13645	0.0218056	0.999999	intron (ENSMOCT00000029423, intron 3 of 11)	81525	ENSMOCG00000021629	Col26a1	collagen, type XXVI, alpha 1 [Source:MGI Symbol;Acc:MGI:2155345]	Col26a1
2	20741825	0.0635651	0.77851	-0.714945	0.331712	0.159346	0.154261	0.0311369	0.999999	intron (ENSMOCT00000029423, intron 3 of 11)	103969	ENSMOCG00000021629	Col26a1	collagen, type XXVI, alpha 1 [Source:MGI Symbol;Acc:MGI:2155345]	Col26a1
2	20749478	0.774051	0.0676263	0.706424	0.351863	0.171424	0.136975	0.0446783	0.999999	intron (ENSMOCT00000029423, intron 3 of 11)	111622	ENSMOCG00000021629	Col26a1	collagen, type XXVI, alpha 1 [Source:MGI Symbol;Acc:MGI:2155345]	Col26a1
2	20818639	0.800224	0.0250925	0.775131	0.255102	0.178235	0.137734	0.00237751	0.862253	exon (ENSMOCT00000001150, exon 4 of 7)	6232	ENSMOCG00000000857	Myl10	myosin, light chain 10, regulatory [Source:MGI Symbol;Acc:MGI:1891705]	Myl10
2	20818652	0.800224	0.0250925	0.775131	0.255102	0.178235	0.137734	0.00237751	0.862253	intron (ENSMOCT00000001150, intron 3 of 6)	6219	ENSMOCG00000000857	Myl10	myosin, light chain 10, regulatory [Source:MGI Symbol;Acc:MGI:1891705]	Myl10
2	20824034	0.565916	0.0410965	0.524819	0.229615	0.106256	0.137118	0.0222746	0.999999	intron (ENSMOCT00000001150, intron 1 of 6)	837	ENSMOCG00000000857	Myl10	myosin, light chain 10, regulatory [Source:MGI Symbol;Acc:MGI:1891705]	Myl10
2	20824497	0.0557619	0.843666	-0.787904	0.233808	0.158707	0.150872	0.000752038	0.442242	intron (ENSMOCT00000001150, intron 1 of 6)	374	ENSMOCG00000000857	Myl10	myosin, light chain 10, regulatory [Source:MGI Symbol;Acc:MGI:1891705]	Myl10
2	20857594	0.781291	0.0604901	0.720801	0.296302	0.177635	0.0927759	0.0149887	0.999999	Intergenic	-32723	ENSMOCG00000000857	Myl10	myosin, light chain 10, regulatory [Source:MGI Symbol;Acc:MGI:1891705]	Myl10
2	20959595	0.799464	0.0431796	0.756284	0.268959	0.177076	0.136966	0.00492503	0.999999	intron (ENSMOCT00000030943, intron 1 of 23)	393	ENSMOCG00000022656	Cux1	cut like homeobox 1 [Source:NCBI gene;Acc:101979719]	Cux1
2	21290454	0.816158	0.0589625	0.757196	0.279353	0.179623	0.137562	0.00671752	0.999999	TTS (ENSMOCT00000030945)	122324	ENSMOCG00000022656	Cux1	cut like homeobox 1 [Source:NCBI gene;Acc:101979719]	Cux1
2	21290487	0.816158	0.0589625	0.757196	0.279353	0.179623	0.137562	0.00671752	0.999999	TTS (ENSMOCT00000030945)	122357	ENSMOCG00000022656	Cux1	cut like homeobox 1 [Source:NCBI gene;Acc:101979719]	Cux1
2	21293395	0.816158	0.0517102	0.764448	0.26889	0.179623	0.136944	0.00446936	0.999999	promoter-TSS (ENSMOCT00000001991)	-672	ENSMOCG00000001477	Sh2b2	SH2B adaptor protein 2 [Source:NCBI gene;Acc:101981499]	Sh2b2
2	21313136	0.844507	0.112747	0.73176	0.364198	0.123668	0.133003	0.0445122	0.999999	intron (ENSMOCT00000001991, intron 3 of 8)	19069	ENSMOCG00000001477	Sh2b2	SH2B adaptor protein 2 [Source:NCBI gene;Acc:101981499]	Sh2b2
2	21316262	0.907761	0.0628135	0.844947	0.206032	0.178959	0.137385	4.11e-05	0.0786001	exon (ENSMOCT00000001991, exon 7 of 9)	22195	ENSMOCG00000001477	Sh2b2	SH2B adaptor protein 2 [Source:NCBI gene;Acc:101981499]	Sh2b2
2	21326319	0.0433943	0.722253	-0.678859	0.261694	0.159549	0.353685	0.00948418	0.999999	Intergenic	-14463	ENSMOCG00000017557	Prkrip1	PRKR interacting protein 1 [Source:NCBI gene;Acc:101981961]	Prkrip1
2	21388695	0.0391633	0.911733	-0.87257	0.148049	0.159774	0.153654	3.77e-09	6.86344e-05	Intergenic	5110	ENSMOCG00000021437			Psmb2
2	21388749	0.0766111	0.790195	-0.713584	0.344044	0.159648	0.152366	0.0380694	0.999999	Intergenic	5056	ENSMOCG00000021437			Psmb2
2	21388796	0.0766111	0.790195	-0.713584	0.344044	0.159648	0.152366	0.0380694	0.999999	Intergenic	5009	ENSMOCG00000021437			Psmb2
2	21429597	0.0330506	0.859823	-0.826773	0.194272	0.160009	0.155333	2.08e-05	0.0491636	intron (ENSMOCT00000018071, intron 12 of 19)	16662	ENSMOCG00000013840	Rasa4	RAS p21 protein activator 4B [Source:NCBI gene;Acc:101983577]	Rasa4
2	21430484	0.89728	0.237168	0.660112	0.248013	0.179354	0.989475	0.0077771	0.999999	intron (ENSMOCT00000018071, intron 9 of 19)	15775	ENSMOCG00000013840	Rasa4	RAS p21 protein activator 4B [Source:NCBI gene;Acc:101983577]	Rasa4
2	21507047	0.0782007	0.76062	-0.682419	0.293079	0.159521	0.226977	0.0198882	0.999999	promoter-TSS (ENSMOCT00000013178)	-446	ENSMOCG00000010264	Upk3b	uroplakin 3B [Source:NCBI gene;Acc:101984795]	Upk3b
2	21530892	0.844066	0.0339869	0.810079	0.216166	0.179095	0.137679	0.000178618	0.179803	intron (ENSMOCT00000009441, intron 4 of 10)	21091	ENSMOCG00000007291
2	21568331	0.744721	0.0325625	0.712159	0.343083	0.179373	0.137639	0.0379157	0.999999	intron (ENSMOCT00000025016, intron 2 of 7)	3372	ENSMOCG00000018626	Zp3	zona pellucida glycoprotein 3 [Source:NCBI gene;Acc:101985093]	Zp3
2	21581463	0.0721665	0.828731	-0.756564	0.246163	0.159828	0.098876	0.00211612	0.812955	Intergenic	-8277	ENSMOCG00000003571	U1	U1 spliceosomal RNA [Source:RFAM;Acc:RF00003]	Gm56282
2	21581465	0.0721665	0.828731	-0.756564	0.246163	0.159828	0.098876	0.00211612	0.812955	Intergenic	-8279	ENSMOCG00000003571	U1	U1 spliceosomal RNA [Source:RFAM;Acc:RF00003]	Gm56282
2	21608358	0.0321334	0.48779	-0.455657	0.185824	0.160055	0.129511	0.0142031	0.999999	exon (ENSMOCT00000022025, exon 4 of 11)	9375	ENSMOCG00000016588			Ssc4d
2	21664334	0.0247483	0.716203	-0.691455	0.235642	0.160008	0.162163	0.00334256	0.999999	exon (ENSMOCT00000015398, exon 2 of 2)	19471	ENSMOCG00000011990	Ywhag	tyrosine 3-monooxygenase/tryptophan 5-monooxygenase activation protein gamma [Source:NCBI gene;Acc:101985939]	Ywhag
2	21664480	0.0430745	0.766282	-0.723207	0.32094	0.160039	0.155009	0.0242336	0.999999	exon (ENSMOCT00000015398, exon 2 of 2)	19617	ENSMOCG00000011990	Ywhag	tyrosine 3-monooxygenase/tryptophan 5-monooxygenase activation protein gamma [Source:NCBI gene;Acc:101985939]	Ywhag
2	21664499	0.0430745	0.766282	-0.723207	0.32094	0.160039	0.155009	0.0242336	0.999999	exon (ENSMOCT00000015398, exon 2 of 2)	19636	ENSMOCG00000011990	Ywhag	tyrosine 3-monooxygenase/tryptophan 5-monooxygenase activation protein gamma [Source:NCBI gene;Acc:101985939]	Ywhag
2	21664517	0.0430745	0.766282	-0.723207	0.32094	0.160039	0.155009	0.0242336	0.999999	exon (ENSMOCT00000015398, exon 2 of 2)	19654	ENSMOCG00000011990	Ywhag	tyrosine 3-monooxygenase/tryptophan 5-monooxygenase activation protein gamma [Source:NCBI gene;Acc:101985939]	Ywhag
2	21664526	0.0430745	0.766282	-0.723207	0.32094	0.160039	0.155009	0.0242336	0.999999	exon (ENSMOCT00000015398, exon 2 of 2)	19663	ENSMOCG00000011990	Ywhag	tyrosine 3-monooxygenase/tryptophan 5-monooxygenase activation protein gamma [Source:NCBI gene;Acc:101985939]	Ywhag
2	21686325	0.835397	0.0641597	0.771238	0.271442	0.180535	0.137286	0.0044936	0.999999	Intergenic	-7026	ENSMOCG00000022093
2	21740556	0.607308	0.015502	0.591806	0.2355	0.571039	0.13706	0.0119715	0.999999	intron (ENSMOCT00000003438, intron 3 of 14)	40950	ENSMOCG00000002565	Srrm3	serine/arginine repetitive matrix 3 [Source:NCBI gene;Acc:101986515]	Srrm3
2	21845512	0.0413564	0.766282	-0.724925	0.319652	0.159834	0.155009	0.023338	0.999999	intron (ENSMOCT00000027174, intron 1 of 11)	954	ENSMOCG00000020081	Tmem120a	transmembrane protein 120A [Source:NCBI gene;Acc:101987083]	Tmem120a
2	21852320	0.670936	0.0628135	0.608122	0.258582	0.989475	0.137385	0.0186851	0.999999	TTS (ENSMOCT00000000752)	44647	ENSMOCG00000000571	Por	NADPH--cytochrome P450 reductase [Source:NCBI gene;Acc:101987367]	Por
2	21852382	0.670841	0.0628135	0.608028	0.258593	0.989475	0.137385	0.0187082	0.999999	TTS (ENSMOCT00000000752)	44585	ENSMOCG00000000571	Por	NADPH--cytochrome P450 reductase [Source:NCBI gene;Acc:101987367]	Por
2	21910641	0.894908	0.0811338	0.813775	0.258962	0.180226	0.135543	0.00167539	0.717464	Intergenic	-13674	ENSMOCG00000000571	Por	NADPH--cytochrome P450 reductase [Source:NCBI gene;Acc:101987367]	Por
2	22116444	0.050671	0.748229	-0.697558	0.345575	0.159433	0.154536	0.0435348	0.999999	intron (ENSMOCT00000015962, intron 1 of 30)	74416	ENSMOCG00000012389	Hip1	huntingtin interacting protein 1 [Source:NCBI gene;Acc:101989421]	Hip1
2	22116455	0.050671	0.748229	-0.697558	0.345575	0.159433	0.154536	0.0435348	0.999999	intron (ENSMOCT00000015962, intron 1 of 30)	74427	ENSMOCG00000012389	Hip1	huntingtin interacting protein 1 [Source:NCBI gene;Acc:101989421]	Hip1
2	22160121	0.772878	0.0240049	0.748873	0.141228	0.0893979	0.136644	1.14e-07	0.000960287	intron (ENSMOCT00000015962, intron 28 of 30)	118093	ENSMOCG00000012389	Hip1	huntingtin interacting protein 1 [Source:NCBI gene;Acc:101989421]	Hip1
2	22199085	0.684938	0.0348548	0.650084	0.289877	0.213256	0.137653	0.0249214	0.999999	exon (ENSMOCT00000028552, exon 9 of 10)	5359	ENSMOCG00000021028	Nsun5	NOP2/Sun RNA methyltransferase 5 [Source:NCBI gene;Acc:101990082]	Nsun5
2	22218115	0.823049	0.0811338	0.741915	0.314317	0.180459	0.135543	0.0182549	0.999999	intron (ENSMOCT00000002437, intron 1 of 5)	5318	ENSMOCG00000001798	Trim50	tripartite motif-containing 50 [Source:MGI Symbol;Acc:MGI:2664992]	Trim50
2	22276251	0.874843	0.160411	0.714432	0.230064	0.135591	0.528861	0.00190041	0.770616	Intergenic	-36990	ENSMOCG00000010432		frizzled class receptor 9 [Source:NCBI gene;Acc:101991691]
2	22282699	0.0664961	0.93075	-0.864254	0.197958	0.159388	0.155222	1.27e-05	0.0344427	Intergenic	-30542	ENSMOCG00000010432		frizzled class receptor 9 [Source:NCBI gene;Acc:101991691]
2	22284730	0.865665	0.256396	0.609269	0.255159	0.213002	0.283204	0.0169495	0.999999	Intergenic	-28511	ENSMOCG00000010432		frizzled class receptor 9 [Source:NCBI gene;Acc:101991691]
2	22289369	0.0713679	0.910514	-0.839147	0.222801	0.159823	0.154179	0.00016565	0.172582	Intergenic	-23872	ENSMOCG00000010432		frizzled class receptor 9 [Source:NCBI gene;Acc:101991691]
2	22290926	0.305328	0.926192	-0.620864	0.266513	0.744705	0.153725	0.0198283	0.999999	Intergenic	-22315	ENSMOCG00000010432		frizzled class receptor 9 [Source:NCBI gene;Acc:101991691]
2	22432365	0.0434276	0.766282	-0.722854	0.321214	0.160033	0.155009	0.0244248	0.999999	Intergenic	-5119	ENSMOCG00000004974	Tbl2	transducin beta like 2 [Source:NCBI gene;Acc:101992910]	Tbl2
2	22432444	0.0434276	0.766282	-0.722854	0.321214	0.160033	0.155009	0.0244248	0.999999	Intergenic	-5198	ENSMOCG00000004974	Tbl2	transducin beta like 2 [Source:NCBI gene;Acc:101992910]	Tbl2
2	22432966	0.748317	0.0518671	0.69645	0.335734	0.175598	0.134463	0.0380411	0.999999	Intergenic	-5720	ENSMOCG00000004974	Tbl2	transducin beta like 2 [Source:NCBI gene;Acc:101992910]	Tbl2
2	22441316	0.809222	0.0877023	0.72152	0.339333	0.178661	0.134886	0.0334794	0.999999	exon (ENSMOCT00000022414, exon 11 of 15)	31289	ENSMOCG00000016840	Mlxipl	MLX interacting protein like [Source:NCBI gene;Acc:101993188]	Mlxipl
2	22540044	0.864965	0.0973273	0.767638	0.324061	0.178825	0.134046	0.0178457	0.999999	exon (ENSMOCT00000025466, exon 6 of 10)	18549	ENSMOCG00000018912	Stx1a	syntaxin 1A [Source:NCBI gene;Acc:101995015]	Stx1a
2	22541258	0.778474	0.138676	0.639798	0.245361	0.132523	0.206634	0.00911853	0.999999	intron (ENSMOCT00000025470, intron 3 of 9)	3543	ENSMOCG00000018912	Stx1a	syntaxin 1A [Source:NCBI gene;Acc:101995015]	Stx1a
2	22599037	0.089813	0.747243	-0.65743	0.313201	0.155021	0.132597	0.0358109	0.999999	TTS (ENSMOCT00000010113)	626	ENSMOCG00000007854	Cldn3	claudin 3 [Source:NCBI gene;Acc:101995889]	Cldn3
2	22643234	0.0694275	0.902941	-0.833514	0.222812	0.159743	0.155365	0.000183379	0.181644	Intergenic	2504	ENSMOCG00000007383	Cldn4	claudin 4 [Source:NCBI gene;Acc:101996175]	Cldn4
2	22715658	0.764519	0.061653	0.702866	0.338962	0.178052	0.137458	0.0381183	0.999999	Intergenic	17970	ENSMOCG00000016586	Tmem270	transmembrane protein 270 [Source:NCBI gene;Acc:101996733]	Tmem270
2	22715701	0.764519	0.061653	0.702866	0.338962	0.178052	0.137458	0.0381183	0.999999	Intergenic	18013	ENSMOCG00000016586	Tmem270	transmembrane protein 270 [Source:NCBI gene;Acc:101996733]	Tmem270
2	22715713	0.764519	0.061653	0.702866	0.338962	0.178052	0.137458	0.0381183	0.999999	Intergenic	18025	ENSMOCG00000016586	Tmem270	transmembrane protein 270 [Source:NCBI gene;Acc:101996733]	Tmem270
2	22768600	0.778376	0.0877023	0.690674	0.309902	0.227217	0.134886	0.0258351	0.999999	Intergenic	70912	ENSMOCG00000016586	Tmem270	transmembrane protein 270 [Source:NCBI gene;Acc:101996733]	Tmem270
2	22840556	0.718864	0.0589625	0.659902	0.240608	0.313624	0.137562	0.00609471	0.999999	Intergenic	-25485	ENSMOCG00000018526	Eln	elastin [Source:MGI Symbol;Acc:MGI:95317]	Eln
2	22857590	0.287891	0.903894	-0.616003	0.287166	0.989475	0.151202	0.0319441	0.999999	Intergenic	-8451	ENSMOCG00000018526	Eln	elastin [Source:MGI Symbol;Acc:MGI:95317]	Eln
2	22859320	0.871373	0.0727539	0.798619	0.254724	0.180675	0.13645	0.00171718	0.726453	Intergenic	-6721	ENSMOCG00000018526	Eln	elastin [Source:MGI Symbol;Acc:MGI:95317]	Eln
2	22915133	0.720935	0.0344942	0.686441	0.24238	0.403492	0.137676	0.00462458	0.999999	Intergenic	-6224	ENSMOCG00000016343	Limk1	LIM domain kinase 1 [Source:NCBI gene;Acc:101997204]	Limk1
2	22995567	0.0395573	0.853679	-0.814122	0.209894	0.159244	0.152793	0.000105002	0.136238	Intergenic	-3625	ENSMOCG00000018944	Lat2	linker for activation of T cells family member 2 [Source:NCBI gene;Acc:101998360]	Lat2
2	23028944	0.0694275	0.879687	-0.810259	0.238869	0.159743	0.154372	0.000693674	0.419084	Intergenic	-3810	ENSMOCG00000015610	Rfc2	replication factor C subunit 2 [Source:NCBI gene;Acc:101998639]	Rfc2
2	23117646	0.803198	0.13315	0.670048	0.224075	0.245248	0.245297	0.00278714	0.940731	exon (ENSMOCT00000010182, exon 14 of 17)	56688	ENSMOCG00000007890	Clip2	CAP-Gly domain containing linker protein 2 [Source:NCBI gene;Acc:101999102]	Clip2
2	23159402	0.793489	0.0699146	0.723575	0.266957	0.219926	0.136744	0.00671918	0.999999	Intergenic	-33277	ENSMOCG00000011895	Gtf2ird1	GTF2I repeat domain containing 1 [Source:NCBI gene;Acc:101999556]	Gtf2ird1
2	23320582	0.816537	0.0336348	0.782902	0.243908	0.17933	0.137707	0.00132818	0.626742	intron (ENSMOCT00000025449, intron 5 of 29)	11468	ENSMOCG00000018886	Gtf2i	general transcription factor IIi [Source:NCBI gene;Acc:102000011]	Gtf2i
2	23372473	0.877198	0.0628135	0.814384	0.229625	0.181001	0.137385	0.000390253	0.290354	TTS (ENSMOCT00000025449)	63359	ENSMOCG00000018886	Gtf2i	general transcription factor IIi [Source:NCBI gene;Acc:102000011]	Gtf2i
2	23372504	0.877198	0.0628135	0.814384	0.229625	0.181001	0.137385	0.000390253	0.290354	TTS (ENSMOCT00000025449)	63390	ENSMOCG00000018886	Gtf2i	general transcription factor IIi [Source:NCBI gene;Acc:102000011]	Gtf2i
2	23372955	0.776195	0.0628135	0.713381	0.324128	0.176254	0.137385	0.0277414	0.999999	TTS (ENSMOCT00000025449)	63841	ENSMOCG00000018886	Gtf2i	general transcription factor IIi [Source:NCBI gene;Acc:102000011]	Gtf2i
2	23372961	0.776195	0.0628135	0.713381	0.324128	0.176254	0.137385	0.0277414	0.999999	TTS (ENSMOCT00000025449)	63847	ENSMOCG00000018886	Gtf2i	general transcription factor IIi [Source:NCBI gene;Acc:102000011]	Gtf2i
2	23622697	0.609541	0.0491417	0.560399	0.245269	0.80488	0.21613	0.0223224	0.999999	Intergenic	53935	ENSMOCG00000003530	7SK	7SK RNA [Source:RFAM;Acc:RF00100]
2	23641178	0.896617	0.0641597	0.832458	0.219238	0.175222	0.137286	0.000146428	0.161225	Intergenic	35454	ENSMOCG00000003530	7SK	7SK RNA [Source:RFAM;Acc:RF00100]
2	23726214	0.0565392	0.655472	-0.598933	0.247764	0.159043	0.102273	0.0156337	0.999999	Intergenic	-49582	ENSMOCG00000003530	7SK	7SK RNA [Source:RFAM;Acc:RF00100]
2	23726248	0.0565392	0.779087	-0.722548	0.245858	0.159043	0.174997	0.00329397	0.999999	Intergenic	-49616	ENSMOCG00000003530	7SK	7SK RNA [Source:RFAM;Acc:RF00100]
2	23755688	0.816158	0.0628135	0.753345	0.285411	0.179623	0.137385	0.00830263	0.999999	Intergenic	-79056	ENSMOCG00000003530	7SK	7SK RNA [Source:RFAM;Acc:RF00100]
2	23818361	0.849153	0.0727539	0.776399	0.276975	0.178718	0.13645	0.00506084	0.999999	Intergenic	99188	ENSMOCG00000003838
2	23979666	0.868959	0.164655	0.704304	0.273147	0.106544	0.159307	0.00992357	0.999999	Intergenic	-61967	ENSMOCG00000008245		putative 60S ribosomal protein L37a [Source:NCBI gene;Acc:102001782]
2	24148619	0.0730657	0.895864	-0.822799	0.234988	0.159818	0.155354	0.000462737	0.321908	Intergenic	-230920	ENSMOCG00000008245		putative 60S ribosomal protein L37a [Source:NCBI gene;Acc:102001782]
2	24148628	0.0730657	0.895864	-0.822799	0.234988	0.159818	0.155354	0.000462737	0.321908	Intergenic	-230929	ENSMOCG00000008245		putative 60S ribosomal protein L37a [Source:NCBI gene;Acc:102001782]
2	24289517	0.129869	0.838112	-0.708243	0.261228	0.112809	0.15395	0.00670376	0.999999	Intergenic	-371818	ENSMOCG00000008245		putative 60S ribosomal protein L37a [Source:NCBI gene;Acc:102001782]
2	24359644	0.827408	0.263578	0.563831	0.246789	0.143776	0.70593	0.0223326	0.999999	Intergenic	417614	ENSMOCG00000010271	7SK	7SK RNA [Source:RFAM;Acc:RF00100]	Gm55928
2	24363122	0.84233	0.0533351	0.788995	0.247853	0.179748	0.13726	0.00145594	0.663152	Intergenic	414136	ENSMOCG00000010271	7SK	7SK RNA [Source:RFAM;Acc:RF00100]	Gm55928
2	24408236	0.782465	0.0606416	0.721824	0.321855	0.17744	0.137509	0.024916	0.999999	Intergenic	369022	ENSMOCG00000010271	7SK	7SK RNA [Source:RFAM;Acc:RF00100]	Gm55928
2	24520740	0.831086	0.0576231	0.773463	0.264334	0.180162	0.137568	0.00343261	0.999999	Intergenic	256518	ENSMOCG00000010271	7SK	7SK RNA [Source:RFAM;Acc:RF00100]	Gm55928
2	24576384	0.86564	0.0389651	0.826675	0.192031	0.179864	0.137382	1.67e-05	0.042237	Intergenic	200874	ENSMOCG00000010271	7SK	7SK RNA [Source:RFAM;Acc:RF00100]	Gm55928
2	24678596	0.0519388	0.846066	-0.794128	0.230844	0.15934	0.154845	0.000581499	0.370896	Intergenic	98662	ENSMOCG00000010271	7SK	7SK RNA [Source:RFAM;Acc:RF00100]	Gm55928
2	24678631	0.0519388	0.846066	-0.794128	0.230844	0.15934	0.154845	0.000581499	0.370896	Intergenic	98627	ENSMOCG00000010271	7SK	7SK RNA [Source:RFAM;Acc:RF00100]	Gm55928
2	24725592	0.0383346	0.77851	-0.740175	0.30247	0.15792	0.154261	0.0144009	0.999999	Intergenic	51666	ENSMOCG00000010271	7SK	7SK RNA [Source:RFAM;Acc:RF00100]	Gm55928
2	24736537	0.875714	0.190364	0.68535	0.243879	0.112819	0.108351	0.00495095	0.999999	Intergenic	40721	ENSMOCG00000010271	7SK	7SK RNA [Source:RFAM;Acc:RF00100]	Gm55928
2	24736580	0.807583	0.0628135	0.744769	0.295189	0.178127	0.137385	0.011635	0.999999	Intergenic	40678	ENSMOCG00000010271	7SK	7SK RNA [Source:RFAM;Acc:RF00100]	Gm55928
2	24736592	0.807583	0.0628135	0.744769	0.295189	0.178127	0.137385	0.011635	0.999999	Intergenic	40666	ENSMOCG00000010271	7SK	7SK RNA [Source:RFAM;Acc:RF00100]	Gm55928
2	24746747	0.380111	0.924746	-0.544635	0.230197	0.18475	0.0657393	0.0179836	0.999999	Intergenic	30511	ENSMOCG00000010271	7SK	7SK RNA [Source:RFAM;Acc:RF00100]	Gm55928
2	24798679	0.839878	0.0399984	0.79988	0.225147	0.18069	0.136409	0.000381297	0.285989	Intergenic	-21421	ENSMOCG00000010271	7SK	7SK RNA [Source:RFAM;Acc:RF00100]	Gm55928
2	24800610	0.821768	0.0597518	0.762016	0.275624	0.180192	0.137543	0.0056977	0.999999	Intergenic	-23352	ENSMOCG00000010271	7SK	7SK RNA [Source:RFAM;Acc:RF00100]	Gm55928
2	24836579	0.0752128	0.794057	-0.718844	0.332404	0.157546	0.151466	0.030575	0.999999	Intergenic	-59321	ENSMOCG00000010271	7SK	7SK RNA [Source:RFAM;Acc:RF00100]	Gm55928
2	24836590	0.0752128	0.794057	-0.718844	0.332404	0.157546	0.151466	0.030575	0.999999	Intergenic	-59332	ENSMOCG00000010271	7SK	7SK RNA [Source:RFAM;Acc:RF00100]	Gm55928
2	24902518	0.781988	0.0643786	0.71761	0.312565	0.174939	0.134473	0.0216832	0.999999	Intergenic	-125260	ENSMOCG00000010271	7SK	7SK RNA [Source:RFAM;Acc:RF00100]	Gm55928
2	25390921	0.301783	0.87028	-0.568496	0.238722	0.551267	0.171098	0.0172461	0.999999	Intergenic	-113595	ENSMOCG00000019932
2	25650967	0.0386704	0.621528	-0.582857	0.262102	0.159779	0.347748	0.0261633	0.999999	Intergenic	146451	ENSMOCG00000019932
2	25684835	0.0428127	0.77851	-0.735697	0.308112	0.160023	0.154261	0.0169513	0.999999	Intergenic	180319	ENSMOCG00000019932
2	25684842	0.0428127	0.77851	-0.735697	0.308112	0.160023	0.154261	0.0169513	0.999999	Intergenic	180326	ENSMOCG00000019932
2	25710577	0.0694275	0.789306	-0.719878	0.333805	0.159743	0.152552	0.0310383	0.999999	Intergenic	206061	ENSMOCG00000019932
2	25729062	0.0546715	0.752839	-0.698168	0.344765	0.159059	0.154792	0.0428621	0.999999	Intergenic	224546	ENSMOCG00000019932
2	25894628	0.804567	0.16612	0.638447	0.232506	0.129179	0.660373	0.00603388	0.999999	Intergenic	-199508	ENSMOCG00000019671	Auts2	activator of transcription and developmental regulator AUTS2 [Source:NCBI gene;Acc:102002045]	Auts2
2	25955339	0.780484	0.0606416	0.719842	0.313706	0.173368	0.137509	0.0217537	0.999999	Intergenic	-138797	ENSMOCG00000019671	Auts2	activator of transcription and developmental regulator AUTS2 [Source:NCBI gene;Acc:102002045]	Auts2
2	26000778	0.844609	0.0763654	0.768244	0.287966	0.180227	0.136031	0.00763442	0.999999	Intergenic	-93358	ENSMOCG00000019671	Auts2	activator of transcription and developmental regulator AUTS2 [Source:NCBI gene;Acc:102002045]	Auts2
2	26001064	0.735454	0.018269	0.717185	0.345899	0.180167	0.136826	0.0381358	0.999999	Intergenic	-93072	ENSMOCG00000019671	Auts2	activator of transcription and developmental regulator AUTS2 [Source:NCBI gene;Acc:102002045]	Auts2
2	26012748	0.910851	0.112747	0.798105	0.353735	0.180671	0.133003	0.0240569	0.999999	Intergenic	-81388	ENSMOCG00000019671	Auts2	activator of transcription and developmental regulator AUTS2 [Source:NCBI gene;Acc:102002045]	Auts2
2	26025452	0.906125	0.015452	0.890673	0.122149	0.180778	0.136615	3.06e-13	3.46299e-08	Intergenic	-68684	ENSMOCG00000019671	Auts2	activator of transcription and developmental regulator AUTS2 [Source:NCBI gene;Acc:102002045]	Auts2
2	26043417	0.779721	0.0329103	0.746811	0.283061	0.17692	0.136886	0.00833124	0.999999	Intergenic	-50719	ENSMOCG00000019671	Auts2	activator of transcription and developmental regulator AUTS2 [Source:NCBI gene;Acc:102002045]	Auts2
2	26045612	0.834276	0.0311177	0.803158	0.17272	0.219839	0.137364	3.32e-06	0.012712	Intergenic	-48524	ENSMOCG00000019671	Auts2	activator of transcription and developmental regulator AUTS2 [Source:NCBI gene;Acc:102002045]	Auts2
2	26070148	0.837632	0.061653	0.775979	0.265217	0.180825	0.137458	0.00343537	0.999999	Intergenic	-23988	ENSMOCG00000019671	Auts2	activator of transcription and developmental regulator AUTS2 [Source:NCBI gene;Acc:102002045]	Auts2
2	26101766	0.880862	0.176627	0.704236	0.271363	0.180866	0.092599	0.00945404	0.999999	intron (ENSMOCT00000026573, intron 3 of 11)	4632	ENSMOCG00000019671	Auts2	activator of transcription and developmental regulator AUTS2 [Source:NCBI gene;Acc:102002045]	Auts2
2	26125134	0.912924	0.28438	0.628543	0.283525	0.178804	0.989475	0.0266307	0.999999	intron (ENSMOCT00000026575, intron 8 of 10)	28000	ENSMOCG00000019671	Auts2	activator of transcription and developmental regulator AUTS2 [Source:NCBI gene;Acc:102002045]	Auts2
2	26128121	0.85448	0.0676263	0.786854	0.23114	0.21359	0.136975	0.000663521	0.405388	intron (ENSMOCT00000026575, intron 9 of 10)	30987	ENSMOCG00000019671	Auts2	activator of transcription and developmental regulator AUTS2 [Source:NCBI gene;Acc:102002045]	Auts2
2	26153674	0.0752561	0.847538	-0.772282	0.277306	0.159734	0.154947	0.00535363	0.999999	Intergenic	56540	ENSMOCG00000019671	Auts2	activator of transcription and developmental regulator AUTS2 [Source:NCBI gene;Acc:102002045]	Auts2
2	26153677	0.0752561	0.847538	-0.772282	0.277306	0.159734	0.154947	0.00535363	0.999999	Intergenic	56543	ENSMOCG00000019671	Auts2	activator of transcription and developmental regulator AUTS2 [Source:NCBI gene;Acc:102002045]	Auts2
2	26157801	0.0464052	0.853763	-0.807357	0.217444	0.15903	0.155027	0.000204867	0.193128	Intergenic	60667	ENSMOCG00000019671	Auts2	activator of transcription and developmental regulator AUTS2 [Source:NCBI gene;Acc:102002045]	Auts2
2	26163073	0.83006	0.0727539	0.757306	0.291759	0.180306	0.13645	0.00944117	0.999999	Intergenic	65939	ENSMOCG00000019671	Auts2	activator of transcription and developmental regulator AUTS2 [Source:NCBI gene;Acc:102002045]	Auts2
2	26163116	0.83006	0.0727539	0.757306	0.291759	0.180306	0.13645	0.00944117	0.999999	Intergenic	65982	ENSMOCG00000019671	Auts2	activator of transcription and developmental regulator AUTS2 [Source:NCBI gene;Acc:102002045]	Auts2
2	26191423	0.863656	0.0597518	0.803904	0.240472	0.173257	0.137543	0.000828701	0.470466	Intergenic	-83903	ENSMOCG00000014795	Galnt17	polypeptide N-acetylgalactosaminyltransferase 17 [Source:NCBI gene;Acc:102002516]	Galnt17
2	26191438	0.863656	0.0597518	0.803904	0.240472	0.173257	0.137543	0.000828701	0.470466	Intergenic	-83888	ENSMOCG00000014795	Galnt17	polypeptide N-acetylgalactosaminyltransferase 17 [Source:NCBI gene;Acc:102002516]	Galnt17
2	26208500	0.0400883	0.793353	-0.753265	0.290428	0.15943	0.151642	0.00949659	0.999999	Intergenic	-66826	ENSMOCG00000014795	Galnt17	polypeptide N-acetylgalactosaminyltransferase 17 [Source:NCBI gene;Acc:102002516]	Galnt17
2	26259121	0.8936	0.19659	0.69701	0.295233	0.173644	0.166666	0.0182317	0.999999	Intergenic	-16205	ENSMOCG00000014795	Galnt17	polypeptide N-acetylgalactosaminyltransferase 17 [Source:NCBI gene;Acc:102002516]	Galnt17
2	26275691	0.0416501	0.895527	-0.853877	0.166707	0.15983	0.155461	3.02e-07	0.00195249	intron (ENSMOCT00000019439, intron 1 of 10)	365	ENSMOCG00000014795	Galnt17	polypeptide N-acetylgalactosaminyltransferase 17 [Source:NCBI gene;Acc:102002516]	Galnt17
2	26365105	0.0344706	0.89741	-0.862939	0.153011	0.159873	0.151948	1.7e-08	0.000220559	intron (ENSMOCT00000019439, intron 1 of 10)	89779	ENSMOCG00000014795	Galnt17	polypeptide N-acetylgalactosaminyltransferase 17 [Source:NCBI gene;Acc:102002516]	Galnt17
2	26504179	0.875581	0.0338628	0.841719	0.177229	0.179325	0.137223	2.04e-06	0.00860009	exon (ENSMOCT00000019439, exon 5 of 11)	228853	ENSMOCG00000014795	Galnt17	polypeptide N-acetylgalactosaminyltransferase 17 [Source:NCBI gene;Acc:102002516]	Galnt17
2	26504218	0.875581	0.151936	0.723645	0.229265	0.179325	0.127451	0.00159743	0.697836	exon (ENSMOCT00000019439, exon 5 of 11)	228892	ENSMOCG00000014795	Galnt17	polypeptide N-acetylgalactosaminyltransferase 17 [Source:NCBI gene;Acc:102002516]	Galnt17
2	26654752	0.787309	0.0402958	0.747014	0.289387	0.176372	0.13722	0.00984112	0.999999	intron (ENSMOCT00000019439, intron 6 of 10)	379426	ENSMOCG00000014795	Galnt17	polypeptide N-acetylgalactosaminyltransferase 17 [Source:NCBI gene;Acc:102002516]	Galnt17
2	26729059	0.202538	0.875684	-0.673147	0.316605	0.195067	0.153631	0.0334914	0.999999	Intergenic	437352	ENSMOCG00000004315	Caln1	calneuron 1 [Source:NCBI gene;Acc:102002798]	Caln1
2	26743218	0.701683	0.0357764	0.665906	0.267308	0.340037	0.137669	0.0127329	0.999999	intron (ENSMOCT00000005683, intron 5 of 5)	423193	ENSMOCG00000004315	Caln1	calneuron 1 [Source:NCBI gene;Acc:102002798]	Caln1
2	26769064	0.117045	0.86299	-0.745945	0.228548	0.184531	0.154374	0.0010991	0.559916	intron (ENSMOCT00000005683, intron 4 of 5)	397347	ENSMOCG00000004315	Caln1	calneuron 1 [Source:NCBI gene;Acc:102002798]	Caln1
2	26880017	0.0458564	0.748229	-0.702373	0.341708	0.159819	0.154536	0.0398328	0.999999	intron (ENSMOCT00000005683, intron 4 of 5)	286394	ENSMOCG00000004315	Caln1	calneuron 1 [Source:NCBI gene;Acc:102002798]	Caln1
2	27078332	0.711192	0.0354648	0.675727	0.252855	0.488794	0.137682	0.00753136	0.999999	intron (ENSMOCT00000005683, intron 2 of 5)	88079	ENSMOCG00000004315	Caln1	calneuron 1 [Source:NCBI gene;Acc:102002798]	Caln1
2	27466440	0.055801	0.887694	-0.831893	0.198157	0.159308	0.15463	2.69e-05	0.0589414	Intergenic	17356	ENSMOCG00000016101	Kctd7	potassium channel tetramerization domain containing 7 [Source:NCBI gene;Acc:101980480]	Kctd7
2	27622939	0.0428069	0.890618	-0.847811	0.172659	0.159299	0.155006	9.09e-07	0.00458887	Intergenic	-4193	ENSMOCG00000013090	Wasf3	WASP family member 3 [Source:NCBI gene;Acc:101985474]	Wasf3
2	27690126	0.0671767	0.771093	-0.703917	0.34765	0.159501	0.15484	0.0428897	0.999999	Intergenic	16411	ENSMOCG00000014918			Smim14
2	27743828	0.810158	0.0570495	0.753109	0.255965	0.123437	0.137559	0.00325853	0.999999	Intergenic	-37291	ENSMOCG00000014918			Smim14
2	27921613	0.758485	0.0538765	0.704609	0.350137	0.176753	0.137336	0.0441798	0.999999	Intergenic	-15347	ENSMOCG00000009890	Gpr12	G protein-coupled receptor 12 [Source:NCBI gene;Acc:101987368]	Gpr12
2	27921675	0.758485	0.0538765	0.704609	0.350137	0.176753	0.137336	0.0441798	0.999999	Intergenic	-15409	ENSMOCG00000009890	Gpr12	G protein-coupled receptor 12 [Source:NCBI gene;Acc:101987368]	Gpr12
2	27951455	0.820766	0.174116	0.64665	0.269616	0.177436	0.0731132	0.0164664	0.999999	Intergenic	-45189	ENSMOCG00000009890	Gpr12	G protein-coupled receptor 12 [Source:NCBI gene;Acc:101987368]	Gpr12
2	27958955	0.626714	0.02042	0.606294	0.237373	0.307346	0.137604	0.0106437	0.999999	Intergenic	-52689	ENSMOCG00000009890	Gpr12	G protein-coupled receptor 12 [Source:NCBI gene;Acc:101987368]	Gpr12
2	27958956	0.241845	0.872021	-0.630176	0.241004	0.232032	0.152277	0.00892822	0.999999	Intergenic	-52690	ENSMOCG00000009890	Gpr12	G protein-coupled receptor 12 [Source:NCBI gene;Acc:101987368]	Gpr12
2	28013492	0.918505	0.345945	0.57256	0.237249	0.176516	0.989475	0.0158074	0.999999	Intergenic	97078	ENSMOCG00000001714	Usp12	ubiquitin specific peptidase 12 [Source:NCBI gene;Acc:101987646]	Usp12
2	28086095	0.642075	0.0300106	0.612064	0.224712	0.752399	0.137093	0.00645402	0.999999	exon (ENSMOCT00000002303, exon 2 of 9)	24475	ENSMOCG00000001714	Usp12	ubiquitin specific peptidase 12 [Source:NCBI gene;Acc:101987646]	Usp12
2	28118135	0.904566	0.289386	0.61518	0.276402	0.177885	0.0952743	0.0260364	0.999999	Intergenic	-7565	ENSMOCG00000001714	Usp12	ubiquitin specific peptidase 12 [Source:NCBI gene;Acc:101987646]	Usp12
2	28134721	0.0782007	0.858946	-0.780746	0.275491	0.159521	0.153393	0.00459671	0.999999	Intergenic	-13512	ENSMOCG00000003487		ribosomal protein L21 [Source:NCBI gene;Acc:101987926]
2	28234529	0.841043	0.130643	0.710401	0.300818	0.18066	0.0980527	0.0181981	0.999999	Intergenic	-12825	ENSMOCG00000017124			Exosc1
2	28235629	0.252086	0.927479	-0.675393	0.291045	0.285049	0.0998889	0.0203095	0.999999	Intergenic	-11725	ENSMOCG00000017124			Exosc1
2	28258659	0.862013	0.0811338	0.780879	0.28153	0.175627	0.135543	0.00554236	0.999999	Intergenic	-10291	ENSMOCG00000004408	Gtf3a	general transcription factor IIIA [Source:NCBI gene;Acc:101999378]	Gtf3a
2	28276705	0.0766111	0.854298	-0.777687	0.275132	0.159648	0.15541	0.00470457	0.999999	intron (ENSMOCT00000005798, intron 4 of 8)	5125	ENSMOCG00000004408	Gtf3a	general transcription factor IIIA [Source:NCBI gene;Acc:101999378]	Gtf3a
2	28284635	0.0740864	0.841925	-0.767838	0.257502	0.159789	0.116907	0.00286492	0.956171	exon (ENSMOCT00000022962, exon 2 of 4)	2817	ENSMOCG00000017226	Mtif3	mitochondrial translational initiation factor 3 [Source:NCBI gene;Acc:101988673]	Mtif3
2	28322898	0.0498511	0.86054	-0.810689	0.215263	0.159556	0.15554	0.000165855	0.172661	Intergenic	26637	ENSMOCG00000006078	U1	U1 spliceosomal RNA [Source:RFAM;Acc:RF00003]	Gm25818
2	28383169	0.752574	0.156128	0.596447	0.238446	0.0751536	0.32797	0.0123708	0.999999	Intergenic	-15196	ENSMOCG00000022088	Lnx2	ligand of numb-protein X 2 [Source:NCBI gene;Acc:101988953]	Lnx2
2	28572993	0.909459	0.272394	0.637064	0.269563	0.180474	0.641961	0.018112	0.999999	Intergenic	23061	ENSMOCG00000002374	Gsx1	GS homeobox 1 [Source:NCBI gene;Acc:101989802]	Gsx1
2	28585913	0.272521	0.899603	-0.627083	0.222186	0.175259	0.102225	0.00476766	0.999999	Intergenic	35981	ENSMOCG00000002374	Gsx1	GS homeobox 1 [Source:NCBI gene;Acc:101989802]	Gsx1
2	28585951	0.227582	0.899603	-0.672022	0.213209	0.177518	0.102225	0.00162193	0.704228	Intergenic	36019	ENSMOCG00000002374	Gsx1	GS homeobox 1 [Source:NCBI gene;Acc:101989802]	Gsx1
2	28639815	0.836136	0.0676263	0.768509	0.277055	0.180779	0.136975	0.00553972	0.999999	Intergenic	-6348	ENSMOCG00000007886	Pdx1	pancreatic and duodenal homeobox 1 [Source:NCBI gene;Acc:101990084]	Pdx1
2	28713962	0.844678	0.0641597	0.780518	0.263859	0.179784	0.137286	0.00309553	0.999999	intron (ENSMOCT00000021113, intron 20 of 23)	60799	ENSMOCG00000015945	Flt3	fms related tyrosine kinase 3 [Source:NCBI gene;Acc:101990948]	Flt3
2	28745292	0.896169	0.0570495	0.83912	0.204762	0.177778	0.137559	4.17e-05	0.0792917	intron (ENSMOCT00000021113, intron 9 of 23)	29469	ENSMOCG00000015945	Flt3	fms related tyrosine kinase 3 [Source:NCBI gene;Acc:101990948]	Flt3
2	29032080	0.806377	0.0628135	0.743563	0.296171	0.178234	0.137385	0.012053	0.999999	intron (ENSMOCT00000026784, intron 14 of 29)	111277	ENSMOCG00000019790	Flt1	fms related tyrosine kinase 1 [Source:NCBI gene;Acc:101991692]	Flt1
2	29047382	0.700587	0.0668027	0.633784	0.280726	0.220075	0.16772	0.0239666	0.999999	intron (ENSMOCT00000026784, intron 14 of 29)	95975	ENSMOCG00000019790	Flt1	fms related tyrosine kinase 1 [Source:NCBI gene;Acc:101991692]	Flt1
2	29079179	0.877531	0.0676263	0.809905	0.234144	0.106007	0.136975	0.000542166	0.354656	intron (ENSMOCT00000026784, intron 10 of 29)	64178	ENSMOCG00000019790	Flt1	fms related tyrosine kinase 1 [Source:NCBI gene;Acc:101991692]	Flt1
2	29100885	0.877179	0.237021	0.640158	0.258449	0.098925	0.989475	0.0132522	0.999999	intron (ENSMOCT00000026784, intron 3 of 29)	42472	ENSMOCG00000019790	Flt1	fms related tyrosine kinase 1 [Source:NCBI gene;Acc:101991692]	Flt1
2	29172353	0.0465134	0.748229	-0.701716	0.342169	0.159887	0.154536	0.0402877	0.999999	Intergenic	-3908	ENSMOCG00000000648
2	29204069	0.28781	0.913131	-0.625321	0.283909	0.989475	0.154584	0.0276272	0.999999	Intergenic	-35624	ENSMOCG00000000648
2	29207909	0.0800938	0.864195	-0.784101	0.275762	0.159342	0.153247	0.00446348	0.999999	Intergenic	-39464	ENSMOCG00000000648
2	29215320	0.881748	0.0530891	0.828659	0.202831	0.100604	0.137222	4.4e-05	0.0820614	Intergenic	-46875	ENSMOCG00000000648
2	29215345	0.852265	0.0530891	0.799176	0.238825	0.17784	0.137222	0.000819039	0.466177	Intergenic	-46900	ENSMOCG00000000648
2	29215353	0.719855	0.0530891	0.666766	0.289553	0.202084	0.137222	0.0212935	0.999999	Intergenic	-46908	ENSMOCG00000000648
2	29215369	0.852265	0.0530891	0.799176	0.238825	0.17784	0.137222	0.000819039	0.466177	Intergenic	-46924	ENSMOCG00000000648
2	29252555	0.889043	0.0582573	0.830786	0.212178	0.180034	0.13757	9.02e-05	0.12532	Intergenic	-23053	ENSMOCG00000006131	Pomp	proteasome maturation protein [Source:NCBI gene;Acc:101992248]	Pomp
2	29252592	0.889043	0.0582573	0.830786	0.212178	0.180034	0.13757	9.02e-05	0.12532	Intergenic	-23016	ENSMOCG00000006131	Pomp	proteasome maturation protein [Source:NCBI gene;Acc:101992248]	Pomp
2	29258240	0.0820281	0.766282	-0.684254	0.325997	0.147657	0.155009	0.0358205	0.999999	Intergenic	-17368	ENSMOCG00000006131	Pomp	proteasome maturation protein [Source:NCBI gene;Acc:101992248]	Pomp
2	29337805	0.0730657	0.899217	-0.826152	0.233071	0.159818	0.155023	0.000393157	0.291592	Intergenic	-27972	ENSMOCG00000007090	Slc46a3	solute carrier family 46 member 3 [Source:NCBI gene;Acc:101992532]	Slc46a3
2	29400212	0.144784	0.843805	-0.699021	0.297486	0.102822	0.154598	0.0187855	0.999999	Intergenic	-79395	ENSMOCG00000013900	Mtus2	microtubule associated scaffold protein 2 [Source:NCBI gene;Acc:101993009]	Mtus2
2	29408629	0.765459	0.0236813	0.741778	0.215907	0.218803	0.137668	0.000591166	0.374675	Intergenic	-70978	ENSMOCG00000013900	Mtus2	microtubule associated scaffold protein 2 [Source:NCBI gene;Acc:101993009]	Mtus2
2	29410823	0.771781	0.0560711	0.71571	0.232245	0.263575	0.0897714	0.00205824	0.802213	Intergenic	-68784	ENSMOCG00000013900	Mtus2	microtubule associated scaffold protein 2 [Source:NCBI gene;Acc:101993009]	Mtus2
2	29410854	0.0804266	0.859928	-0.779501	0.194454	0.169976	0.098086	6.11e-05	0.101059	Intergenic	-68753	ENSMOCG00000013900	Mtus2	microtubule associated scaffold protein 2 [Source:NCBI gene;Acc:101993009]	Mtus2
2	29479766	0.624801	0.0217166	0.603085	0.224826	0.989475	0.137202	0.00730852	0.999999	exon (ENSMOCT00000018135, exon 1 of 14)	159	ENSMOCG00000013900	Mtus2	microtubule associated scaffold protein 2 [Source:NCBI gene;Acc:101993009]	Mtus2
2	29480126	0.0458683	0.653558	-0.607689	0.2683	0.159946	0.218799	0.023515	0.999999	exon (ENSMOCT00000018135, exon 1 of 14)	519	ENSMOCG00000013900	Mtus2	microtubule associated scaffold protein 2 [Source:NCBI gene;Acc:101993009]	Mtus2
2	29480129	0.0458683	0.653558	-0.607689	0.2683	0.159946	0.218799	0.023515	0.999999	exon (ENSMOCT00000018135, exon 1 of 14)	522	ENSMOCG00000013900	Mtus2	microtubule associated scaffold protein 2 [Source:NCBI gene;Acc:101993009]	Mtus2
2	29484123	0.838063	0.171529	0.666534	0.246504	0.179178	0.170135	0.006852	0.999999	intron (ENSMOCT00000018135, intron 1 of 13)	4516	ENSMOCG00000013900	Mtus2	microtubule associated scaffold protein 2 [Source:NCBI gene;Acc:101993009]	Mtus2
2	29486594	0.0629533	0.851551	-0.788598	0.251633	0.158383	0.15531	0.00172489	0.728205	intron (ENSMOCT00000018135, intron 2 of 13)	6987	ENSMOCG00000013900	Mtus2	microtubule associated scaffold protein 2 [Source:NCBI gene;Acc:101993009]	Mtus2
2	29635453	0.805992	0.0582573	0.747734	0.242229	0.18683	0.13757	0.00202258	0.795507	intron (ENSMOCT00000018135, intron 4 of 13)	155846	ENSMOCG00000013900	Mtus2	microtubule associated scaffold protein 2 [Source:NCBI gene;Acc:101993009]	Mtus2
2	29674748	0.594625	0.0137312	0.580894	0.218777	0.639972	0.136037	0.00792631	0.999999	intron (ENSMOCT00000018135, intron 6 of 13)	195141	ENSMOCG00000013900	Mtus2	microtubule associated scaffold protein 2 [Source:NCBI gene;Acc:101993009]	Mtus2
2	29693507	0.885724	0.0589625	0.826761	0.215952	0.1791	0.137562	0.000128955	0.152349	intron (ENSMOCT00000018141, intron 1 of 5)	6967	ENSMOCG00000013900	Mtus2	microtubule associated scaffold protein 2 [Source:NCBI gene;Acc:101993009]	Mtus2
2	29797561	0.908024	0.0628135	0.845211	0.198862	0.130265	0.137385	2.14e-05	0.0499107	Intergenic	-17465	ENSMOCG00000022298	Slc7a1	solute carrier family 7 member 1 [Source:NCBI gene;Acc:101993474]	Slc7a1
2	29797601	0.908024	0.0628135	0.845211	0.198862	0.130265	0.137385	2.14e-05	0.0499107	Intergenic	-17505	ENSMOCG00000022298	Slc7a1	solute carrier family 7 member 1 [Source:NCBI gene;Acc:101993474]	Slc7a1
2	29800326	0.0464423	0.756843	-0.710401	0.333387	0.159723	0.154948	0.0331007	0.999999	Intergenic	-20230	ENSMOCG00000022298	Slc7a1	solute carrier family 7 member 1 [Source:NCBI gene;Acc:101993474]	Slc7a1
2	29802948	0.74657	0.0356815	0.710889	0.342354	0.179126	0.137122	0.0378503	0.999999	Intergenic	-22852	ENSMOCG00000022298	Slc7a1	solute carrier family 7 member 1 [Source:NCBI gene;Acc:101993474]	Slc7a1
2	29802983	0.74657	0.0356815	0.710889	0.342354	0.179126	0.137122	0.0378503	0.999999	Intergenic	-22887	ENSMOCG00000022298	Slc7a1	solute carrier family 7 member 1 [Source:NCBI gene;Acc:101993474]	Slc7a1
2	29803021	0.74657	0.0356815	0.710889	0.342354	0.179126	0.137122	0.0378503	0.999999	Intergenic	-22925	ENSMOCG00000022298	Slc7a1	solute carrier family 7 member 1 [Source:NCBI gene;Acc:101993474]	Slc7a1
2	30023177	0.0287902	0.748229	-0.719439	0.329714	0.159861	0.154536	0.0291087	0.999999	Intergenic	-72235	ENSMOCG00000012896	Ubl3	ubiquitin like 3 [Source:NCBI gene;Acc:101993763]	Ubl3
2	30050042	0.207277	0.843952	-0.636675	0.266838	0.989475	0.154278	0.0170328	0.999999	Intergenic	-99100	ENSMOCG00000012896	Ubl3	ubiquitin like 3 [Source:NCBI gene;Acc:101993763]	Ubl3
2	30068005	0.627616	0.0330168	0.594599	0.256232	0.155932	0.137691	0.0203111	0.999999	Intergenic	-117063	ENSMOCG00000012896	Ubl3	ubiquitin like 3 [Source:NCBI gene;Acc:101993763]	Ubl3
2	30096450	0.871121	0.0811338	0.789987	0.262286	0.134616	0.135543	0.00259588	0.90482	Intergenic	-145508	ENSMOCG00000012896	Ubl3	ubiquitin like 3 [Source:NCBI gene;Acc:101993763]	Ubl3
2	30103403	0.287327	0.946192	-0.658864	0.271273	0.989475	0.154853	0.0151495	0.999999	Intergenic	-152461	ENSMOCG00000012896	Ubl3	ubiquitin like 3 [Source:NCBI gene;Acc:101993763]	Ubl3
2	30121147	0.795874	0.0576231	0.738251	0.300176	0.177889	0.137568	0.0139172	0.999999	Intergenic	-138985	ENSMOCG00000004821	5S_rRNA	5S ribosomal RNA [Source:RFAM;Acc:RF00001]
2	30128609	0.822475	0.0582573	0.764218	0.273001	0.179744	0.13757	0.00512103	0.999999	Intergenic	-131523	ENSMOCG00000004821	5S_rRNA	5S ribosomal RNA [Source:RFAM;Acc:RF00001]
2	30160349	0.0398386	0.864254	-0.824415	0.199298	0.159598	0.155389	3.52e-05	0.0706224	Intergenic	-99783	ENSMOCG00000004821	5S_rRNA	5S ribosomal RNA [Source:RFAM;Acc:RF00001]
2	30202249	0.695376	0.0362092	0.659167	0.27313	0.359811	0.137594	0.0158053	0.999999	Intergenic	-57883	ENSMOCG00000004821	5S_rRNA	5S ribosomal RNA [Source:RFAM;Acc:RF00001]
2	30207763	0.204319	0.848858	-0.64454	0.294447	0.101705	0.151583	0.0285979	0.999999	Intergenic	-52369	ENSMOCG00000004821	5S_rRNA	5S ribosomal RNA [Source:RFAM;Acc:RF00001]
2	30233697	0.770381	0.0589625	0.711419	0.27215	0.0932553	0.137562	0.00894702	0.999999	Intergenic	-26435	ENSMOCG00000004821	5S_rRNA	5S ribosomal RNA [Source:RFAM;Acc:RF00001]
2	30234577	0.287406	0.907617	-0.620212	0.287841	0.989475	0.154489	0.0311853	0.999999	Intergenic	-25555	ENSMOCG00000004821	5S_rRNA	5S ribosomal RNA [Source:RFAM;Acc:RF00001]
2	30240459	0.848917	0.065741	0.783176	0.263358	0.179473	0.137152	0.00294123	0.972101	Intergenic	-19673	ENSMOCG00000004821	5S_rRNA	5S ribosomal RNA [Source:RFAM;Acc:RF00001]
2	30267536	0.836466	0.0676263	0.76884	0.277047	0.178739	0.136975	0.00551803	0.999999	intron (ENSMOCT00000018162, intron 9 of 10)	53154	ENSMOCG00000013914	Katnal1	katanin catalytic subunit A1 like 1 [Source:NCBI gene;Acc:101994335]	Katnal1
2	30291577	0.624548	0.017868	0.60668	0.222296	0.989475	0.137457	0.00634973	0.999999	intron (ENSMOCT00000018162, intron 4 of 10)	29113	ENSMOCG00000013914	Katnal1	katanin catalytic subunit A1 like 1 [Source:NCBI gene;Acc:101994335]	Katnal1
2	30369573	0.422154	0.921468	-0.499314	0.20265	0.113382	0.15278	0.0137427	0.999999	Intergenic	-48883	ENSMOCG00000013914	Katnal1	katanin catalytic subunit A1 like 1 [Source:NCBI gene;Acc:101994335]	Katnal1
2	30378693	0.0244471	0.736622	-0.712175	0.260218	0.158963	0.092161	0.00620322	0.999999	Intergenic	-58003	ENSMOCG00000013914	Katnal1	katanin catalytic subunit A1 like 1 [Source:NCBI gene;Acc:101994335]	Katnal1
2	30390371	0.831086	0.0676263	0.76346	0.281266	0.180162	0.136975	0.00664012	0.999999	Intergenic	64135	ENSMOCG00000018161	Hmgb1	high mobility group box 1 [Source:MGI Symbol;Acc:MGI:96113]	Hmgb1
2	30621039	0.067967	0.855536	-0.787569	0.25769	0.159608	0.154868	0.00224112	0.837075	Intergenic	36363	ENSMOCG00000018612		ubiquitin specific peptidase like 1 [Source:NCBI gene;Acc:101994622]	Uspl1
2	30637322	0.592405	0.0215792	0.570826	0.210549	0.14764	0.137313	0.00670545	0.999999	Intergenic	-30141	ENSMOCG00000018258	Alox5ap	arachidonate 5-lipoxygenase activating protein [Source:NCBI gene;Acc:101994915]	Alox5ap
2	30702573	0.766793	0.061653	0.70514	0.330633	0.174123	0.137458	0.0329496	0.999999	Intergenic	35110	ENSMOCG00000018258	Alox5ap	arachidonate 5-lipoxygenase activating protein [Source:NCBI gene;Acc:101994915]	Alox5ap
2	30751489	0.046314	0.907067	-0.860753	0.164567	0.159922	0.153409	1.69e-07	0.00124039	Intergenic	-62612	ENSMOCG00000012447	Medag	mesenteric estrogen dependent adipogenesis [Source:NCBI gene;Acc:101995198]	Medag
2	30752781	0.834219	0.0727539	0.761466	0.288357	0.181085	0.13645	0.00827336	0.999999	Intergenic	-61320	ENSMOCG00000012447	Medag	mesenteric estrogen dependent adipogenesis [Source:NCBI gene;Acc:101995198]	Medag
2	30808928	0.860977	0.0641597	0.796817	0.243882	0.178998	0.137286	0.0010861	0.556385	Intergenic	-5173	ENSMOCG00000012447	Medag	mesenteric estrogen dependent adipogenesis [Source:NCBI gene;Acc:101995198]	Medag
2	30830058	0.786248	0.0547046	0.731544	0.250706	0.195243	0.136978	0.00352361	0.999999	intron (ENSMOCT00000016033, intron 4 of 4)	15957	ENSMOCG00000012447	Medag	mesenteric estrogen dependent adipogenesis [Source:NCBI gene;Acc:101995198]	Medag
2	30830085	0.877027	0.19659	0.680437	0.306248	0.170683	0.166666	0.0262934	0.999999	intron (ENSMOCT00000016033, intron 4 of 4)	15984	ENSMOCG00000012447	Medag	mesenteric estrogen dependent adipogenesis [Source:NCBI gene;Acc:101995198]	Medag
2	30869496	0.0430857	0.763486	-0.7204	0.323843	0.159949	0.155041	0.0261127	0.999999	exon (ENSMOCT00000018036, exon 5 of 7)	22418	ENSMOCG00000013830	Tex26	testis expressed 26 [Source:NCBI gene;Acc:101999925]	Tex26
2	30870173	0.0414101	0.853763	-0.812353	0.210981	0.159906	0.155027	0.000117944	0.145309	intron (ENSMOCT00000018036, intron 5 of 6)	23095	ENSMOCG00000013830	Tex26	testis expressed 26 [Source:NCBI gene;Acc:101999925]	Tex26
2	30870997	0.83447	0.0589625	0.775507	0.263652	0.179405	0.137562	0.0032673	0.999999	intron (ENSMOCT00000018036, intron 5 of 6)	23919	ENSMOCG00000013830	Tex26	testis expressed 26 [Source:NCBI gene;Acc:101999925]	Tex26
2	30888011	0.667649	0.0303786	0.63727	0.240334	0.386535	0.137268	0.00801114	0.999999	Intergenic	40933	ENSMOCG00000013830	Tex26	testis expressed 26 [Source:NCBI gene;Acc:101999925]	Tex26
2	30940741	0.518496	0.0537886	0.464708	0.182388	0.0835109	0.124067	0.0108372	0.999999	intron (ENSMOCT00000029885, intron 1 of 21)	3928	ENSMOCG00000021942	Wdr95	WD repeat-containing protein 49-like [Source:NCBI gene;Acc:102000205]	Wdr95
2	30942725	0.928331	0.164569	0.763762	0.282443	0.178356	0.102627	0.00684842	0.999999	intron (ENSMOCT00000029885, intron 1 of 21)	5912	ENSMOCG00000021942	Wdr95	WD repeat-containing protein 49-like [Source:NCBI gene;Acc:102000205]	Wdr95
2	30989160	0.815508	0.0763654	0.739142	0.31015	0.179625	0.136031	0.0171641	0.999999	intron (ENSMOCT00000029886, intron 11 of 18)	27161	ENSMOCG00000021942	Wdr95	WD repeat-containing protein 49-like [Source:NCBI gene;Acc:102000205]	Wdr95
2	31063480	0.744721	0.040693	0.704028	0.348321	0.179373	0.137193	0.0432586	0.999999	Intergenic	-3196	ENSMOCG00000004134	B3glct	beta 3-glucosyltransferase [Source:NCBI gene;Acc:102000470]	B3glct
2	31196279	0.287727	0.924932	-0.637204	0.278928	0.989475	0.154909	0.0223436	0.999999	Intergenic	129603	ENSMOCG00000004134	B3glct	beta 3-glucosyltransferase [Source:NCBI gene;Acc:102000470]	B3glct
2	31265322	0.638507	0.0512183	0.587289	0.267747	0.245625	0.137262	0.0282749	0.999999	Intergenic	-67614	ENSMOCG00000012266
2	31332967	0.839127	0.065741	0.773386	0.27149	0.17758	0.137152	0.00439014	0.999999	exon (ENSMOCT00000015766, exon 1 of 3)	31	ENSMOCG00000012266
2	31371543	0.864757	0.0541754	0.810581	0.229846	0.172499	0.137372	0.00042089	0.304616	Intergenic	38607	ENSMOCG00000012266
2	31377219	0.901653	0.297774	0.603879	0.274626	0.178815	0.0875727	0.0278841	0.999999	Intergenic	44283	ENSMOCG00000012266
2	31435455	0.0684123	0.877971	-0.809559	0.241894	0.159657	0.15169	0.000817636	0.465779	Intergenic	11440	ENSMOCG00000010496	7SK	7SK RNA [Source:RFAM;Acc:RF00100]
2	31465560	0.795921	0.0576231	0.738298	0.297173	0.177788	0.137568	0.0129768	0.999999	intron (ENSMOCT00000024438, intron 1 of 16)	10309	ENSMOCG00000018232	Rxfp2	relaxin/insulin-like family peptide receptor 2 [Source:MGI Symbol;Acc:MGI:2153463]	Rxfp2
2	31489518	0.803048	0.176627	0.626421	0.285001	0.324866	0.092599	0.0279517	0.999999	intron (ENSMOCT00000024438, intron 7 of 16)	34267	ENSMOCG00000018232	Rxfp2	relaxin/insulin-like family peptide receptor 2 [Source:MGI Symbol;Acc:MGI:2153463]	Rxfp2
2	31499373	0.0800938	0.772304	-0.692211	0.296839	0.159342	0.186786	0.0197037	0.999999	intron (ENSMOCT00000024434, intron 12 of 16)	44316	ENSMOCG00000018232	Rxfp2	relaxin/insulin-like family peptide receptor 2 [Source:MGI Symbol;Acc:MGI:2153463]	Rxfp2
2	31586329	0.852732	0.0359989	0.816733	0.193661	0.101626	0.137407	2.47e-05	0.0555223	Intergenic	-105090	ENSMOCG00000014119	Fry	FRY microtubule binding protein [Source:NCBI gene;Acc:101997016]	Fry
2	31696880	0.755768	0.101895	0.653873	0.255414	0.286637	0.128534	0.0104656	0.999999	intron (ENSMOCT00000018508, intron 1 of 58)	5461	ENSMOCG00000014119	Fry	FRY microtubule binding protein [Source:NCBI gene;Acc:101997016]	Fry
2	31786497	0.0888575	0.831641	-0.742783	0.319541	0.158309	0.153117	0.0200969	0.999999	intron (ENSMOCT00000018508, intron 8 of 58)	95078	ENSMOCG00000014119	Fry	FRY microtubule binding protein [Source:NCBI gene;Acc:101997016]	Fry
2	31825527	0.838624	0.20894	0.629684	0.286118	0.178396	0.116928	0.0277511	0.999999	intron (ENSMOCT00000018508, intron 20 of 58)	134108	ENSMOCG00000014119	Fry	FRY microtubule binding protein [Source:NCBI gene;Acc:101997016]	Fry
2	31837128	0.0418209	0.716188	-0.674367	0.289574	0.159092	0.156634	0.0198684	0.999999	intron (ENSMOCT00000018508, intron 27 of 58)	145709	ENSMOCG00000014119	Fry	FRY microtubule binding protein [Source:NCBI gene;Acc:101997016]	Fry
2	31866824	0.180918	0.874348	-0.69343	0.251251	0.118153	0.154085	0.0057817	0.999999	intron (ENSMOCT00000018508, intron 41 of 58)	175405	ENSMOCG00000014119	Fry	FRY microtubule binding protein [Source:NCBI gene;Acc:101997016]	Fry
2	31898044	0.829127	0.0344002	0.794727	0.231243	0.1786	0.137273	0.000588704	0.373786	intron (ENSMOCT00000018508, intron 53 of 58)	206625	ENSMOCG00000014119	Fry	FRY microtubule binding protein [Source:NCBI gene;Acc:101997016]	Fry
2	31932637	0.85046	0.0606416	0.789819	0.247168	0.178163	0.137509	0.00139604	0.646395	Intergenic	155691	ENSMOCG00000013798	Etv5	ETS variant transcription factor 5 [Source:NCBI gene;Acc:102001226]	Etv5
2	31932656	0.85046	0.0606416	0.789819	0.247168	0.178163	0.137509	0.00139604	0.646395	Intergenic	155672	ENSMOCG00000013798	Etv5	ETS variant transcription factor 5 [Source:NCBI gene;Acc:102001226]	Etv5
2	31932660	0.85046	0.0606416	0.789819	0.247168	0.178163	0.137509	0.00139604	0.646395	Intergenic	155668	ENSMOCG00000013798	Etv5	ETS variant transcription factor 5 [Source:NCBI gene;Acc:102001226]	Etv5
2	31970861	0.336722	0.917946	-0.581223	0.215519	0.287102	0.155137	0.00699991	0.999999	Intergenic	117467	ENSMOCG00000013798	Etv5	ETS variant transcription factor 5 [Source:NCBI gene;Acc:102001226]	Etv5
2	32062084	0.0782007	0.839909	-0.761708	0.271467	0.159521	0.102954	0.00501766	0.999999	intron (ENSMOCT00000018000, intron 6 of 12)	26244	ENSMOCG00000013798	Etv5	ETS variant transcription factor 5 [Source:NCBI gene;Acc:102001226]	Etv5
2	32113526	0.90322	0.0811338	0.822086	0.249938	0.101642	0.135543	0.00100485	0.52843	Intergenic	-22189	ENSMOCG00000013798	Etv5	ETS variant transcription factor 5 [Source:NCBI gene;Acc:102001226]	Etv5
2	32171365	0.908469	0.282614	0.625854	0.275424	0.180393	0.0895363	0.0230666	0.999999	intron (ENSMOCT00000009482, intron 21 of 23)	177924	ENSMOCG00000007347	Dgkg	diacylglycerol kinase gamma [Source:NCBI gene;Acc:102001507]	Dgkg
2	32237648	0.850916	0.065741	0.785175	0.257891	0.179695	0.137152	0.00232985	0.852974	intron (ENSMOCT00000009482, intron 15 of 23)	111641	ENSMOCG00000007347	Dgkg	diacylglycerol kinase gamma [Source:NCBI gene;Acc:102001507]	Dgkg
2	32246724	0.905083	0.284247	0.620836	0.286201	0.179102	0.989475	0.0300652	0.999999	intron (ENSMOCT00000009476, intron 11 of 24)	102565	ENSMOCG00000007347	Dgkg	diacylglycerol kinase gamma [Source:NCBI gene;Acc:102001507]	Dgkg
2	32278353	0.0341772	0.736513	-0.702336	0.188584	0.159844	0.13798	0.000195882	0.187927	intron (ENSMOCT00000009482, intron 5 of 23)	70936	ENSMOCG00000007347	Dgkg	diacylglycerol kinase gamma [Source:NCBI gene;Acc:102001507]	Dgkg
2	32278354	0.797708	0.0597518	0.737956	0.297237	0.176655	0.137543	0.0130384	0.999999	intron (ENSMOCT00000009482, intron 5 of 23)	70935	ENSMOCG00000007347	Dgkg	diacylglycerol kinase gamma [Source:NCBI gene;Acc:102001507]	Dgkg
2	32278405	0.79091	0.0597518	0.731158	0.254857	0.120305	0.137543	0.00411907	0.999999	intron (ENSMOCT00000009482, intron 5 of 23)	70884	ENSMOCG00000007347	Dgkg	diacylglycerol kinase gamma [Source:NCBI gene;Acc:102001507]	Dgkg
2	32302588	0.0324086	0.829002	-0.796593	0.225648	0.159905	0.153235	0.000415168	0.301967	intron (ENSMOCT00000009482, intron 1 of 23)	46701	ENSMOCG00000007347	Dgkg	diacylglycerol kinase gamma [Source:NCBI gene;Acc:102001507]	Dgkg
2	32303728	0.0454267	0.782779	-0.737352	0.305892	0.159898	0.153728	0.0159306	0.999999	intron (ENSMOCT00000009482, intron 1 of 23)	45561	ENSMOCG00000007347	Dgkg	diacylglycerol kinase gamma [Source:NCBI gene;Acc:102001507]	Dgkg
2	32403821	0.164753	0.832446	-0.667693	0.281958	0.152062	0.153031	0.0178816	0.999999	Intergenic	-42235	ENSMOCG00000005153	5S_rRNA	5S ribosomal RNA [Source:RFAM;Acc:RF00001]
2	32521142	0.207105	0.945662	-0.738557	0.290754	0.195906	0.15485	0.0110806	0.999999	intron (ENSMOCT00000021814, intron 7 of 7)	28832	ENSMOCG00000016431	Tbccd1	TBCC domain containing 1 [Source:NCBI gene;Acc:102002236]	Tbccd1
2	32555738	0.0630792	0.766282	-0.703203	0.346875	0.158434	0.155009	0.0426367	0.999999	Intergenic	-5764	ENSMOCG00000016431	Tbccd1	TBCC domain containing 1 [Source:NCBI gene;Acc:102002236]	Tbccd1
2	32605294	0.879273	0.177104	0.702169	0.284401	0.178683	0.165252	0.0135514	0.999999	intron (ENSMOCT00000022394, intron 6 of 6)	6483	ENSMOCG00000016842	Ahsg	alpha 2-HS glycoprotein [Source:NCBI gene;Acc:102002799]	Ahsg
2	32625556	0.834419	0.0576231	0.776796	0.26134	0.180682	0.137568	0.00295516	0.974034	promoter-TSS (ENSMOCT00000027857)	-646	ENSMOCG00000020558	Fetub	fetuin B [Source:NCBI gene;Acc:101979338]	Fetub
2	32629979	0.900019	0.284312	0.615707	0.289428	0.178755	0.989475	0.0333933	0.999999	intron (ENSMOCT00000027857, intron 1 of 7)	3777	ENSMOCG00000020558	Fetub	fetuin B [Source:NCBI gene;Acc:101979338]	Fetub
2	32829507	0.0852348	0.893345	-0.808111	0.264966	0.158761	0.155345	0.0022894	0.84469	exon (ENSMOCT00000015843, exon 3 of 3)	8576	ENSMOCG00000012322	Adipoq	adiponectin, C1Q and collagen domain containing [Source:NCBI gene;Acc:101981044]	Adipoq
2	32842527	0.161382	0.838723	-0.677341	0.279908	0.162712	0.153971	0.015526	0.999999	promoter-TSS (ENSMOCT00000027079)	-180	ENSMOCG00000020013			Pbp2
2	32915716	0.869748	0.0341262	0.835622	0.18391	0.179096	0.137647	5.53e-06	0.0184747	Intergenic	-6002	ENSMOCG00000006409	St6gal1	ST6 beta-galactoside alpha-2,6-sialyltransferase 1 [Source:NCBI gene;Acc:101981870]	St6gal1
2	32961646	0.0730657	0.891937	-0.818871	0.237307	0.159818	0.155111	0.000559167	0.361428	intron (ENSMOCT00000008337, intron 2 of 7)	39928	ENSMOCG00000006409	St6gal1	ST6 beta-galactoside alpha-2,6-sialyltransferase 1 [Source:NCBI gene;Acc:101981870]	St6gal1
2	32964352	0.0671767	0.789306	-0.722129	0.330572	0.159501	0.152552	0.0289267	0.999999	intron (ENSMOCT00000008337, intron 2 of 7)	42634	ENSMOCG00000006409	St6gal1	ST6 beta-galactoside alpha-2,6-sialyltransferase 1 [Source:NCBI gene;Acc:101981870]	St6gal1
2	32966482	0.794522	0.0179181	0.776604	0.260285	0.177988	0.137694	0.00284815	0.953091	intron (ENSMOCT00000008337, intron 2 of 7)	44764	ENSMOCG00000006409	St6gal1	ST6 beta-galactoside alpha-2,6-sialyltransferase 1 [Source:NCBI gene;Acc:101981870]	St6gal1
2	33202667	0.662373	0.0556148	0.606758	0.252801	0.106467	0.137499	0.0163886	0.999999	intron (ENSMOCT00000017841, intron 4 of 15)	27375	ENSMOCG00000013690	Masp1	mannan binding lectin serine peptidase 1 [Source:NCBI gene;Acc:101982626]	Masp1
2	33205998	0.196868	0.906933	-0.710065	0.294925	0.193084	0.152443	0.0160571	0.999999	exon (ENSMOCT00000017841, exon 3 of 16)	24044	ENSMOCG00000013690	Masp1	mannan binding lectin serine peptidase 1 [Source:NCBI gene;Acc:101982626]	Masp1
2	33279421	0.887052	0.0373637	0.849689	0.170916	0.176457	0.137525	6.65e-07	0.00358679	Intergenic	-49379	ENSMOCG00000013690	Masp1	mannan binding lectin serine peptidase 1 [Source:NCBI gene;Acc:101982626]	Masp1
2	33348283	0.923329	0.337012	0.586317	0.243843	0.179179	0.660454	0.016195	0.999999	Intergenic	13174	ENSMOCG00000014620		receptor transporter protein 4 [Source:NCBI gene;Acc:101997117]	Rtp4
2	33348290	0.923329	0.337012	0.586317	0.243843	0.179179	0.660454	0.016195	0.999999	Intergenic	13181	ENSMOCG00000014620		receptor transporter protein 4 [Source:NCBI gene;Acc:101997117]	Rtp4
2	33348292	0.923329	0.247092	0.676237	0.222061	0.179179	0.559662	0.00232472	0.851918	Intergenic	13183	ENSMOCG00000014620		receptor transporter protein 4 [Source:NCBI gene;Acc:101997117]	Rtp4
2	33348332	0.923329	0.337012	0.586317	0.243843	0.179179	0.660454	0.016195	0.999999	Intergenic	13223	ENSMOCG00000014620		receptor transporter protein 4 [Source:NCBI gene;Acc:101997117]	Rtp4
2	33547213	0.0721665	0.813175	-0.741008	0.299932	0.159828	0.151776	0.013489	0.999999	Intergenic	53392	ENSMOCG00000012687	Sst	somatostatin [Source:NCBI gene;Acc:101982904]	Sst
2	33618440	0.878987	0.112747	0.76624	0.367951	0.179995	0.133003	0.0373012	0.999999	Intergenic	8169	ENSMOCG00000001704	Rtp2	receptor transporter protein 2 [Source:NCBI gene;Acc:101983187]	Rtp2
2	33662341	0.794836	0.0518708	0.742966	0.293955	0.173799	0.135954	0.0114885	0.999999	exon (ENSMOCT00000003616, exon 5 of 10)	16082	ENSMOCG00000002694	Bcl6	BCL6 transcription repressor [Source:NCBI gene;Acc:101983477]	Bcl6
2	33749370	0.039704	0.776872	-0.737168	0.305863	0.159167	0.154425	0.0159469	0.999999	Intergenic	-55887	ENSMOCG00000008720
2	33859799	0.855302	0.213696	0.641606	0.282912	0.17716	0.08676	0.0233377	0.999999	Intergenic	54542	ENSMOCG00000008720
2	33859811	0.855302	0.213696	0.641606	0.282912	0.17716	0.08676	0.0233377	0.999999	Intergenic	54554	ENSMOCG00000008720
2	33923759	0.768177	0.0402175	0.727959	0.323488	0.17373	0.136781	0.0244269	0.999999	Intergenic	118502	ENSMOCG00000008720
2	33990718	0.749866	0.0232756	0.726591	0.332047	0.178608	0.137675	0.028654	0.999999	Intergenic	185461	ENSMOCG00000008720
2	34125626	0.841726	0.0763654	0.765361	0.290296	0.177563	0.136031	0.00837696	0.999999	Intergenic	-181447	ENSMOCG00000002241	Lpp	LIM domain containing preferred translocation partner in lipoma [Source:NCBI gene;Acc:101984509]	Lpp
2	34125680	0.771467	0.0763654	0.695102	0.296576	0.135001	0.136031	0.0190908	0.999999	Intergenic	-181393	ENSMOCG00000002241	Lpp	LIM domain containing preferred translocation partner in lipoma [Source:NCBI gene;Acc:101984509]	Lpp
2	34125696	0.841726	0.0763654	0.765361	0.290296	0.177563	0.136031	0.00837696	0.999999	Intergenic	-181377	ENSMOCG00000002241	Lpp	LIM domain containing preferred translocation partner in lipoma [Source:NCBI gene;Acc:101984509]	Lpp
2	34125711	0.84353	0.0763654	0.767164	0.28889	0.177736	0.136031	0.00791774	0.999999	Intergenic	-181362	ENSMOCG00000002241	Lpp	LIM domain containing preferred translocation partner in lipoma [Source:NCBI gene;Acc:101984509]	Lpp
2	34137327	0.738043	0.034626	0.703417	0.289746	0.104604	0.137271	0.0151947	0.999999	Intergenic	-169746	ENSMOCG00000002241	Lpp	LIM domain containing preferred translocation partner in lipoma [Source:NCBI gene;Acc:101984509]	Lpp
2	34140875	0.0823891	0.74447	-0.662081	0.306025	0.159093	0.225594	0.0305036	0.999999	Intergenic	-166198	ENSMOCG00000002241	Lpp	LIM domain containing preferred translocation partner in lipoma [Source:NCBI gene;Acc:101984509]	Lpp
2	34201927	0.775569	0.0365216	0.739047	0.297743	0.178244	0.13762	0.0130588	0.999999	Intergenic	-105146	ENSMOCG00000002241	Lpp	LIM domain containing preferred translocation partner in lipoma [Source:NCBI gene;Acc:101984509]	Lpp
2	34618746	0.808543	0.118846	0.689697	0.283849	0.178585	0.165706	0.0151069	0.999999	intron (ENSMOCT00000003004, intron 5 of 7)	191457	ENSMOCG00000002241	Lpp	LIM domain containing preferred translocation partner in lipoma [Source:NCBI gene;Acc:101984509]	Lpp
2	34915894	0.0800938	0.850855	-0.770762	0.278749	0.159342	0.147585	0.00569101	0.999999	Intergenic	-91933	ENSMOCG00000003239	Tprg	tumor protein p63 regulated 1 [Source:NCBI gene;Acc:101984796]	Tprg
2	34941549	0.799959	0.170378	0.629581	0.280241	0.358742	0.0896855	0.0246673	0.999999	Intergenic	-66278	ENSMOCG00000003239	Tprg	tumor protein p63 regulated 1 [Source:NCBI gene;Acc:101984796]	Tprg
2	34941553	0.919641	0.170378	0.749263	0.235878	0.17482	0.0896855	0.0014907	0.67203	Intergenic	-66274	ENSMOCG00000003239	Tprg	tumor protein p63 regulated 1 [Source:NCBI gene;Acc:101984796]	Tprg
2	34941577	0.787631	0.170378	0.617253	0.28265	0.355716	0.0896855	0.0289762	0.999999	Intergenic	-66250	ENSMOCG00000003239	Tprg	tumor protein p63 regulated 1 [Source:NCBI gene;Acc:101984796]	Tprg
2	34941589	0.919641	0.170378	0.749263	0.235878	0.17482	0.0896855	0.0014907	0.67203	Intergenic	-66238	ENSMOCG00000003239	Tprg	tumor protein p63 regulated 1 [Source:NCBI gene;Acc:101984796]	Tprg
2	34959502	0.607425	0.0454773	0.561948	0.238223	0.256061	0.134919	0.0183282	0.999999	Intergenic	-48325	ENSMOCG00000003239	Tprg	tumor protein p63 regulated 1 [Source:NCBI gene;Acc:101984796]	Tprg
2	34963336	0.836605	0.061653	0.774952	0.266061	0.180943	0.137458	0.00358334	0.999999	Intergenic	-44491	ENSMOCG00000003239	Tprg	tumor protein p63 regulated 1 [Source:NCBI gene;Acc:101984796]	Tprg
2	35039988	0.87166	0.0877023	0.783958	0.291911	0.179941	0.134886	0.0072398	0.999999	intron (ENSMOCT00000004366, intron 2 of 4)	32161	ENSMOCG00000003239	Tprg	tumor protein p63 regulated 1 [Source:NCBI gene;Acc:101984796]	Tprg
2	35118670	0.0684123	0.787383	-0.71897	0.33413	0.159657	0.152927	0.0314157	0.999999	Intergenic	-80706	ENSMOCG00000006555	U6	U6 spliceosomal RNA [Source:RFAM;Acc:RF00026]	Gm24415
2	35220568	0.838648	0.061653	0.776995	0.264684	0.177812	0.137458	0.00332949	0.999999	Intergenic	-7238	ENSMOCG00000006510
2	35359158	0.830868	0.0606416	0.770227	0.269173	0.18095	0.137509	0.00421702	0.999999	intron (ENSMOCT00000020105, intron 1 of 12)	21301	ENSMOCG00000015252	Trp63	tumor protein p63 [Source:NCBI gene;Acc:101985094]	Trp63
2	35359190	0.0458683	0.760362	-0.714494	0.329217	0.159946	0.155025	0.0299856	0.999999	intron (ENSMOCT00000020105, intron 1 of 12)	21333	ENSMOCG00000015252	Trp63	tumor protein p63 [Source:NCBI gene;Acc:101985094]	Trp63
2	35592266	0.730606	0.0576231	0.672983	0.2776	0.380498	0.137568	0.0153385	0.999999	Intergenic	51090	ENSMOCG00000008061	P3h2	prolyl 3-hydroxylase 2 [Source:NCBI gene;Acc:101986987]	P3h2
2	35617658	0.198815	0.858058	-0.659244	0.293786	0.185964	0.109198	0.0248353	0.999999	exon (ENSMOCT00000010410, exon 11 of 15)	144759	ENSMOCG00000008061	P3h2	prolyl 3-hydroxylase 2 [Source:NCBI gene;Acc:101986987]	P3h2
2	35700318	0.0442838	0.747843	-0.703559	0.297341	0.15999	0.102085	0.0179732	0.999999	intron (ENSMOCT00000010410, intron 1 of 14)	62099	ENSMOCG00000008061	P3h2	prolyl 3-hydroxylase 2 [Source:NCBI gene;Acc:101986987]	P3h2
2	35733874	0.801243	0.268937	0.532307	0.217419	0.271897	0.258126	0.0143533	0.999999	intron (ENSMOCT00000010410, intron 1 of 14)	28543	ENSMOCG00000008061	P3h2	prolyl 3-hydroxylase 2 [Source:NCBI gene;Acc:101986987]	P3h2
2	36316049	0.850589	0.248614	0.601975	0.257395	0.159811	0.224263	0.01935	0.999999	intron (ENSMOCT00000007480, intron 8 of 10)	126057	ENSMOCG00000005743	Il1rap	interleukin 1 receptor accessory protein [Source:NCBI gene;Acc:101988009]	Il1rap
2	36408890	0.859902	0.0560517	0.80385	0.237162	0.175782	0.137523	0.000700324	0.421853	Intergenic	136651	ENSMOCG00000016556	Gmnc	geminin coiled-coil domain containing [Source:MGI Symbol;Acc:MGI:2685452]	Gmnc
2	36697941	0.201243	0.868299	-0.667055	0.323221	0.194705	0.154845	0.0390388	0.999999	Intergenic	-69986	ENSMOCG00000000665	Ostn	osteocrin [Source:NCBI gene;Acc:101988295]	Ostn
2	36950462	0.214699	0.878397	-0.663698	0.234533	0.256735	0.153553	0.00465677	0.999999	Intergenic	113423	ENSMOCG00000021446	Ccdc50	coiled-coil domain containing 50 [Source:NCBI gene;Acc:101988582]	Ccdc50
2	37745056	0.0442838	0.776872	-0.732588	0.311001	0.15999	0.154425	0.0184938	0.999999	intron (ENSMOCT00000016126, intron 1 of 4)	37327	ENSMOCG00000012507	Fgf12	fibroblast growth factor 12 [Source:NCBI gene;Acc:101989423]	Fgf12
2	37807526	0.724297	0.0606416	0.663655	0.293694	0.233646	0.137509	0.0238409	0.999999	Intergenic	-25143	ENSMOCG00000012507	Fgf12	fibroblast growth factor 12 [Source:NCBI gene;Acc:101989423]	Fgf12
2	37808307	0.884181	0.0459651	0.838216	0.186628	0.180369	0.136966	7.08e-06	0.022178	Intergenic	-25924	ENSMOCG00000012507	Fgf12	fibroblast growth factor 12 [Source:NCBI gene;Acc:101989423]	Fgf12
2	37808523	0.867123	0.030902	0.836221	0.188611	0.171847	0.137152	9.27e-06	0.0273449	Intergenic	-26140	ENSMOCG00000012507	Fgf12	fibroblast growth factor 12 [Source:NCBI gene;Acc:101989423]	Fgf12
2	37885995	0.812664	0.0552125	0.757451	0.276642	0.179215	0.137471	0.00618097	0.999999	Intergenic	-103612	ENSMOCG00000012507	Fgf12	fibroblast growth factor 12 [Source:NCBI gene;Acc:101989423]	Fgf12
2	38130659	0.883707	0.245248	0.638459	0.288437	0.179253	0.418684	0.0268624	0.999999	exon (ENSMOCT00000013008, exon 2 of 2)	96539	ENSMOCG00000010129	Mb21d2	Mab-21 domain containing 2 [Source:NCBI gene;Acc:101990085]	Mb21d2
2	38152173	0.0740864	0.743038	-0.668952	0.299475	0.159789	0.306635	0.0254998	0.999999	intron (ENSMOCT00000013008, intron 1 of 1)	75025	ENSMOCG00000010129	Mb21d2	Mab-21 domain containing 2 [Source:NCBI gene;Acc:101990085]	Mb21d2
2	38207160	0.769254	0.0530891	0.716165	0.2527	0.188725	0.137222	0.00459616	0.999999	intron (ENSMOCT00000013008, intron 1 of 1)	20038	ENSMOCG00000010129	Mb21d2	Mab-21 domain containing 2 [Source:NCBI gene;Acc:101990085]	Mb21d2
2	38610675	0.0740864	0.91417	-0.840084	0.227077	0.159789	0.150951	0.000215978	0.199285	intron (ENSMOCT00000017772, intron 8 of 28)	43727	ENSMOCG00000013629	Atp13a5	ATPase 13A5 [Source:NCBI gene;Acc:101991315]	Atp13a5
2	38610680	0.0740864	0.91417	-0.840084	0.227077	0.159789	0.150951	0.000215978	0.199285	intron (ENSMOCT00000017772, intron 8 of 28)	43722	ENSMOCG00000013629	Atp13a5	ATPase 13A5 [Source:NCBI gene;Acc:101991315]	Atp13a5
2	38818819	0.0888575	0.833332	-0.744474	0.316429	0.158309	0.153458	0.0186356	0.999999	Intergenic	-4014	ENSMOCG00000021525	Atp13a4	ATPase 13A4 [Source:NCBI gene;Acc:101991596]	Atp13a4
2	38820478	0.893954	0.061653	0.832301	0.215697	0.178593	0.137458	0.00011401	0.143032	Intergenic	-5673	ENSMOCG00000021525	Atp13a4	ATPase 13A4 [Source:NCBI gene;Acc:101991596]	Atp13a4
2	38837765	0.0740864	0.814413	-0.740326	0.30494	0.159789	0.15323	0.0151918	0.999999	Intergenic	-2095	ENSMOCG00000008528	Opa1	OPA1 mitochondrial dynamin like GTPase [Source:NCBI gene;Acc:101992533]	Opa1
2	38984770	0.841589	0.0420594	0.79953	0.221912	0.178833	0.136999	0.000314663	0.252057	Intergenic	85370	ENSMOCG00000010174			Atp5k
2	38999298	0.81997	0.0727539	0.747216	0.299653	0.180093	0.13645	0.0126453	0.999999	Intergenic	99898	ENSMOCG00000010174			Atp5k
2	39001538	0.726636	0.0676263	0.65901	0.242399	0.0779246	0.136975	0.00655385	0.999999	Intergenic	102138	ENSMOCG00000010174			Atp5k
2	39151298	0.81325	0.0877023	0.725548	0.337605	0.178749	0.134886	0.031626	0.999999	Intergenic	-170903	ENSMOCG00000017059	Hes1	hes family bHLH transcription factor 1 [Source:NCBI gene;Acc:101993371]	Hes1
2	39164799	0.778662	0.0641597	0.714502	0.33012	0.177983	0.137286	0.0304361	0.999999	Intergenic	-157402	ENSMOCG00000017059	Hes1	hes family bHLH transcription factor 1 [Source:NCBI gene;Acc:101993371]	Hes1
2	39168802	0.812467	0.184564	0.627903	0.279035	0.137614	0.323131	0.0244321	0.999999	Intergenic	-153399	ENSMOCG00000017059	Hes1	hes family bHLH transcription factor 1 [Source:NCBI gene;Acc:101993371]	Hes1
2	39171731	0.149077	0.847045	-0.697968	0.274545	0.196993	0.154146	0.0110134	0.999999	Intergenic	-150470	ENSMOCG00000017059	Hes1	hes family bHLH transcription factor 1 [Source:NCBI gene;Acc:101993371]	Hes1
2	39447777	0.0405655	0.863044	-0.822478	0.201263	0.159838	0.155324	4.38e-05	0.0818987	Intergenic	-34335	ENSMOCG00000002162	5S_rRNA	5S ribosomal RNA [Source:RFAM;Acc:RF00001]
2	39458405	0.752225	0.142088	0.610137	0.252865	0.250923	0.164036	0.0158263	0.999999	Intergenic	-44963	ENSMOCG00000002162	5S_rRNA	5S ribosomal RNA [Source:RFAM;Acc:RF00001]
2	39483449	0.0936277	0.837898	-0.74427	0.323956	0.157669	0.153885	0.0215937	0.999999	Intergenic	56066	ENSMOCG00000010472	Cpn2	carboxypeptidase N subunit 2 [Source:NCBI gene;Acc:101993659]	Cpn2
2	39803662	0.0700101	0.863448	-0.793438	0.25551	0.159778	0.155456	0.00190082	0.770616	intron (ENSMOCT00000002948, intron 8 of 9)	15576	ENSMOCG00000002203	Tmem44	transmembrane protein 44 [Source:NCBI gene;Acc:101995016]	Tmem44
2	39922989	0.796253	0.0565281	0.739725	0.293947	0.176945	0.137544	0.0118517	0.999999	Intergenic	47809	ENSMOCG00000010025	Fam43a	family with sequence similarity 43 member A [Source:NCBI gene;Acc:101996178]	Fam43a
2	39923015	0.796253	0.0565281	0.739725	0.293947	0.176945	0.137544	0.0118517	0.999999	Intergenic	47835	ENSMOCG00000010025	Fam43a	family with sequence similarity 43 member A [Source:NCBI gene;Acc:101996178]	Fam43a
2	39953754	0.163593	0.879704	-0.716111	0.23062	0.222091	0.153498	0.00190181	0.770901	Intergenic	78574	ENSMOCG00000010025	Fam43a	family with sequence similarity 43 member A [Source:NCBI gene;Acc:101996178]	Fam43a
2	40027885	0.0656345	0.906916	-0.841282	0.212311	0.159212	0.153264	7.42e-05	0.112639	Intergenic	152705	ENSMOCG00000010025	Fam43a	family with sequence similarity 43 member A [Source:NCBI gene;Acc:101996178]	Fam43a
2	40027958	0.837944	0.0641597	0.773784	0.269296	0.18094	0.137286	0.00406128	0.999999	Intergenic	152778	ENSMOCG00000010025	Fam43a	family with sequence similarity 43 member A [Source:NCBI gene;Acc:101996178]	Fam43a
2	40081252	0.0752561	0.80582	-0.730564	0.310882	0.159734	0.150364	0.0187749	0.999999	Intergenic	206072	ENSMOCG00000010025	Fam43a	family with sequence similarity 43 member A [Source:NCBI gene;Acc:101996178]	Fam43a
2	40081276	0.0752561	0.80582	-0.730564	0.310882	0.159734	0.150364	0.0187749	0.999999	Intergenic	206096	ENSMOCG00000010025	Fam43a	family with sequence similarity 43 member A [Source:NCBI gene;Acc:101996178]	Fam43a
2	40339887	0.170116	0.799112	-0.628997	0.272255	0.318097	0.21039	0.0208702	0.999999	intron (ENSMOCT00000024768, intron 1 of 3)	1866	ENSMOCG00000018467	Xxylt1	xyloside xylosyltransferase 1 [Source:NCBI gene;Acc:101996735]	Xxylt1
2	40340583	0.0713679	0.849472	-0.778104	0.263391	0.159823	0.149917	0.00313495	0.999999	intron (ENSMOCT00000024768, intron 1 of 3)	1170	ENSMOCG00000018467	Xxylt1	xyloside xylosyltransferase 1 [Source:NCBI gene;Acc:101996735]	Xxylt1
2	40437123	0.500105	0.0201035	0.480002	0.176827	0.0873542	0.137687	0.00663689	0.999999	intron (ENSMOCT00000000953, intron 1 of 22)	24642	ENSMOCG00000000718	Acap2	ArfGAP with coiled-coil, ankyrin repeat and PH domains 2 [Source:NCBI gene;Acc:101997018]	Acap2
2	40580115	0.84692	0.0606416	0.786279	0.255804	0.179872	0.137509	0.0021138	0.81239	promoter-TSS (ENSMOCT00000014041)	-1448	ENSMOCG00000010948	Apod	apolipoprotein D [Source:NCBI gene;Acc:101997988]	Apod
2	40603850	0.0700101	0.781451	-0.711441	0.341945	0.159778	0.15391	0.037473	0.999999	Intergenic	-25183	ENSMOCG00000010948	Apod	apolipoprotein D [Source:NCBI gene;Acc:101997988]	Apod
2	40603863	0.0700101	0.781451	-0.711441	0.341945	0.159778	0.15391	0.037473	0.999999	Intergenic	-25196	ENSMOCG00000010948	Apod	apolipoprotein D [Source:NCBI gene;Acc:101997988]	Apod
2	40659971	0.865103	0.065741	0.799362	0.245697	0.172525	0.137152	0.00114014	0.571824	intron (ENSMOCT00000029129, intron 1 of 6)	6741	ENSMOCG00000021428	Bdh1	3-hydroxybutyrate dehydrogenase 1 [Source:NCBI gene;Acc:101998458]	Bdh1
2	40660017	0.741465	0.065741	0.675724	0.269391	0.133729	0.137152	0.01213	0.999999	intron (ENSMOCT00000029129, intron 1 of 6)	6787	ENSMOCG00000021428	Bdh1	3-hydroxybutyrate dehydrogenase 1 [Source:NCBI gene;Acc:101998458]	Bdh1
2	40676109	0.824773	0.0727539	0.752019	0.296242	0.179521	0.13645	0.0111319	0.999999	intron (ENSMOCT00000029129, intron 5 of 6)	22879	ENSMOCG00000021428	Bdh1	3-hydroxybutyrate dehydrogenase 1 [Source:NCBI gene;Acc:101998458]	Bdh1
2	40707583	0.929574	0.337978	0.591596	0.266613	0.121757	0.230769	0.0264913	0.999999	Intergenic	15832	ENSMOCG00000008635	U12	U12 minor spliceosomal RNA [Source:RFAM;Acc:RF00007]	Gm25703
2	40790977	0.78707	0.0763654	0.710705	0.333533	0.174867	0.136031	0.0331024	0.999999	Intergenic	-87268	ENSMOCG00000001072	Dlg1	discs large MAGUK scaffold protein 1 [Source:NCBI gene;Acc:101998732]	Dlg1
2	40838261	0.172198	0.919638	-0.74744	0.244006	0.188021	0.153324	0.00218978	0.825912	Intergenic	-39984	ENSMOCG00000001072	Dlg1	discs large MAGUK scaffold protein 1 [Source:NCBI gene;Acc:101998732]	Dlg1
2	40839811	0.842917	0.065741	0.777176	0.268137	0.180457	0.137152	0.00375046	0.999999	Intergenic	-38434	ENSMOCG00000001072	Dlg1	discs large MAGUK scaffold protein 1 [Source:NCBI gene;Acc:101998732]	Dlg1
2	40846229	0.854327	0.237278	0.617049	0.278936	0.177498	0.989475	0.0269561	0.999999	Intergenic	-32016	ENSMOCG00000001072	Dlg1	discs large MAGUK scaffold protein 1 [Source:NCBI gene;Acc:101998732]	Dlg1
2	41076563	0.067967	0.882533	-0.814566	0.235422	0.159608	0.153758	0.000540115	0.35394	Intergenic	-2499	ENSMOCG00000020440	Meltf	melanotransferrin [Source:NCBI gene;Acc:102000294]	Meltf
2	41079075	0.888769	0.185961	0.702809	0.254853	0.180496	0.37753	0.00582092	0.999999	exon (ENSMOCT00000027697, exon 1 of 16)	13	ENSMOCG00000020440	Meltf	melanotransferrin [Source:NCBI gene;Acc:102000294]	Meltf
2	41141959	0.0688972	0.855855	-0.786958	0.258999	0.159703	0.155504	0.00237793	0.862253	intron (ENSMOCT00000013441, intron 1 of 2)	2358	ENSMOCG00000010469	Pigz	phosphatidylinositol glycan anchor biosynthesis class Z [Source:NCBI gene;Acc:102000564]	Pigz
2	41204622	0.0444109	0.869826	-0.825415	0.199818	0.159804	0.154795	3.61e-05	0.0717567	Intergenic	10868	ENSMOCG00000006850	Metazoa_SRP	Metazoan signal recognition particle RNA [Source:RFAM;Acc:RF00017]	Gm54720
2	41328123	0.766259	0.241811	0.524448	0.219286	0.200618	0.43174	0.0167745	0.999999	Intergenic	14760	ENSMOCG00000017712			Eif1b
2	41328619	0.766793	0.0458092	0.720984	0.30827	0.174123	0.13719	0.0193453	0.999999	Intergenic	15256	ENSMOCG00000017712			Eif1b
2	41333724	0.880465	0.0556148	0.82485	0.213276	0.181327	0.137499	0.00010995	0.139787	Intergenic	20361	ENSMOCG00000017712			Eif1b
2	41366198	0.883126	0.0582573	0.824869	0.216368	0.181202	0.13757	0.000137652	0.156358	intron (ENSMOCT00000001072, intron 1 of 2)	3963	ENSMOCG00000000802	Nrros	negative regulator of reactive oxygen species [Source:NCBI gene;Acc:102002701]	Nrros
2	41377989	0.900497	0.0186564	0.881841	0.131364	0.179997	0.137358	1.91e-11	9.20626e-07	Intergenic	-7776	ENSMOCG00000000802	Nrros	negative regulator of reactive oxygen species [Source:NCBI gene;Acc:102002701]	Nrros
2	41388814	0.851185	0.236981	0.614204	0.285816	0.178077	0.989475	0.0316384	0.999999	Intergenic	-18601	ENSMOCG00000000802	Nrros	negative regulator of reactive oxygen species [Source:NCBI gene;Acc:102002701]	Nrros
2	41401118	0.0782007	0.839828	-0.761628	0.289097	0.159521	0.154109	0.00842592	0.999999	Intergenic	24680	ENSMOCG00000010711	Gm25848	predicted gene, 25848 [Source:MGI Symbol;Acc:MGI:5455625]	Gm25848
2	41401136	0.0782007	0.839828	-0.761628	0.289097	0.159521	0.154109	0.00842592	0.999999	Intergenic	24662	ENSMOCG00000010711	Gm25848	predicted gene, 25848 [Source:MGI Symbol;Acc:MGI:5455625]	Gm25848
2	41401154	0.0782007	0.839828	-0.761628	0.289097	0.159521	0.154109	0.00842592	0.999999	Intergenic	24644	ENSMOCG00000010711	Gm25848	predicted gene, 25848 [Source:MGI Symbol;Acc:MGI:5455625]	Gm25848
2	41504371	0.714019	0.0392502	0.674769	0.293805	0.156458	0.137359	0.0216385	0.999999	Intergenic	-25129	ENSMOCG00000010870		UBX domain protein 7 [Source:NCBI gene;Acc:101980382]
2	41697518	0.711042	0.0193586	0.691683	0.236771	0.435884	0.137722	0.00348552	0.999999	Intergenic	-3127	ENSMOCG00000014678	Slc51a	solute carrier family 51, alpha subunit [Source:MGI Symbol;Acc:MGI:2146634]	Slc51a
2	41709762	0.348811	0.89991	-0.551099	0.246926	0.717341	0.154542	0.0256258	0.999999	Intergenic	-2369	ENSMOCG00000008637	Zdhhc19	zinc finger DHHC-type containing 19 [Source:NCBI gene;Acc:102000471]	Zdhhc19
2	41709929	0.829407	0.0582573	0.77115	0.266565	0.180957	0.13757	0.00381687	0.999999	Intergenic	-2202	ENSMOCG00000008637	Zdhhc19	zinc finger DHHC-type containing 19 [Source:NCBI gene;Acc:102000471]	Zdhhc19
2	41716309	0.814011	0.0628135	0.751198	0.287182	0.1794	0.137385	0.008903	0.999999	intron (ENSMOCT00000011120, intron 5 of 9)	4178	ENSMOCG00000008637	Zdhhc19	zinc finger DHHC-type containing 19 [Source:NCBI gene;Acc:102000471]	Zdhhc19
2	41759574	0.0246306	0.819186	-0.794555	0.184623	0.159826	0.12545	1.68e-05	0.0423103	Intergenic	47443	ENSMOCG00000008637	Zdhhc19	zinc finger DHHC-type containing 19 [Source:NCBI gene;Acc:102000471]	Zdhhc19
2	41891788	0.89524	0.0877023	0.807538	0.27636	0.179752	0.134886	0.00347736	0.999999	exon (ENSMOCT00000026914, exon 8 of 16)	26961	ENSMOCG00000019893	Tnk2	tyrosine kinase non receptor 2 [Source:NCBI gene;Acc:101982338]	Tnk2
2	42016937	0.0842015	0.851296	-0.767094	0.222756	0.125512	0.15433	0.000573898	0.368023	Intergenic	39824	ENSMOCG00000022305	Muc20	mucin 20 [Source:MGI Symbol;Acc:MGI:2385039]	Muc20
2	42301932	0.808543	0.0811338	0.72741	0.325388	0.178585	0.135543	0.0253834	0.999999	exon (ENSMOCT00000004291, exon 8 of 9)	23642	ENSMOCG00000003184	Iqcg	IQ motif containing G [Source:NCBI gene;Acc:102002139]	Iqcg
2	42387670	0.0823891	0.863546	-0.781157	0.281308	0.159093	0.152606	0.00548843	0.999999	exon (ENSMOCT00000012727, exon 16 of 17)	48805	ENSMOCG00000009918	Lmln	leishmanolysin like peptidase [Source:NCBI gene;Acc:101986128]	Lmln
2	42393698	0.897884	0.0541754	0.843709	0.197878	0.17714	0.137372	2.01e-05	0.0481558	Intergenic	-37476	ENSMOCG00000001703			Zfp622
2	42393736	0.897884	0.226774	0.67111	0.270361	0.17714	0.0901546	0.0130548	0.999999	Intergenic	-37438	ENSMOCG00000001703			Zfp622
2	42422869	0.769765	0.0570495	0.712715	0.342189	0.173145	0.137559	0.0372682	0.999999	Intergenic	-8305	ENSMOCG00000001703			Zfp622
2	42781039	0.810672	0.0597518	0.75092	0.28795	0.177667	0.137543	0.00911219	0.999999	Intergenic	-9776	ENSMOCG00000000790	Slc12a8	solute carrier family 12 (potassium/chloride transporters), member 8 [Source:MGI Symbol;Acc:MGI:2443672]	Slc12a8
2	42784312	0.0728123	0.721659	-0.648847	0.219946	0.24695	0.426319	0.00317745	0.999999	Intergenic	-6503	ENSMOCG00000000790	Slc12a8	solute carrier family 12 (potassium/chloride transporters), member 8 [Source:MGI Symbol;Acc:MGI:2443672]	Slc12a8
2	42784327	0.125269	0.944221	-0.818952	0.170584	0.507246	0.151093	1.58e-06	0.00704814	Intergenic	-6488	ENSMOCG00000000790	Slc12a8	solute carrier family 12 (potassium/chloride transporters), member 8 [Source:MGI Symbol;Acc:MGI:2443672]	Slc12a8
2	42869475	0.79961	0.285459	0.514151	0.216814	0.162053	0.234223	0.0177216	0.999999	intron (ENSMOCT00000001067, intron 4 of 11)	78409	ENSMOCG00000000790	Slc12a8	solute carrier family 12 (potassium/chloride transporters), member 8 [Source:MGI Symbol;Acc:MGI:2443672]	Slc12a8
2	43031226	0.872815	0.0582573	0.814557	0.225032	0.17888	0.13757	0.000294907	0.241329	Intergenic	-15024	ENSMOCG00000003042			Heg1
2	43196626	0.819973	0.0763654	0.743608	0.285887	0.124887	0.136031	0.00929366	0.999999	intron (ENSMOCT00000028591, intron 5 of 14)	65429	ENSMOCG00000021055	Itgb5	integrin subunit beta 5 [Source:NCBI gene;Acc:101987928]	Itgb5
2	43219066	0.0633474	0.775095	-0.711747	0.270664	0.158537	0.132145	0.00854776	0.999999	intron (ENSMOCT00000028591, intron 9 of 14)	87869	ENSMOCG00000021055	Itgb5	integrin subunit beta 5 [Source:NCBI gene;Acc:101987928]	Itgb5
2	43294580	0.0740864	0.841128	-0.767042	0.279772	0.159789	0.154279	0.00611276	0.999999	intron (ENSMOCT00000003852, intron 20 of 27)	94874	ENSMOCG00000002780	Kalrn	kalirin RhoGEF kinase [Source:NCBI gene;Acc:101988487]	Kalrn
2	43296689	0.807583	0.040693	0.76689	0.261294	0.178127	0.137193	0.00333584	0.999999	intron (ENSMOCT00000003852, intron 18 of 27)	92765	ENSMOCG00000002780	Kalrn	kalirin RhoGEF kinase [Source:NCBI gene;Acc:101988487]	Kalrn
2	43296709	0.807583	0.0388131	0.76877	0.259546	0.178127	0.1374	0.00305669	0.994116	intron (ENSMOCT00000003852, intron 18 of 27)	92745	ENSMOCG00000002780	Kalrn	kalirin RhoGEF kinase [Source:NCBI gene;Acc:101988487]	Kalrn
2	43303845	0.860856	0.237019	0.623836	0.274252	0.179667	0.989475	0.0229248	0.999999	intron (ENSMOCT00000003852, intron 18 of 27)	85609	ENSMOCG00000002780	Kalrn	kalirin RhoGEF kinase [Source:NCBI gene;Acc:101988487]	Kalrn
2	43322475	0.848634	0.0373868	0.811247	0.21503	0.178086	0.137547	0.000161478	0.170308	exon (ENSMOCT00000003847, exon 46 of 61)	447055	ENSMOCG00000002780	Kalrn	kalirin RhoGEF kinase [Source:NCBI gene;Acc:101988487]	Kalrn
2	43431886	0.845279	0.0419847	0.803294	0.223911	0.179144	0.137206	0.000333787	0.26296	intron (ENSMOCT00000003866, intron 33 of 38)	451610	ENSMOCG00000002780	Kalrn	kalirin RhoGEF kinase [Source:NCBI gene;Acc:101988487]	Kalrn
2	43691896	0.829892	0.244755	0.585137	0.233116	0.193379	0.265378	0.0120708	0.999999	intron (ENSMOCT00000003883, intron 3 of 30)	133752	ENSMOCG00000002780	Kalrn	kalirin RhoGEF kinase [Source:NCBI gene;Acc:101988487]	Kalrn
2	43764275	0.940815	0.415718	0.525097	0.206147	0.105296	0.073607	0.0108593	0.999999	intron (ENSMOCT00000003866, intron 1 of 38)	119221	ENSMOCG00000002780	Kalrn	kalirin RhoGEF kinase [Source:NCBI gene;Acc:101988487]	Kalrn
2	43881414	0.806402	0.0256496	0.780752	0.246793	0.178372	0.137568	0.00155837	0.688496	intron (ENSMOCT00000003866, intron 1 of 38)	2082	ENSMOCG00000002780	Kalrn	kalirin RhoGEF kinase [Source:NCBI gene;Acc:101988487]	Kalrn
2	44046958	0.833423	0.0917208	0.741702	0.239407	0.18038	0.191016	0.00194778	0.780248	Intergenic	59315	ENSMOCG00000020626	Ccdc14	coiled-coil domain containing 14 [Source:NCBI gene;Acc:101989994]	Ccdc14
2	44046993	0.833423	0.256876	0.576547	0.256475	0.18038	0.107921	0.0245782	0.999999	Intergenic	59350	ENSMOCG00000020626	Ccdc14	coiled-coil domain containing 14 [Source:NCBI gene;Acc:101989994]	Ccdc14
2	44046995	0.833423	0.126988	0.706436	0.257696	0.18038	0.282001	0.00611868	0.999999	Intergenic	59352	ENSMOCG00000020626	Ccdc14	coiled-coil domain containing 14 [Source:NCBI gene;Acc:101989994]	Ccdc14
2	44065169	0.0280837	0.677704	-0.64962	0.304742	0.159884	0.176931	0.033031	0.999999	Intergenic	-56826	ENSMOCG00000020331	Mylk	myosin, light polypeptide kinase [Source:MGI Symbol;Acc:MGI:894806]	Mylk
2	44138913	0.911446	0.0576231	0.853823	0.193111	0.178205	0.137568	9.81e-06	0.0285336	intron (ENSMOCT00000027569, intron 2 of 31)	16918	ENSMOCG00000020331	Mylk	myosin, light polypeptide kinase [Source:MGI Symbol;Acc:MGI:894806]	Mylk
2	44184516	0.893622	0.284364	0.609257	0.284542	0.127349	0.989475	0.032259	0.999999	intron (ENSMOCT00000027569, intron 5 of 31)	62521	ENSMOCG00000020331	Mylk	myosin, light polypeptide kinase [Source:MGI Symbol;Acc:MGI:894806]	Mylk
2	44244567	0.837632	0.0306986	0.806934	0.219559	0.180825	0.137286	0.000237613	0.211174	intron (ENSMOCT00000027569, intron 18 of 31)	122572	ENSMOCG00000020331	Mylk	myosin, light polypeptide kinase [Source:MGI Symbol;Acc:MGI:894806]	Mylk
2	44244590	0.837632	0.194215	0.643418	0.303105	0.180825	0.23415	0.0337746	0.999999	intron (ENSMOCT00000027569, intron 18 of 31)	122595	ENSMOCG00000020331	Mylk	myosin, light polypeptide kinase [Source:MGI Symbol;Acc:MGI:894806]	Mylk
2	44247882	0.93251	0.0641597	0.86835	0.195013	0.172496	0.137286	8.48e-06	0.0255137	intron (ENSMOCT00000027569, intron 18 of 31)	125887	ENSMOCG00000020331	Mylk	myosin, light polypeptide kinase [Source:MGI Symbol;Acc:MGI:894806]	Mylk
2	44449161	0.857713	0.0526393	0.805074	0.233376	0.17538	0.137143	0.000561249	0.362157	Intergenic	-16336	ENSMOCG00000018853	Adcy5	adenylate cyclase 5 [Source:NCBI gene;Acc:101991784]	Adcy5
2	44525526	0.832173	0.0582573	0.773916	0.264232	0.180896	0.13757	0.00340133	0.999999	intron (ENSMOCT00000025368, intron 1 of 20)	60029	ENSMOCG00000018853	Adcy5	adenylate cyclase 5 [Source:NCBI gene;Acc:101991784]	Adcy5
2	44539253	0.80201	0.0536865	0.748324	0.280718	0.178322	0.135631	0.00768177	0.999999	intron (ENSMOCT00000025368, intron 1 of 20)	73756	ENSMOCG00000018853	Adcy5	adenylate cyclase 5 [Source:NCBI gene;Acc:101991784]	Adcy5
2	44578121	0.0706534	0.855757	-0.785103	0.262457	0.159805	0.155195	0.00277737	0.938866	exon (ENSMOCT00000025368, exon 6 of 21)	112624	ENSMOCG00000018853	Adcy5	adenylate cyclase 5 [Source:NCBI gene;Acc:101991784]	Adcy5
2	44578133	0.0706534	0.855757	-0.785103	0.262457	0.159805	0.155195	0.00277737	0.938866	exon (ENSMOCT00000025368, exon 6 of 21)	112636	ENSMOCG00000018853	Adcy5	adenylate cyclase 5 [Source:NCBI gene;Acc:101991784]	Adcy5
2	44582346	0.0502873	0.905135	-0.854848	0.173041	0.159516	0.155187	7.81e-07	0.00409529	intron (ENSMOCT00000025368, intron 8 of 20)	116849	ENSMOCG00000018853	Adcy5	adenylate cyclase 5 [Source:NCBI gene;Acc:101991784]	Adcy5
2	44598409	0.65425	0.0633823	0.590868	0.230318	0.767889	0.118145	0.0103045	0.999999	intron (ENSMOCT00000025368, intron 14 of 20)	132912	ENSMOCG00000018853	Adcy5	adenylate cyclase 5 [Source:NCBI gene;Acc:101991784]	Adcy5
2	44606120	0.204491	0.895213	-0.690722	0.219608	0.1691	0.147638	0.00165943	0.713694	exon (ENSMOCT00000025368, exon 18 of 21)	140623	ENSMOCG00000018853	Adcy5	adenylate cyclase 5 [Source:NCBI gene;Acc:101991784]	Adcy5
2	44732937	0.0713679	0.800506	-0.729138	0.31635	0.159823	0.153587	0.0211751	0.999999	intron (ENSMOCT00000020742, intron 15 of 16)	61802	ENSMOCG00000015699	Pdia5	protein disulfide isomerase family A member 5 [Source:NCBI gene;Acc:101992632]	Pdia5
2	44736226	0.784545	0.131803	0.652742	0.259073	0.133475	0.259022	0.0117512	0.999999	intron (ENSMOCT00000020742, intron 14 of 16)	58513	ENSMOCG00000015699	Pdia5	protein disulfide isomerase family A member 5 [Source:NCBI gene;Acc:101992632]	Pdia5
2	44736258	0.784545	0.131803	0.652742	0.259073	0.133475	0.259022	0.0117512	0.999999	intron (ENSMOCT00000020742, intron 14 of 16)	58481	ENSMOCG00000015699	Pdia5	protein disulfide isomerase family A member 5 [Source:NCBI gene;Acc:101992632]	Pdia5
2	44736268	0.784545	0.131803	0.652742	0.259073	0.133475	0.259022	0.0117512	0.999999	intron (ENSMOCT00000020742, intron 14 of 16)	58471	ENSMOCG00000015699	Pdia5	protein disulfide isomerase family A member 5 [Source:NCBI gene;Acc:101992632]	Pdia5
2	44736274	0.784545	0.131803	0.652742	0.259073	0.133475	0.259022	0.0117512	0.999999	intron (ENSMOCT00000020742, intron 14 of 16)	58465	ENSMOCG00000015699	Pdia5	protein disulfide isomerase family A member 5 [Source:NCBI gene;Acc:101992632]	Pdia5
2	44900417	0.84692	0.0538765	0.793044	0.244676	0.179872	0.137336	0.00119027	0.586438	Intergenic	-46844	ENSMOCG00000001666	Sema5b	semaphorin 5B [Source:NCBI gene;Acc:101992913]	Sema5b
2	44900420	0.84692	0.0538765	0.793044	0.244676	0.179872	0.137336	0.00119027	0.586438	Intergenic	-46841	ENSMOCG00000001666	Sema5b	semaphorin 5B [Source:NCBI gene;Acc:101992913]	Sema5b
2	44914038	0.0457517	0.768804	-0.723052	0.320476	0.159969	0.154939	0.0240594	0.999999	Intergenic	-33223	ENSMOCG00000001666	Sema5b	semaphorin 5B [Source:NCBI gene;Acc:101992913]	Sema5b
2	44954124	0.0888575	0.84628	-0.757422	0.307216	0.158309	0.151013	0.0136846	0.999999	intron (ENSMOCT00000002250, intron 2 of 20)	6863	ENSMOCG00000001666	Sema5b	semaphorin 5B [Source:NCBI gene;Acc:101992913]	Sema5b
2	44971697	0.828811	0.237037	0.591774	0.247829	0.152915	0.989475	0.016948	0.999999	exon (ENSMOCT00000002250, exon 8 of 21)	24436	ENSMOCG00000001666	Sema5b	semaphorin 5B [Source:NCBI gene;Acc:101992913]	Sema5b
2	44982691	0.833585	0.329139	0.504446	0.184361	0.0812383	0.0942904	0.00621569	0.999999	exon (ENSMOCT00000002250, exon 16 of 21)	35430	ENSMOCG00000001666	Sema5b	semaphorin 5B [Source:NCBI gene;Acc:101992913]	Sema5b
2	45055259	0.76363	0.0582573	0.705373	0.349903	0.175294	0.13757	0.0438096	0.999999	exon (ENSMOCT00000015679, exon 3 of 9)	37629	ENSMOCG00000012213	Slc49a4	solute carrier family 49 member 4 [Source:NCBI gene;Acc:101993373]	Slc49a4
2	45055297	0.76363	0.0582573	0.705373	0.349903	0.175294	0.13757	0.0438096	0.999999	exon (ENSMOCT00000015679, exon 3 of 9)	37591	ENSMOCG00000012213	Slc49a4	solute carrier family 49 member 4 [Source:NCBI gene;Acc:101993373]	Slc49a4
2	45142398	0.938882	0.061653	0.877229	0.18549	0.175649	0.137458	2.25e-06	0.00940558	intron (ENSMOCT00000027491, intron 3 of 7)	29272	ENSMOCG00000020288	Hspbap1	HSPB1 associated protein 1 [Source:NCBI gene;Acc:101993950]	Hspbap1
2	45142425	0.82009	0.061653	0.758437	0.233496	0.440475	0.137458	0.00116149	0.578706	intron (ENSMOCT00000027491, intron 3 of 7)	29299	ENSMOCG00000020288	Hspbap1	HSPB1 associated protein 1 [Source:NCBI gene;Acc:101993950]	Hspbap1
2	45335758	0.832815	0.065741	0.767074	0.276265	0.181097	0.137152	0.00549324	0.999999	Intergenic	-138144	ENSMOCG00000021121	Parp14	poly [ADP-ribose] polymerase 14 [Source:NCBI gene;Acc:101980000]	Parp14
2	45357889	0.0671767	0.834209	-0.767032	0.247043	0.159501	0.103172	0.00190378	0.771228	Intergenic	-160275	ENSMOCG00000021121	Parp14	poly [ADP-ribose] polymerase 14 [Source:NCBI gene;Acc:101980000]	Parp14
2	46237633	0.79488	0.151365	0.643515	0.229616	0.173182	0.117595	0.00506973	0.999999	intron (ENSMOCT00000004977, intron 1 of 14)	6584	ENSMOCG00000003711	Dcbld2	discoidin, CUB and LCCL domain containing 2 [Source:NCBI gene;Acc:101986039]	Dcbld2
2	46943890	0.3051	0.890679	-0.585579	0.251865	0.718172	0.1169	0.0200733	0.999999	exon (ENSMOCT00000009196, exon 4 of 4)	72625	ENSMOCG00000007107	Filip1l	filamin A interacting protein 1 like [Source:NCBI gene;Acc:101987820]	Filip1l
2	47335457	0.881338	0.0582573	0.82308	0.217703	0.180739	0.13757	0.000156352	0.167565	intron (ENSMOCT00000024911, intron 6 of 9)	6240	ENSMOCG00000018553	Nit2	nitrilase family member 2 [Source:NCBI gene;Acc:101989228]	Nit2
2	47482260	0.945874	0.179372	0.766502	0.241724	0.0766235	0.161095	0.00151925	0.679042	Intergenic	40184	ENSMOCG00000021737			Tmem45a2
2	47785706	0.910191	0.284386	0.625804	0.284888	0.176351	0.989475	0.0280441	0.999999	exon (ENSMOCT00000028736, exon 14 of 16)	47503	ENSMOCG00000021146	Adgrg7	adhesion G protein-coupled receptor G7 [Source:NCBI gene;Acc:101990664]	Adgrg7
2	47846386	0.0515792	0.698449	-0.64687	0.275485	0.159299	0.305079	0.0188687	0.999999	Intergenic	-34639	ENSMOCG00000022104			Hcls1
2	47875091	0.0402382	0.856324	-0.816085	0.207363	0.159615	0.154764	8.3e-05	0.119817	Intergenic	-5934	ENSMOCG00000022104			Hcls1
2	47946121	0.061103	0.77322	-0.712117	0.257126	0.15816	0.142259	0.00561375	0.999999	intron (ENSMOCT00000022611, intron 1 of 25)	276	ENSMOCG00000016969	Polq	DNA polymerase theta [Source:NCBI gene;Acc:101991975]	Polq
2	47946162	0.0700101	0.854776	-0.784766	0.261953	0.159778	0.155247	0.00273698	0.932212	intron (ENSMOCT00000022611, intron 1 of 25)	317	ENSMOCG00000016969	Polq	DNA polymerase theta [Source:NCBI gene;Acc:101991975]	Polq
[truncated: 22,263 more rows]

## Sheet: DMCs Attacker vs Father
Differentially Methylated CpG Sites (Attacker vs Father)
[truncated: 28,550 more rows]

## Sheet: DMCs Parental vs Father
Differentially Methylated CpG Sites (Parental vs Father)
[truncated: 34,454 more rows]

## Sheet: DMCs Father vs Mother
Differentially Methylated CpG Sites (Father vs Mother)
[truncated: 34,469 more rows]

[truncated: 1 more sheets: DMRs]
