# Supplementary material for: Transcription and DNA methylation signatures of paternal behavior in hippocampal dentate gyrus of prairie voles
Source: Sci Rep. 2023 Jul 7;13:11020. doi: 10.1038/s41598-023-37521-2 (PMC10328943; doi:10.1038/s41598-023-37521-2)
Supplement: Supplementary file 10 — Supplementary Information 10. [file 41598_2023_37521_MOESM10_ESM.xlsx]

## Sheet: Metadata
Supplemental Table 9: Genomic feature distribution analysis
Column annotation
Feature	This refers to the type of genomic feature that is analyzed
DMCs in Feature	This refers to the number of differentially methylated CpG sites (DMCs) found in a certain feature
DMCs not in Feature	This refers to the number of differentially methylated CpG sites (DMCs) not found in a certain feature
Reference CpGs in Feature	This refers to the number of CpGs that were captured by 100bp MspI fragments in the MicOch1.0 reference genome that are found in a certain feature
Reference CpGs not in Feature	This refers to the number of CpGs that were captured by 100bp MspI fragments in the MicOch1.0 reference genome that are not found in a certain feature
logOR	This is the log2 transformed Odds Ratio from the hypergeometric distribution
Enrichment	This is the untransformed enrichment value from the hypergeometric distribution
Under-Represented P-Value	This is the lower tailed P-Value from the Hypergeometric test
Under-Represented FDR	This is the BH corrected FDR value from the P-Value above
Over-Represented P-Value	This is the upper tailed P-Value from the Hypergeometric test
Over-Represented FDR	This is the BH corrected FDR value from the P-Value above

## Sheet: Sheet1
Attacker vs Parental DMCs vs MspI Digested Vole Genome							One-tailed Hypergeometric Test
Feature	DMCs in Feature	DMCs not in Feature	Reference CpGs in Feature	Reference CpGs not in Feature	logOR	Enrichment	Under-represented FDR	Over-represented FDR
Exon	2809	21176	368163	5497107	0.296802	1.22842	1	2.17197e-215
Intergenic	11803	12182	2836014	3029256	0.0149014	1.01038	1	0.00635311
Intron	8033	15952	2012516	3852754	-0.0159054	0.989036	0.0045987	1
Promoter	680	23305	532826	5332444	-0.534599	0.69035	1.38575e-230	1
TTS	660	23325	115751	5749519	0.147829	1.1079	1	1.17158e-16
Attacker vs Father DMCs vs MspI Digested Vole Genome							One-tailed Hypergeometric Test
Feature	DMCs in Feature	DMCs not in Feature	Reference CpGs in Feature	Reference CpGs not in Feature	logOR	Enrichment	Under-represented FDR	Over-represented FDR
Exon	3386	24857	368163	5497107	0.308332	1.23828	1	2.84349e-277
Intergenic	13816	14427	2836014	3029256	0.0098339	1.00684	1	0.0464901
Intron	9375	18868	2012516	3852754	-0.0217227	0.985056	4.45603e-05	1
Promoter	886	27357	532826	5332444	-0.489294	0.712374	5.00466e-241	1
TTS	780	27463	115751	5749519	0.149453	1.10915	1	9.93555e-20
Parental vs Father DMCs vs MspI Digested Vole Genome							One-tailed Hypergeometric Test
Feature	DMCs in Feature	DMCs not in Feature	Reference CpGs in Feature	Reference CpGs not in Feature	logOR	Enrichment	Under-represented FDR	Over-represented FDR
Exon	4146	29961	368163	5497107	0.315167	1.24416	1	1.21306e-244
Intergenic	16415	17692	2836014	3029256	-0.00390844	0.997295	0.340003	1
Intron	11513	22594	2012516	3852754	-0.0107727	0.992561	0.0187957	1
Promoter	1075	33032	532826	5332444	-0.487186	0.713416	3.26237e-289	1
TTS	958	33149	115751	5749519	0.157002	1.11497	1	5.82551e-26
Father vs Mother DMCs vs MspI Digested Vole Genome							One-tailed Hypergeometric Test
Feature	DMCs in Feature	DMCs not in Feature	Reference CpGs in Feature	Reference CpGs not in Feature	logOR	Enrichment	Under-represented FDR	Over-represented FDR
Exon	4335	29803	368163	5497107	0.336823	1.26297	1	4.18191e-287
Intergenic	16380	17758	2836014	3029256	-0.00645255	0.995537	0.134426	1
Intron	11256	22882	2012516	3852754	-0.026078	0.982087	9.92863e-08	1
Promoter	1226	32912	532826	5332444	-0.428523	0.743022	9.63309e-242	1
TTS	941	33197	115751	5749519	0.148598	1.10849	1	3.35001e-23
