# Supplementary material for: Transcription and DNA methylation signatures of paternal behavior in hippocampal dentate gyrus of prairie voles
Source: Sci Rep. 2023 Jul 7;13:11020. doi: 10.1038/s41598-023-37521-2 (PMC10328943; doi:10.1038/s41598-023-37521-2)
Supplement: Supplementary file 12 — Supplementary Information 12. [file 41598_2023_37521_MOESM12_ESM.xlsx]

## Sheet: Metadata
Supplemental Table 11: Overlapping differential gene expression and DNA methylation changes
Correlation Results
Column Annotation
quantile	This refers to which log2FC (fold change of expression) quantile the data was assigned.
rho	This is the correlation coefficient rho from the spearman correlation
pvalue	The resulting pvalue from the spearman correlation
Bonferroni α	This column refers to the new significance threshold (α) for multiple-testing corrections
Bonferroni Significant	This column contains a logic statement in determinining whether or not the original p-value is less than the calculated bonferroni α threshold level
Note
The table presents results of spearman correlation analysis between differential gene expression and DNA methylation changes, as presented in Figs. S3I, and S3J
Each sheet corresponds to a comparison within the dataset, where each sheet has the results of the spearman correlations for both the gene-body subset (Left side) and the promoter only subset (Right side).
RNAseq - RRBS overlap tables
Column Annotation
Ensembl Gene ID PV	refers to Ensemble Gene IDs for the MicOch1.0 genome for Prairie Voles
Gene Symbol PV	refers to Gene symbols annotated to the MicOch1.0 genome for Prairie Voles
Description PV	refers to Gene descriptions annotated to the MicOch1.0 genome for Prairie Voles
Ensembl Gene ID MM	refers to Homologous genes annotated to the GRCm38 mouse genome that correspond to the Prairie Vole genes
Note
Data in this sheet presented details of the gene transcription and DNA methylation changes included in the analysis described in Supplemental Table 10.
The sheet names in this table refer to the comparison labels while also providing the context of which methylation was considered.
First column on the left refers to the quntile assignment.
Refer to the Differential Gene Expression spreadsheet (Supplemental Table 2) for more details regarding the gene expression.
Refer to the Differential methylation spreadsheet (Supplemental Table 8) for more details regarding the differential methylation.
If N/A for homologous genes, then there was not a corresponding mouse gene in GRCm38 for the respective MicOch1.0 ensembl gene IDs

## Sheet: Correlation Results
Attacker vs Parental										Parental vs Father
Gene-body Methylation Correlation					Promoter Methylation Correlation					Gene-body Methylation Correlation					Promoter Methylation Correlation
quantile	rho	pvalue	Bonferroni α	Bonferroni Significant	quantile	rho	pvalue	Bonferroni α	Bonferroni Significant	quantile	rho	pvalue	Bonferroni α	Bonferroni Significant	quantile	rho	pvalue	Bonferroni α	Bonferroni Significant
1	-0.0392405	0.6135	0.00639115	No	1	-0.231468	0.4065	0.0127415	No	1	0.0051177	0.9634	0.00639115	No	1	0.404762	0.3268	0.0127415	No
2	-0.0899112	0.165	0.00639115	No	2	0.108809	0.6674	0.0127415	No	2	-0.0833584	0.4321	0.00639115	No	2	-0.25	0.5948	0.0127415	No
3	0.0241991	0.7527	0.00639115	No	3	-0.0596491	0.8539	0.0127415	No	3	-0.0527439	0.5512	0.00639115	No	3	0.443122	0.2715	0.0127415	No
4	0.068844	0.2659	0.00639115	No	4	0.40255	0.1369	0.0127415	No	4	0.0480906	0.483	0.00639115	No	4	-0.420183	0.2602	0.0127415	No
5	0.0290386	0.6956	0.00639115	No						5	-0.110187	0.2496	0.00639115	No
6	-0.0462854	0.5372	0.00639115	No						6	0.101606	0.317	0.00639115	No
7	0.0118598	0.8769	0.00639115	No						7	-0.114801	0.1691	0.00639115	No
8	-0.186989	0.0106	0.00639115	No						8	0.253331	0.01059	0.00639115	No
Attacker vs Father										Father vs Mother
Gene-body Methylation Correlation					Promoter Methylation Correlation					Gene-body Methylation Correlation					Promoter Methylation Correlation
quantile	rho	pvalue	Bonferroni α	Bonferroni Significant	quantile	rho	pvalue	Bonferroni α	Bonferroni Significant	quantile	rho	pvalue	Bonferroni α	Bonferroni Significant	quantile	rho	pvalue	Bonferroni α	Bonferroni Significant
1	-0.0513692	0.5663	0.00639115	No	1	0.12605	0.7466	0.0127415	No	1	0.00426733	0.9702	0.00639115	No	1	0.286922	0.4541	0.0127415	No
2	-0.136462	0.1041	0.00639115	No	2	-0.315687	0.2934	0.0127415	No	2	0.210534	0.02656	0.00639115	No	2	0.550908	0.157	0.0127415	No
3	-0.0567316	0.54	0.00639115	No	3	0.683213	0.01432	0.0127415	No	3	0.0337385	0.7468	0.00639115	No	3	-0.662651	0.07333	0.0127415	No
4	0.0694603	0.4471	0.00639115	No	4	0.141104	0.6974	0.0127415	No	4	0.0626252	0.5509	0.00639115	No	4	0.125442	0.7299	0.0127415	No
5	0.0653779	0.3651	0.00639115	No						5	0.105026	0.2476	0.00639115	No
6	0.0650426	0.4306	0.00639115	No						6	0.0584766	0.5841	0.00639115	No
7	0.0638092	0.4155	0.00639115	No						7	-0.0459263	0.7121	0.00639115	No
8	0.022071	0.7987	0.00639115	No						8	0.157929	0.08627	0.00639115	No

## Sheet: Attacker_vs_Parental Gene-body
DNA methylation									RNA transcription
Quantile	Chromosome	Position	Group 1 Methylation	Group 2 Methylation	Methylation Difference	Pvalue	Annotation	Distance to TSS	Ensembl Gene ID PV	Log2FC	PValue	Gene Symbol	Gene Description	Ensembl Gene ID MM
6	1	11052281	0.0800938	0.843546	-0.763452	0.00849114	intron (ENSMOCT00000025912, intron 1 of 19)	1211	ENSMOCG00000019214	0.571832	0.00110345	Pygl	glycogen phosphorylase L [Source:NCBI gene;Acc:101981120]	ENSMUSG00000021069
6	1	11061896	0.0664961	0.841907	-0.77541	0.00349836	intron (ENSMOCT00000025912, intron 4 of 19)	10826	ENSMOCG00000019214	0.571832	0.00110345	Pygl	glycogen phosphorylase L [Source:NCBI gene;Acc:101981120]	ENSMUSG00000021069
6	1	11061918	0.0585517	0.841907	-0.783355	0.00156942	intron (ENSMOCT00000025912, intron 4 of 19)	10848	ENSMOCG00000019214	0.571832	0.00110345	Pygl	glycogen phosphorylase L [Source:NCBI gene;Acc:101981120]	ENSMUSG00000021069
3	1	13712826	0.893513	0.22828	0.665233	0.00247932	intron (ENSMOCT00000004542, intron 1 of 2)	18140	ENSMOCG00000003383	0.22321	0.0240828	Sgpp1	sphingosine-1-phosphate phosphatase 1 [Source:NCBI gene;Acc:101987255]	ENSMUSG00000021054
4	1	13990837	0.633044	0.151984	0.481059	0.00692878	intron (ENSMOCT00000024300, intron 54 of 116)	130957	ENSMOCG00000018063	0.402448	0.00958633	Syne2	spectrin repeat containing, nuclear envelope 2 [Source:MGI Symbol;Acc:MGI:2449316]	ENSMUSG00000063450
4	1	14020758	0.183	0.871284	-0.688284	0.0057176	exon (ENSMOCT00000024286, exon 67 of 116)	160878	ENSMOCG00000018063	0.402448	0.00958633	Syne2	spectrin repeat containing, nuclear envelope 2 [Source:MGI Symbol;Acc:MGI:2449316]	ENSMUSG00000063450
6	1	22507328	0.897684	0.0628135	0.83487	8.92e-05	exon (ENSMOCT00000017597, exon 4 of 4)	20076	ENSMOCG00000013518	0.695952	0.00788826	Syndig1l	synapse differentiation inducing 1 like [Source:NCBI gene;Acc:101997673]	ENSMUSG00000071234
6	1	22510387	0.824842	0.207692	0.61715	0.0264846	intron (ENSMOCT00000017597, intron 1 of 3)	17017	ENSMOCG00000013518	0.695952	0.00788826	Syndig1l	synapse differentiation inducing 1 like [Source:NCBI gene;Acc:101997673]	ENSMUSG00000071234
6	1	22512584	0.0567228	0.868649	-0.811926	0.000268371	intron (ENSMOCT00000017597, intron 1 of 3)	14820	ENSMOCG00000013518	0.695952	0.00788826	Syndig1l	synapse differentiation inducing 1 like [Source:NCBI gene;Acc:101997673]	ENSMUSG00000071234
2	1	22765166	0.235177	0.872741	-0.637564	0.007128	intron (ENSMOCT00000019247, intron 5 of 19)	30590	ENSMOCG00000014662	-0.127588	0.0491974	Arel1	apoptosis resistant E3 ubiquitin protein ligase 1 [Source:NCBI gene;Acc:101998810]	ENSMUSG00000042350
6	1	24809337	0.0291964	0.78837	-0.759173	0.00810176	exon (ENSMOCT00000029206, exon 2 of 3)	2461	ENSMOCG00000021489	0.757358	0.000213869	Zdhhc22	zinc finger DHHC-type containing 22 [Source:NCBI gene;Acc:101984787]	ENSMUSG00000048483
6	1	38109380	0.848849	0.0676263	0.781223	0.00343255	exon (ENSMOCT00000027727, exon 7 of 7)	41810	ENSMOCG00000020469	0.659496	0.000984113		Ras and Rab interactor 3 [Source:NCBI gene;Acc:101982145]	ENSMUSG00000044456
6	1	38109397	0.848849	0.0676263	0.781223	0.00343255	exon (ENSMOCT00000027727, exon 7 of 7)	41827	ENSMOCG00000020469	0.659496	0.000984113		Ras and Rab interactor 3 [Source:NCBI gene;Acc:101982145]	ENSMUSG00000044456
6	1	38109400	0.848849	0.0676263	0.781223	0.00343255	exon (ENSMOCT00000027727, exon 7 of 7)	41830	ENSMOCG00000020469	0.659496	0.000984113		Ras and Rab interactor 3 [Source:NCBI gene;Acc:101982145]	ENSMUSG00000044456
6	1	38109416	0.848849	0.0676263	0.781223	0.00343255	exon (ENSMOCT00000027727, exon 7 of 7)	41846	ENSMOCG00000020469	0.659496	0.000984113		Ras and Rab interactor 3 [Source:NCBI gene;Acc:101982145]	ENSMUSG00000044456
8	1	38939342	0.727935	0.0396193	0.688315	0.00927364	intron (ENSMOCT00000016080, intron 3 of 4)	34883	ENSMOCG00000012482	1.61391	0.000908906	Prima1	proline rich membrane anchor 1 [Source:NCBI gene;Acc:101986024]	ENSMUSG00000041669
8	1	38949970	0.886115	0.0606416	0.825474	0.000163586	intron (ENSMOCT00000016080, intron 3 of 4)	24255	ENSMOCG00000012482	1.61391	0.000908906	Prima1	proline rich membrane anchor 1 [Source:NCBI gene;Acc:101986024]	ENSMUSG00000041669
8	1	38967791	0.0936277	0.865843	-0.772215	0.0117121	intron (ENSMOCT00000016080, intron 2 of 4)	6434	ENSMOCG00000012482	1.61391	0.000908906	Prima1	proline rich membrane anchor 1 [Source:NCBI gene;Acc:101986024]	ENSMUSG00000041669
8	1	38971238	0.873663	0.203219	0.670443	0.00504014	intron (ENSMOCT00000016080, intron 2 of 4)	2987	ENSMOCG00000012482	1.61391	0.000908906	Prima1	proline rich membrane anchor 1 [Source:NCBI gene;Acc:101986024]	ENSMUSG00000041669
7	1	50603537	0.850194	0.250842	0.599352	0.0217286	exon (ENSMOCT00000024256, exon 13 of 13)	71167	ENSMOCG00000018122	0.841162	0.0224758	Vipr2	vasoactive intestinal peptide receptor 2 [Source:NCBI gene;Acc:101978943]	ENSMUSG00000011171
8	1	52436955	0.802827	0.0699146	0.732912	0.0157055	intron (ENSMOCT00000021192, intron 62 of 81)	251052	ENSMOCG00000015979	1.13903	0.0406958	Dnah11	dynein, axonemal, heavy chain 11 [Source:MGI Symbol;Acc:MGI:1100864]	ENSMUSG00000018581
8	1	52564142	0.834423	0.089203	0.74522	0.0157812	intron (ENSMOCT00000021192, intron 32 of 81)	123865	ENSMOCG00000015979	1.13903	0.0406958	Dnah11	dynein, axonemal, heavy chain 11 [Source:MGI Symbol;Acc:MGI:1100864]	ENSMUSG00000018581
8	1	52646766	0.880501	0.29902	0.581482	0.00701106	intron (ENSMOCT00000021192, intron 14 of 81)	41241	ENSMOCG00000015979	1.13903	0.0406958	Dnah11	dynein, axonemal, heavy chain 11 [Source:MGI Symbol;Acc:MGI:1100864]	ENSMUSG00000018581
6	1	61640907	0.151351	0.647386	-0.496035	0.0153064	intron (ENSMOCT00000026657, intron 6 of 8)	3413	ENSMOCG00000019723	0.706846	0.000725707	Coch	cochlin [Source:MGI Symbol;Acc:MGI:1278313]	ENSMUSG00000020953
6	1	61642572	0.0465134	0.738909	-0.692395	0.0361186	intron (ENSMOCT00000026657, intron 4 of 8)	1748	ENSMOCG00000019723	0.706846	0.000725707	Coch	cochlin [Source:MGI Symbol;Acc:MGI:1278313]	ENSMUSG00000020953
6	1	61642629	0.0465134	0.756881	-0.710367	0.02285	exon (ENSMOCT00000026655, exon 3 of 10)	1611	ENSMOCG00000019723	0.706846	0.000725707	Coch	cochlin [Source:MGI Symbol;Acc:MGI:1278313]	ENSMUSG00000020953
5	1	107840706	0.833423	0.0331943	0.800229	0.000399538	intron (ENSMOCT00000008255, intron 1 of 1)	28836	ENSMOCG00000006357	0.43413	0.00537439	P2ry14	purinergic receptor P2Y14 [Source:NCBI gene;Acc:101988763]	ENSMUSG00000036381
4	1	118621282	0.0668242	0.851185	-0.784361	0.00243552	intron (ENSMOCT00000017393, intron 1 of 14)	41052	ENSMOCG00000013351	0.324696	0.0425653	Golim4	golgi integral membrane protein 4 [Source:NCBI gene;Acc:101988007]	ENSMUSG00000034109
7	1	122662277	0.085321	0.882816	-0.797495	2.12e-05	intron (ENSMOCT00000004071, intron 7 of 8)	42764	ENSMOCG00000003033	0.872635	0.00012219	Gucy1a1	guanylate cyclase 1 soluble subunit alpha 1 [Source:NCBI gene;Acc:101995112]	ENSMUSG00000033910
3	1	124134191	0.752098	0.037322	0.714776	0.0167098	intron (ENSMOCT00000017958, intron 1 of 33)	458	ENSMOCG00000013745	0.229611	0.0107768	Tmem131l	transmembrane 131 like [Source:NCBI gene;Acc:101998816]	ENSMUSG00000033767
3	1	124534928	0.0888575	0.863317	-0.77446	0.00798072	intron (ENSMOCT00000021259, intron 3 of 8)	26990	ENSMOCG00000016057	0.229974	0.0308774		ADP ribosylation factor interacting protein 1 [Source:NCBI gene;Acc:102000559]	ENSMUSG00000102805
3	1	124541945	0.0730657	0.867488	-0.794422	0.0021308	intron (ENSMOCT00000021259, intron 2 of 8)	19973	ENSMOCG00000016057	0.229974	0.0308774		ADP ribosylation factor interacting protein 1 [Source:NCBI gene;Acc:102000559]	ENSMUSG00000102805
5	1	125537128	0.804857	0.0641597	0.740697	0.0129455	intron (ENSMOCT00000025214, intron 1 of 10)	11147	ENSMOCG00000018759	0.48473	0.00658358	Fam160a1	family with sequence similarity 160 member A1 [Source:NCBI gene;Acc:102002322]	ENSMUSG00000051000
7	2	1902120	0.061736	0.766282	-0.704546	0.03907	exon (ENSMOCT00000019808, exon 6 of 6)	12732	ENSMOCG00000015051	0.988039	0.0219162	Crybb1	crystallin beta B1 [Source:NCBI gene;Acc:102000841]	ENSMUSG00000029343
7	2	1902126	0.061736	0.766282	-0.704546	0.03907	exon (ENSMOCT00000019808, exon 6 of 6)	12738	ENSMOCG00000015051	0.988039	0.0219162	Crybb1	crystallin beta B1 [Source:NCBI gene;Acc:102000841]	ENSMUSG00000029343
7	2	1902132	0.061736	0.766282	-0.704546	0.03907	exon (ENSMOCT00000019808, exon 6 of 6)	12744	ENSMOCG00000015051	0.988039	0.0219162	Crybb1	crystallin beta B1 [Source:NCBI gene;Acc:102000841]	ENSMUSG00000029343
2	2	2023497	0.718261	0.0582573	0.660004	0.019491	exon (ENSMOCT00000014399, exon 2 of 4)	3362	ENSMOCG00000011219	-0.147016	0.0445618	Asphd2	aspartate beta-hydroxylase domain containing 2 [Source:NCBI gene;Acc:102002412]	ENSMUSG00000029348
2	2	2023539	0.916565	0.0582573	0.858308	7.22e-06	exon (ENSMOCT00000014399, exon 2 of 4)	3320	ENSMOCG00000011219	-0.147016	0.0445618	Asphd2	aspartate beta-hydroxylase domain containing 2 [Source:NCBI gene;Acc:102002412]	ENSMUSG00000029348
2	2	2023551	0.916565	0.0582573	0.858308	7.22e-06	exon (ENSMOCT00000014399, exon 2 of 4)	3308	ENSMOCG00000011219	-0.147016	0.0445618	Asphd2	aspartate beta-hydroxylase domain containing 2 [Source:NCBI gene;Acc:102002412]	ENSMUSG00000029348
2	2	2025722	0.834344	0.0548407	0.779503	0.00243628	intron (ENSMOCT00000014399, intron 1 of 3)	1137	ENSMOCG00000011219	-0.147016	0.0445618	Asphd2	aspartate beta-hydroxylase domain containing 2 [Source:NCBI gene;Acc:102002412]	ENSMUSG00000029348
2	2	2026270	0.0477915	0.752839	-0.705048	0.0373328	intron (ENSMOCT00000014399, intron 1 of 3)	589	ENSMOCG00000011219	-0.147016	0.0445618	Asphd2	aspartate beta-hydroxylase domain containing 2 [Source:NCBI gene;Acc:102002412]	ENSMUSG00000029348
5	2	2788837	0.241008	0.880876	-0.639868	0.0140866	intron (ENSMOCT00000015325, intron 1 of 6)	19096	ENSMOCG00000011924	0.447436	0.0342476	2900026A02Rik	KIAA1671 ortholog [Source:NCBI gene;Acc:101980286]	ENSMUSG00000051339
5	2	2802242	0.0551542	0.809344	-0.75419	0.00688362	intron (ENSMOCT00000015325, intron 1 of 6)	5691	ENSMOCG00000011924	0.447436	0.0342476	2900026A02Rik	KIAA1671 ortholog [Source:NCBI gene;Acc:101980286]	ENSMUSG00000051339
3	2	3693057	0.842917	0.0576231	0.785293	0.0019964	intron (ENSMOCT00000006521, intron 13 of 13)	44438	ENSMOCG00000004975	0.214611	0.0494042	Ssh1	slingshot protein phosphatase 1 [Source:NCBI gene;Acc:101984416]	ENSMUSG00000042121
3	2	3693164	0.788636	0.0392694	0.749366	0.00660097	intron (ENSMOCT00000006521, intron 13 of 13)	44331	ENSMOCG00000004975	0.214611	0.0494042	Ssh1	slingshot protein phosphatase 1 [Source:NCBI gene;Acc:101984416]	ENSMUSG00000042121
3	2	3694013	0.891156	0.061653	0.829503	0.000137708	exon (ENSMOCT00000006518, exon 14 of 15)	43521	ENSMOCG00000004975	0.214611	0.0494042	Ssh1	slingshot protein phosphatase 1 [Source:NCBI gene;Acc:101984416]	ENSMUSG00000042121
7	2	3980207	0.921536	0.0589625	0.862574	4.76e-06	exon (ENSMOCT00000024458, exon 9 of 40)	11090	ENSMOCG00000018244	1.02306	0.00324535		acetyl-CoA carboxylase beta [Source:NCBI gene;Acc:101986127]
7	2	4009396	0.844353	0.0727539	0.771599	0.00598637	intron (ENSMOCT00000024458, intron 32 of 39)	40279	ENSMOCG00000018244	1.02306	0.00324535		acetyl-CoA carboxylase beta [Source:NCBI gene;Acc:101986127]
7	2	4012572	0.823277	0.0322498	0.791028	0.000859621	intron (ENSMOCT00000024458, intron 32 of 39)	43455	ENSMOCG00000018244	1.02306	0.00324535		acetyl-CoA carboxylase beta [Source:NCBI gene;Acc:101986127]
4	2	4394487	0.74052	0.0255565	0.714963	0.0373392	intron (ENSMOCT00000002290, intron 1 of 2)	9456	ENSMOCG00000001700	0.396928	0.0249159	Fam222a	family with sequence similarity 222 member A [Source:NCBI gene;Acc:101988766]	ENSMUSG00000041930
4	2	4394507	0.74052	0.0255565	0.714963	0.0373392	intron (ENSMOCT00000002290, intron 1 of 2)	9476	ENSMOCG00000001700	0.396928	0.0249159	Fam222a	family with sequence similarity 222 member A [Source:NCBI gene;Acc:101988766]	ENSMUSG00000041930
4	2	4394528	0.74052	0.0255565	0.714963	0.0373392	intron (ENSMOCT00000002290, intron 1 of 2)	9497	ENSMOCG00000001700	0.396928	0.0249159	Fam222a	family with sequence similarity 222 member A [Source:NCBI gene;Acc:101988766]	ENSMUSG00000041930
4	2	4404562	0.620888	0.0687387	0.552149	0.0158203	intron (ENSMOCT00000002290, intron 1 of 2)	19531	ENSMOCG00000001700	0.396928	0.0249159	Fam222a	family with sequence similarity 222 member A [Source:NCBI gene;Acc:101988766]	ENSMUSG00000041930
4	2	4425427	0.833936	0.16754	0.666396	0.0182875	intron (ENSMOCT00000002290, intron 2 of 2)	40396	ENSMOCG00000001700	0.396928	0.0249159	Fam222a	family with sequence similarity 222 member A [Source:NCBI gene;Acc:101988766]	ENSMUSG00000041930
4	2	4427178	0.852152	0.237046	0.615107	0.028958	exon (ENSMOCT00000002290, exon 3 of 3)	42147	ENSMOCG00000001700	0.396928	0.0249159	Fam222a	family with sequence similarity 222 member A [Source:NCBI gene;Acc:101988766]	ENSMUSG00000041930
8	2	4470299	0.863068	0.0811338	0.781935	0.00519904	intron (ENSMOCT00000018723, intron 1 of 15)	9018	ENSMOCG00000014298	1.77397	0.0194776	Trpv4	transient receptor potential cation channel subfamily V member 4 [Source:NCBI gene;Acc:101989037]	ENSMUSG00000014158
8	2	4472870	0.0740864	0.781451	-0.707365	0.0420816	intron (ENSMOCT00000018723, intron 1 of 15)	6447	ENSMOCG00000014298	1.77397	0.0194776	Trpv4	transient receptor potential cation channel subfamily V member 4 [Source:NCBI gene;Acc:101989037]	ENSMUSG00000014158
8	2	4472892	0.0740864	0.781451	-0.707365	0.0420816	intron (ENSMOCT00000018723, intron 1 of 15)	6425	ENSMOCG00000014298	1.77397	0.0194776	Trpv4	transient receptor potential cation channel subfamily V member 4 [Source:NCBI gene;Acc:101989037]	ENSMUSG00000014158
1	2	5214824	0.890231	0.0628135	0.827417	0.000146231	exon (ENSMOCT00000024790, exon 2 of 3)	365	ENSMOCG00000018482	-0.269742	0.00869687		dynein light chain LC8-type 1 [Source:NCBI gene;Acc:102002234]	ENSMUSG00000009013
1	2	5214845	0.890231	0.0628135	0.827417	0.000146231	exon (ENSMOCT00000024790, exon 2 of 3)	344	ENSMOCG00000018482	-0.269742	0.00869687		dynein light chain LC8-type 1 [Source:NCBI gene;Acc:102002234]	ENSMUSG00000009013
1	2	5214890	0.890231	0.0628135	0.827417	0.000146231	exon (ENSMOCT00000024790, exon 2 of 3)	299	ENSMOCG00000018482	-0.269742	0.00869687		dynein light chain LC8-type 1 [Source:NCBI gene;Acc:102002234]	ENSMUSG00000009013
4	2	5832554	0.067967	0.865686	-0.797719	0.00141681	intron (ENSMOCT00000016575, intron 4 of 45)	34347	ENSMOCG00000012761	0.350034	0.0375423	Cit	citron [Source:MGI Symbol;Acc:MGI:105313]	ENSMUSG00000029516
4	2	5854690	0.856657	0.209127	0.64753	0.0100669	intron (ENSMOCT00000016575, intron 8 of 45)	56483	ENSMOCG00000012761	0.350034	0.0375423	Cit	citron [Source:MGI Symbol;Acc:MGI:105313]	ENSMUSG00000029516
4	2	5864291	0.539488	0.0130867	0.526401	0.000506232	intron (ENSMOCT00000016575, intron 8 of 45)	66084	ENSMOCG00000012761	0.350034	0.0375423	Cit	citron [Source:MGI Symbol;Acc:MGI:105313]	ENSMUSG00000029516
4	2	5889794	0.823049	0.0597518	0.763297	0.00540877	intron (ENSMOCT00000016575, intron 11 of 45)	91587	ENSMOCG00000012761	0.350034	0.0375423	Cit	citron [Source:MGI Symbol;Acc:MGI:105313]	ENSMUSG00000029516
4	2	5950211	0.897451	0.061653	0.835798	8.93e-05	intron (ENSMOCT00000016575, intron 31 of 45)	152004	ENSMOCG00000012761	0.350034	0.0375423	Cit	citron [Source:MGI Symbol;Acc:MGI:105313]	ENSMUSG00000029516
4	2	5968935	0.733934	0.0280756	0.705859	0.0339734	intron (ENSMOCT00000016575, intron 44 of 45)	170728	ENSMOCG00000012761	0.350034	0.0375423	Cit	citron [Source:MGI Symbol;Acc:MGI:105313]	ENSMUSG00000029516
4	2	5968940	0.0752128	0.888366	-0.813153	0.000599313	intron (ENSMOCT00000016575, intron 44 of 45)	170733	ENSMOCG00000012761	0.350034	0.0375423	Cit	citron [Source:MGI Symbol;Acc:MGI:105313]	ENSMUSG00000029516
4	2	5968945	0.0752128	0.888366	-0.813153	0.000599313	intron (ENSMOCT00000016575, intron 44 of 45)	170738	ENSMOCG00000012761	0.350034	0.0375423	Cit	citron [Source:MGI Symbol;Acc:MGI:105313]	ENSMUSG00000029516
8	2	6415183	0.847148	0.0628135	0.784334	0.00250088	intron (ENSMOCT00000012462, intron 1 of 2)	2377	ENSMOCG00000009705	1.2057	2.92e-05	Hspb8	heat shock protein family B (small) member 8 [Source:NCBI gene;Acc:101981412]	ENSMUSG00000041548
8	2	6415882	0.734971	0.0582573	0.676714	0.0199361	intron (ENSMOCT00000012462, intron 1 of 2)	1678	ENSMOCG00000009705	1.2057	2.92e-05	Hspb8	heat shock protein family B (small) member 8 [Source:NCBI gene;Acc:101981412]	ENSMUSG00000041548
8	2	6417350	0.827291	0.0589625	0.768329	0.00436062	exon (ENSMOCT00000012462, exon 1 of 3)	210	ENSMOCG00000009705	1.2057	2.92e-05	Hspb8	heat shock protein family B (small) member 8 [Source:NCBI gene;Acc:101981412]	ENSMUSG00000041548
1	2	7546929	0.0713679	0.86061	-0.789242	0.00242751	intron (ENSMOCT00000022455, intron 3 of 18)	96498	ENSMOCG00000016878	-0.211037	0.00128387	Ksr2	kinase suppressor of ras 2 [Source:NCBI gene;Acc:101984044]	ENSMUSG00000061578
1	2	7558912	0.022829	0.474782	-0.451953	0.0124021	intron (ENSMOCT00000022455, intron 3 of 18)	108481	ENSMOCG00000016878	-0.211037	0.00128387	Ksr2	kinase suppressor of ras 2 [Source:NCBI gene;Acc:101984044]	ENSMUSG00000061578
1	2	7597298	0.771966	0.0582573	0.713708	0.0264519	intron (ENSMOCT00000022455, intron 4 of 18)	146867	ENSMOCG00000016878	-0.211037	0.00128387	Ksr2	kinase suppressor of ras 2 [Source:NCBI gene;Acc:101984044]	ENSMUSG00000061578
1	2	7705617	0.0441276	0.775103	-0.730975	0.0194021	intron (ENSMOCT00000022455, intron 7 of 18)	255186	ENSMOCG00000016878	-0.211037	0.00128387	Ksr2	kinase suppressor of ras 2 [Source:NCBI gene;Acc:101984044]	ENSMUSG00000061578
1	2	7745949	0.722483	0.0254079	0.697075	0.0263221	intron (ENSMOCT00000022455, intron 14 of 18)	295518	ENSMOCG00000016878	-0.211037	0.00128387	Ksr2	kinase suppressor of ras 2 [Source:NCBI gene;Acc:101984044]	ENSMUSG00000061578
1	2	7759042	0.64286	0.0274093	0.615451	0.0264639	intron (ENSMOCT00000022455, intron 14 of 18)	308611	ENSMOCG00000016878	-0.211037	0.00128387	Ksr2	kinase suppressor of ras 2 [Source:NCBI gene;Acc:101984044]	ENSMUSG00000061578
2	2	8293229	0.0437225	0.768804	-0.725081	0.0229616	intron (ENSMOCT00000017254, intron 4 of 4)	16989	ENSMOCG00000013278	-0.153358	0.017348	2410131K14Rik	chromosome 2 C12orf49 homolog [Source:NCBI gene;Acc:101986319]	ENSMUSG00000032840
5	2	10257045	0.929072	0.284427	0.644645	0.0196696	intron (ENSMOCT00000011180, intron 1 of 7)	91779	ENSMOCG00000008690	0.524832	0.0228471	Tmem132c	transmembrane protein 132C [Source:NCBI gene;Acc:101980838]	ENSMUSG00000034324
8	2	12795710	0.287041	0.914774	-0.627734	0.0266054	intron (ENSMOCT00000015600, intron 48 of 77)	86639	ENSMOCG00000012111	1.20339	0.00821602	Dnah10	dynein axonemal heavy chain 10 [Source:NCBI gene;Acc:101992531]	ENSMUSG00000038011
8	2	12809432	0.786497	0.0320907	0.754407	0.00589276	intron (ENSMOCT00000015600, intron 40 of 77)	72917	ENSMOCG00000012111	1.20339	0.00821602	Dnah10	dynein axonemal heavy chain 10 [Source:NCBI gene;Acc:101992531]	ENSMUSG00000038011
8	2	12845242	0.346139	0.904294	-0.558155	0.0231569	exon (ENSMOCT00000015594, exon 20 of 79)	37107	ENSMOCG00000012111	1.20339	0.00821602	Dnah10	dynein axonemal heavy chain 10 [Source:NCBI gene;Acc:101992531]	ENSMUSG00000038011
8	2	12871875	0.876484	0.180287	0.696197	0.00693579	intron (ENSMOCT00000015600, intron 3 of 77)	10474	ENSMOCG00000012111	1.20339	0.00821602	Dnah10	dynein axonemal heavy chain 10 [Source:NCBI gene;Acc:101992531]	ENSMUSG00000038011
3	2	15738797	0.0936277	0.813698	-0.72007	0.0344641	intron (ENSMOCT00000029602, intron 2 of 22)	2311	ENSMOCG00000021745	0.271305	0.019774	Cux2	cut-like homeobox 2 [Source:MGI Symbol;Acc:MGI:107321]	ENSMUSG00000042589
3	2	15738798	0.0535149	0.77625	-0.722735	0.0153756	intron (ENSMOCT00000029602, intron 2 of 22)	2312	ENSMOCG00000021745	0.271305	0.019774	Cux2	cut-like homeobox 2 [Source:MGI Symbol;Acc:MGI:107321]	ENSMUSG00000042589
3	2	15762063	0.0513134	0.766282	-0.714968	0.0293012	intron (ENSMOCT00000029608, intron 2 of 19)	2485	ENSMOCG00000021745	0.271305	0.019774	Cux2	cut-like homeobox 2 [Source:MGI Symbol;Acc:MGI:107321]	ENSMUSG00000042589
8	2	18710160	0.287443	0.90046	-0.613017	0.0269877	exon (ENSMOCT00000010203, exon 1 of 1)	1363	ENSMOCG00000007918	1.28001	0.00266917	Fzd10	frizzled class receptor 10 [Source:NCBI gene;Acc:101988190]	ENSMUSG00000081683
1	2	32062084	0.0782007	0.839909	-0.761708	0.00501766	intron (ENSMOCT00000018000, intron 6 of 12)	26244	ENSMOCG00000013798	-0.209162	0.0423371	Etv5	ETS variant transcription factor 5 [Source:NCBI gene;Acc:102001226]	ENSMUSG00000013089
5	2	32961646	0.0730657	0.891937	-0.818871	0.000559167	intron (ENSMOCT00000008337, intron 2 of 7)	39928	ENSMOCG00000006409	0.427524	0.0436367	St6gal1	ST6 beta-galactoside alpha-2,6-sialyltransferase 1 [Source:NCBI gene;Acc:101981870]	ENSMUSG00000022885
5	2	32964352	0.0671767	0.789306	-0.722129	0.0289267	intron (ENSMOCT00000008337, intron 2 of 7)	42634	ENSMOCG00000006409	0.427524	0.0436367	St6gal1	ST6 beta-galactoside alpha-2,6-sialyltransferase 1 [Source:NCBI gene;Acc:101981870]	ENSMUSG00000022885
5	2	32966482	0.794522	0.0179181	0.776604	0.00284815	intron (ENSMOCT00000008337, intron 2 of 7)	44764	ENSMOCG00000006409	0.427524	0.0436367	St6gal1	ST6 beta-galactoside alpha-2,6-sialyltransferase 1 [Source:NCBI gene;Acc:101981870]	ENSMUSG00000022885
4	2	34618746	0.808543	0.118846	0.689697	0.0151069	intron (ENSMOCT00000003004, intron 5 of 7)	191457	ENSMOCG00000002241	0.353715	0.00493019	Lpp	LIM domain containing preferred translocation partner in lipoma [Source:NCBI gene;Acc:101984509]	ENSMUSG00000033306
3	2	36316049	0.850589	0.248614	0.601975	0.01935	intron (ENSMOCT00000007480, intron 8 of 10)	126057	ENSMOCG00000005743	0.253233	0.0153755	Il1rap	interleukin 1 receptor accessory protein [Source:NCBI gene;Acc:101988009]	ENSMUSG00000022514
7	2	42301932	0.808543	0.0811338	0.72741	0.0253834	exon (ENSMOCT00000004291, exon 8 of 9)	23642	ENSMOCG00000003184	0.871914	0.0345035	Iqcg	IQ motif containing G [Source:NCBI gene;Acc:102002139]	ENSMUSG00000035578
3	2	43196626	0.819973	0.0763654	0.743608	0.00929366	intron (ENSMOCT00000028591, intron 5 of 14)	65429	ENSMOCG00000021055	0.166457	0.0444211	Itgb5	integrin subunit beta 5 [Source:NCBI gene;Acc:101987928]	ENSMUSG00000022817
3	2	43219066	0.0633474	0.775095	-0.711747	0.00854776	intron (ENSMOCT00000028591, intron 9 of 14)	87869	ENSMOCG00000021055	0.166457	0.0444211	Itgb5	integrin subunit beta 5 [Source:NCBI gene;Acc:101987928]	ENSMUSG00000022817
4	2	44138913	0.911446	0.0576231	0.853823	9.81e-06	intron (ENSMOCT00000027569, intron 2 of 31)	16918	ENSMOCG00000020331	0.400017	0.00316839	Mylk	myosin, light polypeptide kinase [Source:MGI Symbol;Acc:MGI:894806]	ENSMUSG00000022836
4	2	44184516	0.893622	0.284364	0.609257	0.032259	intron (ENSMOCT00000027569, intron 5 of 31)	62521	ENSMOCG00000020331	0.400017	0.00316839	Mylk	myosin, light polypeptide kinase [Source:MGI Symbol;Acc:MGI:894806]	ENSMUSG00000022836
4	2	44244567	0.837632	0.0306986	0.806934	0.000237613	intron (ENSMOCT00000027569, intron 18 of 31)	122572	ENSMOCG00000020331	0.400017	0.00316839	Mylk	myosin, light polypeptide kinase [Source:MGI Symbol;Acc:MGI:894806]	ENSMUSG00000022836
4	2	44244590	0.837632	0.194215	0.643418	0.0337746	intron (ENSMOCT00000027569, intron 18 of 31)	122595	ENSMOCG00000020331	0.400017	0.00316839	Mylk	myosin, light polypeptide kinase [Source:MGI Symbol;Acc:MGI:894806]	ENSMUSG00000022836
4	2	44247882	0.93251	0.0641597	0.86835	8.48e-06	intron (ENSMOCT00000027569, intron 18 of 31)	125887	ENSMOCG00000020331	0.400017	0.00316839	Mylk	myosin, light polypeptide kinase [Source:MGI Symbol;Acc:MGI:894806]	ENSMUSG00000022836
7	2	49179297	0.0675565	0.785236	-0.71768	0.0321277	TTS (ENSMOCT00000030037)	44659	ENSMOCG00000022057	1.00653	0.0226566	Maats1	MYCBP associated and testis expressed 1 [Source:NCBI gene;Acc:101997206]	ENSMUSG00000022805
7	2	49204257	0.0740864	0.785236	-0.71115	0.039012	intron (ENSMOCT00000030037, intron 7 of 17)	19699	ENSMOCG00000022057	1.00653	0.0226566	Maats1	MYCBP associated and testis expressed 1 [Source:NCBI gene;Acc:101997206]	ENSMUSG00000022805
5	2	55928793	0.92682	0.375418	0.551402	0.0229756	intron (ENSMOCT00000015129, intron 3 of 7)	19125	ENSMOCG00000011785	0.465657	0.0105868	Ccdc80	coiled-coil domain containing 80 [Source:NCBI gene;Acc:101984512]	ENSMUSG00000022665
8	2	71682668	0.842129	0.0582573	0.783872	0.000995278	intron (ENSMOCT00000011145, intron 1 of 5)	23153	ENSMOCG00000008662	2.55526	0.000234227		chloride intracellular channel 6 [Source:NCBI gene;Acc:101987649]	ENSMUSG00000022949
8	2	71682682	0.842129	0.0582573	0.783872	0.000995278	intron (ENSMOCT00000011145, intron 1 of 5)	23139	ENSMOCG00000008662	2.55526	0.000234227		chloride intracellular channel 6 [Source:NCBI gene;Acc:101987649]	ENSMUSG00000022949
8	2	71682707	0.842129	0.0582573	0.783872	0.000995278	intron (ENSMOCT00000011145, intron 1 of 5)	23114	ENSMOCG00000008662	2.55526	0.000234227		chloride intracellular channel 6 [Source:NCBI gene;Acc:101987649]	ENSMUSG00000022949
8	2	71705547	0.0740864	0.779555	-0.705469	0.03666	exon (ENSMOCT00000011145, exon 1 of 6)	274	ENSMOCG00000008662	2.55526	0.000234227		chloride intracellular channel 6 [Source:NCBI gene;Acc:101987649]	ENSMUSG00000022949
8	2	71705551	0.0740864	0.779555	-0.705469	0.03666	exon (ENSMOCT00000011145, exon 1 of 6)	270	ENSMOCG00000008662	2.55526	0.000234227		chloride intracellular channel 6 [Source:NCBI gene;Acc:101987649]	ENSMUSG00000022949
7	2	98245462	0.732026	0.0699146	0.662111	0.0269852	intron (ENSMOCT00000029246, intron 1 of 7)	8794	ENSMOCG00000021515	0.952056	0.00122861		eva-1 homolog C [Source:NCBI gene;Acc:101994052]
3	4	1910083	0.799464	0.0966069	0.702857	0.00864027	intron (ENSMOCT00000027640, intron 7 of 14)	101300	ENSMOCG00000020399	0.148386	0.0320066	Zfp827	zinc finger protein 827 [Source:NCBI gene;Acc:101982835]	ENSMUSG00000071064
8	4	4288203	0.0766111	0.867133	-0.790522	0.00298095	intron (ENSMOCT00000012567, intron 2 of 15)	17817	ENSMOCG00000009766	2.45065	2.68e-05	Cdh1	cadherin 1 [Source:NCBI gene;Acc:101994146]	ENSMUSG00000000303
2	4	4624254	0.0767348	0.886926	-0.810191	5.62e-07	exon (ENSMOCT00000008084, exon 1 of 7)	13	ENSMOCG00000006224	-0.180624	0.00891285	Smpd3	sphingomyelin phosphodiesterase 3 [Source:NCBI gene;Acc:101995117]	ENSMUSG00000031906
4	4	4957853	0.715414	0.0548407	0.660573	0.0220849	exon (ENSMOCT00000010852, exon 6 of 6)	2767	ENSMOCG00000008431	0.40494	0.0134148	Lcat	lecithin-cholesterol acyltransferase [Source:NCBI gene;Acc:102000210]	ENSMUSG00000035237
5	4	5973023	0.0664961	0.849068	-0.782572	0.00259711	exon (ENSMOCT00000017640, exon 5 of 5)	3003	ENSMOCG00000013549	0.435274	0.048948	Rrad	RRAD, Ras related glycolysis inhibitor and calcium channel regulator [Source:NCBI gene;Acc:101997405]	ENSMUSG00000031880
5	4	5973076	0.0664961	0.849068	-0.782572	0.00259711	TTS (ENSMOCT00000017640)	3056	ENSMOCG00000013549	0.435274	0.048948	Rrad	RRAD, Ras related glycolysis inhibitor and calcium channel regulator [Source:NCBI gene;Acc:101997405]	ENSMUSG00000031880
6	4	14141278	0.0593679	0.763486	-0.704118	0.0392949	intron (ENSMOCT00000025673, intron 7 of 16)	15379	ENSMOCG00000019056	0.632528	0.0249789	Drc7	dynein regulatory complex subunit 7 [Source:NCBI gene;Acc:101987731]	ENSMUSG00000031786
6	4	14637384	0.0823891	0.845769	-0.76338	0.0078457	intron (ENSMOCT00000030228, intron 11 of 15)	24925	ENSMOCG00000022192	0.655228	0.00699319	Cpne2	copine 2 [Source:NCBI gene;Acc:101993481]	ENSMUSG00000034361
6	4	14647274	0.0706534	0.927176	-0.856522	4.78e-05	intron (ENSMOCT00000030228, intron 1 of 15)	15035	ENSMOCG00000022192	0.655228	0.00699319	Cpne2	copine 2 [Source:NCBI gene;Acc:101993481]	ENSMUSG00000034361
4	4	18910776	0.904771	0.249589	0.655183	0.015673	exon (ENSMOCT00000024083, exon 8 of 9)	149877	ENSMOCG00000017998	0.395187	0.00318202	Zfhx3	zinc finger homeobox 3 [Source:NCBI gene;Acc:102001415]	ENSMUSG00000038872
4	4	18973956	0.773801	0.0361643	0.737636	0.0136848	intron (ENSMOCT00000024090, intron 3 of 9)	86697	ENSMOCG00000017998	0.395187	0.00318202	Zfhx3	zinc finger homeobox 3 [Source:NCBI gene;Acc:102001415]	ENSMUSG00000038872
4	4	18994994	0.732635	0.0606416	0.671993	0.023069	intron (ENSMOCT00000024090, intron 3 of 9)	65659	ENSMOCG00000017998	0.395187	0.00318202	Zfhx3	zinc finger homeobox 3 [Source:NCBI gene;Acc:102001415]	ENSMUSG00000038872
4	4	19044284	0.771674	0.0560517	0.715622	0.0058717	intron (ENSMOCT00000024090, intron 2 of 9)	16369	ENSMOCG00000017998	0.395187	0.00318202	Zfhx3	zinc finger homeobox 3 [Source:NCBI gene;Acc:102001415]	ENSMUSG00000038872
4	4	19044289	0.888106	0.0560517	0.832054	6.64e-05	intron (ENSMOCT00000024090, intron 2 of 9)	16364	ENSMOCG00000017998	0.395187	0.00318202	Zfhx3	zinc finger homeobox 3 [Source:NCBI gene;Acc:102001415]	ENSMUSG00000038872
4	4	19044293	0.888106	0.0560517	0.832054	6.64e-05	intron (ENSMOCT00000024090, intron 2 of 9)	16360	ENSMOCG00000017998	0.395187	0.00318202	Zfhx3	zinc finger homeobox 3 [Source:NCBI gene;Acc:102001415]	ENSMUSG00000038872
4	4	19049621	0.908529	0.189929	0.7186	0.0101807	intron (ENSMOCT00000024090, intron 2 of 9)	11032	ENSMOCG00000017998	0.395187	0.00318202	Zfhx3	zinc finger homeobox 3 [Source:NCBI gene;Acc:102001415]	ENSMUSG00000038872
4	4	19049632	0.908529	0.189929	0.7186	0.0101807	intron (ENSMOCT00000024090, intron 2 of 9)	11021	ENSMOCG00000017998	0.395187	0.00318202	Zfhx3	zinc finger homeobox 3 [Source:NCBI gene;Acc:102001415]	ENSMUSG00000038872
3	4	21066537	0.831875	0.100694	0.73118	0.00425404	intron (ENSMOCT00000006936, intron 3 of 23)	138757	ENSMOCG00000005286	0.265024	0.0169456	Cntnap4	contactin associated protein like 4 [Source:NCBI gene;Acc:101978869]	ENSMUSG00000031772
3	4	21156439	0.886474	0.0385376	0.847936	7.02e-07	exon (ENSMOCT00000006927, exon 15 of 24)	228779	ENSMOCG00000005286	0.265024	0.0169456	Cntnap4	contactin associated protein like 4 [Source:NCBI gene;Acc:101978869]	ENSMUSG00000031772
7	4	27353718	0.768045	0.0641597	0.703886	0.0107958	intron (ENSMOCT00000029812, intron 10 of 14)	20149	ENSMOCG00000021893	0.815217	0.00214285	Osgin1	oxidative stress induced growth inhibitor 1 [Source:NCBI gene;Acc:101988494]	ENSMUSG00000074063
8	4	27514413	0.823676	0.0606416	0.763035	0.00565592	intron (ENSMOCT00000029818, intron 2 of 2)	6987	ENSMOCG00000021900	1.82981	0.00164753	Kcng4	potassium voltage-gated channel modifier subfamily G member 4 [Source:NCBI gene;Acc:101990578]	ENSMUSG00000045246
8	4	27519319	0.809396	0.0576231	0.751772	0.00162496	exon (ENSMOCT00000029818, exon 2 of 3)	2081	ENSMOCG00000021900	1.82981	0.00164753	Kcng4	potassium voltage-gated channel modifier subfamily G member 4 [Source:NCBI gene;Acc:101990578]	ENSMUSG00000045246
8	4	27519327	0.892293	0.0576231	0.83467	5.54e-05	exon (ENSMOCT00000029818, exon 2 of 3)	2073	ENSMOCG00000021900	1.82981	0.00164753	Kcng4	potassium voltage-gated channel modifier subfamily G member 4 [Source:NCBI gene;Acc:101990578]	ENSMUSG00000045246
8	4	27519351	0.837615	0.0536865	0.783928	0.0014409	exon (ENSMOCT00000029818, exon 2 of 3)	2049	ENSMOCG00000021900	1.82981	0.00164753	Kcng4	potassium voltage-gated channel modifier subfamily G member 4 [Source:NCBI gene;Acc:101990578]	ENSMUSG00000045246
5	4	27561540	0.861415	0.29232	0.569094	0.0123974	intron (ENSMOCT00000001052, intron 2 of 4)	12118	ENSMOCG00000000788	0.419545	0.0354913	Wfdc1	WAP four-disulfide core domain 1 [Source:NCBI gene;Acc:101990864]	ENSMUSG00000023336
2	4	28400174	0.830868	0.0582573	0.772611	0.00359257	exon (ENSMOCT00000026771, exon 5 of 16)	74383	ENSMOCG00000019792	-0.15403	0.0222617	Gse1	Gse1 coiled-coil protein [Source:NCBI gene;Acc:101994730]	ENSMUSG00000031822
2	4	28400196	0.830868	0.0582573	0.772611	0.00359257	exon (ENSMOCT00000026771, exon 5 of 16)	74405	ENSMOCG00000019792	-0.15403	0.0222617	Gse1	Gse1 coiled-coil protein [Source:NCBI gene;Acc:101994730]	ENSMUSG00000031822
2	4	28404481	0.827699	0.0597518	0.767948	0.00452945	exon (ENSMOCT00000026771, exon 9 of 16)	78690	ENSMOCG00000019792	-0.15403	0.0222617	Gse1	Gse1 coiled-coil protein [Source:NCBI gene;Acc:101994730]	ENSMUSG00000031822
2	4	28404486	0.827699	0.0597518	0.767948	0.00452945	exon (ENSMOCT00000026771, exon 9 of 16)	78695	ENSMOCG00000019792	-0.15403	0.0222617	Gse1	Gse1 coiled-coil protein [Source:NCBI gene;Acc:101994730]	ENSMUSG00000031822
2	4	28404502	0.827699	0.0597518	0.767948	0.00452945	exon (ENSMOCT00000026771, exon 9 of 16)	78711	ENSMOCG00000019792	-0.15403	0.0222617	Gse1	Gse1 coiled-coil protein [Source:NCBI gene;Acc:101994730]	ENSMUSG00000031822
2	4	28404519	0.827699	0.0597518	0.767948	0.00452945	exon (ENSMOCT00000026771, exon 9 of 16)	78728	ENSMOCG00000019792	-0.15403	0.0222617	Gse1	Gse1 coiled-coil protein [Source:NCBI gene;Acc:101994730]	ENSMUSG00000031822
2	4	28404533	0.827699	0.0597518	0.767948	0.00452945	exon (ENSMOCT00000026771, exon 9 of 16)	78742	ENSMOCG00000019792	-0.15403	0.0222617	Gse1	Gse1 coiled-coil protein [Source:NCBI gene;Acc:101994730]	ENSMUSG00000031822
2	4	29537680	0.885011	0.023803	0.861208	1.66e-08	intron (ENSMOCT00000013302, intron 1 of 5)	3876	ENSMOCG00000010353	-0.140048	0.0395955	Jph3	junctophilin 3 [Source:NCBI gene;Acc:101998929]	ENSMUSG00000025318
2	4	29553732	0.0540351	0.781451	-0.727416	0.0210318	exon (ENSMOCT00000013299, exon 2 of 5)	20056	ENSMOCG00000010353	-0.140048	0.0395955	Jph3	junctophilin 3 [Source:NCBI gene;Acc:101998929]	ENSMUSG00000025318
2	4	29554018	0.871424	0.190488	0.680936	0.0077501	exon (ENSMOCT00000013299, exon 2 of 5)	20342	ENSMOCG00000010353	-0.140048	0.0395955	Jph3	junctophilin 3 [Source:NCBI gene;Acc:101998929]	ENSMUSG00000025318
2	4	29554122	0.89928	0.065741	0.833539	0.000162568	exon (ENSMOCT00000013299, exon 2 of 5)	20446	ENSMOCG00000010353	-0.140048	0.0395955	Jph3	junctophilin 3 [Source:NCBI gene;Acc:101998929]	ENSMUSG00000025318
2	4	29570299	0.751344	0.0407195	0.710625	0.0373471	intron (ENSMOCT00000013302, intron 2 of 5)	36495	ENSMOCG00000010353	-0.140048	0.0395955	Jph3	junctophilin 3 [Source:NCBI gene;Acc:101998929]	ENSMUSG00000025318
2	4	29579448	0.23211	0.907394	-0.675284	0.00523515	exon (ENSMOCT00000013299, exon 4 of 5)	45772	ENSMOCG00000010353	-0.140048	0.0395955	Jph3	junctophilin 3 [Source:NCBI gene;Acc:101998929]	ENSMUSG00000025318
2	4	29579799	0.803612	0.0628135	0.740799	0.013051	exon (ENSMOCT00000013299, exon 4 of 5)	46123	ENSMOCG00000010353	-0.140048	0.0395955	Jph3	junctophilin 3 [Source:NCBI gene;Acc:101998929]	ENSMUSG00000025318
2	4	29580135	0.85115	0.0763654	0.774784	0.00621503	intron (ENSMOCT00000013302, intron 5 of 5)	46331	ENSMOCG00000010353	-0.140048	0.0395955	Jph3	junctophilin 3 [Source:NCBI gene;Acc:101998929]	ENSMUSG00000025318
2	4	29580158	0.85115	0.0763654	0.774784	0.00621503	intron (ENSMOCT00000013302, intron 5 of 5)	46354	ENSMOCG00000010353	-0.140048	0.0395955	Jph3	junctophilin 3 [Source:NCBI gene;Acc:101998929]	ENSMUSG00000025318
6	4	30198917	0.0322609	0.862418	-0.830157	1.46e-05	intron (ENSMOCT00000020971, intron 1 of 4)	911	ENSMOCG00000015857	0.657524	0.0131706	Cyba	cytochrome b-245 light chain [Source:NCBI gene;Acc:102001877]	ENSMUSG00000006519
4	4	32655485	0.263383	0.926771	-0.663388	0.02567	intron (ENSMOCT00000020043, intron 2 of 9)	12834	ENSMOCG00000015220	0.404137	0.0381971	Trim67	tripartite motif containing 67 [Source:NCBI gene;Acc:101982157]	ENSMUSG00000036913
4	4	32661990	0.893921	0.0676263	0.826294	0.000265191	exon (ENSMOCT00000020043, exon 6 of 10)	19339	ENSMOCG00000015220	0.404137	0.0381971	Trim67	tripartite motif containing 67 [Source:NCBI gene;Acc:101982157]	ENSMUSG00000036913
4	4	32664343	0.0706534	0.781451	-0.710798	0.0381676	intron (ENSMOCT00000020043, intron 8 of 9)	21692	ENSMOCG00000015220	0.404137	0.0381971	Trim67	tripartite motif containing 67 [Source:NCBI gene;Acc:101982157]	ENSMUSG00000036913
3	4	33185248	0.826965	0.0876753	0.73929	0.0002075	intron (ENSMOCT00000015995, intron 16 of 19)	66122	ENSMOCG00000012417	0.267379	0.00788996	Sipa1l2	signal induced proliferation associated 1 like 2 [Source:NCBI gene;Acc:101984245]	ENSMUSG00000001995
6	4	38074629	0.174398	0.835894	-0.661496	0.0184851	exon (ENSMOCT00000023485, exon 1 of 13)	76	ENSMOCG00000017592	0.670522	0.00955181	Crb2	crumbs cell polarity complex component 2 [Source:NCBI gene;Acc:101998186]	ENSMUSG00000035403
1	4	40759728	0.744721	0.0377095	0.707012	0.0411691	TTS (ENSMOCT00000013574)	105559	ENSMOCG00000010565	-0.282252	0.0137466	Dab2ip	DAB2 interacting protein [Source:NCBI gene;Acc:101982437]	ENSMUSG00000026883
1	4	40819605	0.109862	0.825779	-0.715917	0.0376629	intron (ENSMOCT00000013574, intron 3 of 15)	45682	ENSMOCG00000010565	-0.282252	0.0137466	Dab2ip	DAB2 interacting protein [Source:NCBI gene;Acc:101982437]	ENSMUSG00000026883
1	4	40820908	0.921982	0.130882	0.7911	6.46e-06	intron (ENSMOCT00000013574, intron 3 of 15)	44379	ENSMOCG00000010565	-0.282252	0.0137466	Dab2ip	DAB2 interacting protein [Source:NCBI gene;Acc:101982437]	ENSMUSG00000026883
1	4	40820936	0.670825	0.023024	0.647801	0.00128138	intron (ENSMOCT00000013574, intron 3 of 15)	44351	ENSMOCG00000010565	-0.282252	0.0137466	Dab2ip	DAB2 interacting protein [Source:NCBI gene;Acc:101982437]	ENSMUSG00000026883
1	4	40863760	0.908818	0.29929	0.609528	0.00834247	intron (ENSMOCT00000013551, intron 1 of 16)	66281	ENSMOCG00000010565	-0.282252	0.0137466	Dab2ip	DAB2 interacting protein [Source:NCBI gene;Acc:101982437]	ENSMUSG00000026883
1	4	40877000	0.842146	0.0589625	0.783183	0.00231411	intron (ENSMOCT00000013551, intron 1 of 16)	53041	ENSMOCG00000010565	-0.282252	0.0137466	Dab2ip	DAB2 interacting protein [Source:NCBI gene;Acc:101982437]	ENSMUSG00000026883
3	4	45044860	0.0308465	0.847538	-0.816692	6.48e-05	intron (ENSMOCT00000028910, intron 26 of 28)	48218	ENSMOCG00000021265	0.275051	0.011223	Lamc3	laminin subunit gamma 3 [Source:NCBI gene;Acc:101986993]	ENSMUSG00000026840
3	4	45079786	0.917238	0.206508	0.71073	0.0152327	exon (ENSMOCT00000028910, exon 4 of 29)	13292	ENSMOCG00000021265	0.275051	0.011223	Lamc3	laminin subunit gamma 3 [Source:NCBI gene;Acc:101986993]	ENSMUSG00000026840
3	4	45087264	0.562231	0.0238152	0.538415	0.0188927	intron (ENSMOCT00000028910, intron 2 of 28)	5814	ENSMOCG00000021265	0.275051	0.011223	Lamc3	laminin subunit gamma 3 [Source:NCBI gene;Acc:101986993]	ENSMUSG00000026840
3	4	45088441	0.722078	0.0641597	0.657919	0.0224861	intron (ENSMOCT00000028910, intron 2 of 28)	4637	ENSMOCG00000021265	0.275051	0.011223	Lamc3	laminin subunit gamma 3 [Source:NCBI gene;Acc:101986993]	ENSMUSG00000026840
3	4	45088515	0.0792833	0.837503	-0.75822	0.00680779	intron (ENSMOCT00000028910, intron 2 of 28)	4563	ENSMOCG00000021265	0.275051	0.011223	Lamc3	laminin subunit gamma 3 [Source:NCBI gene;Acc:101986993]	ENSMUSG00000026840
8	4	45524022	0.0675565	0.784065	-0.716509	0.0329787	intron (ENSMOCT00000019102, intron 5 of 15)	13931	ENSMOCG00000014563	1.48065	0.000466539		argininosuccinate synthase 1 [Source:NCBI gene;Acc:101989335]	ENSMUSG00000076441
8	4	48355312	0.913444	0.184378	0.729067	0.00460637	intron (ENSMOCT00000020106, intron 11 of 12)	105967	ENSMOCG00000015262	1.10435	0.000607315	Ak8	adenylate kinase 8 [Source:NCBI gene;Acc:101984908]	ENSMUSG00000026807
8	4	48364283	0.668416	0.0516719	0.616744	0.031915	intron (ENSMOCT00000020106, intron 11 of 12)	96996	ENSMOCG00000015262	1.10435	0.000607315	Ak8	adenylate kinase 8 [Source:NCBI gene;Acc:101984908]	ENSMUSG00000026807
8	4	48418832	0.0713679	0.754509	-0.683141	0.0149409	intron (ENSMOCT00000020106, intron 8 of 12)	42447	ENSMOCG00000015262	1.10435	0.000607315	Ak8	adenylate kinase 8 [Source:NCBI gene;Acc:101984908]	ENSMUSG00000026807
8	4	48428703	0.126535	0.742497	-0.615963	0.000385711	intron (ENSMOCT00000020106, intron 5 of 12)	32576	ENSMOCG00000015262	1.10435	0.000607315	Ak8	adenylate kinase 8 [Source:NCBI gene;Acc:101984908]	ENSMUSG00000026807
8	4	48451225	0.895572	0.0819718	0.8136	7.78e-05	intron (ENSMOCT00000020106, intron 3 of 12)	10054	ENSMOCG00000015262	1.10435	0.000607315	Ak8	adenylate kinase 8 [Source:NCBI gene;Acc:101984908]	ENSMUSG00000026807
8	4	48452137	0.248864	0.869986	-0.621122	0.0215981	intron (ENSMOCT00000020106, intron 2 of 12)	9142	ENSMOCG00000015262	1.10435	0.000607315	Ak8	adenylate kinase 8 [Source:NCBI gene;Acc:101984908]	ENSMUSG00000026807
3	4	48702880	0.764263	0.110388	0.653876	0.0233031	exon (ENSMOCT00000024204, exon 1 of 2)	1482	ENSMOCG00000018082	0.25492	0.0232082	Ppp1r26	protein phosphatase 1 regulatory subunit 26 [Source:NCBI gene;Acc:101989051]	ENSMUSG00000035829
3	4	48702903	0.93664	0.110388	0.826252	8.99e-05	exon (ENSMOCT00000024204, exon 1 of 2)	1459	ENSMOCG00000018082	0.25492	0.0232082	Ppp1r26	protein phosphatase 1 regulatory subunit 26 [Source:NCBI gene;Acc:101989051]	ENSMUSG00000035829
8	4	51033003	0.761383	0.0565281	0.704854	0.035512	intron (ENSMOCT00000019873, intron 4 of 9)	14105	ENSMOCG00000015098	2.04393	2.08e-06	Ccdc187	coiled-coil domain containing 187 [Source:MGI Symbol;Acc:MGI:3045295]	ENSMUSG00000048038
8	4	51033046	0.761383	0.0565281	0.704854	0.035512	intron (ENSMOCT00000019873, intron 4 of 9)	14148	ENSMOCG00000015098	2.04393	2.08e-06	Ccdc187	coiled-coil domain containing 187 [Source:MGI Symbol;Acc:MGI:3045295]	ENSMUSG00000048038
8	4	51043072	0.909088	0.0877023	0.821386	0.00232811	intron (ENSMOCT00000019873, intron 7 of 9)	24174	ENSMOCG00000015098	2.04393	2.08e-06	Ccdc187	coiled-coil domain containing 187 [Source:MGI Symbol;Acc:MGI:3045295]	ENSMUSG00000048038
1	4	51432130	0.0782007	0.901316	-0.823115	0.000731378	exon (ENSMOCT00000005076, exon 28 of 31)	35708	ENSMOCG00000003727	-0.469452	0.000789979	Kcnt1	potassium sodium-activated channel subfamily T member 1 [Source:NCBI gene;Acc:101982912]	ENSMUSG00000058740
1	4	51432132	0.0782007	0.901316	-0.823115	0.000731378	exon (ENSMOCT00000005076, exon 28 of 31)	35706	ENSMOCG00000003727	-0.469452	0.000789979	Kcnt1	potassium sodium-activated channel subfamily T member 1 [Source:NCBI gene;Acc:101982912]	ENSMUSG00000058740
7	4	53102606	0.844882	0.065741	0.779141	0.00350746	intron (ENSMOCT00000009524, intron 1 of 16)	6998	ENSMOCG00000007380	0.771711	0.0366194	Psd4	pleckstrin and Sec7 domain containing 4 [Source:NCBI gene;Acc:101983395]	ENSMUSG00000026979
7	4	53104730	0.678854	0.0318335	0.64702	0.001055	intron (ENSMOCT00000009524, intron 1 of 16)	4874	ENSMOCG00000007380	0.771711	0.0366194	Psd4	pleckstrin and Sec7 domain containing 4 [Source:NCBI gene;Acc:101983395]	ENSMUSG00000026979
7	4	53104812	0.571697	0.0318335	0.539863	0.0177508	intron (ENSMOCT00000009524, intron 1 of 16)	4792	ENSMOCG00000007380	0.771711	0.0366194	Psd4	pleckstrin and Sec7 domain containing 4 [Source:NCBI gene;Acc:101983395]	ENSMUSG00000026979
7	4	53106408	0.0398268	0.748229	-0.708402	0.0357131	intron (ENSMOCT00000009524, intron 1 of 16)	3196	ENSMOCG00000007380	0.771711	0.0366194	Psd4	pleckstrin and Sec7 domain containing 4 [Source:NCBI gene;Acc:101983395]	ENSMUSG00000026979
1	4	58808589	0.697619	0.034026	0.663593	0.0133517	intron (ENSMOCT00000030035, intron 1 of 4)	121840	ENSMOCG00000022059	-0.419843	0.0384261	Gtdc1	glycosyltransferase like domain containing 1 [Source:NCBI gene;Acc:101987656]	ENSMUSG00000036890
2	4	59162812	0.174737	0.835417	-0.66068	0.0316356	intron (ENSMOCT00000022559, intron 2 of 9)	54361	ENSMOCG00000016943	-0.14005	0.0242097	Zeb2	zinc finger E-box binding homeobox 2 [Source:NCBI gene;Acc:101988203]	ENSMUSG00000026872
2	4	59162819	0.174737	0.835417	-0.66068	0.0316356	intron (ENSMOCT00000022559, intron 2 of 9)	54354	ENSMOCG00000016943	-0.14005	0.0242097	Zeb2	zinc finger E-box binding homeobox 2 [Source:NCBI gene;Acc:101988203]	ENSMUSG00000026872
8	4	65256963	0.831086	0.0334526	0.797634	0.000486373	intron (ENSMOCT00000031077, intron 66 of 75)	57045	ENSMOCG00000022729	1.1097	0.0258323	Neb	nebulin [Source:NCBI gene;Acc:101999941]	ENSMUSG00000026950
8	4	65257249	0.892858	0.0641597	0.828698	0.000186118	intron (ENSMOCT00000031077, intron 66 of 75)	56759	ENSMOCG00000022729	1.1097	0.0258323	Neb	nebulin [Source:NCBI gene;Acc:101999941]	ENSMUSG00000026950
8	4	65320091	0.775107	0.0582573	0.716849	0.034028	intron (ENSMOCT00000031073, intron 75 of 148)	106535	ENSMOCG00000022729	1.1097	0.0258323	Neb	nebulin [Source:NCBI gene;Acc:101999941]	ENSMUSG00000026950
8	4	65320183	0.856023	0.101273	0.75475	0.000107145	exon (ENSMOCT00000031072, exon 75 of 153)	106443	ENSMOCG00000022729	1.1097	0.0258323	Neb	nebulin [Source:NCBI gene;Acc:101999941]	ENSMUSG00000026950
8	4	65356064	0.713324	0.0512183	0.662106	0.017174	exon (ENSMOCT00000031072, exon 51 of 153)	70562	ENSMOCG00000022729	1.1097	0.0258323	Neb	nebulin [Source:NCBI gene;Acc:101999941]	ENSMUSG00000026950
5	4	72145103	0.840218	0.0597518	0.780466	0.00266845	intron (ENSMOCT00000030881, intron 12 of 13)	124989	ENSMOCG00000022617	0.560541	0.00655295	Rbms1	RNA binding motif single stranded interacting protein 1 [Source:NCBI gene;Acc:101983199]	ENSMUSG00000026970
5	4	72220379	0.817925	0.0727539	0.745171	0.0135837	intron (ENSMOCT00000030881, intron 2 of 13)	49713	ENSMOCG00000022617	0.560541	0.00655295	Rbms1	RNA binding motif single stranded interacting protein 1 [Source:NCBI gene;Acc:101983199]	ENSMUSG00000026970
5	4	72249203	0.240862	0.862569	-0.621707	0.0246962	intron (ENSMOCT00000030880, intron 1 of 12)	106745	ENSMOCG00000022617	0.560541	0.00655295	Rbms1	RNA binding motif single stranded interacting protein 1 [Source:NCBI gene;Acc:101983199]	ENSMUSG00000026970
5	4	72267559	0.0823891	0.86511	-0.782721	0.00518715	intron (ENSMOCT00000030880, intron 1 of 12)	88389	ENSMOCG00000022617	0.560541	0.00655295	Rbms1	RNA binding motif single stranded interacting protein 1 [Source:NCBI gene;Acc:101983199]	ENSMUSG00000026970
5	4	72298906	0.202538	0.891883	-0.689345	0.0253119	intron (ENSMOCT00000030880, intron 1 of 12)	57042	ENSMOCG00000022617	0.560541	0.00655295	Rbms1	RNA binding motif single stranded interacting protein 1 [Source:NCBI gene;Acc:101983199]	ENSMUSG00000026970
5	4	72316731	0.74828	0.0244348	0.723845	0.0303545	intron (ENSMOCT00000030880, intron 1 of 12)	39217	ENSMOCG00000022617	0.560541	0.00655295	Rbms1	RNA binding motif single stranded interacting protein 1 [Source:NCBI gene;Acc:101983199]	ENSMUSG00000026970
7	4	73581480	0.100209	0.864768	-0.76456	0.0184238	exon (ENSMOCT00000021389, exon 16 of 26)	51983	ENSMOCG00000016136	0.917687	0.0309546	Dpp4	dipeptidyl peptidase 4 [Source:NCBI gene;Acc:101988204]	ENSMUSG00000035000
7	4	75004604	0.252354	0.954012	-0.701658	0.0110684	exon (ENSMOCT00000009630, exon 2 of 2)	118266	ENSMOCG00000007472	0.838184	0.000337405	Fign	fidgetin, microtubule severing factor [Source:NCBI gene;Acc:101990671]	ENSMUSG00000075324
2	4	80429908	0.0406428	0.713304	-0.672661	0.00524811	intron (ENSMOCT00000010057, intron 4 of 15)	9720	ENSMOCG00000007788	-0.159727	0.0346789	Gad1	glutamate decarboxylase 1 [Source:NCBI gene;Acc:101981147]	ENSMUSG00000070880
2	4	80435848	0.749866	0.0347113	0.715155	0.0347942	intron (ENSMOCT00000010057, intron 5 of 15)	15660	ENSMOCG00000007788	-0.159727	0.0346789	Gad1	glutamate decarboxylase 1 [Source:NCBI gene;Acc:101981147]	ENSMUSG00000070880
2	4	80445468	0.844353	0.0390398	0.805313	0.000269912	intron (ENSMOCT00000010057, intron 11 of 15)	25280	ENSMOCG00000007788	-0.159727	0.0346789	Gad1	glutamate decarboxylase 1 [Source:NCBI gene;Acc:101981147]	ENSMUSG00000070880
2	4	80445496	0.84395	0.0390398	0.80491	0.000278635	intron (ENSMOCT00000010057, intron 11 of 15)	25308	ENSMOCG00000007788	-0.159727	0.0346789	Gad1	glutamate decarboxylase 1 [Source:NCBI gene;Acc:101981147]	ENSMUSG00000070880
2	4	80445504	0.844353	0.0390398	0.805313	0.000269912	intron (ENSMOCT00000010057, intron 11 of 15)	25316	ENSMOCG00000007788	-0.159727	0.0346789	Gad1	glutamate decarboxylase 1 [Source:NCBI gene;Acc:101981147]	ENSMUSG00000070880
2	4	83227810	0.834344	0.065741	0.768603	0.00521829	intron (ENSMOCT00000007288, intron 10 of 11)	149890	ENSMOCG00000005574	-0.170704	0.0123258	Chn1	chimerin 1 [Source:NCBI gene;Acc:101992642]	ENSMUSG00000056486
2	4	83227821	0.834344	0.065741	0.768603	0.00521829	intron (ENSMOCT00000007288, intron 10 of 11)	149879	ENSMOCG00000005574	-0.170704	0.0123258	Chn1	chimerin 1 [Source:NCBI gene;Acc:101992642]	ENSMUSG00000056486
2	4	83227857	0.0448719	0.742848	-0.697976	0.0439648	intron (ENSMOCT00000007288, intron 10 of 11)	149843	ENSMOCG00000005574	-0.170704	0.0123258	Chn1	chimerin 1 [Source:NCBI gene;Acc:101992642]	ENSMUSG00000056486
7	4	85403943	0.0740864	0.851296	-0.777209	0.004368	intron (ENSMOCT00000007755, intron 19 of 19)	261223	ENSMOCG00000005959	0.911726	0.00346504	Pde11a	phosphodiesterase 11A [Source:NCBI gene;Acc:101999939]	ENSMUSG00000075270
7	4	85419895	0.0545329	0.68164	-0.627107	0.0256631	exon (ENSMOCT00000007755, exon 19 of 20)	245271	ENSMOCG00000005959	0.911726	0.00346504	Pde11a	phosphodiesterase 11A [Source:NCBI gene;Acc:101999939]	ENSMUSG00000075270
7	4	85422473	0.8893	0.0498445	0.839456	9.53e-06	intron (ENSMOCT00000007755, intron 18 of 19)	242693	ENSMOCG00000005959	0.911726	0.00346504	Pde11a	phosphodiesterase 11A [Source:NCBI gene;Acc:101999939]	ENSMUSG00000075270
7	4	85492899	0.0434276	0.776872	-0.733444	0.0180945	intron (ENSMOCT00000007755, intron 10 of 19)	172267	ENSMOCG00000005959	0.911726	0.00346504	Pde11a	phosphodiesterase 11A [Source:NCBI gene;Acc:101999939]	ENSMUSG00000075270
7	4	85494480	0.851166	0.0641597	0.787007	0.000608052	intron (ENSMOCT00000007755, intron 10 of 19)	170686	ENSMOCG00000005959	0.911726	0.00346504	Pde11a	phosphodiesterase 11A [Source:NCBI gene;Acc:101999939]	ENSMUSG00000075270
7	4	85497833	0.874189	0.224865	0.649324	0.0321604	intron (ENSMOCT00000007755, intron 10 of 19)	167333	ENSMOCG00000005959	0.911726	0.00346504	Pde11a	phosphodiesterase 11A [Source:NCBI gene;Acc:101999939]	ENSMUSG00000075270
7	4	85498005	0.829831	0.116177	0.713655	0.015912	intron (ENSMOCT00000007755, intron 10 of 19)	167161	ENSMOCG00000005959	0.911726	0.00346504	Pde11a	phosphodiesterase 11A [Source:NCBI gene;Acc:101999939]	ENSMUSG00000075270
7	4	85498067	0.829127	0.116177	0.71295	0.0162049	intron (ENSMOCT00000007755, intron 10 of 19)	167099	ENSMOCG00000005959	0.911726	0.00346504	Pde11a	phosphodiesterase 11A [Source:NCBI gene;Acc:101999939]	ENSMUSG00000075270
7	4	85511548	0.842248	0.0560517	0.786196	0.00181982	intron (ENSMOCT00000007755, intron 9 of 19)	153618	ENSMOCG00000005959	0.911726	0.00346504	Pde11a	phosphodiesterase 11A [Source:NCBI gene;Acc:101999939]	ENSMUSG00000075270
7	4	85529561	0.870395	0.0560029	0.814392	0.000138629	intron (ENSMOCT00000007755, intron 6 of 19)	135605	ENSMOCG00000005959	0.911726	0.00346504	Pde11a	phosphodiesterase 11A [Source:NCBI gene;Acc:101999939]	ENSMUSG00000075270
7	4	85637964	0.0684123	0.782779	-0.714367	0.0347887	intron (ENSMOCT00000007755, intron 1 of 19)	27202	ENSMOCG00000005959	0.911726	0.00346504	Pde11a	phosphodiesterase 11A [Source:NCBI gene;Acc:101999939]	ENSMUSG00000075270
7	4	88709675	0.833797	0.0336283	0.800168	0.000375731	intron (ENSMOCT00000002476, intron 3 of 4)	48265	ENSMOCG00000001838	0.885842	0.0133175	Ppp1r1c	protein phosphatase 1 regulatory inhibitor subunit 1C [Source:NCBI gene;Acc:101982443]	ENSMUSG00000034683
7	4	89276593	0.845391	0.261231	0.58416	0.0295346	intron (ENSMOCT00000002370, intron 2 of 5)	15026	ENSMOCG00000001757	0.84672	0.000597976	Frzb	frizzled related protein [Source:NCBI gene;Acc:101983670]	ENSMUSG00000027004
7	4	89282118	0.841679	0.0589625	0.782717	0.00235533	intron (ENSMOCT00000002370, intron 2 of 5)	9501	ENSMOCG00000001757	0.84672	0.000597976	Frzb	frizzled related protein [Source:NCBI gene;Acc:101983670]	ENSMUSG00000027004
7	4	89282140	0.841679	0.0589625	0.782717	0.00235533	intron (ENSMOCT00000002370, intron 2 of 5)	9479	ENSMOCG00000001757	0.84672	0.000597976	Frzb	frizzled related protein [Source:NCBI gene;Acc:101983670]	ENSMUSG00000027004
6	4	92383458	0.0740864	0.893969	-0.819882	0.000582141	exon (ENSMOCT00000024278, exon 9 of 15)	18584	ENSMOCG00000018134	0.683122	0.0467545	Slc43a1	solute carrier family 43 member 1 [Source:NCBI gene;Acc:101993293]	ENSMUSG00000027075
7	4	92697888	0.839058	0.0589625	0.780096	0.000842509	exon (ENSMOCT00000031379, exon 2 of 3)	2187	ENSMOCG00000022949	0.997455	0.000748193	Lrrc55	leucine rich repeat containing 55 [Source:NCBI gene;Acc:101996090]	ENSMUSG00000075224
4	5	10371727	0.620745	0.0339108	0.586834	0.00427342	intron (ENSMOCT00000024640, intron 4 of 10)	19625	ENSMOCG00000018384	0.391102	0.00584667	Slc36a4	solute carrier family 36 member 4 [Source:NCBI gene;Acc:101979245]	ENSMUSG00000043885
5	5	10529388	0.752725	0.0401478	0.712578	0.0357587	exon (ENSMOCT00000014618, exon 25 of 25)	469154	ENSMOCG00000011364	0.500046	6.52e-10	Fat3	FAT atypical cadherin 3 [Source:NCBI gene;Acc:101979529]	ENSMUSG00000074505
5	5	10605565	0.837615	0.0628135	0.774801	0.00377635	intron (ENSMOCT00000014618, intron 12 of 24)	392977	ENSMOCG00000011364	0.500046	6.52e-10	Fat3	FAT atypical cadherin 3 [Source:NCBI gene;Acc:101979529]	ENSMUSG00000074505
5	5	10609066	0.264538	0.927383	-0.662845	0.000767096	intron (ENSMOCT00000014618, intron 11 of 24)	389476	ENSMOCG00000011364	0.500046	6.52e-10	Fat3	FAT atypical cadherin 3 [Source:NCBI gene;Acc:101979529]	ENSMUSG00000074505
5	5	10655318	0.0782007	0.800506	-0.722305	0.0275549	intron (ENSMOCT00000014618, intron 3 of 24)	343224	ENSMOCG00000011364	0.500046	6.52e-10	Fat3	FAT atypical cadherin 3 [Source:NCBI gene;Acc:101979529]	ENSMUSG00000074505
5	5	10973073	0.146763	0.849228	-0.702464	0.0269935	intron (ENSMOCT00000014618, intron 1 of 24)	25469	ENSMOCG00000011364	0.500046	6.52e-10	Fat3	FAT atypical cadherin 3 [Source:NCBI gene;Acc:101979529]	ENSMUSG00000074505
2	5	14821309	0.0893114	0.808339	-0.719027	0.0166304	intron (ENSMOCT00000009824, intron 1 of 5)	38334	ENSMOCG00000007618	-0.150008	0.0357441	Olfm2	olfactomedin 2 [Source:NCBI gene;Acc:101991709]	ENSMUSG00000032172
2	5	14843510	0.857135	0.170957	0.686177	0.0114787	intron (ENSMOCT00000009824, intron 1 of 5)	16133	ENSMOCG00000007618	-0.150008	0.0357441	Olfm2	olfactomedin 2 [Source:NCBI gene;Acc:101991709]	ENSMUSG00000032172
1	5	14891916	0.868988	0.065741	0.803247	0.000886324	intron (ENSMOCT00000006166, intron 52 of 66)	41549	ENSMOCG00000004687	-0.663924	0.00409364	Col5a3	collagen type V alpha 3 chain [Source:NCBI gene;Acc:101992178]	ENSMUSG00000004098
1	5	14917215	0.920885	0.265925	0.65496	0.000177115	intron (ENSMOCT00000006166, intron 16 of 66)	16250	ENSMOCG00000004687	-0.663924	0.00409364	Col5a3	collagen type V alpha 3 chain [Source:NCBI gene;Acc:101992178]	ENSMUSG00000004098
1	5	14919804	0.0740864	0.84631	-0.772223	0.00517474	intron (ENSMOCT00000006166, intron 11 of 66)	13661	ENSMOCG00000004687	-0.663924	0.00409364	Col5a3	collagen type V alpha 3 chain [Source:NCBI gene;Acc:101992178]	ENSMUSG00000004098
1	5	14931625	0.638369	0.0151866	0.623182	0.0310472	intron (ENSMOCT00000006166, intron 1 of 66)	1840	ENSMOCG00000004687	-0.663924	0.00409364	Col5a3	collagen type V alpha 3 chain [Source:NCBI gene;Acc:101992178]	ENSMUSG00000004098
4	5	15935158	0.892831	0.0641597	0.828671	0.000167493	exon (ENSMOCT00000010855, exon 7 of 11)	20117	ENSMOCG00000008426	0.300381	0.031824	Kank2	KN motif and ankyrin repeat domains 2 [Source:NCBI gene;Acc:101981508]	ENSMUSG00000032194
4	5	15935161	0.892831	0.0641597	0.828671	0.000167493	exon (ENSMOCT00000010855, exon 7 of 11)	20114	ENSMOCG00000008426	0.300381	0.031824	Kank2	KN motif and ankyrin repeat domains 2 [Source:NCBI gene;Acc:101981508]	ENSMUSG00000032194
4	5	15935180	0.892831	0.0641597	0.828671	0.000167493	exon (ENSMOCT00000010855, exon 7 of 11)	20095	ENSMOCG00000008426	0.300381	0.031824	Kank2	KN motif and ankyrin repeat domains 2 [Source:NCBI gene;Acc:101981508]	ENSMUSG00000032194
4	5	15935188	0.892831	0.0641597	0.828671	0.000167493	exon (ENSMOCT00000010855, exon 7 of 11)	20087	ENSMOCG00000008426	0.300381	0.031824	Kank2	KN motif and ankyrin repeat domains 2 [Source:NCBI gene;Acc:101981508]	ENSMUSG00000032194
4	5	15935200	0.892831	0.0641597	0.828671	0.000167493	exon (ENSMOCT00000010855, exon 7 of 11)	20075	ENSMOCG00000008426	0.300381	0.031824	Kank2	KN motif and ankyrin repeat domains 2 [Source:NCBI gene;Acc:101981508]	ENSMUSG00000032194
4	5	15954614	0.0766111	0.844428	-0.767817	0.00597547	exon (ENSMOCT00000010855, exon 2 of 11)	661	ENSMOCG00000008426	0.300381	0.031824	Kank2	KN motif and ankyrin repeat domains 2 [Source:NCBI gene;Acc:101981508]	ENSMUSG00000032194
1	5	16081056	0.0782007	0.800937	-0.722736	0.0238453	intron (ENSMOCT00000003607, intron 4 of 4)	5476	ENSMOCG00000002683	-0.584733	0.00773188	Rab3d	RAB3D, member RAS oncogene family [Source:NCBI gene;Acc:101983112]	ENSMUSG00000019066
1	5	16107463	0.744721	0.0388131	0.705908	0.0419264	exon (ENSMOCT00000015101, exon 4 of 10)	3799	ENSMOCG00000011755	-0.18198	0.0294122	Plppr2	phospholipid phosphatase related 2 [Source:NCBI gene;Acc:101983960]	ENSMUSG00000040563
1	5	16107515	0.0694275	0.846564	-0.777136	0.00361893	exon (ENSMOCT00000015101, exon 4 of 10)	3851	ENSMOCG00000011755	-0.18198	0.0294122	Plppr2	phospholipid phosphatase related 2 [Source:NCBI gene;Acc:101983960]	ENSMUSG00000040563
1	5	16115153	0.089813	0.821707	-0.731894	0.0081336	exon (ENSMOCT00000015101, exon 10 of 10)	11489	ENSMOCG00000011755	-0.18198	0.0294122	Plppr2	phospholipid phosphatase related 2 [Source:NCBI gene;Acc:101983960]	ENSMUSG00000040563
1	5	37091780	0.814011	0.0811338	0.732878	0.0225451	intron (ENSMOCT00000024774, intron 2 of 4)	14394	ENSMOCG00000018469	-0.30576	0.0177406	Oaf	out at first homolog [Source:NCBI gene;Acc:102001045]	ENSMUSG00000032014
1	5	37104302	0.885071	0.223796	0.661275	0.0109175	intron (ENSMOCT00000024774, intron 2 of 4)	1872	ENSMOCG00000018469	-0.30576	0.0177406	Oaf	out at first homolog [Source:NCBI gene;Acc:102001045]	ENSMUSG00000032014
8	5	37976561	0.183523	0.867796	-0.684273	0.00390575	intron (ENSMOCT00000028970, intron 9 of 12)	3112	ENSMOCG00000021315	2.31514	0.0127358	Mfrp	membrane frizzled-related protein [Source:NCBI gene;Acc:101978878]	ENSMUSG00000034739
1	5	39191468	0.834988	0.0565281	0.77846	0.00261067	intron (ENSMOCT00000007872, intron 6 of 6)	8502	ENSMOCG00000006059	-0.493259	0.045664	Il10ra	interleukin 10 receptor subunit alpha [Source:NCBI gene;Acc:101995502]	ENSMUSG00000032089
5	5	39314112	0.287719	0.903674	-0.615956	0.0335352	intron (ENSMOCT00000029892, intron 1 of 7)	12207	ENSMOCG00000021955	0.526077	0.000819455	Fxyd6	FXYD domain-containing ion transport regulator 6 [Source:NCBI gene;Acc:101996474]	ENSMUSG00000066705
2	5	39422858	0.917371	0.105602	0.811769	8.41e-06	intron (ENSMOCT00000000971, intron 4 of 33)	57813	ENSMOCG00000000708	-0.150703	0.0235502	Dscaml1	DS cell adhesion molecule like 1 [Source:NCBI gene;Acc:101997416]	ENSMUSG00000032087
2	5	39485062	0.844389	0.065741	0.778648	0.00353808	intron (ENSMOCT00000000971, intron 4 of 33)	120017	ENSMOCG00000000708	-0.150703	0.0235502	Dscaml1	DS cell adhesion molecule like 1 [Source:NCBI gene;Acc:101997416]	ENSMUSG00000032087
2	5	39593245	0.241245	0.898305	-0.65706	0.00862304	intron (ENSMOCT00000000971, intron 4 of 33)	228200	ENSMOCG00000000708	-0.150703	0.0235502	Dscaml1	DS cell adhesion molecule like 1 [Source:NCBI gene;Acc:101997416]	ENSMUSG00000032087
2	5	39593300	0.241245	0.898305	-0.65706	0.00862304	intron (ENSMOCT00000000971, intron 4 of 33)	228255	ENSMOCG00000000708	-0.150703	0.0235502	Dscaml1	DS cell adhesion molecule like 1 [Source:NCBI gene;Acc:101997416]	ENSMUSG00000032087
2	5	39607041	0.0684123	0.819224	-0.750812	0.00904184	intron (ENSMOCT00000000973, intron 2 of 30)	3361	ENSMOCG00000000708	-0.150703	0.0235502	Dscaml1	DS cell adhesion molecule like 1 [Source:NCBI gene;Acc:101997416]	ENSMUSG00000032087
2	5	39685079	0.744721	0.0348531	0.709868	0.0393058	exon (ENSMOCT00000000971, exon 22 of 34)	320034	ENSMOCG00000000708	-0.150703	0.0235502	Dscaml1	DS cell adhesion molecule like 1 [Source:NCBI gene;Acc:101997416]	ENSMUSG00000032087
2	5	39689046	0.0752561	0.861265	-0.786009	0.0029409	exon (ENSMOCT00000000971, exon 27 of 34)	324001	ENSMOCG00000000708	-0.150703	0.0235502	Dscaml1	DS cell adhesion molecule like 1 [Source:NCBI gene;Acc:101997416]	ENSMUSG00000032087
2	5	39693918	0.0557619	0.75586	-0.700098	0.00674629	exon (ENSMOCT00000000971, exon 31 of 34)	328873	ENSMOCG00000000708	-0.150703	0.0235502	Dscaml1	DS cell adhesion molecule like 1 [Source:NCBI gene;Acc:101997416]	ENSMUSG00000032087
8	5	49200688	0.0721665	0.894691	-0.822525	0.000447682	exon (ENSMOCT00000026508, exon 5 of 6)	13888	ENSMOCG00000019629	1.88926	0.000994789	Chrnb4	cholinergic receptor nicotinic beta 4 subunit [Source:NCBI gene;Acc:101988686]	ENSMUSG00000035200
2	5	50794781	0.828264	0.0576231	0.770641	0.00388324	intron (ENSMOCT00000025434, intron 6 of 6)	176178	ENSMOCG00000018900	-0.133464	0.0334667	Lingo1	leucine rich repeat and Ig domain containing 1 [Source:NCBI gene;Acc:101993492]	ENSMUSG00000049556
2	5	50844030	0.769254	0.0641597	0.705094	0.0450189	intron (ENSMOCT00000025434, intron 4 of 6)	126929	ENSMOCG00000018900	-0.133464	0.0334667	Lingo1	leucine rich repeat and Ig domain containing 1 [Source:NCBI gene;Acc:101993492]	ENSMUSG00000049556
2	5	50844217	0.0688972	0.793353	-0.724456	0.0277875	intron (ENSMOCT00000025434, intron 4 of 6)	126742	ENSMOCG00000018900	-0.133464	0.0334667	Lingo1	leucine rich repeat and Ig domain containing 1 [Source:NCBI gene;Acc:101993492]	ENSMUSG00000049556
2	5	50897271	0.152141	0.860616	-0.708475	0.00801158	intron (ENSMOCT00000025434, intron 3 of 6)	73688	ENSMOCG00000018900	-0.133464	0.0334667	Lingo1	leucine rich repeat and Ig domain containing 1 [Source:NCBI gene;Acc:101993492]	ENSMUSG00000049556
2	5	50920017	0.88744	0.220956	0.666484	0.0119635	intron (ENSMOCT00000025434, intron 2 of 6)	50942	ENSMOCG00000018900	-0.133464	0.0334667	Lingo1	leucine rich repeat and Ig domain containing 1 [Source:NCBI gene;Acc:101993492]	ENSMUSG00000049556
2	5	50950538	0.836833	0.0628135	0.774019	0.0038553	intron (ENSMOCT00000025434, intron 2 of 6)	20421	ENSMOCG00000018900	-0.133464	0.0334667	Lingo1	leucine rich repeat and Ig domain containing 1 [Source:NCBI gene;Acc:101993492]	ENSMUSG00000049556
2	5	50951470	0.823252	0.05305	0.770202	0.00323223	intron (ENSMOCT00000025434, intron 1 of 6)	19489	ENSMOCG00000018900	-0.133464	0.0334667	Lingo1	leucine rich repeat and Ig domain containing 1 [Source:NCBI gene;Acc:101993492]	ENSMUSG00000049556
7	5	67720785	0.882895	0.195633	0.687261	0.00978076	intron (ENSMOCT00000014382, intron 1 of 18)	5158	ENSMOCG00000011190	0.787551	4.84e-06	Cgnl1	cingulin like 1 [Source:NCBI gene;Acc:101987661]	ENSMUSG00000032232
7	5	67721093	0.0526793	0.868571	-0.815892	0.000120304	intron (ENSMOCT00000014382, intron 1 of 18)	5466	ENSMOCG00000011190	0.787551	4.84e-06	Cgnl1	cingulin like 1 [Source:NCBI gene;Acc:101987661]	ENSMUSG00000032232
7	5	67728229	0.76498	0.0444551	0.720525	0.00266149	intron (ENSMOCT00000014382, intron 1 of 18)	12602	ENSMOCG00000011190	0.787551	4.84e-06	Cgnl1	cingulin like 1 [Source:NCBI gene;Acc:101987661]	ENSMUSG00000032232
7	5	67762086	0.917728	0.345917	0.571811	0.0161078	exon (ENSMOCT00000014382, exon 2 of 19)	46459	ENSMOCG00000011190	0.787551	4.84e-06	Cgnl1	cingulin like 1 [Source:NCBI gene;Acc:101987661]	ENSMUSG00000032232
7	5	67762458	0.0730657	0.838179	-0.765114	0.00644887	exon (ENSMOCT00000014382, exon 2 of 19)	46831	ENSMOCG00000011190	0.787551	4.84e-06	Cgnl1	cingulin like 1 [Source:NCBI gene;Acc:101987661]	ENSMUSG00000032232
7	5	67765160	0.843679	0.0560517	0.787628	0.00169378	intron (ENSMOCT00000014386, intron 2 of 16)	3990	ENSMOCG00000011190	0.787551	4.84e-06	Cgnl1	cingulin like 1 [Source:NCBI gene;Acc:101987661]	ENSMUSG00000032232
7	5	67779399	0.818525	0.0372521	0.781273	0.00165446	intron (ENSMOCT00000014386, intron 6 of 16)	18229	ENSMOCG00000011190	0.787551	4.84e-06	Cgnl1	cingulin like 1 [Source:NCBI gene;Acc:101987661]	ENSMUSG00000032232
6	5	68235214	0.0684123	0.901329	-0.832917	0.000170268	exon (ENSMOCT00000020915, exon 7 of 14)	46859	ENSMOCG00000015827	0.702561	0.0129896	Aldh1a2	aldehyde dehydrogenase 1 family member A2 [Source:NCBI gene;Acc:101988690]	ENSMUSG00000013584
8	5	72797089	0.884944	0.0589625	0.825982	0.000133639	intron (ENSMOCT00000014255, intron 2 of 10)	28120	ENSMOCG00000011104	1.25762	0.00779738	Car12	carbonic anhydrase 12 [Source:NCBI gene;Acc:101990967]	ENSMUSG00000032373
7	5	73320083	0.0688972	0.77851	-0.709613	0.0386128	intron (ENSMOCT00000019422, intron 3 of 9)	78536	ENSMOCG00000014779	0.785967	0.0451985	Dapk2	death associated protein kinase 2 [Source:NCBI gene;Acc:101992826]	ENSMUSG00000032380
6	5	75726908	0.727347	0.0589625	0.668384	0.0185412	intron (ENSMOCT00000018950, intron 4 of 4)	18409	ENSMOCG00000014458	0.627034	0.00404284	Smad6	SMAD family member 6 [Source:NCBI gene;Acc:101980774]	ENSMUSG00000036867
6	5	75732840	0.570623	0.0149133	0.555709	0.0178546	intron (ENSMOCT00000018950, intron 4 of 4)	24341	ENSMOCG00000014458	0.627034	0.00404284	Smad6	SMAD family member 6 [Source:NCBI gene;Acc:101980774]	ENSMUSG00000036867
6	5	75780356	0.845487	0.18501	0.660477	0.0377176	exon (ENSMOCT00000018950, exon 5 of 5)	71857	ENSMOCG00000014458	0.627034	0.00404284	Smad6	SMAD family member 6 [Source:NCBI gene;Acc:101980774]	ENSMUSG00000036867
6	5	80300613	0.863909	0.129854	0.734055	0.00273732	intron (ENSMOCT00000002457, intron 2 of 38)	43539	ENSMOCG00000001804	0.571648	0.00227187	Cacna2d2	calcium voltage-gated channel auxiliary subunit alpha2delta 2 [Source:NCBI gene;Acc:101996479]	ENSMUSG00000010066
6	5	80333869	0.835397	0.0676263	0.767771	0.00569373	intron (ENSMOCT00000002457, intron 3 of 38)	76795	ENSMOCG00000001804	0.571648	0.00227187	Cacna2d2	calcium voltage-gated channel auxiliary subunit alpha2delta 2 [Source:NCBI gene;Acc:101996479]	ENSMUSG00000010066
6	5	80337294	0.484349	0.025013	0.459336	0.00926526	intron (ENSMOCT00000002457, intron 3 of 38)	80220	ENSMOCG00000001804	0.571648	0.00227187	Cacna2d2	calcium voltage-gated channel auxiliary subunit alpha2delta 2 [Source:NCBI gene;Acc:101996479]	ENSMUSG00000010066
6	5	80337302	0.678037	0.0455678	0.632469	0.00650645	intron (ENSMOCT00000002457, intron 3 of 38)	80228	ENSMOCG00000001804	0.571648	0.00227187	Cacna2d2	calcium voltage-gated channel auxiliary subunit alpha2delta 2 [Source:NCBI gene;Acc:101996479]	ENSMUSG00000010066
7	5	80436983	0.0740864	0.863448	-0.789362	0.00274311	exon (ENSMOCT00000006988, exon 2 of 4)	955	ENSMOCG00000005343	0.921612	0.000813017	Hyal1	hyaluronidase 1 [Source:NCBI gene;Acc:101999308]	ENSMUSG00000010051
5	5	82805455	0.0766111	0.861605	-0.784994	0.00364339	intron (ENSMOCT00000019772, intron 6 of 19)	10461	ENSMOCG00000015001	0.547548	0.0350145	Kif9	kinesin family member 9 [Source:MGI Symbol;Acc:MGI:1098237]	ENSMUSG00000032489
5	5	88144492	0.0395603	0.871016	-0.831456	2.03e-06	intron (ENSMOCT00000015789, intron 1 of 6)	30745	ENSMOCG00000012279	0.417415	0.0111604	Tgfbr2	transforming growth factor beta receptor 2 [Source:NCBI gene;Acc:101995627]	ENSMUSG00000032440
4	5	89014128	0.0649192	0.905888	-0.840969	6.97e-05	intron (ENSMOCT00000009134, intron 3 of 13)	214073	ENSMOCG00000006997	0.403297	0.0158167	Rbms3	RNA binding motif single stranded interacting protein 3 [Source:NCBI gene;Acc:101999855]	ENSMUSG00000039607
4	5	89014154	0.0649192	0.742673	-0.677754	0.0164229	intron (ENSMOCT00000009134, intron 3 of 13)	214047	ENSMOCG00000006997	0.403297	0.0158167	Rbms3	RNA binding motif single stranded interacting protein 3 [Source:NCBI gene;Acc:101999855]	ENSMUSG00000039607
4	5	89068445	0.824089	0.065741	0.758348	0.00766974	intron (ENSMOCT00000009134, intron 2 of 13)	159756	ENSMOCG00000006997	0.403297	0.0158167	Rbms3	RNA binding motif single stranded interacting protein 3 [Source:NCBI gene;Acc:101999855]	ENSMUSG00000039607
4	5	89068446	0.831227	0.0576231	0.773604	0.00338622	intron (ENSMOCT00000009134, intron 2 of 13)	159755	ENSMOCG00000006997	0.403297	0.0158167	Rbms3	RNA binding motif single stranded interacting protein 3 [Source:NCBI gene;Acc:101999855]	ENSMUSG00000039607
4	5	89121688	0.782723	0.0589625	0.72376	0.0208385	intron (ENSMOCT00000009134, intron 1 of 13)	106513	ENSMOCG00000006997	0.403297	0.0158167	Rbms3	RNA binding motif single stranded interacting protein 3 [Source:NCBI gene;Acc:101999855]	ENSMUSG00000039607
4	5	89121711	0.782723	0.0589625	0.72376	0.0208385	intron (ENSMOCT00000009134, intron 1 of 13)	106490	ENSMOCG00000006997	0.403297	0.0158167	Rbms3	RNA binding motif single stranded interacting protein 3 [Source:NCBI gene;Acc:101999855]	ENSMUSG00000039607
4	5	89211498	0.904419	0.112747	0.791672	0.0262722	intron (ENSMOCT00000009134, intron 1 of 13)	16703	ENSMOCG00000006997	0.403297	0.0158167	Rbms3	RNA binding motif single stranded interacting protein 3 [Source:NCBI gene;Acc:101999855]	ENSMUSG00000039607
4	5	89211511	0.904419	0.112747	0.791672	0.0262722	intron (ENSMOCT00000009134, intron 1 of 13)	16690	ENSMOCG00000006997	0.403297	0.0158167	Rbms3	RNA binding motif single stranded interacting protein 3 [Source:NCBI gene;Acc:101999855]	ENSMUSG00000039607
4	5	89344019	0.885064	0.197361	0.687703	0.00842541	intron (ENSMOCT00000009128, intron 1 of 14)	266907	ENSMOCG00000006997	0.403297	0.0158167	Rbms3	RNA binding motif single stranded interacting protein 3 [Source:NCBI gene;Acc:101999855]	ENSMUSG00000039607
4	5	90719381	0.74828	0.0403931	0.707887	0.0397689	intron (ENSMOCT00000006134, intron 4 of 28)	27144	ENSMOCG00000004653	0.300585	0.0494613	Itga9	integrin alpha 9 [Source:MGI Symbol;Acc:MGI:104756]	ENSMUSG00000039115
4	5	90729892	0.241232	0.85165	-0.610418	0.0318786	intron (ENSMOCT00000006134, intron 5 of 28)	37655	ENSMOCG00000004653	0.300585	0.0494613	Itga9	integrin alpha 9 [Source:MGI Symbol;Acc:MGI:104756]	ENSMUSG00000039115
4	5	90737260	0.887188	0.187989	0.699199	0.00872505	intron (ENSMOCT00000006134, intron 6 of 28)	45023	ENSMOCG00000004653	0.300585	0.0494613	Itga9	integrin alpha 9 [Source:MGI Symbol;Acc:MGI:104756]	ENSMUSG00000039115
4	5	90771807	0.0413119	0.773184	-0.731872	0.0191674	intron (ENSMOCT00000006134, intron 15 of 28)	79570	ENSMOCG00000004653	0.300585	0.0494613	Itga9	integrin alpha 9 [Source:MGI Symbol;Acc:MGI:104756]	ENSMUSG00000039115
4	5	90891441	0.817925	0.0556148	0.76231	0.0052942	intron (ENSMOCT00000006134, intron 18 of 28)	199204	ENSMOCG00000004653	0.300585	0.0494613	Itga9	integrin alpha 9 [Source:MGI Symbol;Acc:MGI:104756]	ENSMUSG00000039115
4	5	90974325	0.622385	0.0204035	0.601982	0.0297208	intron (ENSMOCT00000006134, intron 27 of 28)	282088	ENSMOCG00000004653	0.300585	0.0494613	Itga9	integrin alpha 9 [Source:MGI Symbol;Acc:MGI:104756]	ENSMUSG00000039115
8	5	92169605	0.698812	0.0542189	0.644594	0.011488	intron (ENSMOCT00000019793, intron 19 of 28)	26039	ENSMOCG00000015037	1.26674	0.00640208	Ttc21a	tetratricopeptide repeat domain 21A [Source:NCBI gene;Acc:101987008]	ENSMUSG00000032514
6	6	2996183	0.826327	0.0727539	0.753573	0.0105315	intron (ENSMOCT00000030649, intron 2 of 7)	20108	ENSMOCG00000022463	0.683311	0.00847507	Tmem163	transmembrane protein 163 [Source:NCBI gene;Acc:101983772]	ENSMUSG00000026347
6	6	3056455	0.842162	0.019541	0.822621	6.2e-05	intron (ENSMOCT00000030649, intron 2 of 7)	80380	ENSMOCG00000022463	0.683311	0.00847507	Tmem163	transmembrane protein 163 [Source:NCBI gene;Acc:101983772]	ENSMUSG00000026347
6	6	3103666	0.0556559	0.630414	-0.574758	0.00211354	intron (ENSMOCT00000030649, intron 4 of 7)	127591	ENSMOCG00000022463	0.683311	0.00847507	Tmem163	transmembrane protein 163 [Source:NCBI gene;Acc:101983772]	ENSMUSG00000026347
6	6	3140970	0.758737	0.0344792	0.724258	0.00220491	intron (ENSMOCT00000030649, intron 5 of 7)	164895	ENSMOCG00000022463	0.683311	0.00847507	Tmem163	transmembrane protein 163 [Source:NCBI gene;Acc:101983772]	ENSMUSG00000026347
7	6	4806257	0.207105	0.875878	-0.668774	0.0394759	intron (ENSMOCT00000016480, intron 2 of 2)	10288	ENSMOCG00000012749	0.869308	0.00325719	Lypd1	LY6/PLAUR domain containing 1 [Source:NCBI gene;Acc:101984924]	ENSMUSG00000026344
3	6	12435851	0.871116	0.0538765	0.817239	0.000168625	intron (ENSMOCT00000006308, intron 1 of 37)	38106	ENSMOCG00000004583	0.162481	0.00453217	Clasp1	cytoplasmic linker associated protein 1 [Source:NCBI gene;Acc:101993214]	ENSMUSG00000064302
3	6	12460352	0.729178	0.0204102	0.708768	0.0449272	intron (ENSMOCT00000006308, intron 1 of 37)	13605	ENSMOCG00000004583	0.162481	0.00453217	Clasp1	cytoplasmic linker associated protein 1 [Source:NCBI gene;Acc:101993214]	ENSMUSG00000064302
6	6	19249195	0.30924	0.932958	-0.623718	5.22e-05	intron (ENSMOCT00000027745, intron 3 of 3)	59756	ENSMOCG00000020478	0.71423	0.000240388	Rnf152	ring finger protein 152 [Source:NCBI gene;Acc:101996386]	ENSMUSG00000047496
6	6	19249740	0.0451247	0.766282	-0.721157	0.0253733	intron (ENSMOCT00000027745, intron 3 of 3)	59211	ENSMOCG00000020478	0.71423	0.000240388	Rnf152	ring finger protein 152 [Source:NCBI gene;Acc:101996386]	ENSMUSG00000047496
6	6	19273801	0.744721	0.0367809	0.70794	0.040549	intron (ENSMOCT00000027745, intron 3 of 3)	35150	ENSMOCG00000020478	0.71423	0.000240388	Rnf152	ring finger protein 152 [Source:NCBI gene;Acc:101996386]	ENSMUSG00000047496
3	6	22854893	0.0713679	0.858344	-0.786976	0.00265144	intron (ENSMOCT00000018355, intron 2 of 3)	11585	ENSMOCG00000014046	0.177973	0.00701434	Tmcc2	transmembrane and coiled-coil domain family 2 [Source:NCBI gene;Acc:101993691]	ENSMUSG00000042066
4	6	24314877	0.11594	0.857227	-0.741287	0.00168281	intron (ENSMOCT00000001859, intron 2 of 20)	56592	ENSMOCG00000001360	0.381709	0.00246726	Atp2b4	ATPase plasma membrane Ca2+ transporting 4 [Source:NCBI gene;Acc:102000972]	ENSMUSG00000026463
4	6	24350058	0.152927	0.697392	-0.544465	0.0199285	intron (ENSMOCT00000001859, intron 1 of 20)	21411	ENSMOCG00000001360	0.381709	0.00246726	Atp2b4	ATPase plasma membrane Ca2+ transporting 4 [Source:NCBI gene;Acc:102000972]	ENSMUSG00000026463
7	6	24610403	0.811916	0.0420306	0.769885	0.00274897	intron (ENSMOCT00000020897, intron 1 of 2)	2722	ENSMOCG00000015819	0.811846	0.00719736	Fmod	fibromodulin [Source:NCBI gene;Acc:102001806]	ENSMUSG00000041559
3	6	29894420	0.0461565	0.756843	-0.710687	0.0328807	intron (ENSMOCT00000002460, intron 12 of 21)	136472	ENSMOCG00000001812	0.255041	0.0250929	Dennd1b	DENN domain containing 1B [Source:NCBI gene;Acc:101998294]	ENSMUSG00000056268
3	6	40634279	0.0430745	0.766282	-0.723207	0.0242336	intron (ENSMOCT00000016456, intron 42 of 44)	133561	ENSMOCG00000012697	0.18074	0.0458399	Flnb	filamin B [Source:NCBI gene;Acc:101994545]	ENSMUSG00000025278
5	6	40929872	0.671597	0.0352374	0.63636	0.028508	intron (ENSMOCT00000027597, intron 10 of 14)	11631	ENSMOCG00000020368	0.415786	0.0303407	Acox2	acyl-CoA oxidase 2 [Source:NCBI gene;Acc:101997327]	ENSMUSG00000021751
6	6	59731210	0.0752561	0.924688	-0.849432	0.000137495	intron (ENSMOCT00000001110, intron 2 of 6)	27200	ENSMOCG00000000829	0.658885	0.00373787	Vstm4	V-set and transmembrane domain containing 4 [Source:NCBI gene;Acc:101993787]	ENSMUSG00000050666
8	6	60153020	0.903037	0.299654	0.603383	0.0158583	intron (ENSMOCT00000014185, intron 1 of 14)	1167	ENSMOCG00000011050	2.16211	0.021067	Chat	choline O-acetyltransferase [Source:NCBI gene;Acc:101981619]	ENSMUSG00000021919
8	6	60155937	0.0706534	0.843546	-0.772893	0.00445133	intron (ENSMOCT00000014185, intron 2 of 14)	4084	ENSMOCG00000011050	2.16211	0.021067	Chat	choline O-acetyltransferase [Source:NCBI gene;Acc:101981619]	ENSMUSG00000021919
8	6	60187004	0.518827	0.936374	-0.417547	0.00939072	intron (ENSMOCT00000014187, intron 6 of 13)	29408	ENSMOCG00000011050	2.16211	0.021067	Chat	choline O-acetyltransferase [Source:NCBI gene;Acc:101981619]	ENSMUSG00000021919
8	6	60190509	0.803272	0.0676263	0.735645	0.0156346	intron (ENSMOCT00000014187, intron 8 of 13)	32913	ENSMOCG00000011050	2.16211	0.021067	Chat	choline O-acetyltransferase [Source:NCBI gene;Acc:101981619]	ENSMUSG00000021919
8	6	60199039	0.100209	0.819698	-0.719489	0.0410534	intron (ENSMOCT00000014187, intron 12 of 13)	41443	ENSMOCG00000011050	2.16211	0.021067	Chat	choline O-acetyltransferase [Source:NCBI gene;Acc:101981619]	ENSMUSG00000021919
4	6	65323180	0.850557	0.0641597	0.786398	0.00240621	intron (ENSMOCT00000026270, intron 1 of 67)	263	ENSMOCG00000019424	0.387058	0.000412781	Stab1	stabilin 1 [Source:NCBI gene;Acc:101987393]	ENSMUSG00000042286
4	6	65337821	0.83713	0.152594	0.684536	0.0167578	intron (ENSMOCT00000026277, intron 36 of 67)	14593	ENSMOCG00000019424	0.387058	0.000412781	Stab1	stabilin 1 [Source:NCBI gene;Acc:101987393]	ENSMUSG00000042286
4	6	65347898	0.263226	0.937555	-0.674329	0.0168501	TTS (ENSMOCT00000026270)	24981	ENSMOCG00000019424	0.387058	0.000412781	Stab1	stabilin 1 [Source:NCBI gene;Acc:101987393]	ENSMUSG00000042286
4	6	65348142	0.691789	0.0330943	0.658694	0.00455595	TTS (ENSMOCT00000026270)	25225	ENSMOCG00000019424	0.387058	0.000412781	Stab1	stabilin 1 [Source:NCBI gene;Acc:101987393]	ENSMUSG00000042286
3	6	72793853	0.754694	0.037116	0.717578	0.000485333	intron (ENSMOCT00000030582, intron 1 of 7)	5534	ENSMOCG00000022415	0.271731	0.0152436	Tgfb2	transforming growth factor beta 2 [Source:NCBI gene;Acc:101996204]	ENSMUSG00000039239
7	6	73168632	0.027843	0.792358	-0.764515	0.000151439	intron (ENSMOCT00000008650, intron 10 of 10)	144179	ENSMOCG00000006657	0.936866	0.0180219	Spata17	spermatogenesis associated 17 [Source:NCBI gene;Acc:101997820]	ENSMUSG00000026611
5	6	81568924	0.704473	0.0348576	0.669616	0.00868861	exon (ENSMOCT00000004698, exon 7 of 7)	52683	ENSMOCG00000003503	0.421107	0.0482756	Disp1	dispatched RND transporter family member 1 [Source:NCBI gene;Acc:101994648]	ENSMUSG00000030768
5	6	84144509	0.0684123	0.863278	-0.794865	0.00165475	intron (ENSMOCT00000003548, intron 2 of 7)	70024	ENSMOCG00000002630	0.432849	0.00453474	Itpkb	inositol-trisphosphate 3-kinase B [Source:NCBI gene;Acc:101981361]	ENSMUSG00000038855
5	6	84144532	0.0684123	0.863278	-0.794865	0.00165475	intron (ENSMOCT00000003548, intron 2 of 7)	70001	ENSMOCG00000002630	0.432849	0.00453474	Itpkb	inositol-trisphosphate 3-kinase B [Source:NCBI gene;Acc:101981361]	ENSMUSG00000038855
5	6	84145950	0.0721665	0.792617	-0.720451	0.0314243	intron (ENSMOCT00000003548, intron 2 of 7)	68583	ENSMOCG00000002630	0.432849	0.00453474	Itpkb	inositol-trisphosphate 3-kinase B [Source:NCBI gene;Acc:101981361]	ENSMUSG00000038855
5	6	84146004	0.0721665	0.792617	-0.720451	0.0314243	intron (ENSMOCT00000003548, intron 2 of 7)	68529	ENSMOCG00000002630	0.432849	0.00453474	Itpkb	inositol-trisphosphate 3-kinase B [Source:NCBI gene;Acc:101981361]	ENSMUSG00000038855
5	6	84213614	0.695635	0.132214	0.563422	0.0175821	exon (ENSMOCT00000003545, exon 2 of 8)	2699	ENSMOCG00000002630	0.432849	0.00453474	Itpkb	inositol-trisphosphate 3-kinase B [Source:NCBI gene;Acc:101981361]	ENSMUSG00000038855
7	6	88145358	0.264589	0.888698	-0.624108	0.0141055	intron (ENSMOCT00000016271, intron 4 of 9)	154480	ENSMOCG00000012598	0.770909	0.0079255	Pld5	phospholipase D family member 5 [Source:NCBI gene;Acc:101991158]	ENSMUSG00000055214
1	7	11080352	0.876985	0.065741	0.811244	0.000591234	intron (ENSMOCT00000005135, intron 1 of 11)	14947	ENSMOCG00000003843	-0.199968	0.00821241	Grin2a	glutamate ionotropic receptor NMDA type subunit 2A [Source:NCBI gene;Acc:101995925]	ENSMUSG00000059003
1	7	13229268	0.818733	0.0308878	0.787845	0.000961168	intron (ENSMOCT00000002775, intron 1 of 3)	20862	ENSMOCG00000002062	-0.202186	0.0210298	Cpped1	calcineurin like phosphoesterase domain containing 1 [Source:NCBI gene;Acc:101980969]	ENSMUSG00000065979
3	7	14994539	0.792161	0.0343531	0.757808	0.000382875	intron (ENSMOCT00000014557, intron 1 of 2)	9397	ENSMOCG00000011337	0.254166	0.034005	Dusp14	dual specificity phosphatase 14 [Source:NCBI gene;Acc:101983417]	ENSMUSG00000018648
6	7	18229408	0.797341	0.0576231	0.739718	0.00725591	exon (ENSMOCT00000026529, exon 2 of 7)	2102	ENSMOCG00000019650	0.573433	0.0221613	Tmem98	transmembrane protein 98 [Source:NCBI gene;Acc:101999954]	ENSMUSG00000035413
6	7	18229456	0.797341	0.0576231	0.739718	0.00725591	exon (ENSMOCT00000026529, exon 2 of 7)	2054	ENSMOCG00000019650	0.573433	0.0221613	Tmem98	transmembrane protein 98 [Source:NCBI gene;Acc:101999954]	ENSMUSG00000035413
1	7	21608086	0.240804	0.905842	-0.665038	0.00683396	exon (ENSMOCT00000014327, exon 14 of 20)	6068	ENSMOCG00000011144	-0.24261	0.00177757	Git1	GIT ArfGAP 1 [Source:MGI Symbol;Acc:MGI:1927140]	ENSMUSG00000011877
4	7	23605406	0.905653	0.190548	0.715105	0.00405646	TTS (ENSMOCT00000029961)	12553	ENSMOCG00000021999	0.379172	0.0396862	Scarf1	scavenger receptor class F member 1 [Source:NCBI gene;Acc:101990692]	ENSMUSG00000038188
4	7	23609984	0.788342	0.0628135	0.725529	0.00640228	exon (ENSMOCT00000029959, exon 8 of 12)	7975	ENSMOCG00000021999	0.379172	0.0396862	Scarf1	scavenger receptor class F member 1 [Source:NCBI gene;Acc:101990692]	ENSMUSG00000038188
4	7	23610039	0.70898	0.0628135	0.646166	0.0146965	intron (ENSMOCT00000029961, intron 7 of 8)	7920	ENSMOCG00000021999	0.379172	0.0396862	Scarf1	scavenger receptor class F member 1 [Source:NCBI gene;Acc:101990692]	ENSMUSG00000038188
2	7	28163314	0.856969	0.0676263	0.789343	0.00245653	intron (ENSMOCT00000004136, intron 24 of 31)	18329	ENSMOCG00000003039	-0.156073	0.0305532	Mink1	misshapen like kinase 1 [Source:NCBI gene;Acc:102001535]	ENSMUSG00000020827
2	7	28194755	0.0405006	0.773184	-0.732683	0.0188036	intron (ENSMOCT00000004131, intron 1 of 32)	18028	ENSMOCG00000003039	-0.156073	0.0305532	Mink1	misshapen like kinase 1 [Source:NCBI gene;Acc:102001535]	ENSMUSG00000020827
2	7	28194759	0.0405006	0.773184	-0.732683	0.0188036	intron (ENSMOCT00000004131, intron 1 of 32)	18024	ENSMOCG00000003039	-0.156073	0.0305532	Mink1	misshapen like kinase 1 [Source:NCBI gene;Acc:102001535]	ENSMUSG00000020827
4	7	29251496	0.0823891	0.89715	-0.814761	0.00146343	intron (ENSMOCT00000004268, intron 2 of 85)	8862	ENSMOCG00000003037	0.37493	0.0480343	Dnah2	dynein, axonemal, heavy chain 2 [Source:MGI Symbol;Acc:MGI:107731]	ENSMUSG00000005237
4	7	29258278	0.230953	0.914312	-0.683359	0.0372765	intron (ENSMOCT00000004268, intron 3 of 85)	15644	ENSMOCG00000003037	0.37493	0.0480343	Dnah2	dynein, axonemal, heavy chain 2 [Source:MGI Symbol;Acc:MGI:107731]	ENSMUSG00000005237
4	7	29267483	0.0721665	0.898318	-0.826151	0.000365193	intron (ENSMOCT00000004274, intron 3 of 4)	1632	ENSMOCG00000003037	0.37493	0.0480343	Dnah2	dynein, axonemal, heavy chain 2 [Source:MGI Symbol;Acc:MGI:107731]	ENSMUSG00000005237
4	7	29267939	0.751344	0.0350683	0.716276	0.0337691	exon (ENSMOCT00000004268, exon 8 of 86)	25305	ENSMOCG00000003037	0.37493	0.0480343	Dnah2	dynein, axonemal, heavy chain 2 [Source:MGI Symbol;Acc:MGI:107731]	ENSMUSG00000005237
4	7	29330132	0.130027	0.70503	-0.575003	0.00536794	exon (ENSMOCT00000004268, exon 43 of 86)	87498	ENSMOCG00000003037	0.37493	0.0480343	Dnah2	dynein, axonemal, heavy chain 2 [Source:MGI Symbol;Acc:MGI:107731]	ENSMUSG00000005237
4	7	29368782	0.0752561	0.887137	-0.811881	0.00092898	exon (ENSMOCT00000004268, exon 79 of 86)	126148	ENSMOCG00000003037	0.37493	0.0480343	Dnah2	dynein, axonemal, heavy chain 2 [Source:MGI Symbol;Acc:MGI:107731]	ENSMUSG00000005237
7	7	37636479	0.0396116	0.742848	-0.703237	0.0393959	intron (ENSMOCT00000020865, intron 1 of 1)	864	ENSMOCG00000015789	0.779324	0.00057997	Kcnj12	potassium inwardly rectifying channel subfamily J member 12 [Source:NCBI gene;Acc:101993032]	ENSMUSG00000042529
6	7	39504851	0.848298	0.0541754	0.794123	0.00113347	exon (ENSMOCT00000012112, exon 1 of 113)	40	ENSMOCG00000009245	0.66546	0.0478627	Obscn	obscurin, cytoskeletal calmodulin and titin-interacting RhoGEF [Source:MGI Symbol;Acc:MGI:2681862]	ENSMUSG00000061462
6	7	39504907	0.848917	0.0541754	0.794742	0.00109556	exon (ENSMOCT00000012112, exon 1 of 113)	96	ENSMOCG00000009245	0.66546	0.0478627	Obscn	obscurin, cytoskeletal calmodulin and titin-interacting RhoGEF [Source:MGI Symbol;Acc:MGI:2681862]	ENSMUSG00000061462
6	7	39505029	0.890261	0.0699146	0.820346	0.000513325	exon (ENSMOCT00000012112, exon 1 of 113)	218	ENSMOCG00000009245	0.66546	0.0478627	Obscn	obscurin, cytoskeletal calmodulin and titin-interacting RhoGEF [Source:MGI Symbol;Acc:MGI:2681862]	ENSMUSG00000061462
6	7	39550513	0.686686	0.065741	0.620945	0.0299565	intron (ENSMOCT00000012162, intron 18 of 86)	45702	ENSMOCG00000009245	0.66546	0.0478627	Obscn	obscurin, cytoskeletal calmodulin and titin-interacting RhoGEF [Source:MGI Symbol;Acc:MGI:2681862]	ENSMUSG00000061462
6	7	39572949	0.0740864	0.874288	-0.800201	0.00177286	intron (ENSMOCT00000012112, intron 43 of 112)	68138	ENSMOCG00000009245	0.66546	0.0478627	Obscn	obscurin, cytoskeletal calmodulin and titin-interacting RhoGEF [Source:MGI Symbol;Acc:MGI:2681862]	ENSMUSG00000061462
6	7	39597750	0.881993	0.0877023	0.794291	0.0054472	exon (ENSMOCT00000012112, exon 63 of 113)	92939	ENSMOCG00000009245	0.66546	0.0478627	Obscn	obscurin, cytoskeletal calmodulin and titin-interacting RhoGEF [Source:MGI Symbol;Acc:MGI:2681862]	ENSMUSG00000061462
6	7	39600648	0.84353	0.0576231	0.785907	0.00194994	exon (ENSMOCT00000012112, exon 67 of 113)	95837	ENSMOCG00000009245	0.66546	0.0478627	Obscn	obscurin, cytoskeletal calmodulin and titin-interacting RhoGEF [Source:MGI Symbol;Acc:MGI:2681862]	ENSMUSG00000061462
6	7	39605043	0.0740864	0.769487	-0.6954	0.0411643	intron (ENSMOCT00000012162, intron 73 of 86)	100232	ENSMOCG00000009245	0.66546	0.0478627	Obscn	obscurin, cytoskeletal calmodulin and titin-interacting RhoGEF [Source:MGI Symbol;Acc:MGI:2681862]	ENSMUSG00000061462
6	7	39634465	0.0457517	0.77288	-0.727128	0.00236208	exon (ENSMOCT00000012112, exon 101 of 113)	129654	ENSMOCG00000009245	0.66546	0.0478627	Obscn	obscurin, cytoskeletal calmodulin and titin-interacting RhoGEF [Source:MGI Symbol;Acc:MGI:2681862]	ENSMUSG00000061462
6	7	39634474	0.0457517	0.77288	-0.727128	0.00236208	exon (ENSMOCT00000012112, exon 101 of 113)	129663	ENSMOCG00000009245	0.66546	0.0478627	Obscn	obscurin, cytoskeletal calmodulin and titin-interacting RhoGEF [Source:MGI Symbol;Acc:MGI:2681862]	ENSMUSG00000061462
6	7	39634481	0.831227	0.11704	0.714187	0.00655255	exon (ENSMOCT00000012112, exon 101 of 113)	129670	ENSMOCG00000009245	0.66546	0.0478627	Obscn	obscurin, cytoskeletal calmodulin and titin-interacting RhoGEF [Source:MGI Symbol;Acc:MGI:2681862]	ENSMUSG00000061462
6	7	43173314	0.207487	0.928716	-0.721229	0.00039452	intron (ENSMOCT00000031050, intron 2 of 8)	36337	ENSMOCG00000022733	0.651361	0.0420966	Glra1	glycine receptor alpha 1 [Source:NCBI gene;Acc:101999866]	ENSMUSG00000000263
3	7	44361359	0.787309	0.14172	0.645589	0.0358267	intron (ENSMOCT00000021465, intron 18 of 18)	33926	ENSMOCG00000016180	-0.116738	0.0299468	Acsl6	acyl-CoA synthetase long chain family member 6 [Source:NCBI gene;Acc:101983044]	ENSMUSG00000020333
3	7	44409918	0.623993	0.033541	0.590452	0.0113188	intron (ENSMOCT00000021462, intron 1 of 20)	1343	ENSMOCG00000016180	-0.116738	0.0299468	Acsl6	acyl-CoA synthetase long chain family member 6 [Source:NCBI gene;Acc:101983044]	ENSMUSG00000020333
3	7	45253226	0.041807	0.875563	-0.833756	1.3e-05	intron (ENSMOCT00000030905, intron 9 of 9)	16339	ENSMOCG00000022633	-0.113127	0.0308751	Septin8	septin 8 [Source:NCBI gene;Acc:101987589]	ENSMUSG00000018398
7	7	46570624	0.317607	0.918248	-0.600641	0.0256086	exon (ENSMOCT00000013525, exon 3 of 11)	1003	ENSMOCG00000010539	0.770465	0.0145674	Tcf7	transcription factor 7 [Source:NCBI gene;Acc:101991915]	ENSMUSG00000000782
7	7	46580091	0.039999	0.781451	-0.741453	0.0143614	intron (ENSMOCT00000013534, intron 3 of 11)	10470	ENSMOCG00000010539	0.770465	0.0145674	Tcf7	transcription factor 7 [Source:NCBI gene;Acc:101991915]	ENSMUSG00000000782
6	7	48971424	0.795874	0.0348814	0.760993	0.00489165	intron (ENSMOCT00000030826, intron 1 of 18)	879	ENSMOCG00000022580	0.566267	0.00350743	Gfpt2	glutamine-fructose-6-phosphate transaminase 2 [Source:NCBI gene;Acc:101983420]	ENSMUSG00000020363
6	7	48971614	0.0662294	0.846008	-0.779778	0.00203282	intron (ENSMOCT00000030826, intron 1 of 18)	689	ENSMOCG00000022580	0.566267	0.00350743	Gfpt2	glutamine-fructose-6-phosphate transaminase 2 [Source:NCBI gene;Acc:101983420]	ENSMUSG00000020363
3	7	49856052	0.042222	0.900085	-0.857863	1.78e-08	exon (ENSMOCT00000026416, exon 1 of 8)	115	ENSMOCG00000019569	0.109247	0.0380818		receptor for activated C kinase 1 [Source:NCBI gene;Acc:101992388]	ENSMUSG00000020372
3	7	49856055	0.042222	0.902032	-0.85981	1.17e-07	exon (ENSMOCT00000026416, exon 1 of 8)	112	ENSMOCG00000019569	0.109247	0.0380818		receptor for activated C kinase 1 [Source:NCBI gene;Acc:101992388]	ENSMUSG00000020372
5	7	53285948	0.560027	0.011704	0.548323	0.0133013	intron (ENSMOCT00000001829, intron 6 of 40)	45583	ENSMOCG00000001351	0.474673	0.0113987	Myh11	myosin heavy chain 11 [Source:NCBI gene;Acc:101989657]	ENSMUSG00000018830
5	7	70367798	0.0800938	0.856775	-0.776681	0.00570041	intron (ENSMOCT00000008105, intron 24 of 34)	50417	ENSMOCG00000006187	0.449649	0.0105313	Cacna1g	calcium voltage-gated channel subunit alpha1 G [Source:NCBI gene;Acc:101996683]	ENSMUSG00000020866
5	7	70371012	0.90602	0.281098	0.624922	0.0186772	intron (ENSMOCT00000008070, intron 25 of 37)	47685	ENSMOCG00000006187	0.449649	0.0105313	Cacna1g	calcium voltage-gated channel subunit alpha1 G [Source:NCBI gene;Acc:101996683]	ENSMUSG00000020866
5	7	70408909	0.760375	0.0470097	0.713365	0.0353265	intron (ENSMOCT00000008105, intron 4 of 34)	9306	ENSMOCG00000006187	0.449649	0.0105313	Cacna1g	calcium voltage-gated channel subunit alpha1 G [Source:NCBI gene;Acc:101996683]	ENSMUSG00000020866
6	7	70798731	0.867528	0.0403844	0.827144	5.77e-07	exon (ENSMOCT00000030045, exon 10 of 51)	4261	ENSMOCG00000022060	0.751296	0.000551805	Col1a1	collagen type I alpha 1 chain [Source:NCBI gene;Acc:101982092]	ENSMUSG00000001506
6	7	70803939	0.837094	0.061653	0.775441	0.00351597	exon (ENSMOCT00000030045, exon 32 of 51)	9469	ENSMOCG00000022060	0.751296	0.000551805	Col1a1	collagen type I alpha 1 chain [Source:NCBI gene;Acc:101982092]	ENSMUSG00000001506
6	7	70807351	0.0713679	0.856324	-0.784956	0.00289298	intron (ENSMOCT00000030045, intron 45 of 50)	12881	ENSMOCG00000022060	0.751296	0.000551805	Col1a1	collagen type I alpha 1 chain [Source:NCBI gene;Acc:101982092]	ENSMUSG00000001506
5	7	70872883	0.0427122	0.658361	-0.615649	0.0329367	intron (ENSMOCT00000015869, intron 2 of 9)	6080	ENSMOCG00000012339	0.496903	0.000136977	Samd14	sterile alpha motif domain containing 14 [Source:NCBI gene;Acc:101983230]	ENSMUSG00000047181
5	7	70919293	0.811229	0.0576231	0.753606	0.00865382	intron (ENSMOCT00000010032, intron 4 of 25)	11384	ENSMOCG00000007772	0.561213	0.000380863	Itga3	integrin subunit alpha 3 [Source:NCBI gene;Acc:101984170]	ENSMUSG00000001507
5	7	70929622	0.0373293	0.553199	-0.515869	0.01574	intron (ENSMOCT00000010032, intron 1 of 25)	1055	ENSMOCG00000007772	0.561213	0.000380863	Itga3	integrin subunit alpha 3 [Source:NCBI gene;Acc:101984170]	ENSMUSG00000001507
6	7	78138422	0.86605	0.0303824	0.835667	1.15e-06	intron (ENSMOCT00000014459, intron 1 of 8)	41450	ENSMOCG00000011264	0.611008	0.0163242	Rab37	RAB37, member RAS oncogene family [Source:NCBI gene;Acc:101985030]	ENSMUSG00000020732
6	7	78159420	0.80622	0.126876	0.679344	0.00223071	exon (ENSMOCT00000014461, exon 2 of 9)	2752	ENSMOCG00000011264	0.611008	0.0163242	Rab37	RAB37, member RAS oncogene family [Source:NCBI gene;Acc:101985030]	ENSMUSG00000020732
6	7	78165238	0.0643149	0.838723	-0.774408	0.00337072	TTS (ENSMOCT00000014459)	68266	ENSMOCG00000011264	0.611008	0.0163242	Rab37	RAB37, member RAS oncogene family [Source:NCBI gene;Acc:101985030]	ENSMUSG00000020732
7	7	78983194	0.137734	0.890408	-0.752674	0.00110062	intron (ENSMOCT00000025427, intron 2 of 38)	1645	ENSMOCG00000018829	0.802016	0.00374269	Itgb4	integrin subunit beta 4 [Source:NCBI gene;Acc:101998963]	ENSMUSG00000020758
7	7	78994311	0.757747	0.0369038	0.720843	0.0222792	intron (ENSMOCT00000025427, intron 13 of 38)	12762	ENSMOCG00000018829	0.802016	0.00374269	Itgb4	integrin subunit beta 4 [Source:NCBI gene;Acc:101998963]	ENSMUSG00000020758
7	7	78994378	0.0888575	0.853699	-0.764842	0.0114036	exon (ENSMOCT00000025413, exon 14 of 38)	12841	ENSMOCG00000018829	0.802016	0.00374269	Itgb4	integrin subunit beta 4 [Source:NCBI gene;Acc:101998963]	ENSMUSG00000020758
7	7	78998969	0.216927	0.918125	-0.701199	0.0159709	exon (ENSMOCT00000025413, exon 24 of 38)	17432	ENSMOCG00000018829	0.802016	0.00374269	Itgb4	integrin subunit beta 4 [Source:NCBI gene;Acc:101998963]	ENSMUSG00000020758
7	7	79006643	0.0713679	0.72362	-0.652252	0.0268824	intron (ENSMOCT00000025427, intron 29 of 38)	25094	ENSMOCG00000018829	0.802016	0.00374269	Itgb4	integrin subunit beta 4 [Source:NCBI gene;Acc:101998963]	ENSMUSG00000020758
8	7	79249937	0.0752561	0.848007	-0.772751	0.0052635	exon (ENSMOCT00000018626, exon 5 of 21)	4248	ENSMOCG00000014229	2.36158	0.00186627	Evpl	envoplakin [Source:NCBI gene;Acc:101979273]	ENSMUSG00000034282
8	7	79722198	0.833936	0.0374923	0.796444	0.000517642	intron (ENSMOCT00000019124, intron 6 of 8)	15805	ENSMOCG00000014576	1.86582	0.00056691	St6galnac2	ST6 N-acetylgalactosaminide alpha-2,6-sialyltransferase 2 [Source:NCBI gene;Acc:101983332]	ENSMUSG00000057286
4	7	79899610	0.0671767	0.781451	-0.714275	0.0345515	intron (ENSMOCT00000016889, intron 1 of 4)	5583	ENSMOCG00000013027	0.408393	0.0067331	Mxra7	matrix remodeling associated 7 [Source:NCBI gene;Acc:101983603]	ENSMUSG00000020814
2	7	80224036	0.735454	0.0219283	0.713526	0.0399824	exon (ENSMOCT00000022902, exon 4 of 17)	25725	ENSMOCG00000017183	-0.180852	0.0423368	Sec14l1	SEC14 like lipid binding 1 [Source:NCBI gene;Acc:101986453]	ENSMUSG00000020823
4	7	81389368	0.287811	0.937722	-0.649911	0.0178328	exon (ENSMOCT00000025501, exon 5 of 5)	50269	ENSMOCG00000018943	0.288973	0.000652851	Timp2	TIMP metallopeptidase inhibitor 2 [Source:NCBI gene;Acc:101992288]	ENSMUSG00000017466
4	7	81406959	0.0572863	0.69416	-0.636874	0.0240991	intron (ENSMOCT00000025501, intron 1 of 4)	32678	ENSMOCG00000018943	0.288973	0.000652851	Timp2	TIMP metallopeptidase inhibitor 2 [Source:NCBI gene;Acc:101992288]	ENSMUSG00000017466
4	7	81414960	0.294809	0.902421	-0.607612	0.030709	intron (ENSMOCT00000025501, intron 1 of 4)	24677	ENSMOCG00000018943	0.288973	0.000652851	Timp2	TIMP metallopeptidase inhibitor 2 [Source:NCBI gene;Acc:101992288]	ENSMUSG00000017466
4	7	81421286	0.909815	0.123937	0.785878	1.44e-05	intron (ENSMOCT00000025501, intron 1 of 4)	18351	ENSMOCG00000018943	0.288973	0.000652851	Timp2	TIMP metallopeptidase inhibitor 2 [Source:NCBI gene;Acc:101992288]	ENSMUSG00000017466
4	7	81435016	0.879015	0.065741	0.813274	0.000450045	intron (ENSMOCT00000025501, intron 1 of 4)	4621	ENSMOCG00000018943	0.288973	0.000652851	Timp2	TIMP metallopeptidase inhibitor 2 [Source:NCBI gene;Acc:101992288]	ENSMUSG00000017466
7	7	81520142	0.0852348	0.784815	-0.69958	0.0268498	intron (ENSMOCT00000019999, intron 1 of 3)	13780	ENSMOCG00000015186	0.758867	0.00448612	C1qtnf1	C1q and TNF related 1 [Source:NCBI gene;Acc:101993131]	ENSMUSG00000017446
7	7	81520954	0.870826	0.313966	0.55686	0.0156364	exon (ENSMOCT00000019999, exon 2 of 4)	14592	ENSMOCG00000015186	0.758867	0.00448612	C1qtnf1	C1q and TNF related 1 [Source:NCBI gene;Acc:101993131]	ENSMUSG00000017446
2	7	83096862	0.0629463	0.866618	-0.803672	0.000486104	intron (ENSMOCT00000027309, intron 1 of 13)	5271	ENSMOCG00000020159	-0.155504	0.0373956	Baiap2	BAR/IMD domain containing adaptor protein 2 [Source:NCBI gene;Acc:101999327]	ENSMUSG00000025372
2	7	83132229	0.766355	0.0505085	0.715847	0.0343772	intron (ENSMOCT00000027309, intron 4 of 13)	40638	ENSMOCG00000020159	-0.155504	0.0373956	Baiap2	BAR/IMD domain containing adaptor protein 2 [Source:NCBI gene;Acc:101999327]	ENSMUSG00000025372
2	7	83132287	0.870749	0.210634	0.660115	0.0230818	intron (ENSMOCT00000027309, intron 4 of 13)	40696	ENSMOCG00000020159	-0.155504	0.0373956	Baiap2	BAR/IMD domain containing adaptor protein 2 [Source:NCBI gene;Acc:101999327]	ENSMUSG00000025372
2	7	83142281	0.74657	0.0398826	0.706688	0.0410273	intron (ENSMOCT00000027309, intron 6 of 13)	50690	ENSMOCG00000020159	-0.155504	0.0373956	Baiap2	BAR/IMD domain containing adaptor protein 2 [Source:NCBI gene;Acc:101999327]	ENSMUSG00000025372
2	7	83145479	0.771966	0.0424619	0.729504	0.0147331	exon (ENSMOCT00000027299, exon 7 of 14)	53991	ENSMOCG00000020159	-0.155504	0.0373956	Baiap2	BAR/IMD domain containing adaptor protein 2 [Source:NCBI gene;Acc:101999327]	ENSMUSG00000025372
2	7	83155621	0.882222	0.0597518	0.82247	0.000129586	intron (ENSMOCT00000027299, intron 13 of 13)	64133	ENSMOCG00000020159	-0.155504	0.0373956	Baiap2	BAR/IMD domain containing adaptor protein 2 [Source:NCBI gene;Acc:101999327]	ENSMUSG00000025372
5	8	770803	0.7449	0.0548407	0.69006	0.0429398	intron (ENSMOCT00000028857, intron 2 of 19)	21280	ENSMOCG00000021236	0.456053	0.015191	Trim66	tripartite motif containing 66 [Source:NCBI gene;Acc:101990701]	ENSMUSG00000031026
4	8	830035	0.059674	0.866704	-0.80703	0.000210031	exon (ENSMOCT00000029540, exon 11 of 19)	39140	ENSMOCG00000021700	0.310832	0.000769575	Denn2b	DENN domain containing 2B [Source:NCBI gene;Acc:101991256]	ENSMUSG00000031024
4	8	833323	0.845308	0.061653	0.783655	0.00246971	intron (ENSMOCT00000029546, intron 9 of 17)	35852	ENSMOCG00000021700	0.310832	0.000769575	Denn2b	DENN domain containing 2B [Source:NCBI gene;Acc:101991256]	ENSMUSG00000031024
4	8	833371	0.845308	0.061653	0.783655	0.00246971	intron (ENSMOCT00000029546, intron 9 of 17)	35804	ENSMOCG00000021700	0.310832	0.000769575	Denn2b	DENN domain containing 2B [Source:NCBI gene;Acc:101991256]	ENSMUSG00000031024
7	8	1114532	0.897112	0.253114	0.643998	0.0160794	exon (ENSMOCT00000001849, exon 18 of 22)	60090	ENSMOCG00000001343	1.05719	0.00158874	Scube2	signal peptide, CUB domain and EGF like domain containing 2 [Source:NCBI gene;Acc:101992849]	ENSMUSG00000007279
7	8	1114559	0.767049	0.0234982	0.743551	0.000613767	exon (ENSMOCT00000001849, exon 18 of 22)	60063	ENSMOCG00000001343	1.05719	0.00158874	Scube2	signal peptide, CUB domain and EGF like domain containing 2 [Source:NCBI gene;Acc:101992849]	ENSMUSG00000007279
6	8	2374631	0.0458683	0.923099	-0.877231	4.1e-09	intron (ENSMOCT00000020051, intron 3 of 5)	7195	ENSMOCG00000015227	0.692365	0.0446196	Lyve1	lymphatic vessel endothelial hyaluronan receptor 1 [Source:NCBI gene;Acc:101996405]	ENSMUSG00000030787
6	8	2498637	0.79329	0.0495176	0.743772	0.0125423	intron (ENSMOCT00000014111, intron 1 of 20)	1049	ENSMOCG00000010989	0.649566	0.000532267	Mrvi1	murine retrovirus integration site 1 homolog [Source:NCBI gene;Acc:101996687]	ENSMUSG00000005611
8	8	11010462	0.851327	0.0570495	0.794278	0.00124599	intron (ENSMOCT00000030688, intron 1 of 1)	17003	ENSMOCG00000022488	1.71706	0.000304167	Gpr139	G protein-coupled receptor 139 [Source:NCBI gene;Acc:101990319]	ENSMUSG00000066197
8	8	12534547	0.0489196	0.763486	-0.714566	0.0296503	intron (ENSMOCT00000018472, intron 1 of 6)	1089	ENSMOCG00000014133	1.74528	5.02e-05	Syt9	synaptotagmin 9 [Source:NCBI gene;Acc:101980137]	ENSMUSG00000062542
8	8	12534574	0.0489196	0.763486	-0.714566	0.0296503	intron (ENSMOCT00000018472, intron 1 of 6)	1062	ENSMOCG00000014133	1.74528	5.02e-05	Syt9	synaptotagmin 9 [Source:NCBI gene;Acc:101980137]	ENSMUSG00000062542
6	8	14143019	0.756381	0.05305	0.703331	0.0436816	intron (ENSMOCT00000015093, intron 1 of 1)	89631	ENSMOCG00000011749	0.608617	0.0451819	Hs3st2	heparan sulfate-glucosamine 3-sulfotransferase 2 [Source:NCBI gene;Acc:101995144]	ENSMUSG00000046321
8	8	14890073	0.823658	0.0548407	0.768818	0.00389496	intron (ENSMOCT00000030638, intron 2 of 32)	1064	ENSMOCG00000022450	1.12509	0.000983774	Vwa3a	von Willebrand factor A domain containing 3A [Source:NCBI gene;Acc:101998127]	ENSMUSG00000030889
8	8	14890131	0.823658	0.0548407	0.768818	0.00389496	intron (ENSMOCT00000030638, intron 2 of 32)	1006	ENSMOCG00000022450	1.12509	0.000983774	Vwa3a	von Willebrand factor A domain containing 3A [Source:NCBI gene;Acc:101998127]	ENSMUSG00000030889
8	8	15587625	0.898677	0.237027	0.66165	0.00758105	exon (ENSMOCT00000011805, exon 27 of 61)	57969	ENSMOCG00000009108	1.79532	0.00348945	Dnah3	dynein, axonemal, heavy chain 3 [Source:MGI Symbol;Acc:MGI:2683040]	ENSMUSG00000052273
8	8	15632444	0.88397	0.0332318	0.850738	4.48e-07	intron (ENSMOCT00000011814, intron 41 of 60)	101914	ENSMOCG00000009108	1.79532	0.00348945	Dnah3	dynein, axonemal, heavy chain 3 [Source:MGI Symbol;Acc:MGI:2683040]	ENSMUSG00000052273
3	8	22961544	0.0434276	0.775103	-0.731675	0.0190692	intron (ENSMOCT00000024031, intron 6 of 16)	64103	ENSMOCG00000017948	0.218015	0.0259255	Fgfr2	fibroblast growth factor receptor 2 [Source:NCBI gene;Acc:101980047]	ENSMUSG00000030849
3	8	22975423	0.0659033	0.863055	-0.797152	0.00112554	intron (ENSMOCT00000024039, intron 5 of 17)	50045	ENSMOCG00000017948	0.218015	0.0259255	Fgfr2	fibroblast growth factor receptor 2 [Source:NCBI gene;Acc:101980047]	ENSMUSG00000030849
3	8	23006025	0.0507678	0.748229	-0.697461	0.0437254	intron (ENSMOCT00000024039, intron 1 of 17)	19443	ENSMOCG00000017948	0.218015	0.0259255	Fgfr2	fibroblast growth factor receptor 2 [Source:NCBI gene;Acc:101980047]	ENSMUSG00000030849
1	8	29813820	0.858155	0.0597518	0.798403	0.000815009	intron (ENSMOCT00000031055, intron 1 of 3)	48680	ENSMOCG00000022738	-0.78321	0.0357987	Mgmt	O-6-methylguanine-DNA methyltransferase [Source:NCBI gene;Acc:101997438]	ENSMUSG00000054612
1	8	29818785	0.914564	0.0582573	0.856306	8.8e-06	intron (ENSMOCT00000031055, intron 1 of 3)	53645	ENSMOCG00000022738	-0.78321	0.0357987	Mgmt	O-6-methylguanine-DNA methyltransferase [Source:NCBI gene;Acc:101997438]	ENSMUSG00000054612
1	8	29883122	0.821403	0.0628135	0.758589	0.00687981	intron (ENSMOCT00000031055, intron 1 of 3)	117982	ENSMOCG00000022738	-0.78321	0.0357987	Mgmt	O-6-methylguanine-DNA methyltransferase [Source:NCBI gene;Acc:101997438]	ENSMUSG00000054612
1	8	29897364	0.0752561	0.864373	-0.789117	0.00294064	intron (ENSMOCT00000031055, intron 1 of 3)	132224	ENSMOCG00000022738	-0.78321	0.0357987	Mgmt	O-6-methylguanine-DNA methyltransferase [Source:NCBI gene;Acc:101997438]	ENSMUSG00000054612
1	8	29898223	0.0766111	0.838146	-0.761535	0.00828537	intron (ENSMOCT00000031055, intron 1 of 3)	133083	ENSMOCG00000022738	-0.78321	0.0357987	Mgmt	O-6-methylguanine-DNA methyltransferase [Source:NCBI gene;Acc:101997438]	ENSMUSG00000054612
1	8	29951006	0.787814	0.165079	0.622734	0.0240532	intron (ENSMOCT00000031055, intron 3 of 3)	185866	ENSMOCG00000022738	-0.78321	0.0357987	Mgmt	O-6-methylguanine-DNA methyltransferase [Source:NCBI gene;Acc:101997438]	ENSMUSG00000054612
8	8	30030572	0.0311475	0.561303	-0.530156	0.0130432	intron (ENSMOCT00000030656, intron 10 of 15)	105275	ENSMOCG00000022464	1.11428	0.0341748	Ebf3	EBF transcription factor 3 [Source:NCBI gene;Acc:101998218]	ENSMUSG00000010476
8	8	30071262	0.0706534	0.867912	-0.797259	0.00166383	intron (ENSMOCT00000030656, intron 6 of 15)	64585	ENSMOCG00000022464	1.11428	0.0341748	Ebf3	EBF transcription factor 3 [Source:NCBI gene;Acc:101998218]	ENSMUSG00000010476
8	8	30088727	0.519788	0.0621188	0.457669	0.0110964	intron (ENSMOCT00000030656, intron 6 of 15)	47120	ENSMOCG00000022464	1.11428	0.0341748	Ebf3	EBF transcription factor 3 [Source:NCBI gene;Acc:101998218]	ENSMUSG00000010476
8	8	30135406	0.0436857	0.85251	-0.808824	0.000165391	exon (ENSMOCT00000030656, exon 2 of 16)	441	ENSMOCG00000022464	1.11428	0.0341748	Ebf3	EBF transcription factor 3 [Source:NCBI gene;Acc:101998218]	ENSMUSG00000010476
5	8	31133351	0.865513	0.172119	0.693394	0.00431729	intron (ENSMOCT00000008488, intron 5 of 12)	98576	ENSMOCG00000006531	0.433252	0.0395687	Tcerg1l	transcription elongation regulator 1 like [Source:NCBI gene;Acc:102000243]	ENSMUSG00000091002
5	8	31191928	0.840921	0.0676263	0.773295	0.00466159	intron (ENSMOCT00000008488, intron 4 of 12)	39999	ENSMOCG00000006531	0.433252	0.0395687	Tcerg1l	transcription elongation regulator 1 like [Source:NCBI gene;Acc:102000243]	ENSMUSG00000091002
5	8	35752220	0.838573	0.0343582	0.804215	0.000292145	intron (ENSMOCT00000021309, intron 6 of 11)	84605	ENSMOCG00000016089	0.510169	0.0488353	Kcnq1	potassium voltage-gated channel subfamily Q member 1 [Source:NCBI gene;Acc:101990032]	ENSMUSG00000009545
5	8	35890869	0.0675565	0.771093	-0.703537	0.0433094	intron (ENSMOCT00000021309, intron 11 of 11)	223254	ENSMOCG00000016089	0.510169	0.0488353	Kcnq1	potassium voltage-gated channel subfamily Q member 1 [Source:NCBI gene;Acc:101990032]	ENSMUSG00000009545
5	8	35938308	0.0451089	0.763486	-0.718377	0.027312	intron (ENSMOCT00000021308, intron 15 of 15)	270987	ENSMOCG00000016089	0.510169	0.0488353	Kcnq1	potassium voltage-gated channel subfamily Q member 1 [Source:NCBI gene;Acc:101990032]	ENSMUSG00000009545
5	8	35963742	0.0668242	0.796	-0.729176	0.0243115	intron (ENSMOCT00000021308, intron 15 of 15)	296421	ENSMOCG00000016089	0.510169	0.0488353	Kcnq1	potassium voltage-gated channel subfamily Q member 1 [Source:NCBI gene;Acc:101990032]	ENSMUSG00000009545
5	8	37245151	0.219183	0.861446	-0.642263	0.0303181	intron (ENSMOCT00000019249, intron 7 of 25)	87340	ENSMOCG00000014655	0.410261	0.024786	Ano1	anoctamin 1 [Source:NCBI gene;Acc:101996410]	ENSMUSG00000031075
5	8	37251192	0.14552	0.784194	-0.638674	0.0129056	intron (ENSMOCT00000019249, intron 6 of 25)	81299	ENSMOCG00000014655	0.410261	0.024786	Ano1	anoctamin 1 [Source:NCBI gene;Acc:101996410]	ENSMUSG00000031075
5	8	37274736	0.0893114	0.822758	-0.733447	0.00850818	intron (ENSMOCT00000019249, intron 2 of 25)	57755	ENSMOCG00000014655	0.410261	0.024786	Ano1	anoctamin 1 [Source:NCBI gene;Acc:101996410]	ENSMUSG00000031075
4	8	38367490	0.0405769	0.917396	-0.87682	1.74e-10	intron (ENSMOCT00000014226, intron 1 of 22)	18590	ENSMOCG00000011074	0.374919	0.00159634	Lrp5	LDL receptor related protein 5 [Source:NCBI gene;Acc:102001629]	ENSMUSG00000024913
5	8	38656210	0.280166	0.902557	-0.62239	0.0103046	intron (ENSMOCT00000027600, intron 5 of 10)	8702	ENSMOCG00000020373	0.539894	0.00028199	Aldh3b1	aldehyde dehydrogenase family 3 member B1 [Source:NCBI gene;Acc:101979568]	ENSMUSG00000024885
2	8	40094507	0.783561	0.0628135	0.720748	0.0260835	exon (ENSMOCT00000015576, exon 3 of 3)	9396	ENSMOCG00000012129	-0.145339	0.0375851	Gal3st3	galactose-3-O-sulfotransferase 3 [Source:NCBI gene;Acc:102001731]	ENSMUSG00000047658
2	8	40094696	0.600227	0.0557235	0.544503	0.0137806	exon (ENSMOCT00000015576, exon 3 of 3)	9585	ENSMOCG00000012129	-0.145339	0.0375851	Gal3st3	galactose-3-O-sulfotransferase 3 [Source:NCBI gene;Acc:102001731]	ENSMUSG00000047658
2	8	40095273	0.0472783	0.838179	-0.790901	0.000685813	exon (ENSMOCT00000015576, exon 3 of 3)	10162	ENSMOCG00000012129	-0.145339	0.0375851	Gal3st3	galactose-3-O-sulfotransferase 3 [Source:NCBI gene;Acc:102001731]	ENSMUSG00000047658
2	8	40095276	0.0306031	0.838179	-0.807576	0.000159622	exon (ENSMOCT00000015576, exon 3 of 3)	10165	ENSMOCG00000012129	-0.145339	0.0375851	Gal3st3	galactose-3-O-sulfotransferase 3 [Source:NCBI gene;Acc:102001731]	ENSMUSG00000047658
4	8	40515018	0.0581186	0.781451	-0.723333	0.0242211	exon (ENSMOCT00000030425, exon 1 of 27)	592	ENSMOCG00000022312	0.338645	8.91e-05	Ltbp3	latent transforming growth factor beta binding protein 3 [Source:NCBI gene;Acc:101989086]	ENSMUSG00000024940
4	8	40524015	0.0251499	0.647657	-0.622507	0.00689574	exon (ENSMOCT00000030425, exon 16 of 27)	9589	ENSMOCG00000022312	0.338645	8.91e-05	Ltbp3	latent transforming growth factor beta binding protein 3 [Source:NCBI gene;Acc:101989086]	ENSMUSG00000024940
4	8	40528217	0.840921	0.102795	0.738126	0.00238245	exon (ENSMOCT00000030425, exon 23 of 27)	13791	ENSMOCG00000022312	0.338645	8.91e-05	Ltbp3	latent transforming growth factor beta binding protein 3 [Source:NCBI gene;Acc:101989086]	ENSMUSG00000024940
4	8	41191765	0.831746	0.0606416	0.771104	0.00412652	intron (ENSMOCT00000004348, intron 8 of 16)	6201	ENSMOCG00000003222	0.394999	0.0414359	Rasgrp2	RAS guanyl releasing protein 2 [Source:NCBI gene;Acc:102001549]	ENSMUSG00000032946
4	8	41191769	0.0457328	0.760362	-0.714629	0.0299668	intron (ENSMOCT00000004348, intron 8 of 16)	6205	ENSMOCG00000003222	0.394999	0.0414359	Rasgrp2	RAS guanyl releasing protein 2 [Source:NCBI gene;Acc:102001549]	ENSMUSG00000032946
4	8	41653005	0.751106	0.1544	0.596707	0.00473512	intron (ENSMOCT00000004124, intron 1 of 31)	1207	ENSMOCG00000003068	0.303603	0.0209869	Plcb3	phospholipase C beta 3 [Source:NCBI gene;Acc:101984373]	ENSMUSG00000024960
4	8	51994961	0.0486926	0.780032	-0.73134	0.0189231	intron (ENSMOCT00000012077, intron 1 of 26)	31404	ENSMOCG00000009338	0.351408	0.000908633	Trpm3	transient receptor potential cation channel subfamily M member 3 [Source:NCBI gene;Acc:102000248]	ENSMUSG00000052387
4	8	52035712	0.759455	0.0424619	0.716993	0.031762	intron (ENSMOCT00000012077, intron 1 of 26)	72155	ENSMOCG00000009338	0.351408	0.000908633	Trpm3	transient receptor potential cation channel subfamily M member 3 [Source:NCBI gene;Acc:102000248]	ENSMUSG00000052387
4	8	52161508	0.0713679	0.898762	-0.827394	0.000192927	intron (ENSMOCT00000012077, intron 1 of 26)	197951	ENSMOCG00000009338	0.351408	0.000908633	Trpm3	transient receptor potential cation channel subfamily M member 3 [Source:NCBI gene;Acc:102000248]	ENSMUSG00000052387
4	8	52336329	0.870371	0.158022	0.712349	0.00245018	intron (ENSMOCT00000012086, intron 7 of 19)	129299	ENSMOCG00000009338	0.351408	0.000908633	Trpm3	transient receptor potential cation channel subfamily M member 3 [Source:NCBI gene;Acc:102000248]	ENSMUSG00000052387
3	8	54156936	0.0730657	0.893785	-0.82072	0.000473019	intron (ENSMOCT00000015041, intron 10 of 10)	150261	ENSMOCG00000011710	0.26996	0.0411231	Pgm5	phosphoglucomutase 5 [Source:NCBI gene;Acc:101985239]	ENSMUSG00000041731
3	8	54158072	0.884891	0.0628135	0.822078	0.000247242	intron (ENSMOCT00000015041, intron 10 of 10)	149125	ENSMOCG00000011710	0.26996	0.0411231	Pgm5	phosphoglucomutase 5 [Source:NCBI gene;Acc:101985239]	ENSMUSG00000041731
3	8	54236503	0.816699	0.065741	0.750958	0.00360532	intron (ENSMOCT00000015041, intron 6 of 10)	70694	ENSMOCG00000011710	0.26996	0.0411231	Pgm5	phosphoglucomutase 5 [Source:NCBI gene;Acc:101985239]	ENSMUSG00000041731
3	8	54818668	0.0874124	0.661347	-0.573935	0.0198417	intron (ENSMOCT00000028091, intron 1 of 10)	32084	ENSMOCG00000020725	0.223274	0.001758	Kank1	KN motif and ankyrin repeat domains 1 [Source:NCBI gene;Acc:101986462]	ENSMUSG00000032702
3	8	54832656	0.0287466	0.843546	-0.814799	7.8e-05	intron (ENSMOCT00000028093, intron 2 of 5)	13452	ENSMOCG00000020725	0.223274	0.001758	Kank1	KN motif and ankyrin repeat domains 1 [Source:NCBI gene;Acc:101986462]	ENSMUSG00000032702
3	8	54832683	0.145492	0.843546	-0.698054	0.0065458	intron (ENSMOCT00000028093, intron 2 of 5)	13479	ENSMOCG00000020725	0.223274	0.001758	Kank1	KN motif and ankyrin repeat domains 1 [Source:NCBI gene;Acc:101986462]	ENSMUSG00000032702
4	8	66691219	0.843375	0.0641597	0.779215	0.00326647	intron (ENSMOCT00000007680, intron 1 of 30)	37564	ENSMOCG00000005827	0.349958	0.0273286	Plce1	phospholipase C, epsilon 1 [Source:MGI Symbol;Acc:MGI:1921305]	ENSMUSG00000024998
4	8	66842760	0.24101	0.895328	-0.654318	0.00939601	intron (ENSMOCT00000007680, intron 10 of 30)	189105	ENSMOCG00000005827	0.349958	0.0273286	Plce1	phospholipase C, epsilon 1 [Source:MGI Symbol;Acc:MGI:1921305]	ENSMUSG00000024998
7	8	83105764	0.837632	0.0390398	0.798593	0.000445384	intron (ENSMOCT00000030414, intron 5 of 12)	27102	ENSMOCG00000022292	1.06726	6.81e-05	Tcf7l2	transcription factor 7 like 2 [Source:NCBI gene;Acc:102001631]	ENSMUSG00000024985
7	8	83204158	0.764277	0.0399093	0.724368	0.00162794	intron (ENSMOCT00000030415, intron 6 of 8)	125496	ENSMOCG00000022292	1.06726	6.81e-05	Tcf7l2	transcription factor 7 like 2 [Source:NCBI gene;Acc:102001631]	ENSMUSG00000024985
7	8	83204164	0.764277	0.143438	0.62084	0.0261482	intron (ENSMOCT00000030415, intron 6 of 8)	125502	ENSMOCG00000022292	1.06726	6.81e-05	Tcf7l2	transcription factor 7 like 2 [Source:NCBI gene;Acc:102001631]	ENSMUSG00000024985
7	8	83208597	0.0706534	0.860618	-0.789964	0.00227484	intron (ENSMOCT00000030415, intron 6 of 8)	129935	ENSMOCG00000022292	1.06726	6.81e-05	Tcf7l2	transcription factor 7 like 2 [Source:NCBI gene;Acc:102001631]	ENSMUSG00000024985
7	8	83209452	0.186018	0.848712	-0.662693	0.0145833	intron (ENSMOCT00000030415, intron 6 of 8)	130790	ENSMOCG00000022292	1.06726	6.81e-05	Tcf7l2	transcription factor 7 like 2 [Source:NCBI gene;Acc:102001631]	ENSMUSG00000024985
7	8	83235738	0.670719	0.0355332	0.635186	0.00294572	intron (ENSMOCT00000030418, intron 1 of 11)	2765	ENSMOCG00000022292	1.06726	6.81e-05	Tcf7l2	transcription factor 7 like 2 [Source:NCBI gene;Acc:102001631]	ENSMUSG00000024985
7	8	83260184	0.76505	0.0354648	0.729585	0.0237749	intron (ENSMOCT00000030414, intron 12 of 12)	181522	ENSMOCG00000022292	1.06726	6.81e-05	Tcf7l2	transcription factor 7 like 2 [Source:NCBI gene;Acc:102001631]	ENSMUSG00000024985
6	8	85709951	0.0304067	0.861446	-0.83104	1.26e-05	intron (ENSMOCT00000015875, intron 7 of 8)	192693	ENSMOCG00000012340	0.661748	0.00324435	Gfra1	GDNF family receptor alpha 1 [Source:NCBI gene;Acc:101989471]	ENSMUSG00000025089
6	8	85710164	0.156147	0.704465	-0.548318	0.00112066	intron (ENSMOCT00000015875, intron 7 of 8)	192480	ENSMOCG00000012340	0.661748	0.00324435	Gfra1	GDNF family receptor alpha 1 [Source:NCBI gene;Acc:101989471]	ENSMUSG00000025089
6	8	85710194	0.84717	0.144788	0.702382	0.00700931	intron (ENSMOCT00000015875, intron 7 of 8)	192450	ENSMOCG00000012340	0.661748	0.00324435	Gfra1	GDNF family receptor alpha 1 [Source:NCBI gene;Acc:101989471]	ENSMUSG00000025089
6	8	85742570	0.359866	0.947149	-0.587282	0.0288832	intron (ENSMOCT00000015875, intron 4 of 8)	160074	ENSMOCG00000012340	0.661748	0.00324435	Gfra1	GDNF family receptor alpha 1 [Source:NCBI gene;Acc:101989471]	ENSMUSG00000025089
6	8	85765902	0.849614	0.0641597	0.785454	0.00251403	intron (ENSMOCT00000015875, intron 3 of 8)	136742	ENSMOCG00000012340	0.661748	0.00324435	Gfra1	GDNF family receptor alpha 1 [Source:NCBI gene;Acc:101989471]	ENSMUSG00000025089
6	8	85765921	0.849614	0.0641597	0.785454	0.00251403	intron (ENSMOCT00000015875, intron 3 of 8)	136723	ENSMOCG00000012340	0.661748	0.00324435	Gfra1	GDNF family receptor alpha 1 [Source:NCBI gene;Acc:101989471]	ENSMUSG00000025089
6	8	85773826	0.0508487	0.748229	-0.69738	0.044193	intron (ENSMOCT00000015875, intron 3 of 8)	128818	ENSMOCG00000012340	0.661748	0.00324435	Gfra1	GDNF family receptor alpha 1 [Source:NCBI gene;Acc:101989471]	ENSMUSG00000025089
2	8	86292827	0.274514	0.931321	-0.656807	0.0237454	intron (ENSMOCT00000000968, intron 8 of 11)	22939	ENSMOCG00000000721	-0.151167	0.0272399	Hspa12a	heat shock protein family A (Hsp70) member 12A [Source:NCBI gene;Acc:101991646]	ENSMUSG00000025092
2	8	86296385	0.907684	0.0348531	0.872831	1.95e-09	intron (ENSMOCT00000000968, intron 7 of 11)	19381	ENSMOCG00000000721	-0.151167	0.0272399	Hspa12a	heat shock protein family A (Hsp70) member 12A [Source:NCBI gene;Acc:101991646]	ENSMUSG00000025092
2	8	86296610	0.902469	0.284404	0.618066	0.029824	exon (ENSMOCT00000000966, exon 7 of 12)	54363	ENSMOCG00000000721	-0.151167	0.0272399	Hspa12a	heat shock protein family A (Hsp70) member 12A [Source:NCBI gene;Acc:101991646]	ENSMUSG00000025092
2	8	86306732	0.850811	0.0235893	0.827222	1.29e-05	intron (ENSMOCT00000000968, intron 6 of 11)	9034	ENSMOCG00000000721	-0.151167	0.0272399	Hspa12a	heat shock protein family A (Hsp70) member 12A [Source:NCBI gene;Acc:101991646]	ENSMUSG00000025092
2	8	86308832	0.8356	0.0544959	0.781104	0.00222587	intron (ENSMOCT00000000968, intron 5 of 11)	6934	ENSMOCG00000000721	-0.151167	0.0272399	Hspa12a	heat shock protein family A (Hsp70) member 12A [Source:NCBI gene;Acc:101991646]	ENSMUSG00000025092
2	8	86313498	0.835088	0.0606416	0.774447	0.00355207	exon (ENSMOCT00000000966, exon 3 of 12)	37475	ENSMOCG00000000721	-0.151167	0.0272399	Hspa12a	heat shock protein family A (Hsp70) member 12A [Source:NCBI gene;Acc:101991646]	ENSMUSG00000025092
8	10	22095735	0.0706534	0.854588	-0.783935	0.00290019	exon (ENSMOCT00000019931, exon 7 of 8)	383058	ENSMOCG00000015132	1.18024	0.00461185	Bnc2	basonuclin 2 [Source:MGI Symbol;Acc:MGI:2443805]	ENSMUSG00000028487
8	10	22184322	0.286899	0.888939	-0.60204	0.0272992	intron (ENSMOCT00000019937, intron 4 of 6)	294471	ENSMOCG00000015132	1.18024	0.00461185	Bnc2	basonuclin 2 [Source:MGI Symbol;Acc:MGI:2443805]	ENSMUSG00000028487
8	10	22356232	0.756381	0.044699	0.711682	0.0364129	intron (ENSMOCT00000019937, intron 1 of 6)	122561	ENSMOCG00000015132	1.18024	0.00461185	Bnc2	basonuclin 2 [Source:MGI Symbol;Acc:MGI:2443805]	ENSMUSG00000028487
8	10	22438942	0.81156	0.0676263	0.743934	0.0131085	intron (ENSMOCT00000019935, intron 1 of 5)	39851	ENSMOCG00000015132	1.18024	0.00461185	Bnc2	basonuclin 2 [Source:MGI Symbol;Acc:MGI:2443805]	ENSMUSG00000028487
8	10	22438959	0.864463	0.0676263	0.796837	0.0013991	intron (ENSMOCT00000019935, intron 1 of 5)	39834	ENSMOCG00000015132	1.18024	0.00461185	Bnc2	basonuclin 2 [Source:MGI Symbol;Acc:MGI:2443805]	ENSMUSG00000028487
8	10	22439943	0.0668242	0.858962	-0.792138	0.00173213	intron (ENSMOCT00000019935, intron 1 of 5)	38850	ENSMOCG00000015132	1.18024	0.00461185	Bnc2	basonuclin 2 [Source:MGI Symbol;Acc:MGI:2443805]	ENSMUSG00000028487
5	10	24023430	0.197426	0.86926	-0.671834	0.0180379	exon (ENSMOCT00000001115, exon 11 of 29)	193634	ENSMOCG00000000817	0.445199	0.0210548	Adamtsl1	ADAMTS like 1 [Source:NCBI gene;Acc:101989954]	ENSMUSG00000066113
5	10	24048624	0.911936	0.0606416	0.851294	1.94e-05	intron (ENSMOCT00000001115, intron 13 of 28)	218828	ENSMOCG00000000817	0.445199	0.0210548	Adamtsl1	ADAMTS like 1 [Source:NCBI gene;Acc:101989954]	ENSMUSG00000066113
5	10	24152571	0.843225	0.0606416	0.782583	0.00253364	intron (ENSMOCT00000001115, intron 20 of 28)	322775	ENSMOCG00000000817	0.445199	0.0210548	Adamtsl1	ADAMTS like 1 [Source:NCBI gene;Acc:101989954]	ENSMUSG00000066113
4	10	31486023	0.203444	0.906028	-0.702585	0.00539699	intron (ENSMOCT00000023078, intron 7 of 21)	56872	ENSMOCG00000017310	0.360688	0.012095	Tek	TEK receptor tyrosine kinase [Source:NCBI gene;Acc:102002365]	ENSMUSG00000006386
4	10	31501461	0.283262	0.899851	-0.616589	0.0140839	intron (ENSMOCT00000023078, intron 10 of 21)	72310	ENSMOCG00000017310	0.360688	0.012095	Tek	TEK receptor tyrosine kinase [Source:NCBI gene;Acc:102002365]	ENSMUSG00000006386
5	10	35285841	0.0766111	0.805541	-0.72893	0.00918436	exon (ENSMOCT00000002039, exon 3 of 7)	1144	ENSMOCG00000001511	0.452962	0.00177748	Rbm3	RNA binding motif protein 3 [Source:NCBI gene;Acc:101979192]	ENSMUSG00000031167
3	10	39100235	0.788117	0.0699146	0.718202	0.0299546	intron (ENSMOCT00000013856, intron 3 of 8)	17333	ENSMOCG00000010803	0.164258	0.018215	Atp6ap2	ATPase H+ transporting accessory protein 2 [Source:NCBI gene;Acc:101990419]	ENSMUSG00000031007
3	10	44289246	0.813958	0.0469574	0.767001	0.000530369	intron (ENSMOCT00000021155, intron 2 of 25)	4280	ENSMOCG00000015980	0.217076	0.012612	Arhgef10l	Rho guanine nucleotide exchange factor 10 like [Source:NCBI gene;Acc:101985138]	ENSMUSG00000040964
7	10	44936671	0.0752561	0.854298	-0.779042	0.00423837	TTS (ENSMOCT00000007481)	3058	ENSMOCG00000005744	0.977878	0.0441482	Klhdc7a	kelch domain containing 7A [Source:NCBI gene;Acc:101986463]	ENSMUSG00000078234
8	10	46176876	0.83006	0.0699146	0.760145	0.00793034	exon (ENSMOCT00000024149, exon 2 of 2)	4282	ENSMOCG00000018046	1.41115	0.0209473	Ubxn10	UBX domain protein 10 [Source:NCBI gene;Acc:101993713]	ENSMUSG00000043621
8	10	46176936	0.287352	0.933113	-0.645762	0.0191164	exon (ENSMOCT00000024149, exon 2 of 2)	4342	ENSMOCG00000018046	1.41115	0.0209473	Ubxn10	UBX domain protein 10 [Source:NCBI gene;Acc:101993713]	ENSMUSG00000043621
6	10	46288210	0.0740864	0.858344	-0.784257	0.00333098	intron (ENSMOCT00000003700, intron 4 of 21)	26331	ENSMOCG00000002759	0.749096	0.0236435	Vwa5b1	von Willebrand factor A domain containing 5B1 [Source:NCBI gene;Acc:101989957]	ENSMUSG00000028753
3	10	46910563	0.0653819	0.866618	-0.801236	0.00104562	exon (ENSMOCT00000026884, exon 19 of 19)	51521	ENSMOCG00000019867	0.199467	0.0421736	Ece1	endothelin converting enzyme 1 [Source:NCBI gene;Acc:101999336]	ENSMUSG00000057530
3	10	47139027	0.463349	0.849265	-0.385915	0.00511422	intron (ENSMOCT00000017675, intron 18 of 22)	56627	ENSMOCG00000013566	0.172936	0.0471782	Rap1gap	RAP1 GTPase activating protein [Source:NCBI gene;Acc:102000420]	ENSMUSG00000041351
3	10	47144432	0.0730657	0.900524	-0.827458	0.000367852	exon (ENSMOCT00000017675, exon 14 of 23)	51222	ENSMOCG00000013566	0.172936	0.0471782	Rap1gap	RAP1 GTPase activating protein [Source:NCBI gene;Acc:102000420]	ENSMUSG00000041351
3	10	47144465	0.0730657	0.900524	-0.827458	0.000367852	exon (ENSMOCT00000017675, exon 14 of 23)	51189	ENSMOCG00000013566	0.172936	0.0471782	Rap1gap	RAP1 GTPase activating protein [Source:NCBI gene;Acc:102000420]	ENSMUSG00000041351
3	10	47155838	0.850037	0.0727539	0.777283	0.00391595	intron (ENSMOCT00000017675, intron 3 of 22)	39816	ENSMOCG00000013566	0.172936	0.0471782	Rap1gap	RAP1 GTPase activating protein [Source:NCBI gene;Acc:102000420]	ENSMUSG00000041351
3	10	47176290	0.118143	0.846564	-0.72842	0.00253708	intron (ENSMOCT00000017675, intron 2 of 22)	19364	ENSMOCG00000013566	0.172936	0.0471782	Rap1gap	RAP1 GTPase activating protein [Source:NCBI gene;Acc:102000420]	ENSMUSG00000041351
5	10	47379921	0.0528814	0.863278	-0.810396	0.000189033	intron (ENSMOCT00000011494, intron 1 of 85)	16584	ENSMOCG00000008848	0.530278	4.87e-05	Hspg2	heparan sulfate proteoglycan 2 [Source:NCBI gene;Acc:102001736]	ENSMUSG00000028763
5	10	47395744	0.0998896	0.775667	-0.675778	0.00609524	intron (ENSMOCT00000011494, intron 1 of 85)	761	ENSMOCG00000008848	0.530278	4.87e-05	Hspg2	heparan sulfate proteoglycan 2 [Source:NCBI gene;Acc:102001736]	ENSMUSG00000028763
7	10	47543253	0.771966	0.0699146	0.702051	0.0380228	exon (ENSMOCT00000022439, exon 5 of 5)	19579	ENSMOCG00000016876	0.771141	0.0017883	Wnt4	Wnt family member 4 [Source:NCBI gene;Acc:101979100]	ENSMUSG00000036856
7	10	47554184	0.743609	0.0641597	0.679449	0.0147669	intron (ENSMOCT00000022439, intron 1 of 4)	8648	ENSMOCG00000016876	0.771141	0.0017883	Wnt4	Wnt family member 4 [Source:NCBI gene;Acc:101979100]	ENSMUSG00000036856
7	10	47554185	0.823356	0.065741	0.757615	0.00768525	intron (ENSMOCT00000022439, intron 1 of 4)	8647	ENSMOCG00000016876	0.771141	0.0017883	Wnt4	Wnt family member 4 [Source:NCBI gene;Acc:101979100]	ENSMUSG00000036856
8	10	47890659	0.100209	0.827661	-0.727453	0.0353715	exon (ENSMOCT00000029646, exon 15 of 16)	16635	ENSMOCG00000021776	1.58451	2.64e-05	Epha8	EPH receptor A8 [Source:NCBI gene;Acc:101990522]	ENSMUSG00000028661
8	10	47890666	0.100209	0.827661	-0.727453	0.0353715	exon (ENSMOCT00000029646, exon 15 of 16)	16642	ENSMOCG00000021776	1.58451	2.64e-05	Epha8	EPH receptor A8 [Source:NCBI gene;Acc:101990522]	ENSMUSG00000028661
4	10	48589953	0.0432623	0.784065	-0.740803	0.0144241	intron (ENSMOCT00000007028, intron 14 of 24)	36775	ENSMOCG00000005373	0.358921	0.0371746	Asap3	ArfGAP with SH3 domain, ankyrin repeat and PH domain 3 [Source:NCBI gene;Acc:101984463]	ENSMUSG00000036995
4	10	52818312	0.941687	0.438159	0.503528	0.0123165	exon (ENSMOCT00000030510, exon 1 of 15)	40	ENSMOCG00000022373	0.383138	0.00819484	Epb41	erythrocyte membrane protein band 4.1 [Source:NCBI gene;Acc:101996225]	ENSMUSG00000028906
6	10	54207230	0.764243	0.0181636	0.74608	0.00099068	intron (ENSMOCT00000026991, intron 4 of 8)	24856	ENSMOCG00000019951	0.726699	0.010342	Nkain1	Na+/K+ transporting ATPase interacting 1 [Source:MGI Symbol;Acc:MGI:1914399]	ENSMUSG00000078532
2	10	57347361	0.765058	0.186189	0.578869	0.0164178	exon (ENSMOCT00000023508, exon 9 of 12)	62023	ENSMOCG00000017605	-0.151176	0.0493181	Dlgap3	DLG associated protein 3 [Source:NCBI gene;Acc:101989758]	ENSMUSG00000042388
2	10	59766463	0.857205	0.117595	0.73961	0.00049323	exon (ENSMOCT00000009891, exon 9 of 11)	36368	ENSMOCG00000007669	-0.141522	0.0438186	Mtf1	metal regulatory transcription factor 1 [Source:NCBI gene;Acc:102002290]	ENSMUSG00000028890
3	10	61695038	0.708123	0.061653	0.64647	0.032616	intron (ENSMOCT00000020359, intron 5 of 7)	17767	ENSMOCG00000015437	0.251171	0.00384512	Ppt1	palmitoyl-protein thioesterase 1 [Source:NCBI gene;Acc:101987324]	ENSMUSG00000028657
3	10	61697082	0.0852348	0.897485	-0.81225	0.00199549	intron (ENSMOCT00000020357, intron 4 of 7)	15723	ENSMOCG00000015437	0.251171	0.00384512	Ppt1	palmitoyl-protein thioesterase 1 [Source:NCBI gene;Acc:101987324]	ENSMUSG00000028657
3	10	61697125	0.0852348	0.897485	-0.81225	0.00199549	intron (ENSMOCT00000020357, intron 4 of 7)	15680	ENSMOCG00000015437	0.251171	0.00384512	Ppt1	palmitoyl-protein thioesterase 1 [Source:NCBI gene;Acc:101987324]	ENSMUSG00000028657
5	10	61952549	0.750724	0.0929186	0.657806	0.0238562	exon (ENSMOCT00000021431, exon 32 of 32)	15748	ENSMOCG00000016172	0.435742	0.0178195	Col9a2	collagen type IX alpha 2 chain [Source:NCBI gene;Acc:101988438]	ENSMUSG00000028626
5	10	61963489	0.287412	0.915894	-0.628482	0.0265039	exon (ENSMOCT00000021431, exon 7 of 32)	4808	ENSMOCG00000016172	0.435742	0.0178195	Col9a2	collagen type IX alpha 2 chain [Source:NCBI gene;Acc:101988438]	ENSMUSG00000028626
5	10	61965383	0.835097	0.0628135	0.772283	0.00424038	exon (ENSMOCT00000021431, exon 4 of 32)	2914	ENSMOCG00000016172	0.435742	0.0178195	Col9a2	collagen type IX alpha 2 chain [Source:NCBI gene;Acc:101988438]	ENSMUSG00000028626
7	10	63743098	0.0713679	0.808339	-0.736971	0.0174499	exon (ENSMOCT00000014460, exon 2 of 5)	1534	ENSMOCG00000011268	0.94528	0.0203625	Cldn19	claudin 19 [Source:NCBI gene;Acc:101996696]	ENSMUSG00000066058
7	10	63743121	0.0713679	0.808339	-0.736971	0.0174499	exon (ENSMOCT00000014460, exon 2 of 5)	1511	ENSMOCG00000011268	0.94528	0.0203625	Cldn19	claudin 19 [Source:NCBI gene;Acc:101996696]	ENSMUSG00000066058
7	10	63744588	0.733934	0.0347033	0.699231	0.0382029	exon (ENSMOCT00000014460, exon 1 of 5)	44	ENSMOCG00000011268	0.94528	0.0203625	Cldn19	claudin 19 [Source:NCBI gene;Acc:101996696]	ENSMUSG00000066058
4	10	66224850	0.717797	0.0518708	0.665926	0.0200721	intron (ENSMOCT00000027254, intron 15 of 21)	108262	ENSMOCG00000020085	0.341692	0.0191432	Patj	PATJ crumbs cell polarity complex component [Source:NCBI gene;Acc:101986942]	ENSMUSG00000061859
5	10	67803241	0.385279	0.928245	-0.542966	0.0178879	intron (ENSMOCT00000013862, intron 1 of 8)	86959	ENSMOCG00000010797	0.481341	0.0252595	Ror1	receptor tyrosine kinase like orphan receptor 1 [Source:NCBI gene;Acc:101990901]	ENSMUSG00000035305
5	10	67926583	0.896605	0.237056	0.65955	0.00854711	intron (ENSMOCT00000013865, intron 2 of 8)	1088	ENSMOCG00000010797	0.481341	0.0252595	Ror1	receptor tyrosine kinase like orphan receptor 1 [Source:NCBI gene;Acc:101990901]	ENSMUSG00000035305
6	10	69377330	0.878926	0.214812	0.664115	0.015743	exon (ENSMOCT00000019123, exon 12 of 18)	53684	ENSMOCG00000014570	0.578996	0.0149678	Lepr	leptin receptor [Source:NCBI gene;Acc:101994388]	ENSMUSG00000057722
2	10	71997555	0.0629533	0.771093	-0.70814	0.0384722	intron (ENSMOCT00000008150, intron 3 of 5)	42485	ENSMOCG00000006254	-0.153982	0.0320413	Dab1	DAB adaptor protein 1 [Source:NCBI gene;Acc:101999254]	ENSMUSG00000028519
2	10	72000918	0.0694275	0.77851	-0.709083	0.0391843	intron (ENSMOCT00000008150, intron 3 of 5)	45848	ENSMOCG00000006254	-0.153982	0.0320413	Dab1	DAB adaptor protein 1 [Source:NCBI gene;Acc:101999254]	ENSMUSG00000028519
2	10	72003311	0.89523	0.0442275	0.851003	6.61e-08	intron (ENSMOCT00000008150, intron 3 of 5)	48241	ENSMOCG00000006254	-0.153982	0.0320413	Dab1	DAB adaptor protein 1 [Source:NCBI gene;Acc:101999254]	ENSMUSG00000028519
2	10	72053395	0.856108	0.0589625	0.797146	0.000974024	intron (ENSMOCT00000008145, intron 10 of 14)	98462	ENSMOCG00000006254	-0.153982	0.0320413	Dab1	DAB adaptor protein 1 [Source:NCBI gene;Acc:101999254]	ENSMUSG00000028519
3	10	72564803	0.846792	0.0763654	0.770426	0.00713581	intron (ENSMOCT00000017197, intron 5 of 5)	77479	ENSMOCG00000013244	0.169247	0.0305758	Plpp3	phospholipid phosphatase 3 [Source:NCBI gene;Acc:102001077]	ENSMUSG00000028517
1	10	80384345	0.0215987	0.427637	-0.406039	4.91e-05	intron (ENSMOCT00000018331, intron 1 of 13)	467	ENSMOCG00000014027	-0.182219	0.0169759	Kcnab2	potassium voltage-gated channel subfamily A regulatory beta subunit 2 [Source:NCBI gene;Acc:101990996]	ENSMUSG00000028931
1	10	80396190	0.815387	0.0346409	0.780746	8.16e-05	intron (ENSMOCT00000018326, intron 2 of 15)	12312	ENSMOCG00000014027	-0.182219	0.0169759	Kcnab2	potassium voltage-gated channel subfamily A regulatory beta subunit 2 [Source:NCBI gene;Acc:101990996]	ENSMUSG00000028931
1	10	80401728	0.738113	0.033815	0.704298	0.0447621	intron (ENSMOCT00000018326, intron 2 of 15)	17850	ENSMOCG00000014027	-0.182219	0.0169759	Kcnab2	potassium voltage-gated channel subfamily A regulatory beta subunit 2 [Source:NCBI gene;Acc:101990996]	ENSMUSG00000028931
1	10	80403901	0.906345	0.345813	0.560533	0.0211442	intron (ENSMOCT00000018326, intron 2 of 15)	20023	ENSMOCG00000014027	-0.182219	0.0169759	Kcnab2	potassium voltage-gated channel subfamily A regulatory beta subunit 2 [Source:NCBI gene;Acc:101990996]	ENSMUSG00000028931
1	10	80403929	0.89107	0.12071	0.77036	2.15e-07	intron (ENSMOCT00000018326, intron 2 of 15)	20051	ENSMOCG00000014027	-0.182219	0.0169759	Kcnab2	potassium voltage-gated channel subfamily A regulatory beta subunit 2 [Source:NCBI gene;Acc:101990996]	ENSMUSG00000028931
1	10	80403935	0.89107	0.265165	0.625905	0.00105022	intron (ENSMOCT00000018326, intron 2 of 15)	20057	ENSMOCG00000014027	-0.182219	0.0169759	Kcnab2	potassium voltage-gated channel subfamily A regulatory beta subunit 2 [Source:NCBI gene;Acc:101990996]	ENSMUSG00000028931
1	10	80403941	0.89107	0.279638	0.611432	0.00214517	intron (ENSMOCT00000018326, intron 2 of 15)	20063	ENSMOCG00000014027	-0.182219	0.0169759	Kcnab2	potassium voltage-gated channel subfamily A regulatory beta subunit 2 [Source:NCBI gene;Acc:101990996]	ENSMUSG00000028931
1	10	80403946	0.89107	0.265165	0.625905	0.00105022	intron (ENSMOCT00000018326, intron 2 of 15)	20068	ENSMOCG00000014027	-0.182219	0.0169759	Kcnab2	potassium voltage-gated channel subfamily A regulatory beta subunit 2 [Source:NCBI gene;Acc:101990996]	ENSMUSG00000028931
8	10	84004945	0.859094	0.187765	0.67133	0.0105992	exon (ENSMOCT00000000708, exon 19 of 19)	49434	ENSMOCG00000000532	1.58801	0.0009806		castor zinc finger 1 [Source:NCBI gene;Acc:101984749]
8	10	84012515	0.169341	0.819224	-0.649883	0.0300344	exon (ENSMOCT00000000708, exon 14 of 19)	41864	ENSMOCG00000000532	1.58801	0.0009806		castor zinc finger 1 [Source:NCBI gene;Acc:101984749]
8	10	84036469	0.0730657	0.77851	-0.705444	0.0433245	intron (ENSMOCT00000000708, intron 2 of 18)	17910	ENSMOCG00000000532	1.58801	0.0009806		castor zinc finger 1 [Source:NCBI gene;Acc:101984749]
8	10	84036887	0.061736	0.784065	-0.722329	0.0258849	intron (ENSMOCT00000000708, intron 2 of 18)	17492	ENSMOCG00000000532	1.58801	0.0009806		castor zinc finger 1 [Source:NCBI gene;Acc:101984749]
7	10	84843570	0.243434	0.851185	-0.607751	0.0291796	TTS (ENSMOCT00000014725)	10802	ENSMOCG00000011466	0.776333	0.0176338	Draxin	dorsal inhibitory axon guidance protein [Source:NCBI gene;Acc:101990997]	ENSMUSG00000029005
5	10	85507323	0.84353	0.181159	0.66237	0.0359949	intron (ENSMOCT00000020955, intron 1 of 4)	21937	ENSMOCG00000015852	0.505988	0.00519015	Dhrs3	dehydrogenase/reductase 3 [Source:NCBI gene;Acc:101995367]	ENSMUSG00000066026
5	10	85507328	0.84353	0.181159	0.66237	0.0359949	intron (ENSMOCT00000020955, intron 1 of 4)	21932	ENSMOCG00000015852	0.505988	0.00519015	Dhrs3	dehydrogenase/reductase 3 [Source:NCBI gene;Acc:101995367]	ENSMUSG00000066026
5	10	85507351	0.84353	0.181159	0.66237	0.0359949	intron (ENSMOCT00000020955, intron 1 of 4)	21909	ENSMOCG00000015852	0.505988	0.00519015	Dhrs3	dehydrogenase/reductase 3 [Source:NCBI gene;Acc:101995367]	ENSMUSG00000066026
3	15	2207436	0.83447	0.038876	0.795594	0.000563487	exon (ENSMOCT00000025388, exon 15 of 29)	6685	ENSMOCG00000018864	0.22666	0.0244515	Tns2	tensin 2 [Source:NCBI gene;Acc:101995079]	ENSMUSG00000037003
1	15	5507499	0.0730657	0.909791	-0.836726	0.000228827	intron (ENSMOCT00000000712, intron 10 of 14)	11310	ENSMOCG00000000540	-0.253265	0.00212455	Kcnh3	potassium voltage-gated channel subfamily H member 3 [Source:NCBI gene;Acc:101995853]	ENSMUSG00000037579
1	15	5514858	0.847991	0.202093	0.645897	0.0240706	exon (ENSMOCT00000000712, exon 5 of 15)	3951	ENSMOCG00000000540	-0.253265	0.00212455	Kcnh3	potassium voltage-gated channel subfamily H member 3 [Source:NCBI gene;Acc:101995853]	ENSMUSG00000037579
3	15	6163982	0.842915	0.16324	0.679675	0.00885259	exon (ENSMOCT00000016988, exon 1 of 21)	663	ENSMOCG00000013100	0.19766	0.0136865	Adcy6	adenylate cyclase 6 [Source:NCBI gene;Acc:101980152]	ENSMUSG00000022994
3	15	6170812	0.867817	0.0748208	0.792997	4.67e-05	exon (ENSMOCT00000016988, exon 13 of 21)	7493	ENSMOCG00000013100	0.19766	0.0136865	Adcy6	adenylate cyclase 6 [Source:NCBI gene;Acc:101980152]	ENSMUSG00000022994
8	15	7173123	0.0706534	0.77851	-0.707857	0.0405361	intron (ENSMOCT00000019761, intron 1 of 9)	1172	ENSMOCG00000015012	1.13774	0.00975689	Endou	endonuclease, poly(U) specific [Source:NCBI gene;Acc:101988060]	ENSMUSG00000022468
3	15	8411273	0.755236	0.0288959	0.72634	0.027137	intron (ENSMOCT00000008730, intron 1 of 15)	4939	ENSMOCG00000006739	0.133353	0.0308469	Slc38a1	solute carrier family 38 member 1 [Source:NCBI gene;Acc:101990812]	ENSMUSG00000023169
3	15	8421908	0.829608	0.0676263	0.761982	0.00694136	intron (ENSMOCT00000008730, intron 1 of 15)	15574	ENSMOCG00000006739	0.133353	0.0308469	Slc38a1	solute carrier family 38 member 1 [Source:NCBI gene;Acc:101990812]	ENSMUSG00000023169
3	15	8426961	0.827555	0.0420296	0.785526	0.00108274	intron (ENSMOCT00000008730, intron 2 of 15)	20627	ENSMOCG00000006739	0.133353	0.0308469	Slc38a1	solute carrier family 38 member 1 [Source:NCBI gene;Acc:101990812]	ENSMUSG00000023169
3	15	8459368	0.827206	0.0589625	0.768243	0.00441666	intron (ENSMOCT00000008730, intron 4 of 15)	53034	ENSMOCG00000006739	0.133353	0.0308469	Slc38a1	solute carrier family 38 member 1 [Source:NCBI gene;Acc:101990812]	ENSMUSG00000023169
3	15	8459926	0.0494595	0.782779	-0.733319	0.0181751	intron (ENSMOCT00000008730, intron 5 of 15)	53592	ENSMOCG00000006739	0.133353	0.0308469	Slc38a1	solute carrier family 38 member 1 [Source:NCBI gene;Acc:101990812]	ENSMUSG00000023169
1	15	16972249	0.805531	0.03953	0.766001	0.00275487	intron (ENSMOCT00000003505, intron 2 of 37)	1246	ENSMOCG00000002582	-0.511771	0.0482151	Adamts20	ADAM metallopeptidase with thrombospondin type 1 motif 20 [Source:NCBI gene;Acc:101980054]	ENSMUSG00000022449
1	15	16973411	0.703046	0.0544959	0.64855	0.0291537	intron (ENSMOCT00000003505, intron 2 of 37)	2408	ENSMOCG00000002582	-0.511771	0.0482151	Adamts20	ADAM metallopeptidase with thrombospondin type 1 motif 20 [Source:NCBI gene;Acc:101980054]	ENSMUSG00000022449
1	15	17036785	0.814994	0.0325379	0.782456	0.00137328	intron (ENSMOCT00000003505, intron 18 of 37)	65782	ENSMOCG00000002582	-0.511771	0.0482151	Adamts20	ADAM metallopeptidase with thrombospondin type 1 motif 20 [Source:NCBI gene;Acc:101980054]	ENSMUSG00000022449
6	15	25247983	0.83447	0.145436	0.689034	0.0184462	intron (ENSMOCT00000031520, intron 5 of 34)	89244	ENSMOCG00000023039	0.656322	0.000397454	Celsr1	cadherin, EGF LAG seven-pass G-type receptor 1 [Source:MGI Symbol;Acc:MGI:1100883]	ENSMUSG00000016028
6	15	25269198	0.85833	0.0811338	0.777197	0.00609696	intron (ENSMOCT00000031520, intron 17 of 34)	110459	ENSMOCG00000023039	0.656322	0.000397454	Celsr1	cadherin, EGF LAG seven-pass G-type receptor 1 [Source:MGI Symbol;Acc:MGI:1100883]	ENSMUSG00000016028
6	15	25275186	0.838046	0.0973273	0.740719	0.0314208	intron (ENSMOCT00000031520, intron 21 of 34)	116447	ENSMOCG00000023039	0.656322	0.000397454	Celsr1	cadherin, EGF LAG seven-pass G-type receptor 1 [Source:MGI Symbol;Acc:MGI:1100883]	ENSMUSG00000016028
6	15	25905987	0.0584149	0.628553	-0.570138	0.0273406	TTS (ENSMOCT00000011327)	59444	ENSMOCG00000008791	0.577508	0.00845568	Fbln1	fibulin 1 [Source:NCBI gene;Acc:101982302]	ENSMUSG00000006369
5	15	26427567	0.0603959	0.763486	-0.70309	0.0402121	intron (ENSMOCT00000024169, intron 4 of 7)	17654	ENSMOCG00000018062	0.437327	0.00565904	Prr5	proline rich 5 [Source:NCBI gene;Acc:113455429]	ENSMUSG00000036106
5	15	26445107	0.74052	0.0281179	0.712402	0.0386166	exon (ENSMOCT00000024169, exon 1 of 8)	114	ENSMOCG00000018062	0.437327	0.00565904	Prr5	proline rich 5 [Source:NCBI gene;Acc:113455429]	ENSMUSG00000036106
6	15	26699251	0.625095	0.0256355	0.599459	0.00830571	intron (ENSMOCT00000002462, intron 1 of 4)	13796	ENSMOCG00000001832	0.578848	0.000491008	Shisal1	shisa like 1 [Source:NCBI gene;Acc:101987130]	ENSMUSG00000062760
6	15	26711163	0.0706534	0.837453	-0.766799	0.00449892	intron (ENSMOCT00000002468, intron 2 of 3)	11555	ENSMOCG00000001832	0.578848	0.000491008	Shisal1	shisa like 1 [Source:NCBI gene;Acc:101987130]	ENSMUSG00000062760
6	15	26713984	0.850083	0.0377095	0.812373	0.00014698	intron (ENSMOCT00000002468, intron 2 of 3)	14376	ENSMOCG00000001832	0.578848	0.000491008	Shisal1	shisa like 1 [Source:NCBI gene;Acc:101987130]	ENSMUSG00000062760
6	15	26728520	0.0248572	0.741719	-0.716862	0.0240051	intron (ENSMOCT00000002468, intron 3 of 3)	28912	ENSMOCG00000001832	0.578848	0.000491008	Shisal1	shisa like 1 [Source:NCBI gene;Acc:101987130]	ENSMUSG00000062760
1	15	27286501	0.0347715	0.652392	-0.61762	0.0296557	intron (ENSMOCT00000024247, intron 2 of 6)	12636	ENSMOCG00000018115	-0.280807	0.0304592	Mpped1	metallophosphoesterase domain containing 1 [Source:NCBI gene;Acc:101990137]	ENSMUSG00000041708
6	15	28762547	0.0713679	0.776872	-0.705504	0.0427114	exon (ENSMOCT00000012272, exon 17 of 32)	32907	ENSMOCG00000009514	0.652123	0.0450861	Mei1	meiotic double-stranded break formation protein 1 [Source:NCBI gene;Acc:101987131]	ENSMUSG00000068117
2	15	29434091	0.0449324	0.776872	-0.73194	0.0187975	intron (ENSMOCT00000021302, intron 24 of 29)	50417	ENSMOCG00000016067	-0.14115	0.0123247	Adgrb1	adhesion G protein-coupled receptor B1 [Source:MGI Symbol;Acc:MGI:1933736]	ENSMUSG00000034730
2	15	29484217	0.26356	0.905155	-0.641595	0.0307051	exon (ENSMOCT00000021302, exon 1 of 30)	291	ENSMOCG00000016067	-0.14115	0.0123247	Adgrb1	adhesion G protein-coupled receptor B1 [Source:MGI Symbol;Acc:MGI:1933736]	ENSMUSG00000034730
2	15	38442290	0.165977	0.861001	-0.695024	0.00486731	intron (ENSMOCT00000003975, intron 18 of 27)	177815	ENSMOCG00000002939	-0.174974	0.040978	Asap1	ArfGAP with SH3 domain, ankyrin repeat and PH domain 1 [Source:NCBI gene;Acc:102000619]	ENSMUSG00000022377
3	15	42800210	0.0694275	0.776872	-0.707445	0.0405184	intron (ENSMOCT00000015364, intron 3 of 13)	97247	ENSMOCG00000011955	0.2427	0.00427005	Mtss1	MTSS I-BAR domain containing 1 [Source:NCBI gene;Acc:101981294]	ENSMUSG00000022353
3	15	42820805	0.196168	0.768674	-0.572506	0.0163765	intron (ENSMOCT00000015361, intron 7 of 14)	117991	ENSMOCG00000011955	0.2427	0.00427005	Mtss1	MTSS I-BAR domain containing 1 [Source:NCBI gene;Acc:101981294]	ENSMUSG00000022353
3	15	42835794	0.0498511	0.874567	-0.824716	2.08e-05	intron (ENSMOCT00000015364, intron 12 of 13)	132831	ENSMOCG00000011955	0.2427	0.00427005	Mtss1	MTSS I-BAR domain containing 1 [Source:NCBI gene;Acc:101981294]	ENSMUSG00000022353
3	15	42836377	0.0664961	0.912464	-0.845968	3.42e-05	intron (ENSMOCT00000015364, intron 13 of 13)	133414	ENSMOCG00000011955	0.2427	0.00427005	Mtss1	MTSS I-BAR domain containing 1 [Source:NCBI gene;Acc:101981294]	ENSMUSG00000022353
3	15	43866097	0.0852348	0.800506	-0.715271	0.0358149	intron (ENSMOCT00000011743, intron 3 of 3)	134861	ENSMOCG00000009147	0.156987	0.0412852	Zhx2	zinc fingers and homeoboxes 2 [Source:NCBI gene;Acc:101988639]	ENSMUSG00000071757
3	15	43912849	0.783128	0.154465	0.628663	0.0138789	intron (ENSMOCT00000011743, intron 2 of 3)	88109	ENSMOCG00000009147	0.156987	0.0412852	Zhx2	zinc fingers and homeoboxes 2 [Source:NCBI gene;Acc:101988639]	ENSMUSG00000071757
3	15	43966958	0.865412	0.171847	0.693565	0.014751	intron (ENSMOCT00000011743, intron 1 of 3)	34000	ENSMOCG00000009147	0.156987	0.0412852	Zhx2	zinc fingers and homeoboxes 2 [Source:NCBI gene;Acc:101988639]	ENSMUSG00000071757
3	15	43966966	0.865412	0.0468377	0.818574	5.42e-05	intron (ENSMOCT00000011743, intron 1 of 3)	33992	ENSMOCG00000009147	0.156987	0.0412852	Zhx2	zinc fingers and homeoboxes 2 [Source:NCBI gene;Acc:101988639]	ENSMUSG00000071757
3	15	43977317	0.0337154	0.710381	-0.676666	0.00621189	intron (ENSMOCT00000011743, intron 1 of 3)	23641	ENSMOCG00000009147	0.156987	0.0412852	Zhx2	zinc fingers and homeoboxes 2 [Source:NCBI gene;Acc:101988639]	ENSMUSG00000071757
4	15	45326450	0.886952	0.0250545	0.861897	2.68e-08	intron (ENSMOCT00000021400, intron 1 of 6)	19471	ENSMOCG00000016155	0.374302	0.0347994	Sntb1	syntrophin beta 1 [Source:NCBI gene;Acc:101990043]	ENSMUSG00000060429
4	15	45326452	0.886952	0.209056	0.677895	0.0113446	intron (ENSMOCT00000021400, intron 1 of 6)	19473	ENSMOCG00000016155	0.374302	0.0347994	Sntb1	syntrophin beta 1 [Source:NCBI gene;Acc:101990043]	ENSMUSG00000060429
8	15	45705338	0.87563	0.0628135	0.812817	0.000443363	intron (ENSMOCT00000026113, intron 34 of 47)	123380	ENSMOCG00000019350	1.85439	8.61e-07	Col14a1	collagen type XIV alpha 1 chain [Source:NCBI gene;Acc:101990904]	ENSMUSG00000022371
8	15	45723661	0.0668242	0.785236	-0.718412	0.0314302	intron (ENSMOCT00000026113, intron 25 of 47)	105057	ENSMOCG00000019350	1.85439	8.61e-07	Col14a1	collagen type XIV alpha 1 chain [Source:NCBI gene;Acc:101990904]	ENSMUSG00000022371
8	15	45767120	0.0888575	0.832562	-0.743704	0.0197095	intron (ENSMOCT00000026113, intron 10 of 47)	61598	ENSMOCG00000019350	1.85439	8.61e-07	Col14a1	collagen type XIV alpha 1 chain [Source:NCBI gene;Acc:101990904]	ENSMUSG00000022371
8	15	45767147	0.0888575	0.832562	-0.743704	0.0197095	intron (ENSMOCT00000026113, intron 10 of 47)	61571	ENSMOCG00000019350	1.85439	8.61e-07	Col14a1	collagen type XIV alpha 1 chain [Source:NCBI gene;Acc:101990904]	ENSMUSG00000022371
8	15	45779344	0.888323	0.0676263	0.820696	0.000358266	intron (ENSMOCT00000026113, intron 6 of 47)	49374	ENSMOCG00000019350	1.85439	8.61e-07	Col14a1	collagen type XIV alpha 1 chain [Source:NCBI gene;Acc:101990904]	ENSMUSG00000022371
8	15	45791710	0.767017	0.0606416	0.706375	0.0432116	intron (ENSMOCT00000026113, intron 5 of 47)	37008	ENSMOCG00000019350	1.85439	8.61e-07	Col14a1	collagen type XIV alpha 1 chain [Source:NCBI gene;Acc:101990904]	ENSMUSG00000022371
8	15	45791750	0.767017	0.0606416	0.706375	0.0432116	intron (ENSMOCT00000026113, intron 5 of 47)	36968	ENSMOCG00000019350	1.85439	8.61e-07	Col14a1	collagen type XIV alpha 1 chain [Source:NCBI gene;Acc:101990904]	ENSMUSG00000022371
7	16	419242	0.857158	0.0606416	0.796517	0.00128458	intron (ENSMOCT00000027816, intron 25 of 29)	136840	ENSMOCG00000020514	0.871207	0.00730779	Itga8	integrin subunit alpha 8 [Source:NCBI gene;Acc:101999787]	ENSMUSG00000026768
7	16	419272	0.857158	0.0606416	0.796517	0.00128458	intron (ENSMOCT00000027816, intron 25 of 29)	136810	ENSMOCG00000020514	0.871207	0.00730779	Itga8	integrin subunit alpha 8 [Source:NCBI gene;Acc:101999787]	ENSMUSG00000026768
7	16	419278	0.857158	0.0606416	0.796517	0.00128458	intron (ENSMOCT00000027816, intron 25 of 29)	136804	ENSMOCG00000020514	0.871207	0.00730779	Itga8	integrin subunit alpha 8 [Source:NCBI gene;Acc:101999787]	ENSMUSG00000026768
7	16	466586	0.815508	0.176113	0.639395	0.032434	intron (ENSMOCT00000027816, intron 13 of 29)	89496	ENSMOCG00000020514	0.871207	0.00730779	Itga8	integrin subunit alpha 8 [Source:NCBI gene;Acc:101999787]	ENSMUSG00000026768
7	16	466612	0.815508	0.176113	0.639395	0.032434	intron (ENSMOCT00000027816, intron 13 of 29)	89470	ENSMOCG00000020514	0.871207	0.00730779	Itga8	integrin subunit alpha 8 [Source:NCBI gene;Acc:101999787]	ENSMUSG00000026768
7	16	534808	0.287291	0.904029	-0.616738	0.0330799	intron (ENSMOCT00000027816, intron 2 of 29)	21274	ENSMOCG00000020514	0.871207	0.00730779	Itga8	integrin subunit alpha 8 [Source:NCBI gene;Acc:101999787]	ENSMUSG00000026768
7	16	555229	0.874668	0.266909	0.607759	0.0139564	exon (ENSMOCT00000027810, exon 2 of 30)	983	ENSMOCG00000020514	0.871207	0.00730779	Itga8	integrin subunit alpha 8 [Source:NCBI gene;Acc:101999787]	ENSMUSG00000026768
6	16	2288506	0.0668242	0.897253	-0.830429	0.000170515	exon (ENSMOCT00000029511, exon 2 of 30)	10646	ENSMOCG00000021685	0.741385	0.000656121	Mrc1	mannose receptor C-type 1 [Source:NCBI gene;Acc:101980348]	ENSMUSG00000026712
6	16	2288511	0.0668242	0.897587	-0.830763	0.000167176	exon (ENSMOCT00000029511, exon 2 of 30)	10651	ENSMOCG00000021685	0.741385	0.000656121	Mrc1	mannose receptor C-type 1 [Source:NCBI gene;Acc:101980348]	ENSMUSG00000026712
6	16	2313329	0.911971	0.065741	0.84623	4.56e-05	intron (ENSMOCT00000029513, intron 6 of 29)	25227	ENSMOCG00000021685	0.741385	0.000656121	Mrc1	mannose receptor C-type 1 [Source:NCBI gene;Acc:101980348]	ENSMUSG00000026712
1	16	7527231	0.593839	0.0209615	0.572877	0.000154711	exon (ENSMOCT00000028695, exon 11 of 30)	58207	ENSMOCG00000021081	-0.352504	0.026766	Plekhh2	pleckstrin homology, MyTH4 and FERM domain containing H2 [Source:NCBI gene;Acc:101995554]	ENSMUSG00000040852
1	16	7527284	0.594345	0.100917	0.493428	0.00771443	exon (ENSMOCT00000028695, exon 11 of 30)	58260	ENSMOCG00000021081	-0.352504	0.026766	Plekhh2	pleckstrin homology, MyTH4 and FERM domain containing H2 [Source:NCBI gene;Acc:101995554]	ENSMUSG00000040852
1	16	7543553	0.0688972	0.889647	-0.820749	0.000360128	intron (ENSMOCT00000028695, intron 16 of 29)	74529	ENSMOCG00000021081	-0.352504	0.026766	Plekhh2	pleckstrin homology, MyTH4 and FERM domain containing H2 [Source:NCBI gene;Acc:101995554]	ENSMUSG00000040852
1	16	7570532	0.240884	0.83368	-0.592796	0.0277707	exon (ENSMOCT00000028695, exon 27 of 30)	101508	ENSMOCG00000021081	-0.352504	0.026766	Plekhh2	pleckstrin homology, MyTH4 and FERM domain containing H2 [Source:NCBI gene;Acc:101995554]	ENSMUSG00000040852
3	16	9882012	0.0347214	0.644904	-0.610182	0.0234488	intron (ENSMOCT00000025240, intron 2 of 16)	2017	ENSMOCG00000018764	0.137163	0.0262545	Epas1	endothelial PAS domain protein 1 [Source:NCBI gene;Acc:102000711]	ENSMUSG00000024140
3	16	9902062	0.735324	0.0502516	0.685072	0.00679646	intron (ENSMOCT00000025240, intron 6 of 16)	22067	ENSMOCG00000018764	0.137163	0.0262545	Epas1	endothelial PAS domain protein 1 [Source:NCBI gene;Acc:102000711]	ENSMUSG00000024140
3	16	9914610	0.346648	0.938366	-0.591718	0.00933649	exon (ENSMOCT00000025234, exon 14 of 16)	78857	ENSMOCG00000018764	0.137163	0.0262545	Epas1	endothelial PAS domain protein 1 [Source:NCBI gene;Acc:102000711]	ENSMUSG00000024140
3	16	10096002	0.0721665	0.884152	-0.811985	0.00075395	intron (ENSMOCT00000001095, intron 2 of 4)	11341	ENSMOCG00000000818	0.18212	0.0359554	Rhoq	ras homolog family member Q [Source:NCBI gene;Acc:102001742]	ENSMUSG00000024143
3	16	10099494	0.836802	0.203332	0.63347	0.00816188	intron (ENSMOCT00000001095, intron 2 of 4)	14833	ENSMOCG00000000818	0.18212	0.0359554	Rhoq	ras homolog family member Q [Source:NCBI gene;Acc:102001742]	ENSMUSG00000024143
3	16	10102774	0.16575	0.813175	-0.647425	0.0350798	intron (ENSMOCT00000001095, intron 2 of 4)	18113	ENSMOCG00000000818	0.18212	0.0359554	Rhoq	ras homolog family member Q [Source:NCBI gene;Acc:102001742]	ENSMUSG00000024143
4	16	11795750	0.0673674	0.838886	-0.771519	0.00114998	intron (ENSMOCT00000029005, intron 1 of 3)	14150	ENSMOCG00000021349	0.328884	0.0283387	Ston1	stonin 1 [Source:NCBI gene;Acc:101983442]	ENSMUSG00000033855
2	16	14124779	0.844389	0.0241765	0.820212	7.07e-05	intron (ENSMOCT00000003318, intron 2 of 2)	32279	ENSMOCG00000002476	-0.156322	0.0229877
5	16	18025667	0.713163	0.0526393	0.660524	0.0254295	exon (ENSMOCT00000016759, exon 26 of 38)	59079	ENSMOCG00000012898	0.465509	0.0045603	Svil	supervillin [Source:MGI Symbol;Acc:MGI:2147319]	ENSMUSG00000024236
5	16	18025676	0.856453	0.0526393	0.803814	0.000608072	exon (ENSMOCT00000016759, exon 26 of 38)	59088	ENSMOCG00000012898	0.465509	0.0045603	Svil	supervillin [Source:MGI Symbol;Acc:MGI:2147319]	ENSMUSG00000024236
5	16	18034358	0.281249	0.90833	-0.627081	0.010273	intron (ENSMOCT00000016768, intron 22 of 30)	58015	ENSMOCG00000012898	0.465509	0.0045603	Svil	supervillin [Source:MGI Symbol;Acc:MGI:2147319]	ENSMUSG00000024236
2	16	23019080	0.915363	0.345976	0.569387	0.0170892	intron (ENSMOCT00000003436, intron 3 of 11)	156359	ENSMOCG00000002558	-0.153428	0.0391277	Camk1d	calcium/calmodulin dependent protein kinase ID [Source:NCBI gene;Acc:101997166]	ENSMUSG00000039145
2	16	23137402	0.894246	0.122303	0.771944	0.000148555	intron (ENSMOCT00000003434, intron 1 of 10)	67964	ENSMOCG00000002558	-0.153428	0.0391277	Camk1d	calcium/calmodulin dependent protein kinase ID [Source:NCBI gene;Acc:101997166]	ENSMUSG00000039145
2	16	23158832	0.869108	0.0676263	0.801482	0.00107579	intron (ENSMOCT00000003434, intron 1 of 10)	46534	ENSMOCG00000002558	-0.153428	0.0391277	Camk1d	calcium/calmodulin dependent protein kinase ID [Source:NCBI gene;Acc:101997166]	ENSMUSG00000039145
8	16	28308968	0.732317	0.0597518	0.672565	0.0174319	intron (ENSMOCT00000002669, intron 15 of 16)	66285	ENSMOCG00000001982	1.21772	0.000769672	Prkcq	protein kinase C theta [Source:NCBI gene;Acc:101981639]	ENSMUSG00000026778
6	16	41201066	0.858688	0.154981	0.703707	0.0046687	intron (ENSMOCT00000024522, intron 14 of 14)	148350	ENSMOCG00000018301	0.619793	0.0333629	F13a1	coagulation factor XIII A chain [Source:NCBI gene;Acc:101981377]	ENSMUSG00000039109
3	16	42109232	0.0713679	0.879934	-0.808566	0.00086362	intron (ENSMOCT00000018690, intron 1 of 12)	4873	ENSMOCG00000014284	0.213253	0.0484198		ras responsive element binding protein 1 [Source:NCBI gene;Acc:101982202]
3	16	42157282	0.0647068	0.724667	-0.65996	0.0229707	intron (ENSMOCT00000018690, intron 1 of 12)	52923	ENSMOCG00000014284	0.213253	0.0484198		ras responsive element binding protein 1 [Source:NCBI gene;Acc:101982202]
3	16	42228628	0.819182	0.0763654	0.742816	0.0158833	exon (ENSMOCT00000018690, exon 13 of 13)	124269	ENSMOCG00000014284	0.213253	0.0484198		ras responsive element binding protein 1 [Source:NCBI gene;Acc:101982202]
8	16	42460490	0.882455	0.0727539	0.809701	0.000945803	intron (ENSMOCT00000001486, intron 20 of 23)	37418	ENSMOCG00000001090	1.22298	0.0192128	Dsp	desmoplakin [Source:NCBI gene;Acc:101983538]	ENSMUSG00000054889
8	16	42467724	0.891042	0.0699146	0.821127	0.00020989	exon (ENSMOCT00000001486, exon 24 of 24)	44652	ENSMOCG00000001090	1.22298	0.0192128	Dsp	desmoplakin [Source:NCBI gene;Acc:101983538]	ENSMUSG00000054889
8	16	42467733	0.891042	0.0699146	0.821127	0.00020989	exon (ENSMOCT00000001486, exon 24 of 24)	44661	ENSMOCG00000001090	1.22298	0.0192128	Dsp	desmoplakin [Source:NCBI gene;Acc:101983538]	ENSMUSG00000054889
8	16	42467754	0.934636	0.0699146	0.864721	3.38e-05	exon (ENSMOCT00000001486, exon 24 of 24)	44682	ENSMOCG00000001090	1.22298	0.0192128	Dsp	desmoplakin [Source:NCBI gene;Acc:101983538]	ENSMUSG00000054889
8	16	42467764	0.891042	0.0699146	0.821127	0.00020989	exon (ENSMOCT00000001486, exon 24 of 24)	44692	ENSMOCG00000001090	1.22298	0.0192128	Dsp	desmoplakin [Source:NCBI gene;Acc:101983538]	ENSMUSG00000054889
8	16	45039543	0.0684123	0.782779	-0.714367	0.0347887	exon (ENSMOCT00000023073, exon 12 of 15)	33323	ENSMOCG00000017296	1.19092	0.0163158	Mak	male germ cell associated kinase [Source:NCBI gene;Acc:101989097]	ENSMUSG00000021363
8	16	45045570	0.838183	0.240821	0.597362	0.012102	intron (ENSMOCT00000023074, intron 8 of 11)	27296	ENSMOCG00000017296	1.19092	0.0163158	Mak	male germ cell associated kinase [Source:NCBI gene;Acc:101989097]	ENSMUSG00000021363
8	16	45069873	0.885102	0.0597518	0.82535	0.000133807	intron (ENSMOCT00000023074, intron 1 of 11)	2993	ENSMOCG00000017296	1.19092	0.0163158	Mak	male germ cell associated kinase [Source:NCBI gene;Acc:101989097]	ENSMUSG00000021363
1	16	46731738	0.824772	0.0727539	0.752018	0.0110552	intron (ENSMOCT00000014043, intron 2 of 12)	141775	ENSMOCG00000010940	-0.19181	0.0155609	Phactr1	phosphatase and actin regulator 1 [Source:NCBI gene;Acc:101992409]	ENSMUSG00000054728
1	16	46750731	0.767017	0.061653	0.705364	0.0442898	intron (ENSMOCT00000014043, intron 2 of 12)	160768	ENSMOCG00000010940	-0.19181	0.0155609	Phactr1	phosphatase and actin regulator 1 [Source:NCBI gene;Acc:101992409]	ENSMUSG00000054728
1	16	46781364	0.760375	0.0473438	0.713031	0.0345742	intron (ENSMOCT00000014043, intron 2 of 12)	191401	ENSMOCG00000010940	-0.19181	0.0155609	Phactr1	phosphatase and actin regulator 1 [Source:NCBI gene;Acc:101992409]	ENSMUSG00000054728
1	16	46980666	0.795346	0.190047	0.605299	0.00515012	exon (ENSMOCT00000014040, exon 8 of 14)	390703	ENSMOCG00000010940	-0.19181	0.0155609	Phactr1	phosphatase and actin regulator 1 [Source:NCBI gene;Acc:101992409]	ENSMUSG00000054728
2	16	47113822	0.931814	0.164569	0.767245	0.00636894	intron (ENSMOCT00000003978, intron 1 of 1)	55140	ENSMOCG00000002961	-0.137765	0.0458883	Gfod1	glucose-fructose oxidoreductase domain containing 1 [Source:NCBI gene;Acc:101993535]	ENSMUSG00000051335
5	16	50876440	0.0309101	0.685526	-0.654616	0.00163968	intron (ENSMOCT00000001530, intron 3 of 7)	34459	ENSMOCG00000001126	0.45769	0.000164897	Rnf144b	ring finger protein 144B [Source:NCBI gene;Acc:102000160]	ENSMUSG00000038068
5	16	50900757	0.0999396	0.889587	-0.789647	0.00591865	exon (ENSMOCT00000001530, exon 8 of 8)	58776	ENSMOCG00000001126	0.45769	0.000164897	Rnf144b	ring finger protein 144B [Source:NCBI gene;Acc:102000160]	ENSMUSG00000038068
5	16	50900777	0.067699	0.695856	-0.628157	0.0346017	exon (ENSMOCT00000001530, exon 8 of 8)	58796	ENSMOCG00000001126	0.45769	0.000164897	Rnf144b	ring finger protein 144B [Source:NCBI gene;Acc:102000160]	ENSMUSG00000038068
5	16	50900778	0.0999396	0.908722	-0.808782	0.00478867	exon (ENSMOCT00000001530, exon 8 of 8)	58797	ENSMOCG00000001126	0.45769	0.000164897	Rnf144b	ring finger protein 144B [Source:NCBI gene;Acc:102000160]	ENSMUSG00000038068
2	16	53615856	0.892514	0.0432065	0.849308	9.57e-07	intron (ENSMOCT00000022092, intron 1 of 1)	3334	ENSMOCG00000016630	-0.158082	0.0294098	Diras2	DIRAS family GTPase 2 [Source:NCBI gene;Acc:101984957]	ENSMUSG00000047842
1	16	54960194	0.803612	0.0327681	0.770844	0.00271968	exon (ENSMOCT00000022908, exon 2 of 2)	2646	ENSMOCG00000017186	-0.577777	0.0376234	DRD1A	dopamine receptor D1 [Source:NCBI gene;Acc:101987419]	ENSMUSG00000021478
3	17	136936	0.845883	0.0641597	0.781723	0.00295106	intron (ENSMOCT00000021086, intron 4 of 8)	3764	ENSMOCG00000015938	0.276444	0.0156876	Armh4	armadillo-like helical domain containing 4 [Source:MGI Symbol;Acc:MGI:1914669]	ENSMUSG00000036242
8	17	9080360	0.0740864	0.844985	-0.770898	0.0053792	intron (ENSMOCT00000028902, intron 10 of 13)	73152	ENSMOCG00000021272	1.30854	0.00108067	Loxl2	lysyl oxidase like 2 [Source:NCBI gene;Acc:101990046]	ENSMUSG00000034205
8	17	9080366	0.0740864	0.844985	-0.770898	0.0053792	intron (ENSMOCT00000028902, intron 10 of 13)	73146	ENSMOCG00000021272	1.30854	0.00108067	Loxl2	lysyl oxidase like 2 [Source:NCBI gene;Acc:101990046]	ENSMUSG00000034205
8	17	9091153	0.83914	0.0699146	0.769225	0.00582803	intron (ENSMOCT00000028902, intron 7 of 13)	62359	ENSMOCG00000021272	1.30854	0.00108067	Loxl2	lysyl oxidase like 2 [Source:NCBI gene;Acc:101990046]	ENSMUSG00000034205
8	17	9091160	0.83914	0.0699146	0.769225	0.00582803	intron (ENSMOCT00000028902, intron 7 of 13)	62352	ENSMOCG00000021272	1.30854	0.00108067	Loxl2	lysyl oxidase like 2 [Source:NCBI gene;Acc:101990046]	ENSMUSG00000034205
8	17	9091168	0.83914	0.0699146	0.769225	0.00582803	intron (ENSMOCT00000028902, intron 7 of 13)	62344	ENSMOCG00000021272	1.30854	0.00108067	Loxl2	lysyl oxidase like 2 [Source:NCBI gene;Acc:101990046]	ENSMUSG00000034205
8	17	9091185	0.83914	0.0699146	0.769225	0.00582803	intron (ENSMOCT00000028902, intron 7 of 13)	62327	ENSMOCG00000021272	1.30854	0.00108067	Loxl2	lysyl oxidase like 2 [Source:NCBI gene;Acc:101990046]	ENSMUSG00000034205
5	17	12953587	0.164366	0.906932	-0.742567	0.000384053	exon (ENSMOCT00000023699, exon 3 of 4)	21063	ENSMOCG00000017730	0.56229	0.00802074	Pnoc	prepronociceptin [Source:NCBI gene;Acc:101980724]	ENSMUSG00000045731
7	17	16102487	0.736616	0.0761368	0.660479	0.00843863	intron (ENSMOCT00000027991, intron 6 of 9)	6920	ENSMOCG00000020649	0.881264	9.71e-05	Pdlim2	PDZ and LIM domain 2 [Source:NCBI gene;Acc:101998234]	ENSMUSG00000022090
7	17	16103745	0.0307477	0.621826	-0.591079	0.0150454	intron (ENSMOCT00000027991, intron 6 of 9)	5662	ENSMOCG00000020649	0.881264	9.71e-05	Pdlim2	PDZ and LIM domain 2 [Source:NCBI gene;Acc:101998234]	ENSMUSG00000022090
7	17	16103791	0.154579	0.729381	-0.574802	0.0167495	intron (ENSMOCT00000027991, intron 6 of 9)	5616	ENSMOCG00000020649	0.881264	9.71e-05	Pdlim2	PDZ and LIM domain 2 [Source:NCBI gene;Acc:101998234]	ENSMUSG00000022090
3	17	32848949	0.851689	0.237104	0.614585	0.0313331	intron (ENSMOCT00000023121, intron 1 of 25)	35308	ENSMOCG00000017345	0.19482	0.0197134	Farp1	FERM, ARH/RhoGEF and pleckstrin domain protein 1 [Source:NCBI gene;Acc:101982974]	ENSMUSG00000025555
3	17	32867710	0.874908	0.0641597	0.810749	0.000529827	intron (ENSMOCT00000023121, intron 1 of 25)	54069	ENSMOCG00000017345	0.19482	0.0197134	Farp1	FERM, ARH/RhoGEF and pleckstrin domain protein 1 [Source:NCBI gene;Acc:101982974]	ENSMUSG00000025555
3	17	32888632	0.830135	0.132257	0.697878	0.0110247	intron (ENSMOCT00000023121, intron 1 of 25)	74991	ENSMOCG00000017345	0.19482	0.0197134	Farp1	FERM, ARH/RhoGEF and pleckstrin domain protein 1 [Source:NCBI gene;Acc:101982974]	ENSMUSG00000025555
3	17	32898082	0.831746	0.0314585	0.800287	0.000411676	intron (ENSMOCT00000023121, intron 1 of 25)	84441	ENSMOCG00000017345	0.19482	0.0197134	Farp1	FERM, ARH/RhoGEF and pleckstrin domain protein 1 [Source:NCBI gene;Acc:101982974]	ENSMUSG00000025555
3	17	32902779	0.744409	0.0196961	0.724713	0.00145327	intron (ENSMOCT00000023121, intron 1 of 25)	89138	ENSMOCG00000017345	0.19482	0.0197134	Farp1	FERM, ARH/RhoGEF and pleckstrin domain protein 1 [Source:NCBI gene;Acc:101982974]	ENSMUSG00000025555
3	17	32914260	0.0740864	0.774861	-0.700774	0.0401504	intron (ENSMOCT00000023121, intron 2 of 25)	100619	ENSMOCG00000017345	0.19482	0.0197134	Farp1	FERM, ARH/RhoGEF and pleckstrin domain protein 1 [Source:NCBI gene;Acc:101982974]	ENSMUSG00000025555
3	17	32914305	0.0740864	0.774861	-0.700774	0.0401504	intron (ENSMOCT00000023121, intron 2 of 25)	100664	ENSMOCG00000017345	0.19482	0.0197134	Farp1	FERM, ARH/RhoGEF and pleckstrin domain protein 1 [Source:NCBI gene;Acc:101982974]	ENSMUSG00000025555
3	17	32943131	0.872268	0.041797	0.830471	1.24e-05	intron (ENSMOCT00000023121, intron 12 of 25)	129490	ENSMOCG00000017345	0.19482	0.0197134	Farp1	FERM, ARH/RhoGEF and pleckstrin domain protein 1 [Source:NCBI gene;Acc:101982974]	ENSMUSG00000025555
3	17	32945051	0.0888575	0.852651	-0.763794	0.0118852	intron (ENSMOCT00000023121, intron 12 of 25)	131410	ENSMOCG00000017345	0.19482	0.0197134	Farp1	FERM, ARH/RhoGEF and pleckstrin domain protein 1 [Source:NCBI gene;Acc:101982974]	ENSMUSG00000025555
3	17	32945058	0.0888575	0.852651	-0.763794	0.0118852	intron (ENSMOCT00000023121, intron 12 of 25)	131417	ENSMOCG00000017345	0.19482	0.0197134	Farp1	FERM, ARH/RhoGEF and pleckstrin domain protein 1 [Source:NCBI gene;Acc:101982974]	ENSMUSG00000025555
3	17	32952510	0.794522	0.0676263	0.726896	0.0215476	intron (ENSMOCT00000023121, intron 12 of 25)	138869	ENSMOCG00000017345	0.19482	0.0197134	Farp1	FERM, ARH/RhoGEF and pleckstrin domain protein 1 [Source:NCBI gene;Acc:101982974]	ENSMUSG00000025555
3	17	32974906	0.848261	0.0699146	0.778347	0.00420222	exon (ENSMOCT00000023121, exon 20 of 26)	161265	ENSMOCG00000017345	0.19482	0.0197134	Farp1	FERM, ARH/RhoGEF and pleckstrin domain protein 1 [Source:NCBI gene;Acc:101982974]	ENSMUSG00000025555
3	17	32974942	0.848261	0.0699146	0.778347	0.00420222	exon (ENSMOCT00000023121, exon 20 of 26)	161301	ENSMOCG00000017345	0.19482	0.0197134	Farp1	FERM, ARH/RhoGEF and pleckstrin domain protein 1 [Source:NCBI gene;Acc:101982974]	ENSMUSG00000025555
3	17	32981006	0.0651439	0.888976	-0.823832	0.000192048	TTS (ENSMOCT00000023121)	167365	ENSMOCG00000017345	0.19482	0.0197134	Farp1	FERM, ARH/RhoGEF and pleckstrin domain protein 1 [Source:NCBI gene;Acc:101982974]	ENSMUSG00000025555
6	18	3429044	0.702699	0.061653	0.641046	0.0256744	intron (ENSMOCT00000019210, intron 2 of 9)	136439	ENSMOCG00000014632	0.659831	0.00184385	Colec12	collectin subfamily member 12 [Source:NCBI gene;Acc:102000258]	ENSMUSG00000036103
6	18	3429087	0.849198	0.061653	0.787545	0.00210722	intron (ENSMOCT00000019210, intron 2 of 9)	136482	ENSMOCG00000014632	0.659831	0.00184385	Colec12	collectin subfamily member 12 [Source:NCBI gene;Acc:102000258]	ENSMUSG00000036103
5	18	5890820	0.759455	0.0314095	0.728046	0.0256894	intron (ENSMOCT00000015871, intron 4 of 9)	79153	ENSMOCG00000012342	0.438223	7.7e-05	Cables1	Cdk5 and Abl enzyme substrate 1 [Source:NCBI gene;Acc:101981299]	ENSMUSG00000040957
5	18	5914402	0.749866	0.0345572	0.715309	0.0346874	TTS (ENSMOCT00000015872)	102472	ENSMOCG00000012342	0.438223	7.7e-05	Cables1	Cdk5 and Abl enzyme substrate 1 [Source:NCBI gene;Acc:101981299]	ENSMUSG00000040957
8	18	6310916	0.105797	0.790496	-0.6847	0.00113781	intron (ENSMOCT00000027693, intron 1 of 74)	408	ENSMOCG00000020402	1.14815	0.00129094	Lama3	laminin subunit alpha 3 [Source:NCBI gene;Acc:101983258]	ENSMUSG00000024421
8	18	6504154	0.891776	0.0699146	0.821862	0.000419653	intron (ENSMOCT00000027700, intron 27 of 37)	45115	ENSMOCG00000020402	1.14815	0.00129094	Lama3	laminin subunit alpha 3 [Source:NCBI gene;Acc:101983258]	ENSMUSG00000024421
8	18	6504155	0.806402	0.065741	0.740661	0.0131231	intron (ENSMOCT00000027700, intron 27 of 37)	45116	ENSMOCG00000020402	1.14815	0.00129094	Lama3	laminin subunit alpha 3 [Source:NCBI gene;Acc:101983258]	ENSMUSG00000024421
2	18	9025713	0.0700101	0.767672	-0.697662	0.0104404	intron (ENSMOCT00000004125, intron 1 of 4)	106493	ENSMOCG00000003075	-0.170258	0.014934	Kctd1	potassium channel tetramerization domain containing 1 [Source:NCBI gene;Acc:101988726]	ENSMUSG00000036225
2	18	9038787	0.842172	0.0406514	0.801521	0.000106394	intron (ENSMOCT00000004125, intron 1 of 4)	93419	ENSMOCG00000003075	-0.170258	0.014934	Kctd1	potassium channel tetramerization domain containing 1 [Source:NCBI gene;Acc:101988726]	ENSMUSG00000036225
2	18	9110293	0.856724	0.0606416	0.796082	0.000947255	intron (ENSMOCT00000004125, intron 1 of 4)	21913	ENSMOCG00000003075	-0.170258	0.014934	Kctd1	potassium channel tetramerization domain containing 1 [Source:NCBI gene;Acc:101988726]	ENSMUSG00000036225
6	18	11215883	0.0496532	0.760362	-0.710709	0.0324943	intron (ENSMOCT00000021017, intron 1 of 14)	2463	ENSMOCG00000015887	0.727911	0.0320801	Dsg2	desmoglein 2 [Source:NCBI gene;Acc:101980636]	ENSMUSG00000044393
4	18	31363734	0.89383	0.0565281	0.837302	4.56e-05	intron (ENSMOCT00000017551, intron 8 of 12)	116914	ENSMOCG00000013476	0.344884	0.0409729	Stk32a	serine/threonine kinase 32A [Source:NCBI gene;Acc:101990429]	ENSMUSG00000039954
1	18	33977066	0.0641336	0.773184	-0.70905	0.0379581	intron (ENSMOCT00000019515, intron 4 of 9)	17089	ENSMOCG00000014847	-0.262277	0.029962	Ccdc112	coiled-coil domain containing 112 [Source:NCBI gene;Acc:101989570]	ENSMUSG00000071855
5	18	44302885	0.0730657	0.827153	-0.754087	0.00958707	intron (ENSMOCT00000026104, intron 55 of 64)	172832	ENSMOCG00000019336	0.514706	0.0372422	Fbn2	fibrillin 2 [Source:NCBI gene;Acc:101991005]	ENSMUSG00000024598
5	18	44334379	0.0888575	0.828875	-0.740018	0.0204998	intron (ENSMOCT00000026104, intron 31 of 64)	141338	ENSMOCG00000019336	0.514706	0.0372422	Fbn2	fibrillin 2 [Source:NCBI gene;Acc:101991005]	ENSMUSG00000024598
5	18	44341679	0.833155	0.106339	0.726815	0.00760908	intron (ENSMOCT00000026104, intron 23 of 64)	134038	ENSMOCG00000019336	0.514706	0.0372422	Fbn2	fibrillin 2 [Source:NCBI gene;Acc:101991005]	ENSMUSG00000024598
5	18	44360188	0.906515	0.133495	0.77302	1.32e-05	intron (ENSMOCT00000026104, intron 15 of 64)	115529	ENSMOCG00000019336	0.514706	0.0372422	Fbn2	fibrillin 2 [Source:NCBI gene;Acc:101991005]	ENSMUSG00000024598
5	18	44360359	0.821768	0.0378595	0.783908	0.00118792	intron (ENSMOCT00000026104, intron 15 of 64)	115358	ENSMOCG00000019336	0.514706	0.0372422	Fbn2	fibrillin 2 [Source:NCBI gene;Acc:101991005]	ENSMUSG00000024598
5	18	44429621	0.87769	0.053597	0.824093	0.000104614	intron (ENSMOCT00000026104, intron 5 of 64)	46096	ENSMOCG00000019336	0.514706	0.0372422	Fbn2	fibrillin 2 [Source:NCBI gene;Acc:101991005]	ENSMUSG00000024598
4	18	48658137	0.804948	0.0296218	0.775326	0.00206471	intron (ENSMOCT00000012060, intron 1 of 4)	3018	ENSMOCG00000009393	0.308998	0.0282638	Apcdd1	APC down-regulated 1 [Source:NCBI gene;Acc:101982977]	ENSMUSG00000071847
4	18	48658147	0.804948	0.0296218	0.775326	0.00206471	intron (ENSMOCT00000012060, intron 1 of 4)	3028	ENSMOCG00000009393	0.308998	0.0282638	Apcdd1	APC down-regulated 1 [Source:NCBI gene;Acc:101982977]	ENSMUSG00000071847
4	18	48675356	0.795921	0.0597518	0.73617	0.0141939	intron (ENSMOCT00000012060, intron 3 of 4)	20237	ENSMOCG00000009393	0.308998	0.0282638	Apcdd1	APC down-regulated 1 [Source:NCBI gene;Acc:101982977]	ENSMUSG00000071847
8	18	48829462	0.874533	0.237028	0.637505	0.0158328	intron (ENSMOCT00000029449, intron 11 of 52)	194793	ENSMOCG00000021619	1.5836	4.96e-05	Piezo2	piezo-type mechanosensitive ion channel component 2 [Source:MGI Symbol;Acc:MGI:1918781]	ENSMUSG00000041482
8	18	48886712	0.755236	0.0341378	0.721098	0.0301876	intron (ENSMOCT00000029449, intron 4 of 52)	137543	ENSMOCG00000021619	1.5836	4.96e-05	Piezo2	piezo-type mechanosensitive ion channel component 2 [Source:MGI Symbol;Acc:MGI:1918781]	ENSMUSG00000041482
8	18	49063226	0.0442067	0.886294	-0.842088	2.55e-06	intron (ENSMOCT00000029444, intron 1 of 51)	27029	ENSMOCG00000021619	1.5836	4.96e-05	Piezo2	piezo-type mechanosensitive ion channel component 2 [Source:MGI Symbol;Acc:MGI:1918781]	ENSMUSG00000041482
1	18	59473767	0.814466	0.0811338	0.733332	0.022804	TTS (ENSMOCT00000030845)	246041	ENSMOCG00000022593	-0.219055	0.0160197	Dym	dymeclin [Source:MGI Symbol;Acc:MGI:1918480]	ENSMUSG00000035765
3	18	59636933	0.863399	0.0469349	0.816464	0.000139807	intron (ENSMOCT00000027788, intron 10 of 11)	182812	ENSMOCG00000020507	0.189107	0.0106967	Ctif	cap binding complex dependent translation initiation factor [Source:NCBI gene;Acc:101981462]	ENSMUSG00000052928
3	18	59661086	0.0386746	0.780032	-0.741358	0.014536	intron (ENSMOCT00000027788, intron 10 of 11)	158659	ENSMOCG00000020507	0.189107	0.0106967	Ctif	cap binding complex dependent translation initiation factor [Source:NCBI gene;Acc:101981462]	ENSMUSG00000052928
3	18	59719669	0.0782007	0.78837	-0.710169	0.0414443	intron (ENSMOCT00000027788, intron 6 of 11)	100076	ENSMOCG00000020507	0.189107	0.0106967	Ctif	cap binding complex dependent translation initiation factor [Source:NCBI gene;Acc:101981462]	ENSMUSG00000052928
3	18	59778888	0.834419	0.038876	0.795543	0.000557986	intron (ENSMOCT00000027788, intron 5 of 11)	40857	ENSMOCG00000020507	0.189107	0.0106967	Ctif	cap binding complex dependent translation initiation factor [Source:NCBI gene;Acc:101981462]	ENSMUSG00000052928
7	18	60271047	0.0419299	0.763486	-0.721556	0.0254849	TTS (ENSMOCT00000023553)	7563	ENSMOCG00000017640	0.801128	0.0245524	Zbtb7c	zinc finger and BTB domain containing 7C [Source:NCBI gene;Acc:101981922]	ENSMUSG00000044646
7	18	60271414	0.842162	0.0973273	0.744835	0.0292469	TTS (ENSMOCT00000023553)	7930	ENSMOCG00000017640	0.801128	0.0245524	Zbtb7c	zinc finger and BTB domain containing 7C [Source:NCBI gene;Acc:101981922]	ENSMUSG00000044646
1	18	61179909	0.041992	0.748229	-0.706237	0.0371292	exon (ENSMOCT00000014587, exon 8 of 8)	65927	ENSMOCG00000011361	-0.250297	0.0464527	St8sia5	ST8 alpha-N-acetyl-neuraminide alpha-2,8-sialyltransferase 5 [Source:NCBI gene;Acc:101984760]	ENSMUSG00000025425
4	19	4465807	0.863285	0.232974	0.630311	0.0130488	exon (ENSMOCT00000029255, exon 4 of 13)	105769	ENSMOCG00000021524	0.316719	0.0256651	Sv2c	synaptic vesicle glycoprotein 2C [Source:NCBI gene;Acc:101996041]	ENSMUSG00000051111
4	19	4472019	0.816537	0.0556579	0.760879	0.00172798	intron (ENSMOCT00000029255, intron 4 of 12)	111981	ENSMOCG00000021524	0.316719	0.0256651	Sv2c	synaptic vesicle glycoprotein 2C [Source:NCBI gene;Acc:101996041]	ENSMUSG00000051111
2	19	5380380	0.88834	0.186507	0.701833	0.0149132	intron (ENSMOCT00000015811, intron 1 of 20)	59608	ENSMOCG00000012277	-0.180573	0.0341591	Pde8b	phosphodiesterase 8B [Source:NCBI gene;Acc:101999526]	ENSMUSG00000021684
2	19	5413842	0.824773	0.0699146	0.754858	0.00945458	intron (ENSMOCT00000015811, intron 1 of 20)	93070	ENSMOCG00000012277	-0.180573	0.0341591	Pde8b	phosphodiesterase 8B [Source:NCBI gene;Acc:101999526]	ENSMUSG00000021684
2	19	5413843	0.804857	0.0676263	0.737231	0.0152136	intron (ENSMOCT00000015811, intron 1 of 20)	93071	ENSMOCG00000012277	-0.180573	0.0341591	Pde8b	phosphodiesterase 8B [Source:NCBI gene;Acc:101999526]	ENSMUSG00000021684
2	19	5423179	0.905418	0.0255643	0.879854	4.55e-11	intron (ENSMOCT00000015807, intron 2 of 19)	130959	ENSMOCG00000012277	-0.180573	0.0341591	Pde8b	phosphodiesterase 8B [Source:NCBI gene;Acc:101999526]	ENSMUSG00000021684
2	19	5442829	0.831582	0.0526896	0.778893	0.00100261	intron (ENSMOCT00000015811, intron 4 of 20)	122057	ENSMOCG00000012277	-0.180573	0.0341591	Pde8b	phosphodiesterase 8B [Source:NCBI gene;Acc:101999526]	ENSMUSG00000021684
2	19	5458942	0.777182	0.061653	0.715529	0.0290855	intron (ENSMOCT00000015807, intron 8 of 19)	166722	ENSMOCG00000012277	-0.180573	0.0341591	Pde8b	phosphodiesterase 8B [Source:NCBI gene;Acc:101999526]	ENSMUSG00000021684
2	19	5480014	0.0504413	0.773184	-0.722743	0.0239907	intron (ENSMOCT00000015811, intron 9 of 20)	159242	ENSMOCG00000012277	-0.180573	0.0341591	Pde8b	phosphodiesterase 8B [Source:NCBI gene;Acc:101999526]	ENSMUSG00000021684
2	19	5481024	0.0713679	0.780032	-0.708664	0.0400963	intron (ENSMOCT00000015811, intron 9 of 20)	160252	ENSMOCG00000012277	-0.180573	0.0341591	Pde8b	phosphodiesterase 8B [Source:NCBI gene;Acc:101999526]	ENSMUSG00000021684
2	19	5481072	0.0713679	0.780032	-0.708664	0.0400963	intron (ENSMOCT00000015811, intron 9 of 20)	160300	ENSMOCG00000012277	-0.180573	0.0341591	Pde8b	phosphodiesterase 8B [Source:NCBI gene;Acc:101999526]	ENSMUSG00000021684
7	19	7756457	0.597428	0.0226843	0.574743	0.0089899	intron (ENSMOCT00000024002, intron 1 of 21)	1290	ENSMOCG00000017937	1.06327	0.0131463	Thbs4	thrombospondin 4 [Source:NCBI gene;Acc:101983260]	ENSMUSG00000021702
7	19	7794216	0.871466	0.0676263	0.80384	0.000978057	intron (ENSMOCT00000024002, intron 16 of 21)	39049	ENSMOCG00000017937	1.06327	0.0131463	Thbs4	thrombospondin 4 [Source:NCBI gene;Acc:101983260]	ENSMUSG00000021702
3	19	27770219	0.190273	0.864763	-0.67449	0.0147116	intron (ENSMOCT00000029686, intron 5 of 19)	34667	ENSMOCG00000021812	0.171423	0.0191159	Lifr	LIF receptor subunit alpha [Source:NCBI gene;Acc:101995564]	ENSMUSG00000054263
3	19	27777075	0.029282	0.77851	-0.749228	0.0118526	exon (ENSMOCT00000029686, exon 9 of 20)	41523	ENSMOCG00000021812	0.171423	0.0191159	Lifr	LIF receptor subunit alpha [Source:NCBI gene;Acc:101995564]	ENSMUSG00000054263
1	19	29159174	0.840316	0.0597518	0.780564	0.00267848	intron (ENSMOCT00000000338, intron 3 of 9)	27699	ENSMOCG00000000262	-0.196029	0.010462	Slc1a3	solute carrier family 1 member 3 [Source:NCBI gene;Acc:101998698]	ENSMUSG00000005360
1	19	29159198	0.840316	0.0597518	0.780564	0.00267848	intron (ENSMOCT00000000338, intron 3 of 9)	27675	ENSMOCG00000000262	-0.196029	0.010462	Slc1a3	solute carrier family 1 member 3 [Source:NCBI gene;Acc:101998698]	ENSMUSG00000005360
2	19	41115069	0.0393143	0.739057	-0.699742	0.0196312	exon (ENSMOCT00000001997, exon 2 of 2)	46380	ENSMOCG00000001482	-0.176278	0.0247525	Basp1	brain abundant membrane attached signal protein 1 [Source:NCBI gene;Acc:101987786]	ENSMUSG00000045763
2	19	41115072	0.0393143	0.739057	-0.699742	0.0196312	exon (ENSMOCT00000001997, exon 2 of 2)	46377	ENSMOCG00000001482	-0.176278	0.0247525	Basp1	brain abundant membrane attached signal protein 1 [Source:NCBI gene;Acc:101987786]	ENSMUSG00000045763
2	19	41115112	0.0393143	0.739057	-0.699742	0.0196312	exon (ENSMOCT00000001997, exon 2 of 2)	46337	ENSMOCG00000001482	-0.176278	0.0247525	Basp1	brain abundant membrane attached signal protein 1 [Source:NCBI gene;Acc:101987786]	ENSMUSG00000045763
2	19	41115114	0.0393143	0.739057	-0.699742	0.0196312	exon (ENSMOCT00000001997, exon 2 of 2)	46335	ENSMOCG00000001482	-0.176278	0.0247525	Basp1	brain abundant membrane attached signal protein 1 [Source:NCBI gene;Acc:101987786]	ENSMUSG00000045763
2	19	41125219	0.849646	0.254422	0.595224	0.00725437	intron (ENSMOCT00000001997, intron 1 of 1)	36230	ENSMOCG00000001482	-0.176278	0.0247525	Basp1	brain abundant membrane attached signal protein 1 [Source:NCBI gene;Acc:101987786]	ENSMUSG00000045763
2	19	41143446	0.799622	0.0763654	0.723257	0.0253949	intron (ENSMOCT00000001997, intron 1 of 1)	18003	ENSMOCG00000001482	-0.176278	0.0247525	Basp1	brain abundant membrane attached signal protein 1 [Source:NCBI gene;Acc:101987786]	ENSMUSG00000045763
1	19	45900264	0.84717	0.0357443	0.811426	0.000147929	intron (ENSMOCT00000015501, intron 3 of 3)	58317	ENSMOCG00000012066	-0.279224	0.00447774	Ankrd33b	ankyrin repeat domain 33B [Source:NCBI gene;Acc:101992975]	ENSMUSG00000022237
1	19	45902753	0.824772	0.0628135	0.761959	0.00614731	intron (ENSMOCT00000015501, intron 3 of 3)	55828	ENSMOCG00000012066	-0.279224	0.00447774	Ankrd33b	ankyrin repeat domain 33B [Source:NCBI gene;Acc:101992975]	ENSMUSG00000022237
1	19	45912379	0.639511	0.0217121	0.617799	0.00823609	intron (ENSMOCT00000015501, intron 2 of 3)	46202	ENSMOCG00000012066	-0.279224	0.00447774	Ankrd33b	ankyrin repeat domain 33B [Source:NCBI gene;Acc:101992975]	ENSMUSG00000022237
1	19	45946213	0.872464	0.0369727	0.835492	5.45e-06	intron (ENSMOCT00000015501, intron 1 of 3)	12368	ENSMOCG00000012066	-0.279224	0.00447774	Ankrd33b	ankyrin repeat domain 33B [Source:NCBI gene;Acc:101992975]	ENSMUSG00000022237
5	19	46147851	0.0292108	0.775103	-0.745892	0.0133053	intron (ENSMOCT00000000882, intron 4 of 5)	16176	ENSMOCG00000000662	0.479625	0.0444763	Cmbl	carboxymethylenebutenolidase homolog [Source:NCBI gene;Acc:101994012]	ENSMUSG00000022235
3	19	47963538	0.829831	0.0589625	0.770869	0.00402461	TTS (ENSMOCT00000020622)	21462	ENSMOCG00000015617	0.246457	0.0420435	Mtrr	5-methyltetrahydrofolate-homocysteine methyltransferase reductase [Source:NCBI gene;Acc:101998885]	ENSMUSG00000034617
3	19	47968276	0.0688191	0.90771	-0.838891	7.1e-05	intron (ENSMOCT00000020626, intron 9 of 12)	15807	ENSMOCG00000015617	0.246457	0.0420435	Mtrr	5-methyltetrahydrofolate-homocysteine methyltransferase reductase [Source:NCBI gene;Acc:101998885]	ENSMUSG00000034617
3	19	47968290	0.221998	0.90771	-0.685712	0.0330748	intron (ENSMOCT00000020626, intron 9 of 12)	15793	ENSMOCG00000015617	0.246457	0.0420435	Mtrr	5-methyltetrahydrofolate-homocysteine methyltransferase reductase [Source:NCBI gene;Acc:101998885]	ENSMUSG00000034617
2	19	48036896	0.816537	0.065741	0.750796	0.00973196	intron (ENSMOCT00000013274, intron 23 of 24)	329048	ENSMOCG00000010329	-0.160174	0.0186665	Adcy2	adenylate cyclase 2 [Source:NCBI gene;Acc:101999711]	ENSMUSG00000021536
2	19	48126856	0.818029	0.0866493	0.73138	0.00332998	intron (ENSMOCT00000013274, intron 5 of 24)	239088	ENSMOCG00000010329	-0.160174	0.0186665	Adcy2	adenylate cyclase 2 [Source:NCBI gene;Acc:101999711]	ENSMUSG00000021536
2	19	48181933	0.0700101	0.859928	-0.789918	0.00200159	intron (ENSMOCT00000013274, intron 3 of 24)	184011	ENSMOCG00000010329	-0.160174	0.0186665	Adcy2	adenylate cyclase 2 [Source:NCBI gene;Acc:101999711]	ENSMUSG00000021536
2	19	48333831	0.0721665	0.78634	-0.714174	0.0360129	intron (ENSMOCT00000013274, intron 2 of 24)	32113	ENSMOCG00000010329	-0.160174	0.0186665	Adcy2	adenylate cyclase 2 [Source:NCBI gene;Acc:101999711]	ENSMUSG00000021536
5	19	52302560	0.0499073	0.844985	-0.795077	0.000519441	exon (ENSMOCT00000007530, exon 1 of 24)	128	ENSMOCG00000005766	0.559828	0.00313786	Slc12a7	solute carrier family 12 member 7 [Source:NCBI gene;Acc:101982497]	ENSMUSG00000017756
5	19	62881458	0.030564	0.937266	-0.906702	1.22e-18	intron (ENSMOCT00000001101, intron 5 of 8)	32548	ENSMOCG00000000821	0.474418	0.0166071	Emb	embigin [Source:NCBI gene;Acc:101995452]	ENSMUSG00000021728
1	19	63454572	0.0752561	0.783499	-0.708243	0.0351994	intron (ENSMOCT00000022859, intron 5 of 8)	81018	ENSMOCG00000017160	-0.204745	0.0405487	Hcn1	hyperpolarization activated cyclic nucleotide gated potassium channel 1 [Source:MGI Symbol;Acc:MGI:1096392]	ENSMUSG00000021730
7	21	2816938	0.0730657	0.844985	-0.771919	0.0050033	exon (ENSMOCT00000010773, exon 2 of 19)	281	ENSMOCG00000008356	0.8577	3.96e-07	Adamtsl4	ADAMTS like 4 [Source:NCBI gene;Acc:101989198]	ENSMUSG00000015850
7	21	2824551	0.149077	0.853165	-0.704088	0.00896373	intron (ENSMOCT00000010784, intron 12 of 16)	5824	ENSMOCG00000008356	0.8577	3.96e-07	Adamtsl4	ADAMTS like 4 [Source:NCBI gene;Acc:101989198]	ENSMUSG00000015850
7	21	2826568	0.674636	0.0398826	0.634753	0.0289033	intron (ENSMOCT00000010784, intron 15 of 16)	7841	ENSMOCG00000008356	0.8577	3.96e-07	Adamtsl4	ADAMTS like 4 [Source:NCBI gene;Acc:101989198]	ENSMUSG00000015850
7	21	3960138	0.843897	0.0504094	0.793487	1.4e-05	exon (ENSMOCT00000008595, exon 2 of 21)	6063	ENSMOCG00000006627	0.935669	0.00899636		cingulin [Source:NCBI gene;Acc:102000810]
8	21	7662956	0.311309	0.889322	-0.578013	0.0109279	intron (ENSMOCT00000002162, intron 1 of 47)	272	ENSMOCG00000001590	1.62692	0.0147311	Spag17	sperm associated antigen 17 [Source:NCBI gene;Acc:101980451]	ENSMUSG00000027867
8	21	7701837	0.688649	0.0396193	0.64903	0.00673296	intron (ENSMOCT00000002162, intron 1 of 47)	39153	ENSMOCG00000001590	1.62692	0.0147311	Spag17	sperm associated antigen 17 [Source:NCBI gene;Acc:101980451]	ENSMUSG00000027867
5	21	9955212	0.887086	0.0266636	0.860423	3.78e-08	intron (ENSMOCT00000024498, intron 4 of 7)	26484	ENSMOCG00000018281	0.482622	0.00210723	Vangl1	VANGL planar cell polarity protein 1 [Source:NCBI gene;Acc:101985154]	ENSMUSG00000027860
7	21	11418792	0.0766111	0.869638	-0.793027	0.00271567	intron (ENSMOCT00000022646, intron 4 of 5)	47167	ENSMOCG00000017004	0.874664	2.65e-05	Syt6	synaptotagmin 6 [Source:NCBI gene;Acc:101992505]	ENSMUSG00000027849
8	21	11541494	0.785549	0.0606416	0.724908	0.0231206	exon (ENSMOCT00000001498, exon 3 of 3)	1622	ENSMOCG00000001104	1.08355	0.00270723	Olfml3	olfactomedin like 3 [Source:NCBI gene;Acc:101993060]	ENSMUSG00000027848
4	21	13312011	0.718596	0.0457323	0.672863	0.011642	intron (ENSMOCT00000021926, intron 10 of 10)	56049	ENSMOCG00000016516	0.343762	0.0215043	Slc30a7	solute carrier family 30 member 7 [Source:NCBI gene;Acc:101982793]	ENSMUSG00000054414
4	21	13312052	0.718596	0.0449614	0.673634	0.0113069	intron (ENSMOCT00000021926, intron 10 of 10)	56008	ENSMOCG00000016516	0.343762	0.0215043	Slc30a7	solute carrier family 30 member 7 [Source:NCBI gene;Acc:101982793]	ENSMUSG00000054414
5	21	13745711	0.807506	0.0367741	0.770731	0.00314117	intron (ENSMOCT00000026025, intron 4 of 15)	36903	ENSMOCG00000019291	0.468579	0.00498648	Cdc14a	cell division cycle 14A [Source:NCBI gene;Acc:101984862]	ENSMUSG00000033502
5	21	13745750	0.807506	0.0367741	0.770731	0.00314117	intron (ENSMOCT00000026025, intron 4 of 15)	36864	ENSMOCG00000019291	0.468579	0.00498648	Cdc14a	cell division cycle 14A [Source:NCBI gene;Acc:101984862]	ENSMUSG00000033502
5	21	13780553	0.80369	0.0597518	0.743939	0.0121273	intron (ENSMOCT00000026025, intron 2 of 15)	2061	ENSMOCG00000019291	0.468579	0.00498648	Cdc14a	cell division cycle 14A [Source:NCBI gene;Acc:101984862]	ENSMUSG00000033502
6	21	26605082	0.858701	0.0589625	0.799738	0.000660032	intron (ENSMOCT00000023955, intron 3 of 10)	9967	ENSMOCG00000017897	0.563438	0.011023	Lef1	lymphoid enhancer binding factor 1 [Source:NCBI gene;Acc:101988549]	ENSMUSG00000027985
6	21	26644280	0.749866	0.0248032	0.725063	0.0293067	intron (ENSMOCT00000023955, intron 3 of 10)	49165	ENSMOCG00000017897	0.563438	0.011023	Lef1	lymphoid enhancer binding factor 1 [Source:NCBI gene;Acc:101988549]	ENSMUSG00000027985
6	21	26701879	0.240782	0.891673	-0.650891	0.0103065	TTS (ENSMOCT00000023951)	109122	ENSMOCG00000017897	0.563438	0.011023	Lef1	lymphoid enhancer binding factor 1 [Source:NCBI gene;Acc:101988549]	ENSMUSG00000027985
8	21	26789623	0.869	0.029873	0.839127	2.5e-06	intron (ENSMOCT00000010565, intron 3 of 5)	7927	ENSMOCG00000008205	1.10941	3.19e-05	Sgms2	sphingomyelin synthase 2 [Source:NCBI gene;Acc:101989769]	ENSMUSG00000050931
8	21	26789632	0.869	0.029873	0.839127	2.5e-06	intron (ENSMOCT00000010565, intron 3 of 5)	7918	ENSMOCG00000008205	1.10941	3.19e-05	Sgms2	sphingomyelin synthase 2 [Source:NCBI gene;Acc:101989769]	ENSMUSG00000050931
3	21	42224942	0.0800938	0.901796	-0.821702	0.00091825	intron (ENSMOCT00000023505, intron 1 of 22)	28853	ENSMOCG00000017587	-0.116249	0.0487229	Lrrc7	leucine rich repeat containing 7 [Source:NCBI gene;Acc:101988152]	ENSMUSG00000028176
1	21	45652298	0.840729	0.0811338	0.759595	0.0117105	intron (ENSMOCT00000015010, intron 5 of 8)	9157	ENSMOCG00000011686	-1.09365	0.0240684	Lhx8	LIM homeobox 8 [Source:NCBI gene;Acc:101993921]	ENSMUSG00000096225
1	21	45652313	0.840729	0.0811338	0.759595	0.0117105	intron (ENSMOCT00000015010, intron 5 of 8)	9172	ENSMOCG00000011686	-1.09365	0.0240684	Lhx8	LIM homeobox 8 [Source:NCBI gene;Acc:101993921]	ENSMUSG00000096225
1	21	47072992	0.679839	0.0369382	0.642901	0.0129408	intron (ENSMOCT00000003932, intron 1 of 12)	1375	ENSMOCG00000002919	-0.27468	0.0168865	Ak5	adenylate kinase 5 [Source:NCBI gene;Acc:101997368]	ENSMUSG00000039058
1	21	47114022	0.710234	0.0415587	0.668675	0.0167675	intron (ENSMOCT00000003932, intron 5 of 12)	42405	ENSMOCG00000002919	-0.27468	0.0168865	Ak5	adenylate kinase 5 [Source:NCBI gene;Acc:101997368]	ENSMUSG00000039058
1	21	47241285	0.74052	0.0369727	0.703547	0.044585	TTS (ENSMOCT00000003932)	169668	ENSMOCG00000002919	-0.27468	0.0168865	Ak5	adenylate kinase 5 [Source:NCBI gene;Acc:101997368]	ENSMUSG00000039058
4	22	1092687	0.90789	0.285688	0.622202	0.024717	intron (ENSMOCT00000020461, intron 4 of 4)	5847	ENSMOCG00000015514	0.340416	0.0157597	Serpinh1	serpin family H member 1 [Source:NCBI gene;Acc:101986676]	ENSMUSG00000070436
7	22	2143469	0.0569651	0.884937	-0.827972	1.19e-06	intron (ENSMOCT00000011930, intron 1 of 46)	297	ENSMOCG00000009126	0.930547	2.87e-05	Myo7a	myosin VIIA [Source:NCBI gene;Acc:101991469]	ENSMUSG00000030761
7	22	2156833	0.0700101	0.773184	-0.703174	0.0442875	intron (ENSMOCT00000011930, intron 11 of 46)	13661	ENSMOCG00000009126	0.930547	2.87e-05	Myo7a	myosin VIIA [Source:NCBI gene;Acc:101991469]	ENSMUSG00000030761
7	22	2174392	0.908345	0.18501	0.723335	0.008479	exon (ENSMOCT00000011912, exon 23 of 47)	31223	ENSMOCG00000009126	0.930547	2.87e-05	Myo7a	myosin VIIA [Source:NCBI gene;Acc:101991469]	ENSMUSG00000030761
7	22	14882989	0.889381	0.12165	0.767731	0.000176243	exon (ENSMOCT00000000540, exon 20 of 21)	15826	ENSMOCG00000000396	0.941324	0.000474852	Anpep	alanyl aminopeptidase, membrane [Source:NCBI gene;Acc:101993543]	ENSMUSG00000039062
7	22	14883944	0.858799	0.0606416	0.798158	0.00100204	intron (ENSMOCT00000000540, intron 20 of 20)	16781	ENSMOCG00000000396	0.941324	0.000474852	Anpep	alanyl aminopeptidase, membrane [Source:NCBI gene;Acc:101993543]	ENSMUSG00000039062
7	22	14883951	0.858799	0.061653	0.797146	0.00111076	intron (ENSMOCT00000000540, intron 20 of 20)	16788	ENSMOCG00000000396	0.941324	0.000474852	Anpep	alanyl aminopeptidase, membrane [Source:NCBI gene;Acc:101993543]	ENSMUSG00000039062
1	22	18736819	0.881413	0.044722	0.836691	7.13e-06	intron (ENSMOCT00000000390, intron 5 of 11)	35548	ENSMOCG00000000304	-0.211911	0.0359686	Sv2b	synaptic vesicle glycoprotein 2B [Source:NCBI gene;Acc:101979208]	ENSMUSG00000053025
1	22	18736822	0.67404	0.044722	0.629318	0.0294755	intron (ENSMOCT00000000390, intron 5 of 11)	35551	ENSMOCG00000000304	-0.211911	0.0359686	Sv2b	synaptic vesicle glycoprotein 2B [Source:NCBI gene;Acc:101979208]	ENSMUSG00000053025
3	22	25801534	0.847335	0.0597518	0.787583	0.00192683	exon (ENSMOCT00000015481, exon 3 of 3)	3349	ENSMOCG00000012052	0.242816	0.0484385	Lysmd4	LysM domain containing 4 [Source:NCBI gene;Acc:101987146]	ENSMUSG00000043831
2	22	28163303	0.833936	0.0699146	0.764021	0.00695471	exon (ENSMOCT00000019074, exon 8 of 13)	86624	ENSMOCG00000014547	-0.132991	0.0481796	Apba2	amyloid beta precursor protein binding family A member 2 [Source:NCBI gene;Acc:101993252]	ENSMUSG00000030519
2	22	28163446	0.872617	0.0676263	0.804991	0.000939162	exon (ENSMOCT00000019074, exon 8 of 13)	86481	ENSMOCG00000014547	-0.132991	0.0481796	Apba2	amyloid beta precursor protein binding family A member 2 [Source:NCBI gene;Acc:101993252]	ENSMUSG00000030519
5	22	32165155	0.794048	0.0589625	0.735086	0.00869448	intron (ENSMOCT00000025429, intron 1 of 3)	1858	ENSMOCG00000018896	0.438336	0.0235354	Tmem86a	transmembrane protein 86A [Source:MGI Symbol;Acc:MGI:1915143]	ENSMUSG00000010307
5	24	23306293	0.160298	0.648239	-0.487941	0.0172013	intron (ENSMOCT00000025462, intron 2 of 8)	41251	ENSMOCG00000018911	0.439931	0.00193065	Kitl	KIT ligand [Source:NCBI gene;Acc:101987700]	ENSMUSG00000019966
5	24	23309892	0.0472783	0.796597	-0.749319	0.0106037	intron (ENSMOCT00000025462, intron 1 of 8)	37652	ENSMOCG00000018911	0.439931	0.00193065	Kitl	KIT ligand [Source:NCBI gene;Acc:101987700]	ENSMUSG00000019966
4	24	33278987	0.240848	0.924266	-0.683418	0.00365336	intron (ENSMOCT00000023747, intron 2 of 3)	23268	ENSMOCG00000017765	0.334509	0.0189434	Igf1	insulin like growth factor 1 [Source:NCBI gene;Acc:101987701]	ENSMUSG00000020053
1	24	33920473	0.843045	0.0533351	0.78971	0.00139911	intron (ENSMOCT00000013698, intron 10 of 65)	29774	ENSMOCG00000010615	-0.609178	0.0228119	Stab2	stabilin 2 [Source:MGI Symbol;Acc:MGI:2178743]	ENSMUSG00000035459
1	24	33975546	0.831227	0.0676263	0.7636	0.00656971	intron (ENSMOCT00000013698, intron 37 of 65)	84847	ENSMOCG00000010615	-0.609178	0.0228119	Stab2	stabilin 2 [Source:MGI Symbol;Acc:MGI:2178743]	ENSMUSG00000035459
1	24	33975593	0.831227	0.0676263	0.7636	0.00656971	intron (ENSMOCT00000013698, intron 37 of 65)	84894	ENSMOCG00000010615	-0.609178	0.0228119	Stab2	stabilin 2 [Source:MGI Symbol;Acc:MGI:2178743]	ENSMUSG00000035459
1	24	33975616	0.831227	0.0676263	0.7636	0.00656971	exon (ENSMOCT00000013690, exon 38 of 67)	84917	ENSMOCG00000010615	-0.609178	0.0228119	Stab2	stabilin 2 [Source:MGI Symbol;Acc:MGI:2178743]	ENSMUSG00000035459
1	24	33992655	0.187684	0.848007	-0.660323	0.0278104	exon (ENSMOCT00000013690, exon 46 of 67)	101956	ENSMOCG00000010615	-0.609178	0.0228119	Stab2	stabilin 2 [Source:MGI Symbol;Acc:MGI:2178743]	ENSMUSG00000035459
1	24	33993064	0.0406943	0.816022	-0.775327	0.00179016	intron (ENSMOCT00000013698, intron 46 of 65)	102365	ENSMOCG00000010615	-0.609178	0.0228119	Stab2	stabilin 2 [Source:MGI Symbol;Acc:MGI:2178743]	ENSMUSG00000035459
6	24	35023278	0.0800938	0.905314	-0.82522	0.000796646	intron (ENSMOCT00000012614, intron 2 of 5)	21919	ENSMOCG00000009836	0.617019	0.0271391	1500009L16Rik	chromosome 24 C12orf75 homolog [Source:NCBI gene;Acc:101994795]	ENSMUSG00000087651
4	24	36392719	0.762079	0.0560517	0.706027	0.0430098	intron (ENSMOCT00000022452, intron 1 of 16)	96912	ENSMOCG00000016874	0.37933	0.00461843	Btbd11	BTB domain containing 11 [Source:NCBI gene;Acc:101999172]	ENSMUSG00000020042
4	24	36467200	0.0645057	0.854298	-0.789792	0.00174042	intron (ENSMOCT00000022452, intron 2 of 16)	171393	ENSMOCG00000016874	0.37933	0.00461843	Btbd11	BTB domain containing 11 [Source:NCBI gene;Acc:101999172]	ENSMUSG00000020042
4	24	36481371	0.814994	0.0382386	0.776755	0.00185323	intron (ENSMOCT00000022452, intron 3 of 16)	185564	ENSMOCG00000016874	0.37933	0.00461843	Btbd11	BTB domain containing 11 [Source:NCBI gene;Acc:101999172]	ENSMUSG00000020042
4	24	36481750	0.776337	0.0606416	0.715695	0.0209705	intron (ENSMOCT00000022452, intron 3 of 16)	185943	ENSMOCG00000016874	0.37933	0.00461843	Btbd11	BTB domain containing 11 [Source:NCBI gene;Acc:101999172]	ENSMUSG00000020042
4	24	36495678	0.802744	0.0699146	0.732829	0.00614851	intron (ENSMOCT00000022452, intron 3 of 16)	199871	ENSMOCG00000016874	0.37933	0.00461843	Btbd11	BTB domain containing 11 [Source:NCBI gene;Acc:101999172]	ENSMUSG00000020042
4	26	8078665	0.835454	0.0973273	0.738127	0.0213265	intron (ENSMOCT00000025136, intron 4 of 16)	40768	ENSMOCG00000018698	0.335091	0.0352403	Sema3e	semaphorin 3E [Source:NCBI gene;Acc:101998612]	ENSMUSG00000063531
4	26	8123479	0.767608	0.061653	0.705955	0.0437536	intron (ENSMOCT00000025136, intron 11 of 16)	85582	ENSMOCG00000018698	0.335091	0.0352403	Sema3e	semaphorin 3E [Source:NCBI gene;Acc:101998612]	ENSMUSG00000063531
4	26	8130292	0.0721665	0.857485	-0.785319	0.00294611	intron (ENSMOCT00000025136, intron 14 of 16)	92395	ENSMOCG00000018698	0.335091	0.0352403	Sema3e	semaphorin 3E [Source:NCBI gene;Acc:101998612]	ENSMUSG00000063531
6	26	10401072	0.0852348	0.896643	-0.811408	0.0020611	intron (ENSMOCT00000024556, intron 5 of 17)	89505	ENSMOCG00000018320	0.648431	0.00758527	Sema3c	semaphorin 3C [Source:NCBI gene;Acc:102001477]	ENSMUSG00000028780
2	26	12073832	0.0766111	0.89994	-0.823329	0.000405431	intron (ENSMOCT00000018868, intron 2 of 22)	539639	ENSMOCG00000014388	-0.144595	0.0270298	Magi2	membrane associated guanylate kinase, WW and PDZ domain containing 2 [Source:NCBI gene;Acc:101979121]	ENSMUSG00000040003
2	26	12090702	0.774764	0.065741	0.709023	0.0418703	intron (ENSMOCT00000018868, intron 2 of 22)	556509	ENSMOCG00000014388	-0.144595	0.0270298	Magi2	membrane associated guanylate kinase, WW and PDZ domain containing 2 [Source:NCBI gene;Acc:101979121]	ENSMUSG00000040003
2	26	12175668	0.836605	0.207892	0.628713	0.0258673	intron (ENSMOCT00000018868, intron 2 of 22)	641475	ENSMOCG00000014388	-0.144595	0.0270298	Magi2	membrane associated guanylate kinase, WW and PDZ domain containing 2 [Source:NCBI gene;Acc:101979121]	ENSMUSG00000040003
2	26	12291336	0.824842	0.0628135	0.762029	0.00643822	intron (ENSMOCT00000018872, intron 1 of 19)	31549	ENSMOCG00000014388	-0.144595	0.0270298	Magi2	membrane associated guanylate kinase, WW and PDZ domain containing 2 [Source:NCBI gene;Acc:101979121]	ENSMUSG00000040003
2	26	12404720	0.168026	0.827048	-0.659022	0.0260331	intron (ENSMOCT00000018872, intron 4 of 19)	144933	ENSMOCG00000014388	-0.144595	0.0270298	Magi2	membrane associated guanylate kinase, WW and PDZ domain containing 2 [Source:NCBI gene;Acc:101979121]	ENSMUSG00000040003
2	26	12471836	0.405859	0.939082	-0.533223	0.0162703	intron (ENSMOCT00000018872, intron 4 of 19)	212049	ENSMOCG00000014388	-0.144595	0.0270298	Magi2	membrane associated guanylate kinase, WW and PDZ domain containing 2 [Source:NCBI gene;Acc:101979121]	ENSMUSG00000040003
2	26	12478134	0.152344	0.856636	-0.704292	0.00557627	intron (ENSMOCT00000018872, intron 4 of 19)	218347	ENSMOCG00000014388	-0.144595	0.0270298	Magi2	membrane associated guanylate kinase, WW and PDZ domain containing 2 [Source:NCBI gene;Acc:101979121]	ENSMUSG00000040003
2	26	12549718	0.0444109	0.848007	-0.803596	0.000253192	intron (ENSMOCT00000018872, intron 7 of 19)	289931	ENSMOCG00000014388	-0.144595	0.0270298	Magi2	membrane associated guanylate kinase, WW and PDZ domain containing 2 [Source:NCBI gene;Acc:101979121]	ENSMUSG00000040003
2	26	12616035	0.824772	0.0597518	0.76502	0.0050954	intron (ENSMOCT00000018872, intron 8 of 19)	356248	ENSMOCG00000014388	-0.144595	0.0270298	Magi2	membrane associated guanylate kinase, WW and PDZ domain containing 2 [Source:NCBI gene;Acc:101979121]	ENSMUSG00000040003
2	26	12651891	0.246209	0.894923	-0.648713	0.00445669	intron (ENSMOCT00000018868, intron 13 of 22)	1117698	ENSMOCG00000014388	-0.144595	0.0270298	Magi2	membrane associated guanylate kinase, WW and PDZ domain containing 2 [Source:NCBI gene;Acc:101979121]	ENSMUSG00000040003
2	26	12651959	0.709501	0.0359879	0.673513	0.00960829	intron (ENSMOCT00000018868, intron 13 of 22)	1117766	ENSMOCG00000014388	-0.144595	0.0270298	Magi2	membrane associated guanylate kinase, WW and PDZ domain containing 2 [Source:NCBI gene;Acc:101979121]	ENSMUSG00000040003
2	26	12673276	0.777182	0.0699146	0.707267	0.0375557	intron (ENSMOCT00000018872, intron 12 of 19)	413489	ENSMOCG00000014388	-0.144595	0.0270298	Magi2	membrane associated guanylate kinase, WW and PDZ domain containing 2 [Source:NCBI gene;Acc:101979121]	ENSMUSG00000040003
2	26	12695307	0.0800938	0.77625	-0.696156	0.0424359	intron (ENSMOCT00000018872, intron 13 of 19)	435520	ENSMOCG00000014388	-0.144595	0.0270298	Magi2	membrane associated guanylate kinase, WW and PDZ domain containing 2 [Source:NCBI gene;Acc:101979121]	ENSMUSG00000040003
2	26	12695325	0.0800938	0.77625	-0.696156	0.0424359	intron (ENSMOCT00000018872, intron 13 of 19)	435538	ENSMOCG00000014388	-0.144595	0.0270298	Magi2	membrane associated guanylate kinase, WW and PDZ domain containing 2 [Source:NCBI gene;Acc:101979121]	ENSMUSG00000040003
2	26	12695351	0.0800938	0.77625	-0.696156	0.0424359	intron (ENSMOCT00000018872, intron 13 of 19)	435564	ENSMOCG00000014388	-0.144595	0.0270298	Magi2	membrane associated guanylate kinase, WW and PDZ domain containing 2 [Source:NCBI gene;Acc:101979121]	ENSMUSG00000040003
1	26	13074093	0.0405308	0.867016	-0.826485	3.49e-06	intron (ENSMOCT00000018495, intron 1 of 18)	15829	ENSMOCG00000014135	-0.181298	0.016317	Ptpn12	protein tyrosine phosphatase non-receptor type 12 [Source:NCBI gene;Acc:101979964]	ENSMUSG00000028771
1	26	13084549	0.681685	0.136837	0.544848	0.0244673	intron (ENSMOCT00000018495, intron 1 of 18)	5373	ENSMOCG00000014135	-0.181298	0.016317	Ptpn12	protein tyrosine phosphatase non-receptor type 12 [Source:NCBI gene;Acc:101979964]	ENSMUSG00000028771
8	26	13280466	0.0740864	0.858023	-0.783937	0.00337306	exon (ENSMOCT00000012686, exon 19 of 19)	122711	ENSMOCG00000009882	1.57075	0.01807	Ccdc146	coiled-coil domain containing 146 [Source:NCBI gene;Acc:101980739]	ENSMUSG00000064280
8	26	13303405	0.91363	0.284445	0.629185	0.0245274	intron (ENSMOCT00000012686, intron 8 of 18)	99772	ENSMOCG00000009882	1.57075	0.01807	Ccdc146	coiled-coil domain containing 146 [Source:NCBI gene;Acc:101980739]	ENSMUSG00000064280
8	26	13343184	0.712676	0.0355545	0.677121	0.0386806	intron (ENSMOCT00000012686, intron 2 of 18)	59993	ENSMOCG00000009882	1.57075	0.01807	Ccdc146	coiled-coil domain containing 146 [Source:NCBI gene;Acc:101980739]	ENSMUSG00000064280
8	26	13353833	0.584138	0.0389245	0.545213	0.0155151	intron (ENSMOCT00000012686, intron 2 of 18)	49344	ENSMOCG00000009882	1.57075	0.01807	Ccdc146	coiled-coil domain containing 146 [Source:NCBI gene;Acc:101980739]	ENSMUSG00000064280
8	26	13401596	0.0782007	0.858344	-0.780143	0.00463806	intron (ENSMOCT00000012686, intron 1 of 18)	1581	ENSMOCG00000009882	1.57075	0.01807	Ccdc146	coiled-coil domain containing 146 [Source:NCBI gene;Acc:101980739]	ENSMUSG00000064280
7	AHZW01181312.1	3770	0.843857	0.061653	0.782204	0.00263289	exon (ENSMOCT00000030363, exon 1 of 1)	400	ENSMOCG00000022277	0.915414	0.0400697	Fndc9	fibronectin type III domain containing 9 [Source:NCBI gene;Acc:101990033]	ENSMUSG00000048721
6	JH996427.1	2007173	0.889996	0.194588	0.695408	0.00296639	intron (ENSMOCT00000028646, intron 5 of 22)	35257	ENSMOCG00000021091	0.595677	0.0204014	Lamc2	laminin subunit gamma 2 [Source:NCBI gene;Acc:101987165]	ENSMUSG00000026479
3	JH996427.1	2095694	0.852086	0.0369727	0.815114	0.000113739	intron (ENSMOCT00000012582, intron 14 of 27)	95512	ENSMOCG00000009799	0.181341	0.0105277	Lamc1	laminin subunit gamma 1 [Source:NCBI gene;Acc:101987444]	ENSMUSG00000026478
3	JH996427.1	2115258	0.718434	0.040693	0.677741	0.00922511	exon (ENSMOCT00000012582, exon 2 of 28)	75948	ENSMOCG00000009799	0.181341	0.0105277	Lamc1	laminin subunit gamma 1 [Source:NCBI gene;Acc:101987444]	ENSMUSG00000026478
3	JH996427.1	2152177	0.888287	0.0556148	0.832672	6.05e-05	intron (ENSMOCT00000012582, intron 1 of 27)	39029	ENSMOCG00000009799	0.181341	0.0105277	Lamc1	laminin subunit gamma 1 [Source:NCBI gene;Acc:101987444]	ENSMUSG00000026478
5	JH996427.1	12535458	0.287184	0.931056	-0.643871	0.0201317	intron (ENSMOCT00000016669, intron 1 of 4)	26939	ENSMOCG00000012879	0.460768	0.0159805	Prrx1	paired related homeobox 1 [Source:NCBI gene;Acc:101994425]	ENSMUSG00000026586
8	JH996427.1	13438170	0.0852348	0.910303	-0.825068	0.00120091	intron (ENSMOCT00000007725, intron 6 of 24)	31935	ENSMOCG00000005939	2.26363	0.00202627	F5	coagulation factor V [Source:NCBI gene;Acc:101997385]	ENSMUSG00000026579
8	JH996427.1	13438200	0.0852348	0.910303	-0.825068	0.00120091	intron (ENSMOCT00000007725, intron 6 of 24)	31965	ENSMOCG00000005939	2.26363	0.00202627	F5	coagulation factor V [Source:NCBI gene;Acc:101997385]	ENSMUSG00000026579
8	JH996427.1	13438211	0.0852348	0.910303	-0.825068	0.00120091	intron (ENSMOCT00000007725, intron 6 of 24)	31976	ENSMOCG00000005939	2.26363	0.00202627	F5	coagulation factor V [Source:NCBI gene;Acc:101997385]	ENSMUSG00000026579
8	JH996427.1	13438224	0.0238182	0.600632	-0.576814	0.00304574	intron (ENSMOCT00000007725, intron 6 of 24)	31989	ENSMOCG00000005939	2.26363	0.00202627	F5	coagulation factor V [Source:NCBI gene;Acc:101997385]	ENSMUSG00000026579
6	JH996428.1	17220432	0.742113	0.0727539	0.669359	0.0251134	exon (ENSMOCT00000021392, exon 7 of 9)	23911	ENSMOCG00000016145	0.594046	0.00982263	Cd82	CD82 molecule [Source:NCBI gene;Acc:101989311]	ENSMUSG00000027215
8	JH996428.1	17432311	0.904244	0.346219	0.558025	0.0225886	intron (ENSMOCT00000030270, intron 1 of 8)	823	ENSMOCG00000022221	1.44712	0.00017236	Tspan18	tetraspanin 18 [Source:NCBI gene;Acc:101989602]	ENSMUSG00000027217
1	JH996428.1	18815577	0.0498606	0.756843	-0.706983	0.0355645	intron (ENSMOCT00000000957, intron 1 of 28)	17152	ENSMOCG00000000694	-0.233867	0.00719379	Dgkz	diacylglycerol kinase zeta [Source:NCBI gene;Acc:101994903]	ENSMUSG00000040479
1	JH996428.1	20899158	0.0782007	0.780664	-0.702463	0.0150915	intron (ENSMOCT00000028360, intron 2 of 13)	10918	ENSMOCG00000020893	-0.203561	0.0045192	Rasgrp1	RAS guanyl releasing protein 1 [Source:NCBI gene;Acc:101984407]	ENSMUSG00000027347
1	JH996428.1	28347920	0.024113	0.668079	-0.643966	0.00222452	intron (ENSMOCT00000017727, intron 5 of 18)	4961	ENSMOCG00000013604	-0.255895	0.0331757	Tyro3	TYRO3 protein tyrosine kinase [Source:NCBI gene;Acc:101984602]	ENSMUSG00000027298
1	JH996428.1	29619629	0.142606	0.890408	-0.747802	0.00102681	intron (ENSMOCT00000022900, intron 11 of 12)	20418	ENSMOCG00000017179	-0.90396	0.0142571	Epb42	erythrocyte membrane protein band 4.2 [Source:NCBI gene;Acc:101993654]	ENSMUSG00000023216
2	JH996428.1	29986178	0.0444625	0.770087	-0.725624	0.00244846	TTS (ENSMOCT00000002565)	6142	ENSMOCG00000001903	-0.141611	0.0330833	Ckmt1	creatine kinase, mitochondrial 1A [Source:NCBI gene;Acc:101997388]	ENSMUSG00000000308
2	JH996428.1	29986203	0.0444625	0.770087	-0.725624	0.00244846	TTS (ENSMOCT00000002565)	6167	ENSMOCG00000001903	-0.141611	0.0330833	Ckmt1	creatine kinase, mitochondrial 1A [Source:NCBI gene;Acc:101997388]	ENSMUSG00000000308
2	JH996428.1	29986835	0.0401362	0.802075	-0.761939	0.00474188	TTS (ENSMOCT00000002565)	6799	ENSMOCG00000001903	-0.141611	0.0330833	Ckmt1	creatine kinase, mitochondrial 1A [Source:NCBI gene;Acc:101997388]	ENSMUSG00000000308
4	JH996428.1	33785356	0.0282301	0.763486	-0.735256	0.0189026	intron (ENSMOCT00000022115, intron 41 of 63)	162203	ENSMOCG00000016631	0.360023	0.00142394	Fbn1	fibrillin 1 [Source:NCBI gene;Acc:101989030]	ENSMUSG00000027204
4	JH996428.1	33795155	0.884626	0.0544959	0.83013	6.75e-05	exon (ENSMOCT00000022112, exon 35 of 65)	152509	ENSMOCG00000016631	0.360023	0.00142394	Fbn1	fibrillin 1 [Source:NCBI gene;Acc:101989030]	ENSMUSG00000027204
4	JH996428.1	33830940	0.764355	0.0565281	0.707827	0.0414348	exon (ENSMOCT00000022112, exon 13 of 65)	116724	ENSMOCG00000016631	0.360023	0.00142394	Fbn1	fibrillin 1 [Source:NCBI gene;Acc:101989030]	ENSMUSG00000027204
4	JH996428.1	33830944	0.764355	0.0565281	0.707827	0.0414348	exon (ENSMOCT00000022112, exon 13 of 65)	116720	ENSMOCG00000016631	0.360023	0.00142394	Fbn1	fibrillin 1 [Source:NCBI gene;Acc:101989030]	ENSMUSG00000027204
4	JH996428.1	33890351	0.046314	0.756843	-0.710529	0.0329554	intron (ENSMOCT00000022115, intron 5 of 63)	57208	ENSMOCG00000016631	0.360023	0.00142394	Fbn1	fibrillin 1 [Source:NCBI gene;Acc:101989030]	ENSMUSG00000027204
4	JH996428.1	33890534	0.0309143	0.840665	-0.80975	0.000138918	intron (ENSMOCT00000022115, intron 5 of 63)	57025	ENSMOCG00000016631	0.360023	0.00142394	Fbn1	fibrillin 1 [Source:NCBI gene;Acc:101989030]	ENSMUSG00000027204
4	JH996428.1	33890588	0.055801	0.690311	-0.63451	0.0218361	intron (ENSMOCT00000022115, intron 5 of 63)	56971	ENSMOCG00000016631	0.360023	0.00142394	Fbn1	fibrillin 1 [Source:NCBI gene;Acc:101989030]	ENSMUSG00000027204
4	JH996428.1	33927246	0.828788	0.0727539	0.756034	0.00977758	intron (ENSMOCT00000022115, intron 1 of 63)	20313	ENSMOCG00000016631	0.360023	0.00142394	Fbn1	fibrillin 1 [Source:NCBI gene;Acc:101989030]	ENSMUSG00000027204
4	JH996428.1	33927282	0.828788	0.0727539	0.756034	0.00977758	intron (ENSMOCT00000022115, intron 1 of 63)	20277	ENSMOCG00000016631	0.360023	0.00142394	Fbn1	fibrillin 1 [Source:NCBI gene;Acc:101989030]	ENSMUSG00000027204
4	JH996428.1	33927292	0.828788	0.0727539	0.756034	0.00977758	intron (ENSMOCT00000022115, intron 1 of 63)	20267	ENSMOCG00000016631	0.360023	0.00142394	Fbn1	fibrillin 1 [Source:NCBI gene;Acc:101989030]	ENSMUSG00000027204
4	JH996428.1	33927303	0.828788	0.0727539	0.756034	0.00977758	intron (ENSMOCT00000022115, intron 1 of 63)	20256	ENSMOCG00000016631	0.360023	0.00142394	Fbn1	fibrillin 1 [Source:NCBI gene;Acc:101989030]	ENSMUSG00000027204
7	JH996429.1	3181615	0.0828524	0.77851	-0.695658	0.0259217	intron (ENSMOCT00000017184, intron 2 of 3)	1595	ENSMOCG00000013235	0.888433	0.0021104	Mgp	matrix Gla protein [Source:NCBI gene;Acc:101984037]	ENSMUSG00000030218
7	JH996429.1	3183048	0.0638713	0.855984	-0.792113	0.00103656	exon (ENSMOCT00000017184, exon 1 of 4)	162	ENSMOCG00000013235	0.888433	0.0021104	Mgp	matrix Gla protein [Source:NCBI gene;Acc:101984037]	ENSMUSG00000030218
7	JH996429.1	3454756	0.0644082	0.715318	-0.65091	0.0143211	intron (ENSMOCT00000011603, intron 2 of 4)	29835	ENSMOCG00000009021	0.806916	0.00177327	Rerg	RAS like estrogen regulated growth inhibitor [Source:NCBI gene;Acc:101985372]	ENSMUSG00000030222
7	JH996429.1	3459720	0.852922	0.0552125	0.79771	0.000786895	intron (ENSMOCT00000011603, intron 2 of 4)	24871	ENSMOCG00000009021	0.806916	0.00177327	Rerg	RAS like estrogen regulated growth inhibitor [Source:NCBI gene;Acc:101985372]	ENSMUSG00000030222
7	JH996429.1	3471907	0.839878	0.0541754	0.785703	0.00176308	intron (ENSMOCT00000011603, intron 2 of 4)	12684	ENSMOCG00000009021	0.806916	0.00177327	Rerg	RAS like estrogen regulated growth inhibitor [Source:NCBI gene;Acc:101985372]	ENSMUSG00000030222
7	JH996429.1	3472160	0.86637	0.0385407	0.827829	1.88e-05	intron (ENSMOCT00000011603, intron 2 of 4)	12431	ENSMOCG00000009021	0.806916	0.00177327	Rerg	RAS like estrogen regulated growth inhibitor [Source:NCBI gene;Acc:101985372]	ENSMUSG00000030222
7	JH996429.1	3472161	0.767608	0.0606416	0.706966	0.0426813	intron (ENSMOCT00000011603, intron 2 of 4)	12430	ENSMOCG00000009021	0.806916	0.00177327	Rerg	RAS like estrogen regulated growth inhibitor [Source:NCBI gene;Acc:101985372]	ENSMUSG00000030222
7	JH996429.1	3478620	0.813261	0.0811338	0.732128	0.0230808	intron (ENSMOCT00000011603, intron 2 of 4)	5971	ENSMOCG00000009021	0.806916	0.00177327	Rerg	RAS like estrogen regulated growth inhibitor [Source:NCBI gene;Acc:101985372]	ENSMUSG00000030222
2	JH996429.1	6927095	0.0504413	0.723482	-0.673041	0.00364631	intron (ENSMOCT00000008133, intron 2 of 31)	45876	ENSMOCG00000006217	-0.154465	0.0188427	Plekha5	pleckstrin homology domain containing A5 [Source:NCBI gene;Acc:101990655]	ENSMUSG00000030231
2	JH996429.1	6927118	0.0504413	0.909189	-0.858748	3.28e-07	intron (ENSMOCT00000008133, intron 2 of 31)	45899	ENSMOCG00000006217	-0.154465	0.0188427	Plekha5	pleckstrin homology domain containing A5 [Source:NCBI gene;Acc:101990655]	ENSMUSG00000030231
2	JH996429.1	7030518	0.81904	0.0589625	0.760078	0.00111708	intron (ENSMOCT00000008146, intron 10 of 16)	30811	ENSMOCG00000006217	-0.154465	0.0188427	Plekha5	pleckstrin homology domain containing A5 [Source:NCBI gene;Acc:101990655]	ENSMUSG00000030231
3	JH996429.1	8840534	0.668406	0.057847	0.610559	0.0171111	intron (ENSMOCT00000001861, intron 1 of 7)	691	ENSMOCG00000001380	0.135677	0.0421036	Ldhb	lactate dehydrogenase B [Source:NCBI gene;Acc:101996348]	ENSMUSG00000030246
4	JH996429.1	11536006	0.0700101	0.78634	-0.71633	0.0337511	exon (ENSMOCT00000024579, exon 2 of 11)	25147	ENSMOCG00000018342	0.301756	0.0104543	Bcat1	branched chain amino acid transaminase 1 [Source:NCBI gene;Acc:101999818]	ENSMUSG00000030268
4	JH996429.1	11544014	0.852501	0.0597518	0.792749	0.00125148	intron (ENSMOCT00000024579, intron 1 of 10)	17139	ENSMOCG00000018342	0.301756	0.0104543	Bcat1	branched chain amino acid transaminase 1 [Source:NCBI gene;Acc:101999818]	ENSMUSG00000030268
4	JH996429.1	11544395	0.824772	0.0338365	0.790936	0.000746421	intron (ENSMOCT00000024579, intron 1 of 10)	16758	ENSMOCG00000018342	0.301756	0.0104543	Bcat1	branched chain amino acid transaminase 1 [Source:NCBI gene;Acc:101999818]	ENSMUSG00000030268
4	JH996429.1	11545049	0.0740864	0.845801	-0.771715	0.0052197	intron (ENSMOCT00000024579, intron 1 of 10)	16104	ENSMOCG00000018342	0.301756	0.0104543	Bcat1	branched chain amino acid transaminase 1 [Source:NCBI gene;Acc:101999818]	ENSMUSG00000030268
4	JH996429.1	11559486	0.0653819	0.77302	-0.707638	0.00872062	intron (ENSMOCT00000024579, intron 1 of 10)	1667	ENSMOCG00000018342	0.301756	0.0104543	Bcat1	branched chain amino acid transaminase 1 [Source:NCBI gene;Acc:101999818]	ENSMUSG00000030268
5	JH996430.1	703139	0.201364	0.847873	-0.646509	0.0195445	intron (ENSMOCT00000015051, intron 3 of 12)	11072	ENSMOCG00000011718	0.445797	0.0377763	Loxl3	lysyl oxidase like 3 [Source:NCBI gene;Acc:101980832]	ENSMUSG00000000693
5	JH996430.1	712122	0.871476	0.0283209	0.843155	3.62e-08	exon (ENSMOCT00000015051, exon 2 of 13)	2089	ENSMOCG00000011718	0.445797	0.0377763	Loxl3	lysyl oxidase like 3 [Source:NCBI gene;Acc:101980832]	ENSMUSG00000000693
5	JH996430.1	713016	0.877362	0.241509	0.635853	0.0328251	intron (ENSMOCT00000015051, intron 1 of 12)	1195	ENSMOCG00000011718	0.445797	0.0377763	Loxl3	lysyl oxidase like 3 [Source:NCBI gene;Acc:101980832]	ENSMUSG00000000693
8	JH996430.1	10781057	0.381135	0.947991	-0.566856	0.011249	intron (ENSMOCT00000003297, intron 28 of 74)	65688	ENSMOCG00000002417	1.18198	0.00220286	Dnah6	dynein axonemal heavy chain 6 [Source:NCBI gene;Acc:101990464]	ENSMUSG00000052861
8	JH996430.1	10781244	0.722358	0.065741	0.656617	0.0156638	intron (ENSMOCT00000003297, intron 28 of 74)	65875	ENSMOCG00000002417	1.18198	0.00220286	Dnah6	dynein axonemal heavy chain 6 [Source:NCBI gene;Acc:101990464]	ENSMUSG00000052861
8	JH996430.1	10836736	0.834638	0.18619	0.648447	0.0124028	exon (ENSMOCT00000003289, exon 53 of 76)	121367	ENSMOCG00000002417	1.18198	0.00220286	Dnah6	dynein axonemal heavy chain 6 [Source:NCBI gene;Acc:101990464]	ENSMUSG00000052861
8	JH996430.1	10849802	0.761383	0.0311812	0.730201	0.0177341	intron (ENSMOCT00000003297, intron 58 of 74)	134433	ENSMOCG00000002417	1.18198	0.00220286	Dnah6	dynein axonemal heavy chain 6 [Source:NCBI gene;Acc:101990464]	ENSMUSG00000052861
8	JH996430.1	10872569	0.769765	0.0570495	0.712715	0.0372682	intron (ENSMOCT00000003297, intron 65 of 74)	157200	ENSMOCG00000002417	1.18198	0.00220286	Dnah6	dynein axonemal heavy chain 6 [Source:NCBI gene;Acc:101990464]	ENSMUSG00000052861
8	JH996430.1	10881501	0.908779	0.105316	0.803463	0.000284743	intron (ENSMOCT00000003297, intron 68 of 74)	166132	ENSMOCG00000002417	1.18198	0.00220286	Dnah6	dynein axonemal heavy chain 6 [Source:NCBI gene;Acc:101990464]	ENSMUSG00000052861
5	JH996431.1	1305153	0.0688191	0.842647	-0.773828	0.00145204	TTS (ENSMOCT00000014129)	185364	ENSMOCG00000010995	0.50336	0.002095	Antxr1	ANTXR cell adhesion molecule 1 [Source:NCBI gene;Acc:101981950]	ENSMUSG00000033420
5	JH996431.1	1339790	0.811916	0.061653	0.750263	0.00926374	intron (ENSMOCT00000014133, intron 17 of 18)	150727	ENSMOCG00000010995	0.50336	0.002095	Antxr1	ANTXR cell adhesion molecule 1 [Source:NCBI gene;Acc:101981950]	ENSMUSG00000033420
5	JH996431.1	1344427	0.0766111	0.779555	-0.702944	0.0396494	intron (ENSMOCT00000014133, intron 17 of 18)	146090	ENSMOCG00000010995	0.50336	0.002095	Antxr1	ANTXR cell adhesion molecule 1 [Source:NCBI gene;Acc:101981950]	ENSMUSG00000033420
5	JH996431.1	1414160	0.0800938	0.851405	-0.771311	0.00671497	exon (ENSMOCT00000014129, exon 10 of 18)	76357	ENSMOCG00000010995	0.50336	0.002095	Antxr1	ANTXR cell adhesion molecule 1 [Source:NCBI gene;Acc:101981950]	ENSMUSG00000033420
5	JH996431.1	1414164	0.0800938	0.853763	-0.773669	0.00622945	exon (ENSMOCT00000014129, exon 10 of 18)	76353	ENSMOCG00000010995	0.50336	0.002095	Antxr1	ANTXR cell adhesion molecule 1 [Source:NCBI gene;Acc:101981950]	ENSMUSG00000033420
5	JH996431.1	1441236	0.905702	0.0507284	0.854974	4.67e-07	intron (ENSMOCT00000014133, intron 3 of 18)	49281	ENSMOCG00000010995	0.50336	0.002095	Antxr1	ANTXR cell adhesion molecule 1 [Source:NCBI gene;Acc:101981950]	ENSMUSG00000033420
1	JH996431.1	1658981	0.0270934	0.852356	-0.825262	2.61e-05	intron (ENSMOCT00000019449, intron 1 of 10)	34158	ENSMOCG00000014806	-0.461089	0.04803	Arhgap25	Rho GTPase activating protein 25 [Source:NCBI gene;Acc:101982724]	ENSMUSG00000030047
1	JH996431.1	1681447	0.240818	0.864448	-0.62363	0.0236631	intron (ENSMOCT00000019449, intron 1 of 10)	11692	ENSMOCG00000014806	-0.461089	0.04803	Arhgap25	Rho GTPase activating protein 25 [Source:NCBI gene;Acc:101982724]	ENSMUSG00000030047
3	JH996431.1	4372904	0.1375	0.864997	-0.727497	0.0026735	exon (ENSMOCT00000030061, exon 2 of 3)	1306	ENSMOCG00000022079	0.180451	0.0415155	Klf15	Kruppel like factor 15 [Source:NCBI gene;Acc:101996730]	ENSMUSG00000030087
4	JH996431.1	5785163	0.0651439	0.86861	-0.803467	0.000922195	exon (ENSMOCT00000019819, exon 8 of 24)	27463	ENSMOCG00000015042	0.336499	0.0243351	Grip2	glutamate receptor interacting protein 2 [Source:NCBI gene;Acc:102001866]	ENSMUSG00000030098
4	JH996431.1	5785180	0.0651439	0.86861	-0.803467	0.000922195	exon (ENSMOCT00000019819, exon 8 of 24)	27446	ENSMOCG00000015042	0.336499	0.0243351	Grip2	glutamate receptor interacting protein 2 [Source:NCBI gene;Acc:102001866]	ENSMUSG00000030098
3	JH996431.1	6825267	0.796253	0.0727539	0.7235	0.0235571	exon (ENSMOCT00000028405, exon 38 of 40)	153370	ENSMOCG00000020918	0.242737	0.032919	Adamts9	ADAM metallopeptidase with thrombospondin type 1 motif 9 [Source:NCBI gene;Acc:101981674]	ENSMUSG00000030022
3	JH996431.1	6825268	0.835542	0.0811338	0.754409	0.0116425	exon (ENSMOCT00000028405, exon 38 of 40)	153369	ENSMOCG00000020918	0.242737	0.032919	Adamts9	ADAM metallopeptidase with thrombospondin type 1 motif 9 [Source:NCBI gene;Acc:101981674]	ENSMUSG00000030022
3	JH996431.1	6825272	0.792187	0.0727539	0.719433	0.0258368	exon (ENSMOCT00000028405, exon 38 of 40)	153365	ENSMOCG00000020918	0.242737	0.032919	Adamts9	ADAM metallopeptidase with thrombospondin type 1 motif 9 [Source:NCBI gene;Acc:101981674]	ENSMUSG00000030022
3	JH996431.1	6825273	0.835542	0.0811338	0.754409	0.0116425	exon (ENSMOCT00000028405, exon 38 of 40)	153364	ENSMOCG00000020918	0.242737	0.032919	Adamts9	ADAM metallopeptidase with thrombospondin type 1 motif 9 [Source:NCBI gene;Acc:101981674]	ENSMUSG00000030022
3	JH996431.1	6825291	0.796253	0.0727539	0.7235	0.0235571	exon (ENSMOCT00000028405, exon 38 of 40)	153346	ENSMOCG00000020918	0.242737	0.032919	Adamts9	ADAM metallopeptidase with thrombospondin type 1 motif 9 [Source:NCBI gene;Acc:101981674]	ENSMUSG00000030022
3	JH996431.1	6825308	0.796253	0.0727539	0.7235	0.0235571	exon (ENSMOCT00000028405, exon 38 of 40)	153329	ENSMOCG00000020918	0.242737	0.032919	Adamts9	ADAM metallopeptidase with thrombospondin type 1 motif 9 [Source:NCBI gene;Acc:101981674]	ENSMUSG00000030022
3	JH996431.1	6924940	0.287339	0.924724	-0.637385	0.0224917	intron (ENSMOCT00000028409, intron 16 of 37)	53358	ENSMOCG00000020918	0.242737	0.032919	Adamts9	ADAM metallopeptidase with thrombospondin type 1 motif 9 [Source:NCBI gene;Acc:101981674]	ENSMUSG00000030022
3	JH996431.1	7756009	0.0852348	0.828418	-0.743184	0.0178903	exon (ENSMOCT00000029135, exon 14 of 24)	584330	ENSMOCG00000021420	0.181408	0.0115248	Magi1	membrane associated guanylate kinase, WW and PDZ domain containing 1 [Source:NCBI gene;Acc:101981952]	ENSMUSG00000045095
3	JH996431.1	7756030	0.0852348	0.828418	-0.743184	0.0178903	exon (ENSMOCT00000029135, exon 14 of 24)	584309	ENSMOCG00000021420	0.181408	0.0115248	Magi1	membrane associated guanylate kinase, WW and PDZ domain containing 1 [Source:NCBI gene;Acc:101981952]	ENSMUSG00000045095
3	JH996431.1	7756066	0.0852348	0.828418	-0.743184	0.0178903	exon (ENSMOCT00000029135, exon 14 of 24)	584273	ENSMOCG00000021420	0.181408	0.0115248	Magi1	membrane associated guanylate kinase, WW and PDZ domain containing 1 [Source:NCBI gene;Acc:101981952]	ENSMUSG00000045095
3	JH996431.1	7784090	0.838792	0.0582573	0.780534	0.00254633	intron (ENSMOCT00000029139, intron 12 of 24)	556249	ENSMOCG00000021420	0.181408	0.0115248	Magi1	membrane associated guanylate kinase, WW and PDZ domain containing 1 [Source:NCBI gene;Acc:101981952]	ENSMUSG00000045095
3	JH996431.1	7784104	0.043527	0.768804	-0.725277	0.0228693	intron (ENSMOCT00000029139, intron 12 of 24)	556235	ENSMOCG00000021420	0.181408	0.0115248	Magi1	membrane associated guanylate kinase, WW and PDZ domain containing 1 [Source:NCBI gene;Acc:101981952]	ENSMUSG00000045095
3	JH996431.1	7802043	0.824772	0.0570495	0.767723	0.00430729	intron (ENSMOCT00000029139, intron 10 of 24)	538296	ENSMOCG00000021420	0.181408	0.0115248	Magi1	membrane associated guanylate kinase, WW and PDZ domain containing 1 [Source:NCBI gene;Acc:101981952]	ENSMUSG00000045095
3	JH996431.1	7863316	0.0740864	0.741586	-0.6675	0.0140257	intron (ENSMOCT00000029139, intron 2 of 24)	477023	ENSMOCG00000021420	0.181408	0.0115248	Magi1	membrane associated guanylate kinase, WW and PDZ domain containing 1 [Source:NCBI gene;Acc:101981952]	ENSMUSG00000045095
3	JH996431.1	7899278	0.0343033	0.561842	-0.527539	0.0135793	intron (ENSMOCT00000029139, intron 2 of 24)	441061	ENSMOCG00000021420	0.181408	0.0115248	Magi1	membrane associated guanylate kinase, WW and PDZ domain containing 1 [Source:NCBI gene;Acc:101981952]	ENSMUSG00000045095
3	JH996431.1	8011143	0.0298336	0.735659	-0.705826	0.000585202	intron (ENSMOCT00000029139, intron 1 of 24)	329196	ENSMOCG00000021420	0.181408	0.0115248	Magi1	membrane associated guanylate kinase, WW and PDZ domain containing 1 [Source:NCBI gene;Acc:101981952]	ENSMUSG00000045095
3	JH996431.1	8126570	0.898934	0.0597518	0.839182	5.64e-05	intron (ENSMOCT00000029139, intron 1 of 24)	213769	ENSMOCG00000021420	0.181408	0.0115248	Magi1	membrane associated guanylate kinase, WW and PDZ domain containing 1 [Source:NCBI gene;Acc:101981952]	ENSMUSG00000045095
3	JH996431.1	8269525	0.0422678	0.756843	-0.714576	0.0303928	intron (ENSMOCT00000029139, intron 1 of 24)	70814	ENSMOCG00000021420	0.181408	0.0115248	Magi1	membrane associated guanylate kinase, WW and PDZ domain containing 1 [Source:NCBI gene;Acc:101981952]	ENSMUSG00000045095
1	JH996431.1	22492105	0.789578	0.0181111	0.771467	9.63e-05	intron (ENSMOCT00000003127, intron 48 of 57)	159132	ENSMOCG00000002247	-0.187066	0.0100875	Itpr1	inositol 1,4,5-trisphosphate receptor type 1 [Source:NCBI gene;Acc:101999471]	ENSMUSG00000030102
1	JH996431.1	22518687	0.844609	0.0346592	0.80995	0.00017979	intron (ENSMOCT00000003127, intron 56 of 57)	185714	ENSMOCG00000002247	-0.187066	0.0100875	Itpr1	inositol 1,4,5-trisphosphate receptor type 1 [Source:NCBI gene;Acc:101999471]	ENSMUSG00000030102
1	JH996431.1	22527313	0.74052	0.0345537	0.705966	0.0429808	intron (ENSMOCT00000003127, intron 56 of 57)	194340	ENSMOCG00000002247	-0.187066	0.0100875	Itpr1	inositol 1,4,5-trisphosphate receptor type 1 [Source:NCBI gene;Acc:101999471]	ENSMUSG00000030102
1	JH996431.1	22537303	0.802443	0.0877023	0.714741	0.0383968	intron (ENSMOCT00000003127, intron 57 of 57)	204330	ENSMOCG00000002247	-0.187066	0.0100875	Itpr1	inositol 1,4,5-trisphosphate receptor type 1 [Source:NCBI gene;Acc:101999471]	ENSMUSG00000030102
1	JH996431.1	22537357	0.832423	0.0641597	0.768263	0.00503515	intron (ENSMOCT00000003127, intron 57 of 57)	204384	ENSMOCG00000002247	-0.187066	0.0100875	Itpr1	inositol 1,4,5-trisphosphate receptor type 1 [Source:NCBI gene;Acc:101999471]	ENSMUSG00000030102
8	JH996431.1	27338614	0.847148	0.0552125	0.791935	0.00132085	exon (ENSMOCT00000018681, exon 12 of 14)	18102	ENSMOCG00000014271	1.07698	0.00711843	Ttll3	tubulin monoglycylase TTLL3 [Source:NCBI gene;Acc:101985467]	ENSMUSG00000030276
7	JH996431.1	27412640	0.883974	0.061653	0.822321	0.000219421	intron (ENSMOCT00000001023, intron 11 of 16)	8631	ENSMOCG00000000756	0.773089	0.00715946	Il17rc	interleukin 17 receptor C [Source:NCBI gene;Acc:101986790]	ENSMUSG00000030281
2	JH996431.1	27782143	0.0800938	0.864913	-0.78482	0.0043501	intron (ENSMOCT00000030559, intron 4 of 20)	35201	ENSMOCG00000022399	-0.146945	0.0293277	Atp2b2	ATPase plasma membrane Ca2+ transporting 2 [Source:NCBI gene;Acc:101989898]	ENSMUSG00000030302
2	JH996431.1	27787595	0.0639611	0.766282	-0.702321	0.0435676	intron (ENSMOCT00000030559, intron 2 of 20)	29749	ENSMOCG00000022399	-0.146945	0.0293277	Atp2b2	ATPase plasma membrane Ca2+ transporting 2 [Source:NCBI gene;Acc:101989898]	ENSMUSG00000030302
6	JH996431.1	35652735	0.0628849	0.763486	-0.700601	0.0425278	intron (ENSMOCT00000010010, intron 7 of 14)	25336	ENSMOCG00000007760	0.724002	0.00709691	Slc6a13	solute carrier family 6 member 13 [Source:NCBI gene;Acc:101999288]	ENSMUSG00000030108
6	JH996431.1	35652767	0.0628849	0.763486	-0.700601	0.0425278	intron (ENSMOCT00000010010, intron 7 of 14)	25368	ENSMOCG00000007760	0.724002	0.00709691	Slc6a13	solute carrier family 6 member 13 [Source:NCBI gene;Acc:101999288]	ENSMUSG00000030108
5	JH996431.1	37495064	0.0782007	0.855855	-0.777654	0.00503926	intron (ENSMOCT00000027666, intron 7 of 10)	4046	ENSMOCG00000020420	0.454608	0.0133481		complement C1r [Source:NCBI gene;Acc:101983748]	ENSMUSG00000055172
6	JH996431.1	38260288	0.674633	0.0359631	0.63867	0.0277074	intron (ENSMOCT00000018094, intron 1 of 10)	3653	ENSMOCG00000013868	0.630193	0.00394028	Tnfrsf1a	TNF receptor superfamily member 1A [Source:NCBI gene;Acc:101998355]	ENSMUSG00000030341
6	JH996431.1	38263211	0.0410059	0.861122	-0.820116	5.6e-05	intron (ENSMOCT00000018094, intron 1 of 10)	6576	ENSMOCG00000013868	0.630193	0.00394028	Tnfrsf1a	TNF receptor superfamily member 1A [Source:NCBI gene;Acc:101998355]	ENSMUSG00000030341
5	JH996431.1	38529720	0.0766111	0.79975	-0.723139	0.0310918	exon (ENSMOCT00000007029, exon 11 of 52)	53133	ENSMOCG00000005320	0.472706	0.0196881	Vwf	von Willebrand factor [Source:NCBI gene;Acc:101999206]	ENSMUSG00000001930
5	JH996431.1	38558260	0.804857	0.0641597	0.740697	0.0129455	exon (ENSMOCT00000007029, exon 20 of 52)	81673	ENSMOCG00000005320	0.472706	0.0196881	Vwf	von Willebrand factor [Source:NCBI gene;Acc:101999206]	ENSMUSG00000001930
2	JH996432.1	8599120	0.694601	0.0628135	0.631787	0.029603	intron (ENSMOCT00000020653, intron 3 of 27)	74997	ENSMOCG00000015575	-0.164607	0.00399871	Lmo7	LIM domain only 7 [Source:MGI Symbol;Acc:MGI:1353586]	ENSMUSG00000033060
6	JH996432.1	21312855	0.0661899	0.887684	-0.821494	0.000271582	exon (ENSMOCT00000018948, exon 8 of 20)	40202	ENSMOCG00000014455	0.622682	0.00743403	Nid1	nidogen 1 [Source:NCBI gene;Acc:101986512]	ENSMUSG00000005397
6	JH996432.1	21346211	0.0406098	0.857056	-0.816446	8.11e-05	exon (ENSMOCT00000018948, exon 19 of 20)	73558	ENSMOCG00000014455	0.622682	0.00743403	Nid1	nidogen 1 [Source:NCBI gene;Acc:101986512]	ENSMUSG00000005397
6	JH996432.1	21346917	0.0688972	0.854944	-0.786047	0.00213848	intron (ENSMOCT00000018948, intron 19 of 19)	74264	ENSMOCG00000014455	0.622682	0.00743403	Nid1	nidogen 1 [Source:NCBI gene;Acc:101986512]	ENSMUSG00000005397
2	JH996432.1	24953686	0.884815	0.0401478	0.844667	8.63e-07	intron (ENSMOCT00000000232, intron 4 of 4)	42713	ENSMOCG00000000189	-0.152568	0.0144627	Rala	RAS like proto-oncogene A [Source:NCBI gene;Acc:101992803]	ENSMUSG00000008859
2	JH996432.1	24953704	0.828007	0.1328	0.695207	0.00346871	intron (ENSMOCT00000000232, intron 4 of 4)	42695	ENSMOCG00000000189	-0.152568	0.0144627	Rala	RAS like proto-oncogene A [Source:NCBI gene;Acc:101992803]	ENSMUSG00000008859
3	JH996433.1	4719952	0.842287	0.0420594	0.800227	1.69e-06	TTS (ENSMOCT00000013359)	41450	ENSMOCG00000010378	0.231666	0.00806863	Rrbp1	ribosome binding protein 1 [Source:MGI Symbol;Acc:MGI:1932395]	ENSMUSG00000027422
2	JH996433.1	12526264	0.828264	0.113665	0.714599	0.00666395	intron (ENSMOCT00000002787, intron 22 of 30)	573320	ENSMOCG00000002047	-0.138608	0.0329395	Plcb1	phospholipase C beta 1 [Source:NCBI gene;Acc:101986794]	ENSMUSG00000051177
2	JH996433.1	12557563	0.0382835	0.688676	-0.650392	0.0204949	intron (ENSMOCT00000002787, intron 12 of 30)	542021	ENSMOCG00000002047	-0.138608	0.0329395	Plcb1	phospholipase C beta 1 [Source:NCBI gene;Acc:101986794]	ENSMUSG00000051177
2	JH996433.1	12557565	0.0382835	0.688676	-0.650392	0.0204949	intron (ENSMOCT00000002787, intron 12 of 30)	542019	ENSMOCG00000002047	-0.138608	0.0329395	Plcb1	phospholipase C beta 1 [Source:NCBI gene;Acc:101986794]	ENSMUSG00000051177
2	JH996433.1	12860973	0.866955	0.0338628	0.833092	8.76e-06	intron (ENSMOCT00000002787, intron 3 of 30)	238611	ENSMOCG00000002047	-0.138608	0.0329395	Plcb1	phospholipase C beta 1 [Source:NCBI gene;Acc:101986794]	ENSMUSG00000051177
2	JH996433.1	13054804	0.041787	0.832282	-0.790495	0.000696755	intron (ENSMOCT00000002787, intron 2 of 30)	44780	ENSMOCG00000002047	-0.138608	0.0329395	Plcb1	phospholipase C beta 1 [Source:NCBI gene;Acc:101986794]	ENSMUSG00000051177
2	JH996433.1	13062573	0.0675565	0.780032	-0.712476	0.036016	intron (ENSMOCT00000002787, intron 2 of 30)	37011	ENSMOCG00000002047	-0.138608	0.0329395	Plcb1	phospholipase C beta 1 [Source:NCBI gene;Acc:101986794]	ENSMUSG00000051177
2	JH996433.1	13062600	0.0675565	0.780032	-0.712476	0.036016	intron (ENSMOCT00000002787, intron 2 of 30)	36984	ENSMOCG00000002047	-0.138608	0.0329395	Plcb1	phospholipase C beta 1 [Source:NCBI gene;Acc:101986794]	ENSMUSG00000051177
2	JH996433.1	13062627	0.0675565	0.780032	-0.712476	0.036016	intron (ENSMOCT00000002787, intron 2 of 30)	36957	ENSMOCG00000002047	-0.138608	0.0329395	Plcb1	phospholipase C beta 1 [Source:NCBI gene;Acc:101986794]	ENSMUSG00000051177
7	JH996433.1	17073788	0.847335	0.0597518	0.787583	0.00192683	exon (ENSMOCT00000022219, exon 5 of 20)	5890	ENSMOCG00000016721	0.857624	0.0193986	Slc4a11	solute carrier family 4 member 11 [Source:NCBI gene;Acc:101990566]	ENSMUSG00000074796
7	JH996433.1	17372282	0.845124	0.0350683	0.810056	0.000182863	exon (ENSMOCT00000007141, exon 7 of 14)	2787	ENSMOCG00000005470	0.876141	0.000624764	Cpxm1	carboxypeptidase X, M14 family member 1 [Source:NCBI gene;Acc:101995707]	ENSMUSG00000027408
4	JH996433.1	17396545	0.278617	0.843659	-0.565042	0.0251237	exon (ENSMOCT00000015145, exon 15 of 17)	69660	ENSMOCG00000011784	0.341826	0.0226056	Ebf4	EBF family member 4 [Source:NCBI gene;Acc:101996174]	ENSMUSG00000053552
4	JH996433.1	17399942	0.042626	0.85916	-0.816534	8.23e-05	intron (ENSMOCT00000015152, intron 13 of 16)	66195	ENSMOCG00000011784	0.341826	0.0226056	Ebf4	EBF family member 4 [Source:NCBI gene;Acc:101996174]	ENSMUSG00000053552
4	JH996433.1	17402133	0.885991	0.061653	0.824338	0.000194461	exon (ENSMOCT00000015145, exon 8 of 17)	64072	ENSMOCG00000011784	0.341826	0.0226056	Ebf4	EBF family member 4 [Source:NCBI gene;Acc:101996174]	ENSMUSG00000053552
7	JH996434.1	6026578	0.735454	0.0235724	0.711882	0.0407995	intron (ENSMOCT00000012383, intron 2 of 46)	5731	ENSMOCG00000009597	0.758241	0.00521178	Flnc	filamin C [Source:NCBI gene;Acc:101985757]	ENSMUSG00000068699
7	JH996434.1	6044446	0.74828	0.0222039	0.726076	0.0294155	intron (ENSMOCT00000012383, intron 39 of 46)	23599	ENSMOCG00000009597	0.758241	0.00521178	Flnc	filamin C [Source:NCBI gene;Acc:101985757]	ENSMUSG00000068699
4	JH996434.1	6520345	0.835088	0.0676263	0.767462	0.00574785	intron (ENSMOCT00000021420, intron 12 of 16)	52720	ENSMOCG00000016157	0.294154	0.0011972	Ahcyl2	adenosylhomocysteinase like 2 [Source:NCBI gene;Acc:101989422]	ENSMUSG00000029772
7	JH996434.1	11677531	0.0465134	0.869859	-0.823346	4.76e-05	intron (ENSMOCT00000031487, intron 11 of 11)	36598	ENSMOCG00000023017	1.07164	0.0248567		solute carrier family 23 member 1-like [Source:NCBI gene;Acc:101979337]	ENSMUSG00000029847
7	JH996434.1	11681556	0.856149	0.0606416	0.795507	0.000968165	intron (ENSMOCT00000031487, intron 8 of 11)	32573	ENSMOCG00000023017	1.07164	0.0248567		solute carrier family 23 member 1-like [Source:NCBI gene;Acc:101979337]	ENSMUSG00000029847
7	JH996434.1	11705365	0.923128	0.0676263	0.855502	3.59e-05	intron (ENSMOCT00000031487, intron 1 of 11)	8764	ENSMOCG00000023017	1.07164	0.0248567		solute carrier family 23 member 1-like [Source:NCBI gene;Acc:101979337]	ENSMUSG00000029847
7	JH996434.1	11705420	0.898231	0.0676263	0.830605	0.000182229	intron (ENSMOCT00000031487, intron 1 of 11)	8709	ENSMOCG00000023017	1.07164	0.0248567		solute carrier family 23 member 1-like [Source:NCBI gene;Acc:101979337]	ENSMUSG00000029847
7	JH996434.1	11708299	0.0852348	0.856474	-0.771239	0.00366679	intron (ENSMOCT00000031487, intron 1 of 11)	5830	ENSMOCG00000023017	1.07164	0.0248567		solute carrier family 23 member 1-like [Source:NCBI gene;Acc:101979337]	ENSMUSG00000029847
7	JH996434.1	11709929	0.237951	0.895864	-0.657913	0.0285531	intron (ENSMOCT00000031487, intron 1 of 11)	4200	ENSMOCG00000023017	1.07164	0.0248567		solute carrier family 23 member 1-like [Source:NCBI gene;Acc:101979337]	ENSMUSG00000029847
8	JH996434.1	12019293	0.641749	0.0211217	0.620627	0.0095285	exon (ENSMOCT00000027402, exon 3 of 16)	18369	ENSMOCG00000020225	1.23603	0.00423349	Slc13a4	solute carrier family 13 member 4 [Source:NCBI gene;Acc:101981335]	ENSMUSG00000029843
8	JH996434.1	12022495	0.0694275	0.841432	-0.772005	0.00464495	intron (ENSMOCT00000027402, intron 2 of 15)	15167	ENSMOCG00000020225	1.23603	0.00423349	Slc13a4	solute carrier family 13 member 4 [Source:NCBI gene;Acc:101981335]	ENSMUSG00000029843
8	JH996434.1	12031802	0.840984	0.130966	0.710018	0.00509539	intron (ENSMOCT00000027402, intron 2 of 15)	5860	ENSMOCG00000020225	1.23603	0.00423349	Slc13a4	solute carrier family 13 member 4 [Source:NCBI gene;Acc:101981335]	ENSMUSG00000029843
8	JH996434.1	12031826	0.840984	0.025335	0.815649	0.000108344	intron (ENSMOCT00000027402, intron 2 of 15)	5836	ENSMOCG00000020225	1.23603	0.00423349	Slc13a4	solute carrier family 13 member 4 [Source:NCBI gene;Acc:101981335]	ENSMUSG00000029843
8	JH996434.1	12031857	0.840984	0.025335	0.815649	0.000108344	intron (ENSMOCT00000027402, intron 2 of 15)	5805	ENSMOCG00000020225	1.23603	0.00423349	Slc13a4	solute carrier family 13 member 4 [Source:NCBI gene;Acc:101981335]	ENSMUSG00000029843
2	JH996435.1	2864353	0.726846	0.0288991	0.697946	0.00691444	intron (ENSMOCT00000026298, intron 8 of 8)	79127	ENSMOCG00000019489	-0.126667	0.0463425	Ppp2r2c	protein phosphatase 2 regulatory subunit Bgamma [Source:NCBI gene;Acc:101999295]	ENSMUSG00000029120
5	JH996435.1	10953099	0.788636	0.065741	0.722895	0.0212364	intron (ENSMOCT00000008778, intron 5 of 5)	147161	ENSMOCG00000006778	0.455186	0.00306765	Lcorl	ligand dependent nuclear receptor corepressor like [Source:NCBI gene;Acc:101989042]	ENSMUSG00000015882
8	JH996435.1	17118515	0.871211	0.039843	0.831368	1.12e-05	exon (ENSMOCT00000012945, exon 2 of 2)	4524	ENSMOCG00000010088	1.72413	0.000488877	Sod3	superoxide dismutase 3 [Source:NCBI gene;Acc:101994725]	ENSMUSG00000072941
8	JH996435.1	17118578	0.742713	0.039843	0.70287	0.0446735	exon (ENSMOCT00000012945, exon 2 of 2)	4587	ENSMOCG00000010088	1.72413	0.000488877	Sod3	superoxide dismutase 3 [Source:NCBI gene;Acc:101994725]	ENSMUSG00000072941
8	JH996435.1	17118579	0.871211	0.27574	0.595471	0.0166534	exon (ENSMOCT00000012945, exon 2 of 2)	4588	ENSMOCG00000010088	1.72413	0.000488877	Sod3	superoxide dismutase 3 [Source:NCBI gene;Acc:101994725]	ENSMUSG00000072941
8	JH996435.1	17118826	0.772184	0.178525	0.593659	0.0192631	exon (ENSMOCT00000012945, exon 2 of 2)	4835	ENSMOCG00000010088	1.72413	0.000488877	Sod3	superoxide dismutase 3 [Source:NCBI gene;Acc:101994725]	ENSMUSG00000072941
3	JH996436.1	8957013	0.768882	0.0727539	0.696128	0.0317919	intron (ENSMOCT00000017810, intron 1 of 15)	1366	ENSMOCG00000013655	0.14739	0.0478834	Fgfr3	fibroblast growth factor receptor 3 [Source:NCBI gene;Acc:101987179]	ENSMUSG00000054252
1	JH996436.1	11796699	0.816158	0.0556148	0.760544	0.00557316	intron (ENSMOCT00000018575, intron 4 of 5)	24040	ENSMOCG00000014203	-0.302123	0.00660077	Zmat5	zinc finger matrin-type 5 [Source:NCBI gene;Acc:101981772]	ENSMUSG00000009076
7	JH996436.1	12989805	0.277172	0.918594	-0.641422	0.00738919	exon (ENSMOCT00000021065, exon 18 of 21)	7876	ENSMOCG00000015924	0.815122	0.000431896	Aebp1	AE binding protein 1 [Source:NCBI gene;Acc:101991976]	ENSMUSG00000020473
1	JH996436.1	12994978	0.744721	0.0365216	0.7082	0.0403703	intron (ENSMOCT00000027853, intron 2 of 10)	2729	ENSMOCG00000020553	-0.204247	0.0333427	Pold2	DNA polymerase delta 2, accessory subunit [Source:NCBI gene;Acc:101992252]	ENSMUSG00000020471
2	JH996437.1	3758444	0.733075	0.0345866	0.698489	0.00380942	intron (ENSMOCT00000017521, intron 3 of 13)	450718	ENSMOCG00000013444	-0.177675	0.00779858	Dlgap2	DLG associated protein 2 [Source:NCBI gene;Acc:101986228]	ENSMUSG00000047495
2	JH996437.1	3764753	0.0766111	0.905587	-0.828976	0.000484554	intron (ENSMOCT00000017521, intron 3 of 13)	444409	ENSMOCG00000013444	-0.177675	0.00779858	Dlgap2	DLG associated protein 2 [Source:NCBI gene;Acc:101986228]	ENSMUSG00000047495
2	JH996437.1	3764760	0.0766111	0.905587	-0.828976	0.000484554	intron (ENSMOCT00000017521, intron 3 of 13)	444402	ENSMOCG00000013444	-0.177675	0.00779858	Dlgap2	DLG associated protein 2 [Source:NCBI gene;Acc:101986228]	ENSMUSG00000047495
2	JH996437.1	3790244	0.828936	0.0410965	0.78784	0.000936684	intron (ENSMOCT00000017521, intron 3 of 13)	418918	ENSMOCG00000013444	-0.177675	0.00779858	Dlgap2	DLG associated protein 2 [Source:NCBI gene;Acc:101986228]	ENSMUSG00000047495
2	JH996437.1	3790258	0.828936	0.0410965	0.78784	0.000936684	intron (ENSMOCT00000017521, intron 3 of 13)	418904	ENSMOCG00000013444	-0.177675	0.00779858	Dlgap2	DLG associated protein 2 [Source:NCBI gene;Acc:101986228]	ENSMUSG00000047495
2	JH996437.1	3878380	0.680758	0.0928525	0.587906	0.0249959	intron (ENSMOCT00000017521, intron 3 of 13)	330782	ENSMOCG00000013444	-0.177675	0.00779858	Dlgap2	DLG associated protein 2 [Source:NCBI gene;Acc:101986228]	ENSMUSG00000047495
2	JH996437.1	3948303	0.911026	0.0570495	0.853977	8.66e-06	intron (ENSMOCT00000017521, intron 2 of 13)	260859	ENSMOCG00000013444	-0.177675	0.00779858	Dlgap2	DLG associated protein 2 [Source:NCBI gene;Acc:101986228]	ENSMUSG00000047495
2	JH996437.1	4055969	0.829704	0.0600224	0.769682	0.00377207	intron (ENSMOCT00000017521, intron 2 of 13)	153193	ENSMOCG00000013444	-0.177675	0.00779858	Dlgap2	DLG associated protein 2 [Source:NCBI gene;Acc:101986228]	ENSMUSG00000047495
2	JH996437.1	4055982	0.829704	0.0600224	0.769682	0.00377207	intron (ENSMOCT00000017521, intron 2 of 13)	153180	ENSMOCG00000013444	-0.177675	0.00779858	Dlgap2	DLG associated protein 2 [Source:NCBI gene;Acc:101986228]	ENSMUSG00000047495
2	JH996437.1	4119140	0.0635651	0.774714	-0.711149	0.0184617	intron (ENSMOCT00000017521, intron 2 of 13)	90022	ENSMOCG00000013444	-0.177675	0.00779858	Dlgap2	DLG associated protein 2 [Source:NCBI gene;Acc:101986228]	ENSMUSG00000047495
2	JH996437.1	4190669	0.0902389	0.78837	-0.698131	0.030576	intron (ENSMOCT00000017516, intron 1 of 14)	106910	ENSMOCG00000013444	-0.177675	0.00779858	Dlgap2	DLG associated protein 2 [Source:NCBI gene;Acc:101986228]	ENSMUSG00000047495
2	JH996437.1	4222100	0.793044	0.0538765	0.739167	0.0130023	intron (ENSMOCT00000017516, intron 1 of 14)	75479	ENSMOCG00000013444	-0.177675	0.00779858	Dlgap2	DLG associated protein 2 [Source:NCBI gene;Acc:101986228]	ENSMUSG00000047495
2	JH996437.1	4222112	0.793044	0.0538765	0.739167	0.0130023	intron (ENSMOCT00000017516, intron 1 of 14)	75467	ENSMOCG00000013444	-0.177675	0.00779858	Dlgap2	DLG associated protein 2 [Source:NCBI gene;Acc:101986228]	ENSMUSG00000047495
2	JH996437.1	4222115	0.793044	0.0538765	0.739167	0.0130023	intron (ENSMOCT00000017516, intron 1 of 14)	75464	ENSMOCG00000013444	-0.177675	0.00779858	Dlgap2	DLG associated protein 2 [Source:NCBI gene;Acc:101986228]	ENSMUSG00000047495
5	JH996437.1	4795563	0.645898	0.0323576	0.61354	0.0144304	intron (ENSMOCT00000020809, intron 8 of 8)	22079	ENSMOCG00000015749	0.421045	0.0261461	Tmem255b	transmembrane protein 255B [Source:NCBI gene;Acc:101991048]	ENSMUSG00000038457
5	JH996437.1	4815944	0.860218	0.199414	0.660804	0.0379369	intron (ENSMOCT00000020809, intron 2 of 8)	1698	ENSMOCG00000015749	0.421045	0.0261461	Tmem255b	transmembrane protein 255B [Source:NCBI gene;Acc:101991048]	ENSMUSG00000038457
5	JH996437.1	4815964	0.859187	0.199414	0.659773	0.0385961	intron (ENSMOCT00000020809, intron 2 of 8)	1678	ENSMOCG00000015749	0.421045	0.0261461	Tmem255b	transmembrane protein 255B [Source:NCBI gene;Acc:101991048]	ENSMUSG00000038457
8	JH996437.1	4838676	0.73888	0.0432065	0.695673	0.0267142	intron (ENSMOCT00000016815, intron 4 of 6)	7706	ENSMOCG00000012984	1.13818	0.00690795	Grk1	G protein-coupled receptor kinase 1 [Source:NCBI gene;Acc:101991507]	ENSMUSG00000031450
8	JH996437.1	4838726	0.73888	0.0432065	0.695673	0.0267142	intron (ENSMOCT00000016815, intron 4 of 6)	7656	ENSMOCG00000012984	1.13818	0.00690795	Grk1	G protein-coupled receptor kinase 1 [Source:NCBI gene;Acc:101991507]	ENSMUSG00000031450
8	JH996437.1	4845719	0.780484	0.0565281	0.723956	0.0187899	exon (ENSMOCT00000016815, exon 1 of 7)	663	ENSMOCG00000012984	1.13818	0.00690795	Grk1	G protein-coupled receptor kinase 1 [Source:NCBI gene;Acc:101991507]	ENSMUSG00000031450
2	JH996437.1	5219158	0.912771	0.0361262	0.876645	8.86e-10	intron (ENSMOCT00000030177, intron 13 of 19)	18786	ENSMOCG00000022143	-0.128986	0.0312168	Mcf2l	MCF.2 cell line derived transforming sequence like [Source:NCBI gene;Acc:101996182]	ENSMUSG00000031442
2	JH996437.1	5229235	0.74657	0.0253537	0.721217	0.0321106	exon (ENSMOCT00000030168, exon 5 of 30)	70657	ENSMOCG00000022143	-0.128986	0.0312168	Mcf2l	MCF.2 cell line derived transforming sequence like [Source:NCBI gene;Acc:101996182]	ENSMUSG00000031442
2	JH996437.1	5229277	0.74657	0.0253537	0.721217	0.0321106	intron (ENSMOCT00000030177, intron 2 of 19)	8667	ENSMOCG00000022143	-0.128986	0.0312168	Mcf2l	MCF.2 cell line derived transforming sequence like [Source:NCBI gene;Acc:101996182]	ENSMUSG00000031442
2	JH996437.1	5249238	0.287314	0.906068	-0.618754	0.0309236	intron (ENSMOCT00000030175, intron 3 of 27)	39705	ENSMOCG00000022143	-0.128986	0.0312168	Mcf2l	MCF.2 cell line derived transforming sequence like [Source:NCBI gene;Acc:101996182]	ENSMUSG00000031442
2	JH996437.1	5250232	0.899832	0.291116	0.608717	0.0068761	intron (ENSMOCT00000030175, intron 2 of 27)	38711	ENSMOCG00000022143	-0.128986	0.0312168	Mcf2l	MCF.2 cell line derived transforming sequence like [Source:NCBI gene;Acc:101996182]	ENSMUSG00000031442
7	JH996438.1	412613	0.856701	0.0699146	0.786786	0.00303535	intron (ENSMOCT00000002257, intron 17 of 22)	96550	ENSMOCG00000001667	0.789679	0.0496968	Gm973	predicted gene 973 [Source:MGI Symbol;Acc:MGI:2685819]	ENSMUSG00000047361
7	JH996438.1	494704	0.0684123	0.859911	-0.791499	0.00192182	intron (ENSMOCT00000002257, intron 2 of 22)	14459	ENSMOCG00000001667	0.789679	0.0496968	Gm973	predicted gene 973 [Source:MGI Symbol;Acc:MGI:2685819]	ENSMUSG00000047361
7	JH996438.1	494733	0.0684123	0.86061	-0.792197	0.00186451	intron (ENSMOCT00000002257, intron 2 of 22)	14430	ENSMOCG00000001667	0.789679	0.0496968	Gm973	predicted gene 973 [Source:MGI Symbol;Acc:MGI:2685819]	ENSMUSG00000047361
2	JH996438.1	1180034	0.725362	0.0363016	0.68906	0.00965848	intron (ENSMOCT00000015911, intron 1 of 11)	13985	ENSMOCG00000012367	-0.135039	0.0396151	Fam126b	family with sequence similarity 126 member B [Source:NCBI gene;Acc:101992810]	ENSMUSG00000038174
4	JH996438.1	4192324	0.825741	0.23741	0.588331	0.0173924	intron (ENSMOCT00000018222, intron 2 of 25)	6719	ENSMOCG00000013936	0.324303	0.0106698	Pgap1	post-GPI attachment to proteins inositol deacylase 1 [Source:NCBI gene;Acc:101998736]	ENSMUSG00000073678
4	JH996438.1	4235551	0.853402	0.0877023	0.7657	0.0117056	intron (ENSMOCT00000018222, intron 19 of 25)	49946	ENSMOCG00000013936	0.324303	0.0106698	Pgap1	post-GPI attachment to proteins inositol deacylase 1 [Source:NCBI gene;Acc:101998736]	ENSMUSG00000073678
6	JH996438.1	7320393	0.0424659	0.748229	-0.705763	0.0328156	intron (ENSMOCT00000026382, intron 1 of 1)	8576	ENSMOCG00000019549	0.653108	0.0364089	Cavin2	caveolae associated protein 2 [Source:NCBI gene;Acc:102001230]	ENSMUSG00000045954
5	JH996438.1	7668016	0.847148	0.0556148	0.791533	0.00136756	intron (ENSMOCT00000025402, intron 16 of 29)	83938	ENSMOCG00000018855	0.513089	0.000873939	Myo1b	myosin IB [Source:NCBI gene;Acc:102001787]	ENSMUSG00000018417
5	JH996438.1	7671191	0.848634	0.0576231	0.791011	0.001508	intron (ENSMOCT00000025402, intron 14 of 29)	80763	ENSMOCG00000018855	0.513089	0.000873939	Myo1b	myosin IB [Source:NCBI gene;Acc:102001787]	ENSMUSG00000018417
5	JH996438.1	7671199	0.848634	0.0576231	0.791011	0.001508	intron (ENSMOCT00000025402, intron 14 of 29)	80755	ENSMOCG00000018855	0.513089	0.000873939	Myo1b	myosin IB [Source:NCBI gene;Acc:102001787]	ENSMUSG00000018417
5	JH996438.1	7671256	0.848634	0.0576231	0.791011	0.001508	intron (ENSMOCT00000025402, intron 14 of 29)	80698	ENSMOCG00000018855	0.513089	0.000873939	Myo1b	myosin IB [Source:NCBI gene;Acc:102001787]	ENSMUSG00000018417
5	JH996438.1	7696024	0.755236	0.0304819	0.724754	0.0282919	intron (ENSMOCT00000025402, intron 6 of 29)	55930	ENSMOCG00000018855	0.513089	0.000873939	Myo1b	myosin IB [Source:NCBI gene;Acc:102001787]	ENSMUSG00000018417
5	JH996438.1	7698505	0.771196	0.0589625	0.712233	0.0378812	intron (ENSMOCT00000025402, intron 6 of 29)	53449	ENSMOCG00000018855	0.513089	0.000873939	Myo1b	myosin IB [Source:NCBI gene;Acc:102001787]	ENSMUSG00000018417
5	JH996438.1	7720826	0.884001	0.023156	0.860845	3.38e-08	intron (ENSMOCT00000025402, intron 3 of 29)	31128	ENSMOCG00000018855	0.513089	0.000873939	Myo1b	myosin IB [Source:NCBI gene;Acc:102001787]	ENSMUSG00000018417
5	JH996438.1	7755418	0.0700101	0.78634	-0.71633	0.0337511	intron (ENSMOCT00000025399, intron 2 of 28)	48128	ENSMOCG00000018855	0.513089	0.000873939	Myo1b	myosin IB [Source:NCBI gene;Acc:102001787]	ENSMUSG00000018417
5	JH996438.1	7787765	0.837415	0.0552125	0.782202	0.00216982	intron (ENSMOCT00000025399, intron 1 of 28)	15781	ENSMOCG00000018855	0.513089	0.000873939	Myo1b	myosin IB [Source:NCBI gene;Acc:102001787]	ENSMUSG00000018417
5	JH996438.1	7791374	0.877629	0.0628135	0.814816	0.000382729	intron (ENSMOCT00000025399, intron 1 of 28)	12172	ENSMOCG00000018855	0.513089	0.000873939	Myo1b	myosin IB [Source:NCBI gene;Acc:102001787]	ENSMUSG00000018417
3	JH996438.1	8485460	0.832904	0.0763654	0.756538	0.0108374	TTS (ENSMOCT00000011702)	30285	ENSMOCG00000009111	0.230751	0.024291	Inpp1	inositol polyphosphate-1-phosphatase [Source:NCBI gene;Acc:101979518]	ENSMUSG00000026102
3	JH996438.1	8485463	0.832904	0.0763654	0.756538	0.0108374	TTS (ENSMOCT00000011702)	30282	ENSMOCG00000009111	0.230751	0.024291	Inpp1	inositol polyphosphate-1-phosphatase [Source:NCBI gene;Acc:101979518]	ENSMUSG00000026102
5	JH996438.1	9293180	0.86642	0.0763654	0.790055	0.00299445	intron (ENSMOCT00000002972, intron 11 of 50)	84537	ENSMOCG00000002191	0.540896	0.0353765	Col5a2	collagen type V alpha 2 chain [Source:NCBI gene;Acc:101983386]	ENSMUSG00000026042
8	JH996440.1	4553543	0.620618	0.082031	0.538587	0.0131435	intron (ENSMOCT00000016040, intron 1 of 32)	16623	ENSMOCG00000012442	1.3215	0.00192821	Greb1	growth regulating estrogen receptor binding 1 [Source:NCBI gene;Acc:102001412]	ENSMUSG00000036523
8	JH996440.1	4575978	0.0664961	0.771093	-0.704597	0.0421471	exon (ENSMOCT00000016040, exon 9 of 33)	39058	ENSMOCG00000012442	1.3215	0.00192821	Greb1	growth regulating estrogen receptor binding 1 [Source:NCBI gene;Acc:102001412]	ENSMUSG00000036523
8	JH996440.1	4604350	0.836466	0.0597518	0.776714	0.00317735	intron (ENSMOCT00000016040, intron 24 of 32)	67430	ENSMOCG00000012442	1.3215	0.00192821	Greb1	growth regulating estrogen receptor binding 1 [Source:NCBI gene;Acc:102001412]	ENSMUSG00000036523
1	JH996442.1	683813	0.2872	0.908217	-0.621016	0.0298806	exon (ENSMOCT00000014472, exon 5 of 28)	37739	ENSMOCG00000011246	-0.197703	0.005965	Rasgrf1	RAS protein-specific guanine nucleotide-releasing factor 1 [Source:MGI Symbol;Acc:MGI:99694]	ENSMUSG00000032356
1	JH996442.1	683816	0.2872	0.908217	-0.621016	0.0298806	exon (ENSMOCT00000014472, exon 5 of 28)	37742	ENSMOCG00000011246	-0.197703	0.005965	Rasgrf1	RAS protein-specific guanine nucleotide-releasing factor 1 [Source:MGI Symbol;Acc:MGI:99694]	ENSMUSG00000032356
8	JH996442.1	8326473	0.061763	0.776872	-0.715109	0.0328427	intron (ENSMOCT00000021442, intron 2 of 3)	3089	ENSMOCG00000016179	1.33853	0.000907778	Rbp1	retinol binding protein 1 [Source:NCBI gene;Acc:102000296]	ENSMUSG00000046402
1	JH996444.1	1916803	0.0668242	0.920628	-0.853803	3.11e-05	exon (ENSMOCT00000025605, exon 5 of 24)	6606	ENSMOCG00000019009	-0.410386	0.00206503	Trpm4	transient receptor potential cation channel subfamily M member 4 [Source:NCBI gene;Acc:101992813]	ENSMUSG00000038260
1	JH996444.1	1917029	0.0766111	0.781451	-0.70484	0.0451942	exon (ENSMOCT00000025605, exon 6 of 24)	6832	ENSMOCG00000019009	-0.410386	0.00206503	Trpm4	transient receptor potential cation channel subfamily M member 4 [Source:NCBI gene;Acc:101992813]	ENSMUSG00000038260
1	JH996444.1	1939375	0.0332715	0.896444	-0.863172	1.52e-08	exon (ENSMOCT00000025605, exon 23 of 24)	29178	ENSMOCG00000019009	-0.410386	0.00206503	Trpm4	transient receptor potential cation channel subfamily M member 4 [Source:NCBI gene;Acc:101992813]	ENSMUSG00000038260
1	JH996444.1	1939416	0.0332715	0.743576	-0.710305	0.00193407	exon (ENSMOCT00000025605, exon 23 of 24)	29219	ENSMOCG00000019009	-0.410386	0.00206503	Trpm4	transient receptor potential cation channel subfamily M member 4 [Source:NCBI gene;Acc:101992813]	ENSMUSG00000038260
1	JH996444.1	1939968	0.781291	0.0628135	0.718477	0.0274893	TTS (ENSMOCT00000025605)	29771	ENSMOCG00000019009	-0.410386	0.00206503	Trpm4	transient receptor potential cation channel subfamily M member 4 [Source:NCBI gene;Acc:101992813]	ENSMUSG00000038260
2	JH996444.1	3026973	0.0740864	0.798726	-0.72464	0.0208169	intron (ENSMOCT00000014350, intron 17 of 21)	31438	ENSMOCG00000011164	-0.179691	0.0262175	Shank1	SH3 and multiple ankyrin repeat domains 1 [Source:NCBI gene;Acc:101986418]	ENSMUSG00000038738
2	JH996444.1	3043311	0.0684123	0.902513	-0.834101	0.00015974	intron (ENSMOCT00000014350, intron 10 of 21)	15100	ENSMOCG00000011164	-0.179691	0.0262175	Shank1	SH3 and multiple ankyrin repeat domains 1 [Source:NCBI gene;Acc:101986418]	ENSMUSG00000038738
5	JH996445.1	1251355	0.843214	0.0597518	0.783462	0.00234031	exon (ENSMOCT00000026081, exon 19 of 24)	16099	ENSMOCG00000019337	0.434842	0.00298216	Man2b1	mannosidase alpha class 2B member 1 [Source:NCBI gene;Acc:102001416]	ENSMUSG00000005142
4	JH996445.1	3901120	0.801242	0.061653	0.739589	0.014149	intron (ENSMOCT00000003633, intron 5 of 6)	149339	ENSMOCG00000002689	0.297461	0.00546416	Zfp423	zinc finger protein 423 [Source:MGI Symbol;Acc:MGI:1891217]	ENSMUSG00000045333
4	JH996445.1	3901140	0.801242	0.061653	0.739589	0.014149	intron (ENSMOCT00000003633, intron 5 of 6)	149319	ENSMOCG00000002689	0.297461	0.00546416	Zfp423	zinc finger protein 423 [Source:MGI Symbol;Acc:MGI:1891217]	ENSMUSG00000045333
4	JH996445.1	3961099	0.0351825	0.675699	-0.640517	0.0234547	intron (ENSMOCT00000003635, intron 3 of 3)	136829	ENSMOCG00000002689	0.297461	0.00546416	Zfp423	zinc finger protein 423 [Source:MGI Symbol;Acc:MGI:1891217]	ENSMUSG00000045333
4	JH996445.1	3962965	0.81997	0.0676263	0.752344	0.00953541	intron (ENSMOCT00000003635, intron 3 of 3)	134963	ENSMOCG00000002689	0.297461	0.00546416	Zfp423	zinc finger protein 423 [Source:MGI Symbol;Acc:MGI:1891217]	ENSMUSG00000045333
4	JH996445.1	4076312	0.0575498	0.844539	-0.786989	0.00119272	intron (ENSMOCT00000003635, intron 1 of 3)	21616	ENSMOCG00000002689	0.297461	0.00546416	Zfp423	zinc finger protein 423 [Source:MGI Symbol;Acc:MGI:1891217]	ENSMUSG00000045333
4	JH996445.1	4076736	0.852998	0.0597518	0.793247	0.00145928	intron (ENSMOCT00000003635, intron 1 of 3)	21192	ENSMOCG00000002689	0.297461	0.00546416	Zfp423	zinc finger protein 423 [Source:MGI Symbol;Acc:MGI:1891217]	ENSMUSG00000045333
1	JH996446.1	738048	0.780484	0.0727539	0.70773	0.0333493	intron (ENSMOCT00000030617, intron 9 of 9)	5303	ENSMOCG00000022440	-0.84372	0.00954151	Gpc2	glypican 2 (cerebroglycan) [Source:MGI Symbol;Acc:MGI:1919201]	ENSMUSG00000029510
1	JH996446.1	742307	0.832877	0.061653	0.771224	0.00353644	exon (ENSMOCT00000030617, exon 2 of 10)	1044	ENSMOCG00000022440	-0.84372	0.00954151	Gpc2	glypican 2 (cerebroglycan) [Source:MGI Symbol;Acc:MGI:1919201]	ENSMUSG00000029510
4	JH996446.1	1103839	0.742713	0.0315314	0.711181	0.039082	intron (ENSMOCT00000018211, intron 5 of 9)	50215	ENSMOCG00000013948	0.371665	2.95e-05	Fam20c	FAM20C golgi associated secretory pathway kinase [Source:NCBI gene;Acc:101978871]	ENSMUSG00000025854
4	JH996446.1	1107556	0.775764	0.0641597	0.711605	0.0392843	exon (ENSMOCT00000018211, exon 10 of 10)	53932	ENSMOCG00000013948	0.371665	2.95e-05	Fam20c	FAM20C golgi associated secretory pathway kinase [Source:NCBI gene;Acc:101978871]	ENSMUSG00000025854
4	JH996446.1	2226095	0.0936277	0.813175	-0.719547	0.0356008	intron (ENSMOCT00000030938, intron 1 of 1)	3067	ENSMOCG00000022659	0.301097	0.0469463	Elfn1	extracellular leucine rich repeat and fibronectin type III domain containing 1 [Source:NCBI gene;Acc:101987554]	ENSMUSG00000048988
4	JH996446.1	2236303	0.0936277	0.878821	-0.785194	0.00814926	intron (ENSMOCT00000030938, intron 1 of 1)	13275	ENSMOCG00000022659	0.301097	0.0469463	Elfn1	extracellular leucine rich repeat and fibronectin type III domain containing 1 [Source:NCBI gene;Acc:101987554]	ENSMUSG00000048988
4	JH996446.1	2245627	0.88489	0.0699146	0.814975	0.000670311	intron (ENSMOCT00000030938, intron 1 of 1)	22599	ENSMOCG00000022659	0.301097	0.0469463	Elfn1	extracellular leucine rich repeat and fibronectin type III domain containing 1 [Source:NCBI gene;Acc:101987554]	ENSMUSG00000048988
4	JH996446.1	2247592	0.890822	0.198743	0.69208	0.00786512	intron (ENSMOCT00000030938, intron 1 of 1)	24564	ENSMOCG00000022659	0.301097	0.0469463	Elfn1	extracellular leucine rich repeat and fibronectin type III domain containing 1 [Source:NCBI gene;Acc:101987554]	ENSMUSG00000048988
4	JH996446.1	2251892	0.0402499	0.756843	-0.716593	0.0292148	intron (ENSMOCT00000030938, intron 1 of 1)	28864	ENSMOCG00000022659	0.301097	0.0469463	Elfn1	extracellular leucine rich repeat and fibronectin type III domain containing 1 [Source:NCBI gene;Acc:101987554]	ENSMUSG00000048988
4	JH996446.1	2259194	0.806954	0.0597518	0.747202	0.00984906	intron (ENSMOCT00000030938, intron 1 of 1)	36166	ENSMOCG00000022659	0.301097	0.0469463	Elfn1	extracellular leucine rich repeat and fibronectin type III domain containing 1 [Source:NCBI gene;Acc:101987554]	ENSMUSG00000048988
4	JH996446.1	2259215	0.0532174	0.763486	-0.710268	0.0328205	intron (ENSMOCT00000030938, intron 1 of 1)	36187	ENSMOCG00000022659	0.301097	0.0469463	Elfn1	extracellular leucine rich repeat and fibronectin type III domain containing 1 [Source:NCBI gene;Acc:101987554]	ENSMUSG00000048988
4	JH996446.1	2284089	0.839743	0.0727539	0.766989	0.00703844	exon (ENSMOCT00000030938, exon 2 of 2)	61061	ENSMOCG00000022659	0.301097	0.0469463	Elfn1	extracellular leucine rich repeat and fibronectin type III domain containing 1 [Source:NCBI gene;Acc:101987554]	ENSMUSG00000048988
4	JH996446.1	2284258	0.823049	0.0699146	0.753134	0.00984769	exon (ENSMOCT00000030938, exon 2 of 2)	61230	ENSMOCG00000022659	0.301097	0.0469463	Elfn1	extracellular leucine rich repeat and fibronectin type III domain containing 1 [Source:NCBI gene;Acc:101987554]	ENSMUSG00000048988
4	JH996446.1	2285606	0.0752561	0.898775	-0.823519	0.000475864	exon (ENSMOCT00000030938, exon 2 of 2)	62578	ENSMOCG00000022659	0.301097	0.0469463	Elfn1	extracellular leucine rich repeat and fibronectin type III domain containing 1 [Source:NCBI gene;Acc:101987554]	ENSMUSG00000048988
4	JH996446.1	3342586	0.89151	0.216782	0.674728	0.0328306	exon (ENSMOCT00000018714, exon 6 of 9)	7384	ENSMOCG00000014289	0.292207	4.87e-05	Pbxip1	PBX homeobox interacting protein 1 [Source:NCBI gene;Acc:101979241]	ENSMUSG00000042613
4	JH996446.1	3436634	0.213915	0.888698	-0.674783	0.0167622	intron (ENSMOCT00000000606, intron 1 of 7)	13457	ENSMOCG00000000459	0.337977	0.0238206	Kcnn3	potassium calcium-activated channel subfamily N member 3 [Source:NCBI gene;Acc:101980395]	ENSMUSG00000000794
4	JH996446.1	3483041	0.685248	0.0142415	0.671007	0.00260082	intron (ENSMOCT00000000606, intron 2 of 7)	59864	ENSMOCG00000000459	0.337977	0.0238206	Kcnn3	potassium calcium-activated channel subfamily N member 3 [Source:NCBI gene;Acc:101980395]	ENSMUSG00000000794
4	JH996446.1	3488430	0.284355	0.940745	-0.65639	0.00448512	intron (ENSMOCT00000000606, intron 2 of 7)	65253	ENSMOCG00000000459	0.337977	0.0238206	Kcnn3	potassium calcium-activated channel subfamily N member 3 [Source:NCBI gene;Acc:101980395]	ENSMUSG00000000794
4	JH996446.1	3489355	0.890779	0.0628135	0.827965	0.000172277	intron (ENSMOCT00000000606, intron 2 of 7)	66178	ENSMOCG00000000459	0.337977	0.0238206	Kcnn3	potassium calcium-activated channel subfamily N member 3 [Source:NCBI gene;Acc:101980395]	ENSMUSG00000000794
4	JH996446.1	3509818	0.0936277	0.866157	-0.772529	0.0116336	intron (ENSMOCT00000000606, intron 2 of 7)	86641	ENSMOCG00000000459	0.337977	0.0238206	Kcnn3	potassium calcium-activated channel subfamily N member 3 [Source:NCBI gene;Acc:101980395]	ENSMUSG00000000794
6	JH996446.1	4337534	0.0752561	0.781451	-0.706195	0.0434982	exon (ENSMOCT00000025067, exon 2 of 10)	1113	ENSMOCG00000018654	0.594641	0.0069666	Slc27a3	solute carrier family 27 member 3 [Source:NCBI gene;Acc:101990954]	ENSMUSG00000027932
6	JH996447.1	1661988	0.815508	0.0498798	0.765628	0.00368562	TTS (ENSMOCT00000030029)	328328	ENSMOCG00000022054	0.738807	0.00140425	Col4a6	collagen type IV alpha 6 chain [Source:NCBI gene;Acc:102000956]	ENSMUSG00000031273
3	JH996447.1	5804573	0.857348	0.065741	0.791607	0.00179852	intron (ENSMOCT00000000066, intron 2 of 5)	19647	ENSMOCG00000000063	0.178779	0.042481	Fam199x	family with sequence similarity 199, X-linked [Source:NCBI gene;Acc:101985670]	ENSMUSG00000042595
3	JH996447.1	5804598	0.260119	0.891883	-0.631764	0.0215723	intron (ENSMOCT00000000066, intron 2 of 5)	19622	ENSMOCG00000000063	0.178779	0.042481	Fam199x	family with sequence similarity 199, X-linked [Source:NCBI gene;Acc:101985670]	ENSMUSG00000042595
2	JH996448.1	455770	0.0800938	0.861379	-0.781285	0.00411577	exon (ENSMOCT00000008744, exon 1 of 9)	328	ENSMOCG00000006732	-0.12378	0.0307891	Agap3	ArfGAP with GTPase domain, ankyrin repeat and PH domain 3 [Source:NCBI gene;Acc:102001693]	ENSMUSG00000023353
2	JH996448.1	482270	0.0507678	0.845003	-0.794235	0.000574109	exon (ENSMOCT00000008740, exon 16 of 19)	50466	ENSMOCG00000006732	-0.12378	0.0307891	Agap3	ArfGAP with GTPase domain, ankyrin repeat and PH domain 3 [Source:NCBI gene;Acc:102001693]	ENSMUSG00000023353
2	JH996449.1	5633922	0.0706534	0.871742	-0.801089	0.00140323	TTS (ENSMOCT00000004507)	28941	ENSMOCG00000003343	-0.169465	0.0117882	Atp6v1c1	ATPase H+ transporting V1 subunit C1 [Source:NCBI gene;Acc:101989235]	ENSMUSG00000022295
2	JH996449.1	5636592	0.0823891	0.873816	-0.791427	0.00360681	intron (ENSMOCT00000004507, intron 12 of 12)	26271	ENSMOCG00000003343	-0.169465	0.0117882	Atp6v1c1	ATPase H+ transporting V1 subunit C1 [Source:NCBI gene;Acc:101989235]	ENSMUSG00000022295
2	JH996449.1	5651911	0.856427	0.061653	0.794774	0.00146589	intron (ENSMOCT00000004507, intron 1 of 12)	10952	ENSMOCG00000003343	-0.169465	0.0117882	Atp6v1c1	ATPase H+ transporting V1 subunit C1 [Source:NCBI gene;Acc:101989235]	ENSMUSG00000022295
2	JH996450.1	602666	0.879622	0.0811338	0.798488	0.00309981	intron (ENSMOCT00000006921, intron 1 of 19)	6916	ENSMOCG00000005299	-0.153462	0.0236843	Lpin2	lipin 2 [Source:NCBI gene;Acc:101992641]	ENSMUSG00000024052
2	JH996450.1	1098882	0.0337136	0.801621	-0.767907	0.00022736	intron (ENSMOCT00000004727, intron 8 of 9)	228035	ENSMOCG00000003521	-0.14698	0.0280329	Dlgap1	DLG associated protein 1 [Source:NCBI gene;Acc:101995719]	ENSMUSG00000003279
2	JH996450.1	1151258	0.0659033	0.901577	-0.835674	0.000110916	intron (ENSMOCT00000004722, intron 4 of 9)	228213	ENSMOCG00000003521	-0.14698	0.0280329	Dlgap1	DLG associated protein 1 [Source:NCBI gene;Acc:101995719]	ENSMUSG00000003279
2	JH996450.1	1154389	0.775569	0.0699146	0.705654	0.0387655	intron (ENSMOCT00000004722, intron 4 of 9)	225082	ENSMOCG00000003521	-0.14698	0.0280329	Dlgap1	DLG associated protein 1 [Source:NCBI gene;Acc:101995719]	ENSMUSG00000003279
2	JH996450.1	1253113	0.844057	0.0576231	0.786434	0.00133743	intron (ENSMOCT00000004727, intron 2 of 9)	73804	ENSMOCG00000003521	-0.14698	0.0280329	Dlgap1	DLG associated protein 1 [Source:NCBI gene;Acc:101995719]	ENSMUSG00000003279
2	JH996450.1	1302553	0.0721665	0.794057	-0.72189	0.0304242	intron (ENSMOCT00000004722, intron 1 of 9)	76918	ENSMOCG00000003521	-0.14698	0.0280329	Dlgap1	DLG associated protein 1 [Source:NCBI gene;Acc:101995719]	ENSMUSG00000003279
2	JH996450.1	1360862	0.802443	0.0727539	0.729689	0.0203837	intron (ENSMOCT00000004722, intron 1 of 9)	18609	ENSMOCG00000003521	-0.14698	0.0280329	Dlgap1	DLG associated protein 1 [Source:NCBI gene;Acc:101995719]	ENSMUSG00000003279
6	JH996450.1	2970686	0.0782007	0.783499	-0.705298	0.0386956	exon (ENSMOCT00000015047, exon 2 of 2)	4585	ENSMOCG00000011720	0.641398	0.00344589	Tmem200c	transmembrane protein 200C [Source:NCBI gene;Acc:101998369]	ENSMUSG00000095407
6	JH996450.1	3778263	0.830178	0.0522378	0.77794	0.00257486	intron (ENSMOCT00000003128, intron 1 of 17)	59900	ENSMOCG00000002311	0.717809	0.0413979	Arhgap28	Rho GTPase activating protein 28 [Source:NCBI gene;Acc:101998935]	ENSMUSG00000024043
6	JH996450.1	3786585	0.762872	0.042785	0.720087	0.0296555	intron (ENSMOCT00000003128, intron 1 of 17)	68222	ENSMOCG00000002311	0.717809	0.0413979	Arhgap28	Rho GTPase activating protein 28 [Source:NCBI gene;Acc:101998935]	ENSMUSG00000024043
6	JH996450.1	3823009	0.900851	0.218485	0.682366	0.00168735	intron (ENSMOCT00000003128, intron 1 of 17)	104646	ENSMOCG00000002311	0.717809	0.0413979	Arhgap28	Rho GTPase activating protein 28 [Source:NCBI gene;Acc:101998935]	ENSMUSG00000024043
2	JH996452.1	5013075	0.0421144	0.864876	-0.822761	1.12e-05	intron (ENSMOCT00000023619, intron 2 of 4)	78698	ENSMOCG00000017682	-0.178679	0.00624262	Bcl11a	BAF chromatin remodeling complex subunit BCL11A [Source:NCBI gene;Acc:101994248]	ENSMUSG00000000861
2	JH996452.1	5013752	0.86994	0.0350335	0.834906	5.65e-06	intron (ENSMOCT00000023619, intron 2 of 4)	78021	ENSMOCG00000017682	-0.178679	0.00624262	Bcl11a	BAF chromatin remodeling complex subunit BCL11A [Source:NCBI gene;Acc:101994248]	ENSMUSG00000000861
2	JH996452.1	5024427	0.31184	0.931639	-0.619799	0.00207179	intron (ENSMOCT00000023619, intron 2 of 4)	67346	ENSMOCG00000017682	-0.178679	0.00624262	Bcl11a	BAF chromatin remodeling complex subunit BCL11A [Source:NCBI gene;Acc:101994248]	ENSMUSG00000000861
2	JH996452.1	5030891	0.845459	0.0570495	0.788409	0.00168284	intron (ENSMOCT00000023619, intron 2 of 4)	60882	ENSMOCG00000017682	-0.178679	0.00624262	Bcl11a	BAF chromatin remodeling complex subunit BCL11A [Source:NCBI gene;Acc:101994248]	ENSMUSG00000000861
1	JH996453.1	5156441	0.789608	0.0344942	0.755114	0.00753171	intron (ENSMOCT00000018774, intron 1 of 6)	24540	ENSMOCG00000014335	-0.218093	0.0191937	Csgalnact1	chondroitin sulfate N-acetylgalactosaminyltransferase 1 [Source:NCBI gene;Acc:101980491]	ENSMUSG00000036356
2	JH996455.1	1510042	0.911245	0.0565281	0.854717	7.44e-06	exon (ENSMOCT00000024657, exon 6 of 21)	46191	ENSMOCG00000018392	-0.151786	0.0181546	Sort1	sortilin 1 [Source:NCBI gene;Acc:102001146]	ENSMUSG00000068747
2	JH996455.1	1542824	0.832528	0.176773	0.655755	0.00363139	intron (ENSMOCT00000024666, intron 20 of 20)	78503	ENSMOCG00000018392	-0.151786	0.0181546	Sort1	sortilin 1 [Source:NCBI gene;Acc:102001146]	ENSMUSG00000068747
2	JH996455.1	1542833	0.832528	0.216017	0.616511	0.0109424	intron (ENSMOCT00000024666, intron 20 of 20)	78512	ENSMOCG00000018392	-0.151786	0.0181546	Sort1	sortilin 1 [Source:NCBI gene;Acc:102001146]	ENSMUSG00000068747
8	JH996455.1	2635273	0.753464	0.0582573	0.695207	0.0435837	intron (ENSMOCT00000017791, intron 2 of 26)	73664	ENSMOCG00000013653	1.25241	0.000392137	Vav3	vav guanine nucleotide exchange factor 3 [Source:NCBI gene;Acc:101996847]	ENSMUSG00000033721
8	JH996455.1	2707315	0.129527	0.923977	-0.79445	2.68e-05	intron (ENSMOCT00000017791, intron 5 of 26)	145706	ENSMOCG00000013653	1.25241	0.000392137	Vav3	vav guanine nucleotide exchange factor 3 [Source:NCBI gene;Acc:101996847]	ENSMUSG00000033721
4	JH996456.1	2683438	0.247383	0.79523	-0.547847	0.0200982	exon (ENSMOCT00000018829, exon 3 of 3)	22658	ENSMOCG00000014376	0.381714	0.0261368	Lbh	LBH regulator of WNT signaling pathway [Source:NCBI gene;Acc:101985491]	ENSMUSG00000024063
4	JH996456.1	2683525	0.775527	0.0877023	0.687825	0.0317689	exon (ENSMOCT00000018829, exon 3 of 3)	22571	ENSMOCG00000014376	0.381714	0.0261368	Lbh	LBH regulator of WNT signaling pathway [Source:NCBI gene;Acc:101985491]	ENSMUSG00000024063
8	JH996456.1	3914159	0.0474958	0.631268	-0.583772	0.017999	intron (ENSMOCT00000023493, intron 16 of 18)	30728	ENSMOCG00000017591	1.50152	0.000588589	Togaram2	TOG array regulator of axonemal microtubules 2 [Source:NCBI gene;Acc:101992545]	ENSMUSG00000045761
4	JH996457.1	1134222	0.764134	0.0606416	0.703492	0.00945053	intron (ENSMOCT00000027074, intron 1 of 44)	138045	ENSMOCG00000019992	0.289175	0.0102753	Sdk1	sidekick cell adhesion molecule 1 [Source:MGI Symbol;Acc:MGI:2444413]	ENSMUSG00000039683
4	JH996457.1	1271927	0.772075	0.0597518	0.712323	0.037909	intron (ENSMOCT00000027074, intron 1 of 44)	275750	ENSMOCG00000019992	0.289175	0.0102753	Sdk1	sidekick cell adhesion molecule 1 [Source:MGI Symbol;Acc:MGI:2444413]	ENSMUSG00000039683
4	JH996457.1	1271975	0.062294	0.763486	-0.701192	0.0442582	intron (ENSMOCT00000027074, intron 1 of 44)	275798	ENSMOCG00000019992	0.289175	0.0102753	Sdk1	sidekick cell adhesion molecule 1 [Source:MGI Symbol;Acc:MGI:2444413]	ENSMUSG00000039683
4	JH996457.1	1307286	0.771427	0.0727539	0.698673	0.0228123	intron (ENSMOCT00000027074, intron 1 of 44)	311109	ENSMOCG00000019992	0.289175	0.0102753	Sdk1	sidekick cell adhesion molecule 1 [Source:MGI Symbol;Acc:MGI:2444413]	ENSMUSG00000039683
4	JH996457.1	1307904	0.0437225	0.726428	-0.682706	0.00553265	intron (ENSMOCT00000027074, intron 1 of 44)	311727	ENSMOCG00000019992	0.289175	0.0102753	Sdk1	sidekick cell adhesion molecule 1 [Source:MGI Symbol;Acc:MGI:2444413]	ENSMUSG00000039683
4	JH996457.1	1320426	0.766246	0.180904	0.585342	0.0231755	intron (ENSMOCT00000027074, intron 1 of 44)	324249	ENSMOCG00000019992	0.289175	0.0102753	Sdk1	sidekick cell adhesion molecule 1 [Source:MGI Symbol;Acc:MGI:2444413]	ENSMUSG00000039683
4	JH996457.1	1518689	0.0730657	0.809829	-0.736763	0.0153758	intron (ENSMOCT00000027074, intron 4 of 44)	522512	ENSMOCG00000019992	0.289175	0.0102753	Sdk1	sidekick cell adhesion molecule 1 [Source:MGI Symbol;Acc:MGI:2444413]	ENSMUSG00000039683
4	JH996457.1	1696645	0.705912	0.0641597	0.641752	0.0335387	intron (ENSMOCT00000027074, intron 5 of 44)	700468	ENSMOCG00000019992	0.289175	0.0102753	Sdk1	sidekick cell adhesion molecule 1 [Source:MGI Symbol;Acc:MGI:2444413]	ENSMUSG00000039683
4	JH996457.1	1710576	0.726177	0.0358459	0.690331	0.00407085	intron (ENSMOCT00000027074, intron 8 of 44)	714399	ENSMOCG00000019992	0.289175	0.0102753	Sdk1	sidekick cell adhesion molecule 1 [Source:MGI Symbol;Acc:MGI:2444413]	ENSMUSG00000039683
4	JH996457.1	1710744	0.0740864	0.825439	-0.751352	0.00960301	intron (ENSMOCT00000027074, intron 8 of 44)	714567	ENSMOCG00000019992	0.289175	0.0102753	Sdk1	sidekick cell adhesion molecule 1 [Source:MGI Symbol;Acc:MGI:2444413]	ENSMUSG00000039683
4	JH996457.1	1712080	0.0936277	0.910676	-0.817048	0.00337597	intron (ENSMOCT00000027074, intron 8 of 44)	715903	ENSMOCG00000019992	0.289175	0.0102753	Sdk1	sidekick cell adhesion molecule 1 [Source:MGI Symbol;Acc:MGI:2444413]	ENSMUSG00000039683
4	JH996457.1	1714987	0.0936277	0.912444	-0.818817	0.00322006	exon (ENSMOCT00000027074, exon 9 of 45)	718810	ENSMOCG00000019992	0.289175	0.0102753	Sdk1	sidekick cell adhesion molecule 1 [Source:MGI Symbol;Acc:MGI:2444413]	ENSMUSG00000039683
4	JH996457.1	1721233	0.277452	0.845828	-0.568376	0.0193504	exon (ENSMOCT00000027074, exon 12 of 45)	725056	ENSMOCG00000019992	0.289175	0.0102753	Sdk1	sidekick cell adhesion molecule 1 [Source:MGI Symbol;Acc:MGI:2444413]	ENSMUSG00000039683
4	JH996457.1	1765383	0.0721665	0.789877	-0.717711	0.0277941	intron (ENSMOCT00000027074, intron 16 of 44)	769206	ENSMOCG00000019992	0.289175	0.0102753	Sdk1	sidekick cell adhesion molecule 1 [Source:MGI Symbol;Acc:MGI:2444413]	ENSMUSG00000039683
4	JH996457.1	1765389	0.0721665	0.789877	-0.717711	0.0277941	intron (ENSMOCT00000027074, intron 16 of 44)	769212	ENSMOCG00000019992	0.289175	0.0102753	Sdk1	sidekick cell adhesion molecule 1 [Source:MGI Symbol;Acc:MGI:2444413]	ENSMUSG00000039683
4	JH996457.1	1765411	0.0721665	0.789877	-0.717711	0.0277941	intron (ENSMOCT00000027074, intron 16 of 44)	769234	ENSMOCG00000019992	0.289175	0.0102753	Sdk1	sidekick cell adhesion molecule 1 [Source:MGI Symbol;Acc:MGI:2444413]	ENSMUSG00000039683
4	JH996457.1	1790830	0.786497	0.0628135	0.723684	0.0206116	intron (ENSMOCT00000027074, intron 17 of 44)	794653	ENSMOCG00000019992	0.289175	0.0102753	Sdk1	sidekick cell adhesion molecule 1 [Source:MGI Symbol;Acc:MGI:2444413]	ENSMUSG00000039683
4	JH996457.1	1792338	0.0425101	0.826576	-0.784066	0.00111227	intron (ENSMOCT00000027074, intron 17 of 44)	796161	ENSMOCG00000019992	0.289175	0.0102753	Sdk1	sidekick cell adhesion molecule 1 [Source:MGI Symbol;Acc:MGI:2444413]	ENSMUSG00000039683
4	JH996457.1	1858512	0.793044	0.0370831	0.755961	0.00597141	intron (ENSMOCT00000027074, intron 26 of 44)	862335	ENSMOCG00000019992	0.289175	0.0102753	Sdk1	sidekick cell adhesion molecule 1 [Source:MGI Symbol;Acc:MGI:2444413]	ENSMUSG00000039683
4	JH996457.1	1914553	0.835195	0.104366	0.730829	0.0039974	intron (ENSMOCT00000027074, intron 35 of 44)	918376	ENSMOCG00000019992	0.289175	0.0102753	Sdk1	sidekick cell adhesion molecule 1 [Source:MGI Symbol;Acc:MGI:2444413]	ENSMUSG00000039683
4	JH996457.1	1918401	0.0324738	0.898819	-0.866345	6.02e-09	intron (ENSMOCT00000027074, intron 36 of 44)	922224	ENSMOCG00000019992	0.289175	0.0102753	Sdk1	sidekick cell adhesion molecule 1 [Source:MGI Symbol;Acc:MGI:2444413]	ENSMUSG00000039683
4	JH996457.1	1935212	0.799622	0.0727539	0.726868	0.0217865	intron (ENSMOCT00000027074, intron 40 of 44)	939035	ENSMOCG00000019992	0.289175	0.0102753	Sdk1	sidekick cell adhesion molecule 1 [Source:MGI Symbol;Acc:MGI:2444413]	ENSMUSG00000039683
4	JH996457.1	1942281	0.79328	0.104608	0.688672	0.0179424	intron (ENSMOCT00000027074, intron 40 of 44)	946104	ENSMOCG00000019992	0.289175	0.0102753	Sdk1	sidekick cell adhesion molecule 1 [Source:MGI Symbol;Acc:MGI:2444413]	ENSMUSG00000039683
4	JH996457.1	1942322	0.79328	0.0382178	0.755062	0.00539687	intron (ENSMOCT00000027074, intron 40 of 44)	946145	ENSMOCG00000019992	0.289175	0.0102753	Sdk1	sidekick cell adhesion molecule 1 [Source:MGI Symbol;Acc:MGI:2444413]	ENSMUSG00000039683
1	JH996457.1	2734284	0.0451247	0.785236	-0.740112	0.0146025	intron (ENSMOCT00000001521, intron 2 of 5)	1218	ENSMOCG00000001115	-0.213341	0.0363898	Fscn1	fascin actin-bundling protein 1 [Source:NCBI gene;Acc:102001043]	ENSMUSG00000029581
7	JH996457.1	4058984	0.839937	0.0582573	0.78168	0.00242326	intron (ENSMOCT00000003718, intron 1 of 13)	21165	ENSMOCG00000002763	0.931558	0.0197606	Baiap2l1	BAR/IMD domain containing adaptor protein 2 like 1 [Source:NCBI gene;Acc:101988205]	ENSMUSG00000038859
6	JH996459.1	1936340	0.75824	0.0466382	0.711602	0.00425776	intron (ENSMOCT00000004300, intron 11 of 18)	34665	ENSMOCG00000003182	0.637346	0.00616142	Spag1	sperm associated antigen 1 [Source:NCBI gene;Acc:101988315]	ENSMUSG00000037617
7	JH996459.1	2032125	0.0651439	0.787383	-0.722239	0.0284123	intron (ENSMOCT00000011415, intron 2 of 24)	9834	ENSMOCG00000008860	0.99365	0.00145262	Rgs22	regulator of G protein signaling 22 [Source:NCBI gene;Acc:101996943]	ENSMUSG00000037627
6	JH996460.1	1113666	0.750383	0.189069	0.561314	0.0192332	intron (ENSMOCT00000005262, intron 10 of 15)	347441	ENSMOCG00000003946	0.611648	0.00505593	Ebf1	EBF transcription factor 1 [Source:NCBI gene;Acc:102000393]	ENSMUSG00000057098
6	JH996460.1	1126509	0.887209	0.0597518	0.827458	0.000134078	intron (ENSMOCT00000005262, intron 10 of 15)	334598	ENSMOCG00000003946	0.611648	0.00505593	Ebf1	EBF transcription factor 1 [Source:NCBI gene;Acc:102000393]	ENSMUSG00000057098
6	JH996460.1	1198592	0.0728313	0.845305	-0.772474	2.06e-05	intron (ENSMOCT00000005262, intron 6 of 15)	262515	ENSMOCG00000003946	0.611648	0.00505593	Ebf1	EBF transcription factor 1 [Source:NCBI gene;Acc:102000393]	ENSMUSG00000057098
6	JH996460.1	1216810	0.0823891	0.895769	-0.81338	0.00154846	intron (ENSMOCT00000005262, intron 6 of 15)	244297	ENSMOCG00000003946	0.611648	0.00505593	Ebf1	EBF transcription factor 1 [Source:NCBI gene;Acc:102000393]	ENSMUSG00000057098
6	JH996460.1	2257006	0.718317	0.0606416	0.657676	0.0257838	intron (ENSMOCT00000010945, intron 2 of 2)	23149	ENSMOCG00000008511	0.600679	0.0277279	Adra1b	adrenoceptor alpha 1B [Source:NCBI gene;Acc:102002534]	ENSMUSG00000050541
6	JH996460.1	2279403	0.85923	0.0763654	0.782865	0.00474688	intron (ENSMOCT00000010945, intron 2 of 2)	45546	ENSMOCG00000008511	0.600679	0.0277279	Adra1b	adrenoceptor alpha 1B [Source:NCBI gene;Acc:102002534]	ENSMUSG00000050541
6	JH996460.1	2279425	0.85923	0.0763654	0.782865	0.00474688	intron (ENSMOCT00000010945, intron 2 of 2)	45568	ENSMOCG00000008511	0.600679	0.0277279	Adra1b	adrenoceptor alpha 1B [Source:NCBI gene;Acc:102002534]	ENSMUSG00000050541
2	JH996460.1	3493549	0.0645836	0.875392	-0.810808	0.000279212	exon (ENSMOCT00000000245, exon 5 of 10)	71299	ENSMOCG00000000191	-0.145272	0.0471862	Gabrb2	gamma-aminobutyric acid type A receptor beta2 subunit [Source:NCBI gene;Acc:101981248]	ENSMUSG00000007653
2	JH996460.1	3493577	0.0645836	0.77383	-0.709246	0.00708842	exon (ENSMOCT00000000245, exon 5 of 10)	71271	ENSMOCG00000000191	-0.145272	0.0471862	Gabrb2	gamma-aminobutyric acid type A receptor beta2 subunit [Source:NCBI gene;Acc:101981248]	ENSMUSG00000007653
8	JH996461.1	16698	0.311844	0.921235	-0.60939	0.0109352	intron (ENSMOCT00000028477, intron 1 of 7)	883	ENSMOCG00000020969	1.27164	0.00399453	Fkbp10	FKBP prolyl isomerase 10 [Source:NCBI gene;Acc:101984056]	ENSMUSG00000001555
7	JH996461.1	1733723	0.869793	0.0727539	0.797039	0.00185116	intron (ENSMOCT00000012806, intron 7 of 8)	9352	ENSMOCG00000009976	0.983234	0.0211213		gasdermin A [Source:NCBI gene;Acc:101980017]	ENSMUSG00000017204
7	JH996461.1	1738990	0.827501	0.0265074	0.800994	1.06e-05	intron (ENSMOCT00000012806, intron 2 of 8)	4085	ENSMOCG00000009976	0.983234	0.0211213		gasdermin A [Source:NCBI gene;Acc:101980017]	ENSMUSG00000017204
7	JH996461.1	1743980	0.779698	0.140997	0.6387	0.00182899	intron (ENSMOCT00000012802, intron 1 of 11)	464	ENSMOCG00000009976	0.983234	0.0211213		gasdermin A [Source:NCBI gene;Acc:101980017]	ENSMUSG00000017204
4	JH996461.1	1937554	0.0587613	0.919784	-0.861023	1.37e-06	intron (ENSMOCT00000030607, intron 23 of 27)	22783	ENSMOCG00000022429	0.324623	0.0361026	Erbb2	erb-b2 receptor tyrosine kinase 2 [Source:NCBI gene;Acc:101982265]	ENSMUSG00000062312
4	JH996461.1	1951598	0.833423	0.192947	0.640476	0.0172116	exon (ENSMOCT00000030602, exon 4 of 27)	8918	ENSMOCG00000022429	0.324623	0.0361026	Erbb2	erb-b2 receptor tyrosine kinase 2 [Source:NCBI gene;Acc:101982265]	ENSMUSG00000062312
4	JH996461.1	1951805	0.879535	0.025418	0.854117	8.2e-08	intron (ENSMOCT00000030607, intron 3 of 27)	8532	ENSMOCG00000022429	0.324623	0.0361026	Erbb2	erb-b2 receptor tyrosine kinase 2 [Source:NCBI gene;Acc:101982265]	ENSMUSG00000062312
4	JH996462.1	2912318	0.0752561	0.862624	-0.787368	0.00313522	intron (ENSMOCT00000000347, intron 6 of 17)	15228	ENSMOCG00000000261	0.319796	0.0488834	Cep89	centrosomal protein 89 [Source:NCBI gene;Acc:101996660]	ENSMUSG00000023072
4	JH996462.1	2912354	0.0752561	0.862624	-0.787368	0.00313522	intron (ENSMOCT00000000347, intron 6 of 17)	15192	ENSMOCG00000000261	0.319796	0.0488834	Cep89	centrosomal protein 89 [Source:NCBI gene;Acc:101996660]	ENSMUSG00000023072
8	JH996463.1	2686245	0.0448388	0.835417	-0.790579	0.000645137	intron (ENSMOCT00000024114, intron 29 of 36)	61420	ENSMOCG00000017991	1.44777	0.000100316	Col6a5	collagen type VI alpha 5 chain [Source:NCBI gene;Acc:101988027]	ENSMUSG00000091345
8	JH996463.1	3247543	0.890331	0.246616	0.643715	0.0234866	intron (ENSMOCT00000009086, intron 6 of 11)	155663	ENSMOCG00000007028	1.14419	0.000486217	Thsd4	thrombospondin type 1 domain containing 4 [Source:NCBI gene;Acc:101991058]	ENSMUSG00000032289
8	JH996463.1	3256310	0.669845	0.0360253	0.63382	0.0227948	intron (ENSMOCT00000009086, intron 4 of 11)	146896	ENSMOCG00000007028	1.14419	0.000486217	Thsd4	thrombospondin type 1 domain containing 4 [Source:NCBI gene;Acc:101991058]	ENSMUSG00000032289
8	JH996463.1	3331953	0.761383	0.0350656	0.726317	0.019312	intron (ENSMOCT00000009086, intron 1 of 11)	71253	ENSMOCG00000007028	1.14419	0.000486217	Thsd4	thrombospondin type 1 domain containing 4 [Source:NCBI gene;Acc:101991058]	ENSMUSG00000032289
1	JH996465.1	478138	0.118732	0.838723	-0.719991	0.00349846	intron (ENSMOCT00000000123, intron 1 of 15)	70211	ENSMOCG00000000104	-0.184646	0.0240555	Rgs7	regulator of G protein signaling 7 [Source:NCBI gene;Acc:101981431]	ENSMUSG00000026527
1	JH996465.1	2925127	0.901312	0.284249	0.617063	0.032641	intron (ENSMOCT00000022802, intron 3 of 3)	5461	ENSMOCG00000017119	-0.205564	0.0196002	Kcnj9	potassium inwardly rectifying channel subfamily J member 9 [Source:NCBI gene;Acc:101992928]	ENSMUSG00000038026
4	JH996468.1	1714476	0.886485	0.061653	0.824832	0.000188456	intron (ENSMOCT00000023148, intron 12 of 15)	303087	ENSMOCG00000017346	0.3039	0.0446961	Prdm16	PR/SET domain 16 [Source:NCBI gene;Acc:101995421]	ENSMUSG00000039410
4	JH996468.1	1717550	0.769765	0.0641597	0.705605	0.0445539	intron (ENSMOCT00000023148, intron 11 of 15)	300013	ENSMOCG00000017346	0.3039	0.0446961	Prdm16	PR/SET domain 16 [Source:NCBI gene;Acc:101995421]	ENSMUSG00000039410
4	JH996468.1	1721491	0.0675565	0.775103	-0.707546	0.0399403	intron (ENSMOCT00000023148, intron 9 of 15)	296072	ENSMOCG00000017346	0.3039	0.0446961	Prdm16	PR/SET domain 16 [Source:NCBI gene;Acc:101995421]	ENSMUSG00000039410
4	JH996468.1	1721543	0.0675565	0.775103	-0.707546	0.0399403	intron (ENSMOCT00000023148, intron 9 of 15)	296020	ENSMOCG00000017346	0.3039	0.0446961	Prdm16	PR/SET domain 16 [Source:NCBI gene;Acc:101995421]	ENSMUSG00000039410
4	JH996468.1	1803115	0.155589	0.881892	-0.726303	0.00238252	intron (ENSMOCT00000023148, intron 3 of 15)	214448	ENSMOCG00000017346	0.3039	0.0446961	Prdm16	PR/SET domain 16 [Source:NCBI gene;Acc:101995421]	ENSMUSG00000039410
4	JH996468.1	1836960	0.938773	0.357244	0.581529	0.014529	intron (ENSMOCT00000023148, intron 3 of 15)	180603	ENSMOCG00000017346	0.3039	0.0446961	Prdm16	PR/SET domain 16 [Source:NCBI gene;Acc:101995421]	ENSMUSG00000039410
4	JH996468.1	1843621	0.916058	0.346317	0.56974	0.0163492	intron (ENSMOCT00000023148, intron 3 of 15)	173942	ENSMOCG00000017346	0.3039	0.0446961	Prdm16	PR/SET domain 16 [Source:NCBI gene;Acc:101995421]	ENSMUSG00000039410
4	JH996468.1	1843767	0.0730657	0.783772	-0.710706	0.00969117	intron (ENSMOCT00000023148, intron 3 of 15)	173796	ENSMOCG00000017346	0.3039	0.0446961	Prdm16	PR/SET domain 16 [Source:NCBI gene;Acc:101995421]	ENSMUSG00000039410
4	JH996468.1	1845533	0.111122	0.845801	-0.734679	0.00305803	intron (ENSMOCT00000023148, intron 3 of 15)	172030	ENSMOCG00000017346	0.3039	0.0446961	Prdm16	PR/SET domain 16 [Source:NCBI gene;Acc:101995421]	ENSMUSG00000039410
4	JH996468.1	1856035	0.0467906	0.775103	-0.728312	0.0208905	intron (ENSMOCT00000023148, intron 3 of 15)	161528	ENSMOCG00000017346	0.3039	0.0446961	Prdm16	PR/SET domain 16 [Source:NCBI gene;Acc:101995421]	ENSMUSG00000039410
4	JH996468.1	1862202	0.0786186	0.678449	-0.59983	0.0281784	intron (ENSMOCT00000023148, intron 2 of 15)	155361	ENSMOCG00000017346	0.3039	0.0446961	Prdm16	PR/SET domain 16 [Source:NCBI gene;Acc:101995421]	ENSMUSG00000039410
4	JH996468.1	1862212	0.884191	0.0632694	0.820922	0.000117227	intron (ENSMOCT00000023148, intron 2 of 15)	155351	ENSMOCG00000017346	0.3039	0.0446961	Prdm16	PR/SET domain 16 [Source:NCBI gene;Acc:101995421]	ENSMUSG00000039410
4	JH996468.1	1886567	0.067967	0.738386	-0.670419	0.0282708	intron (ENSMOCT00000023148, intron 2 of 15)	130996	ENSMOCG00000017346	0.3039	0.0446961	Prdm16	PR/SET domain 16 [Source:NCBI gene;Acc:101995421]	ENSMUSG00000039410
4	JH996468.1	1886576	0.067967	0.738386	-0.670419	0.0282708	intron (ENSMOCT00000023148, intron 2 of 15)	130987	ENSMOCG00000017346	0.3039	0.0446961	Prdm16	PR/SET domain 16 [Source:NCBI gene;Acc:101995421]	ENSMUSG00000039410
4	JH996468.1	1912837	0.0532174	0.906197	-0.85298	1.56e-06	exon (ENSMOCT00000023144, exon 2 of 17)	104726	ENSMOCG00000017346	0.3039	0.0446961	Prdm16	PR/SET domain 16 [Source:NCBI gene;Acc:101995421]	ENSMUSG00000039410
4	JH996468.1	1936164	0.837094	0.0565281	0.780566	0.00241659	intron (ENSMOCT00000023148, intron 1 of 15)	81399	ENSMOCG00000017346	0.3039	0.0446961	Prdm16	PR/SET domain 16 [Source:NCBI gene;Acc:101995421]	ENSMUSG00000039410
4	JH996468.1	1957010	0.207852	0.776456	-0.568604	0.0246224	intron (ENSMOCT00000023148, intron 1 of 15)	60553	ENSMOCG00000017346	0.3039	0.0446961	Prdm16	PR/SET domain 16 [Source:NCBI gene;Acc:101995421]	ENSMUSG00000039410
4	JH996468.1	1963260	0.826243	0.0243684	0.801875	4.32e-06	intron (ENSMOCT00000023148, intron 1 of 15)	54303	ENSMOCG00000017346	0.3039	0.0446961	Prdm16	PR/SET domain 16 [Source:NCBI gene;Acc:101995421]	ENSMUSG00000039410
4	JH996468.1	1964654	0.175677	0.716697	-0.54102	0.0196961	intron (ENSMOCT00000023148, intron 1 of 15)	52909	ENSMOCG00000017346	0.3039	0.0446961	Prdm16	PR/SET domain 16 [Source:NCBI gene;Acc:101995421]	ENSMUSG00000039410
4	JH996468.1	1975179	0.846806	0.0606416	0.786164	0.00212599	intron (ENSMOCT00000023148, intron 1 of 15)	42384	ENSMOCG00000017346	0.3039	0.0446961	Prdm16	PR/SET domain 16 [Source:NCBI gene;Acc:101995421]	ENSMUSG00000039410
4	JH996468.1	1976911	0.19631	0.868649	-0.672339	0.0238663	intron (ENSMOCT00000023148, intron 1 of 15)	40652	ENSMOCG00000017346	0.3039	0.0446961	Prdm16	PR/SET domain 16 [Source:NCBI gene;Acc:101995421]	ENSMUSG00000039410
4	JH996468.1	1977036	0.0487017	0.760362	-0.711661	0.0315026	intron (ENSMOCT00000023148, intron 1 of 15)	40527	ENSMOCG00000017346	0.3039	0.0446961	Prdm16	PR/SET domain 16 [Source:NCBI gene;Acc:101995421]	ENSMUSG00000039410
4	JH996468.1	1986797	0.0526793	0.909877	-0.857198	7.59e-07	intron (ENSMOCT00000023148, intron 1 of 15)	30766	ENSMOCG00000017346	0.3039	0.0446961	Prdm16	PR/SET domain 16 [Source:NCBI gene;Acc:101995421]	ENSMUSG00000039410
4	JH996468.1	1996367	0.0852348	0.888492	-0.803257	0.00270873	intron (ENSMOCT00000023148, intron 1 of 15)	21196	ENSMOCG00000017346	0.3039	0.0446961	Prdm16	PR/SET domain 16 [Source:NCBI gene;Acc:101995421]	ENSMUSG00000039410
4	JH996468.1	2014975	0.655792	0.0222243	0.633568	0.0117765	intron (ENSMOCT00000023148, intron 1 of 15)	2588	ENSMOCG00000017346	0.3039	0.0446961	Prdm16	PR/SET domain 16 [Source:NCBI gene;Acc:101995421]	ENSMUSG00000039410
4	JH996468.1	2015371	0.769765	0.061653	0.708112	0.0418265	intron (ENSMOCT00000023148, intron 1 of 15)	2192	ENSMOCG00000017346	0.3039	0.0446961	Prdm16	PR/SET domain 16 [Source:NCBI gene;Acc:101995421]	ENSMUSG00000039410
2	JH996468.1	2667744	0.807331	0.0811338	0.726197	0.0168271	intron (ENSMOCT00000011936, intron 5 of 17)	70293	ENSMOCG00000009286	-0.1185	0.036793	Prkcz	protein kinase C zeta [Source:NCBI gene;Acc:101999673]	ENSMUSG00000029053
2	JH996468.1	2667766	0.823658	0.0811338	0.742525	0.0179754	intron (ENSMOCT00000011936, intron 5 of 17)	70271	ENSMOCG00000009286	-0.1185	0.036793	Prkcz	protein kinase C zeta [Source:NCBI gene;Acc:101999673]	ENSMUSG00000029053
2	JH996468.1	2667790	0.807331	0.0811338	0.726197	0.0168271	intron (ENSMOCT00000011936, intron 5 of 17)	70247	ENSMOCG00000009286	-0.1185	0.036793	Prkcz	protein kinase C zeta [Source:NCBI gene;Acc:101999673]	ENSMUSG00000029053
2	JH996468.1	2668851	0.108673	0.902824	-0.794151	1.81e-05	intron (ENSMOCT00000011936, intron 5 of 17)	69186	ENSMOCG00000009286	-0.1185	0.036793	Prkcz	protein kinase C zeta [Source:NCBI gene;Acc:101999673]	ENSMUSG00000029053
2	JH996468.1	2680179	0.835852	0.0589625	0.77689	0.000649191	intron (ENSMOCT00000011936, intron 4 of 17)	57858	ENSMOCG00000009286	-0.1185	0.036793	Prkcz	protein kinase C zeta [Source:NCBI gene;Acc:101999673]	ENSMUSG00000029053
2	JH996468.1	2683648	0.0700101	0.857933	-0.787923	0.00243302	intron (ENSMOCT00000011936, intron 4 of 17)	54389	ENSMOCG00000009286	-0.1185	0.036793	Prkcz	protein kinase C zeta [Source:NCBI gene;Acc:101999673]	ENSMUSG00000029053
2	JH996468.1	2711609	0.847335	0.061653	0.785682	0.00225641	intron (ENSMOCT00000011936, intron 4 of 17)	26428	ENSMOCG00000009286	-0.1185	0.036793	Prkcz	protein kinase C zeta [Source:NCBI gene;Acc:101999673]	ENSMUSG00000029053
2	JH996468.1	2732704	0.0823891	0.887781	-0.805392	0.00204368	intron (ENSMOCT00000011936, intron 3 of 17)	5333	ENSMOCG00000009286	-0.1185	0.036793	Prkcz	protein kinase C zeta [Source:NCBI gene;Acc:101999673]	ENSMUSG00000029053
1	JH996471.1	618973	0.875348	0.0854023	0.789945	3.7e-05	intron (ENSMOCT00000002361, intron 2 of 11)	7957	ENSMOCG00000001751	-0.302557	0.0450627	Relt	RELT tumor necrosis factor receptor [Source:MGI Symbol;Acc:MGI:2443373]	ENSMUSG00000008318
8	JH996471.1	1683160	0.785949	0.0727539	0.713195	0.0136871	exon (ENSMOCT00000013924, exon 2 of 5)	6086	ENSMOCG00000010849	2.49348	0.00385947		folate receptor alpha [Source:NCBI gene;Acc:101992185]
8	JH996474.1	78858	0.84624	0.0597518	0.786489	0.00202731	exon (ENSMOCT00000000098, exon 2 of 13)	5401	ENSMOCG00000000089	1.35006	0.00101048	Ttc25	tetratricopeptide repeat domain 25 [Source:NCBI gene;Acc:101983592]	ENSMUSG00000006784
4	JH996474.1	496392	0.0410929	0.853165	-0.812073	0.000118753	intron (ENSMOCT00000011446, intron 1 of 1)	3344	ENSMOCG00000008907	0.346566	0.0238113	Cavin1	caveolae associated protein 1 [Source:NCBI gene;Acc:101987944]	ENSMUSG00000004044
4	JH996474.1	497478	0.840239	0.0727539	0.767485	0.00683755	intron (ENSMOCT00000011446, intron 1 of 1)	2258	ENSMOCG00000008907	0.346566	0.0238113	Cavin1	caveolae associated protein 1 [Source:NCBI gene;Acc:101987944]	ENSMUSG00000004044
4	JH996474.1	497491	0.840239	0.0727539	0.767485	0.00683755	intron (ENSMOCT00000011446, intron 1 of 1)	2245	ENSMOCG00000008907	0.346566	0.0238113	Cavin1	caveolae associated protein 1 [Source:NCBI gene;Acc:101987944]	ENSMUSG00000004044
4	JH996474.1	498434	0.0671767	0.809829	-0.742652	0.0116211	intron (ENSMOCT00000011446, intron 1 of 1)	1302	ENSMOCG00000008907	0.346566	0.0238113	Cavin1	caveolae associated protein 1 [Source:NCBI gene;Acc:101987944]	ENSMUSG00000004044
4	JH996474.1	731832	0.86393	0.0347941	0.829136	1.03e-05	exon (ENSMOCT00000008598, exon 11 of 13)	7119	ENSMOCG00000006637	0.304312	0.0246417	Plekhh3	pleckstrin homology, MyTH4 and FERM domain containing H3 [Source:NCBI gene;Acc:101991526]	ENSMUSG00000035172
2	JH996474.1	2486739	0.794742	0.0763654	0.718376	0.0279912	intron (ENSMOCT00000015393, intron 2 of 5)	2508	ENSMOCG00000011983	-0.162197	0.0406926	G6pc3	glucose-6-phosphatase catalytic subunit 3 [Source:NCBI gene;Acc:101988881]	ENSMUSG00000034793
4	JH996477.1	413014	0.0752561	0.899699	-0.824443	0.000523707	exon (ENSMOCT00000017300, exon 4 of 4)	2452	ENSMOCG00000013311	0.337055	0.043027	Usp29	ubiquitin carboxyl-terminal hydrolase 29-like [Source:NCBI gene;Acc:101988510]	ENSMUSG00000051527
4	JH996477.1	413045	0.0752561	0.899699	-0.824443	0.000523707	exon (ENSMOCT00000017300, exon 4 of 4)	2421	ENSMOCG00000013311	0.337055	0.043027	Usp29	ubiquitin carboxyl-terminal hydrolase 29-like [Source:NCBI gene;Acc:101988510]	ENSMUSG00000051527
5	JH996477.1	1895451	0.83679	0.2371	0.59969	0.0245926	exon (ENSMOCT00000016868, exon 8 of 14)	9949	ENSMOCG00000013013	0.46378	0.0481449	Ssc5d	scavenger receptor cysteine rich family member with 5 domains [Source:NCBI gene;Acc:101999678]	ENSMUSG00000035279
5	JH996477.1	1899289	0.804948	0.0377095	0.767239	0.0029569	exon (ENSMOCT00000016868, exon 6 of 14)	6111	ENSMOCG00000013013	0.46378	0.0481449	Ssc5d	scavenger receptor cysteine rich family member with 5 domains [Source:NCBI gene;Acc:101999678]	ENSMUSG00000035279
1	JH996477.1	1964070	0.759455	0.0262731	0.733182	0.0230957	intron (ENSMOCT00000002890, intron 1 of 5)	949	ENSMOCG00000002160	-0.194991	0.0233565	Shisa7	shisa family member 7 [Source:NCBI gene;Acc:102001250]	ENSMUSG00000053550
7	JH996479.1	1144067	0.866039	0.0582573	0.807781	0.000421514	exon (ENSMOCT00000015822, exon 7 of 7)	22743	ENSMOCG00000012306	0.798868	7.07e-05	Loxl1	lysyl oxidase like 1 [Source:NCBI gene;Acc:101998849]	ENSMUSG00000032334
7	JH996479.1	1144607	0.738113	0.0323991	0.705714	0.0438543	intron (ENSMOCT00000015822, intron 6 of 6)	22203	ENSMOCG00000012306	0.798868	7.07e-05	Loxl1	lysyl oxidase like 1 [Source:NCBI gene;Acc:101998849]	ENSMUSG00000032334
7	JH996479.1	1144628	0.738113	0.0323991	0.705714	0.0438543	intron (ENSMOCT00000015822, intron 6 of 6)	22182	ENSMOCG00000012306	0.798868	7.07e-05	Loxl1	lysyl oxidase like 1 [Source:NCBI gene;Acc:101998849]	ENSMUSG00000032334
7	JH996479.1	1144653	0.738113	0.0323991	0.705714	0.0438543	intron (ENSMOCT00000015822, intron 6 of 6)	22157	ENSMOCG00000012306	0.798868	7.07e-05	Loxl1	lysyl oxidase like 1 [Source:NCBI gene;Acc:101998849]	ENSMUSG00000032334
7	JH996479.1	1154069	0.0843509	0.780032	-0.695681	0.0271381	intron (ENSMOCT00000015822, intron 1 of 6)	12741	ENSMOCG00000012306	0.798868	7.07e-05	Loxl1	lysyl oxidase like 1 [Source:NCBI gene;Acc:101998849]	ENSMUSG00000032334
7	JH996479.1	1165546	0.259235	0.784109	-0.524874	0.00459723	exon (ENSMOCT00000015822, exon 1 of 7)	1264	ENSMOCG00000012306	0.798868	7.07e-05	Loxl1	lysyl oxidase like 1 [Source:NCBI gene;Acc:101998849]	ENSMUSG00000032334
3	JH996481.1	1953772	0.0433102	0.838112	-0.794802	0.000487541	exon (ENSMOCT00000027798, exon 2 of 10)	1176	ENSMOCG00000020520	0.261727	0.0372343	Zfp330	zinc finger protein 330 [Source:NCBI gene;Acc:101993882]	ENSMUSG00000031711
3	JH996481.1	2335876	0.102756	0.771402	-0.668646	0.0100263	intron (ENSMOCT00000006812, intron 1 of 17)	14416	ENSMOCG00000005207	0.223865	0.00362283	Tbc1d9	TBC1 domain family member 9 [Source:NCBI gene;Acc:101994469]	ENSMUSG00000031709
3	JH996481.1	2409965	0.781291	0.0597518	0.721539	0.0248941	intron (ENSMOCT00000006812, intron 7 of 17)	88505	ENSMOCG00000005207	0.223865	0.00362283	Tbc1d9	TBC1 domain family member 9 [Source:NCBI gene;Acc:101994469]	ENSMUSG00000031709
8	JH996484.1	370269	0.816217	0.04665	0.769567	0.0022168	exon (ENSMOCT00000000069, exon 13 of 13)	27161	ENSMOCG00000000066	1.32974	0.000124598	Mmp2	matrix metallopeptidase 2 [Source:NCBI gene;Acc:101987109]	ENSMUSG00000031740
8	JH996484.1	375302	0.0309047	0.699922	-0.669018	0.00809146	intron (ENSMOCT00000000069, intron 11 of 12)	22128	ENSMOCG00000000066	1.32974	0.000124598	Mmp2	matrix metallopeptidase 2 [Source:NCBI gene;Acc:101987109]	ENSMUSG00000031740
8	JH996484.1	1414783	0.164901	0.876624	-0.711722	0.0128908	exon (ENSMOCT00000002114, exon 4 of 4)	2916	ENSMOCG00000001570	2.16414	0.000450343	Irx3	iroquois homeobox 3 [Source:NCBI gene;Acc:101988513]	ENSMUSG00000031734
7	JH996497.1	331968	0.0700101	0.859404	-0.789394	0.00121783	intron (ENSMOCT00000004445, intron 3 of 4)	3500	ENSMOCG00000003306	0.953008	0.00034526	Adcyap1	adenylate cyclase activating polypeptide 1 [Source:NCBI gene;Acc:102002732]	ENSMUSG00000024256
8	JH996499.1	1989800	0.747751	0.029836	0.717915	0.0108466	intron (ENSMOCT00000022006, intron 13 of 22)	35907	ENSMOCG00000016575	1.33043	0.00205761	Cfap57	cilia and flagella associated protein 57 [Source:NCBI gene;Acc:101991721]	ENSMUSG00000028730
8	JH996499.1	2017124	0.852938	0.0344792	0.818459	8.21e-05	intron (ENSMOCT00000022006, intron 2 of 22)	8583	ENSMOCG00000016575	1.33043	0.00205761	Cfap57	cilia and flagella associated protein 57 [Source:NCBI gene;Acc:101991721]	ENSMUSG00000028730
5	JH996504.1	1081001	0.751344	0.0176836	0.733661	0.0252769	exon (ENSMOCT00000013431, exon 10 of 15)	9359	ENSMOCG00000010459	0.440919	0.000300474	Bcam	basal cell adhesion molecule (Lutheran blood group) [Source:NCBI gene;Acc:101990781]	ENSMUSG00000002980
5	JH996504.1	1081011	0.751344	0.0176836	0.733661	0.0252769	exon (ENSMOCT00000013431, exon 10 of 15)	9349	ENSMOCG00000010459	0.440919	0.000300474	Bcam	basal cell adhesion molecule (Lutheran blood group) [Source:NCBI gene;Acc:101990781]	ENSMUSG00000002980
4	JH996510.1	59090	0.27342	0.924663	-0.651243	0.00105572	exon (ENSMOCT00000010912, exon 2 of 13)	7674	ENSMOCG00000008482	0.311065	0.0431942	Nynrin	NYN domain and retroviral integrase containing [Source:MGI Symbol;Acc:MGI:2652872]	ENSMUSG00000075592
4	JH996510.1	59091	0.859343	0.247598	0.611746	0.0234583	exon (ENSMOCT00000010912, exon 2 of 13)	7673	ENSMOCG00000008482	0.311065	0.0431942	Nynrin	NYN domain and retroviral integrase containing [Source:MGI Symbol;Acc:MGI:2652872]	ENSMUSG00000075592
7	JH996510.1	994213	0.857473	0.0589625	0.798511	0.00107154	intron (ENSMOCT00000019400, intron 28 of 30)	19362	ENSMOCG00000014763	0.762945	0.0333937	Myh7	myosin-7 [Source:NCBI gene;Acc:106144425]	ENSMUSG00000053093
3	JH996510.1	1511995	0.791416	0.065741	0.725675	0.0215733	intron (ENSMOCT00000008662, intron 1 of 6)	247	ENSMOCG00000006687	0.201848	0.00349241	Lrp10	LDL receptor related protein 10 [Source:NCBI gene;Acc:101992475]	ENSMUSG00000022175
5	JH996511.1	218611	0.0766111	0.822758	-0.746147	0.0124986	intron (ENSMOCT00000001784, intron 1 of 7)	1058	ENSMOCG00000001326	0.497638	0.0381213	Pbx4	PBX homeobox 4 [Source:NCBI gene;Acc:102001441]	ENSMUSG00000031860
1	JH996511.1	1296464	0.783561	0.040693	0.742868	0.0113386	exon (ENSMOCT00000004134, exon 4 of 9)	7842	ENSMOCG00000003069	-0.241411	0.0116395	Kcnn1	potassium calcium-activated channel subfamily N member 1 [Source:NCBI gene;Acc:101996393]	ENSMUSG00000002908
4	JH996517.1	1181352	0.0306902	0.742848	-0.712158	0.0342327	exon (ENSMOCT00000015214, exon 2 of 7)	1221	ENSMOCG00000011844	0.311354	0.0296724	Ddah2	dimethylarginine dimethylaminohydrolase 2 [Source:NCBI gene;Acc:101987307]	ENSMUSG00000007039
7	JH996517.1	1355153	0.0688972	0.900993	-0.832095	0.000162716	exon (ENSMOCT00000001827, exon 16 of 31)	15530	ENSMOCG00000001320	1.05372	0.00235523		complement C2 [Source:NCBI gene;Acc:101982465]	ENSMUSG00000090231
7	JH996517.1	1360642	0.667629	0.0385376	0.629091	0.0209725	TTS (ENSMOCT00000001827)	21019	ENSMOCG00000001320	1.05372	0.00235523		complement C2 [Source:NCBI gene;Acc:101982465]	ENSMUSG00000090231
7	JH996517.1	1360807	0.871073	0.189929	0.681144	0.0190378	TTS (ENSMOCT00000001827)	21184	ENSMOCG00000001320	1.05372	0.00235523		complement C2 [Source:NCBI gene;Acc:101982465]	ENSMUSG00000090231
1	JH996517.1	1408941	0.089813	0.897769	-0.807956	0.00223773	exon (ENSMOCT00000021399, exon 3 of 10)	665	ENSMOCG00000016151	-0.629329	0.0338615	Cyp21a1	steroid 21-hydroxylase [Source:NCBI gene;Acc:101980226]	ENSMUSG00000024365
1	JH996517.1	1408945	0.089813	0.897769	-0.807956	0.00223773	exon (ENSMOCT00000021399, exon 3 of 10)	669	ENSMOCG00000016151	-0.629329	0.0338615	Cyp21a1	steroid 21-hydroxylase [Source:NCBI gene;Acc:101980226]	ENSMUSG00000024365
1	JH996517.1	1409097	0.771966	0.0244421	0.747524	0.00887708	exon (ENSMOCT00000021399, exon 4 of 10)	821	ENSMOCG00000016151	-0.629329	0.0338615	Cyp21a1	steroid 21-hydroxylase [Source:NCBI gene;Acc:101980226]	ENSMUSG00000024365
1	JH996517.1	1409117	0.771966	0.0244421	0.747524	0.00887708	exon (ENSMOCT00000021399, exon 4 of 10)	841	ENSMOCG00000016151	-0.629329	0.0338615	Cyp21a1	steroid 21-hydroxylase [Source:NCBI gene;Acc:101980226]	ENSMUSG00000024365
7	JH996517.1	1412808	0.0469119	0.86511	-0.818198	2.38e-05	intron (ENSMOCT00000013369, intron 28 of 34)	50323	ENSMOCG00000010394	0.912308	0.000204229	Tnxb	tenascin XB [Source:NCBI gene;Acc:102002738]	ENSMUSG00000033327
7	JH996517.1	1412853	0.0469119	0.86511	-0.818198	2.38e-05	intron (ENSMOCT00000013369, intron 28 of 34)	50278	ENSMOCG00000010394	0.912308	0.000204229	Tnxb	tenascin XB [Source:NCBI gene;Acc:102002738]	ENSMUSG00000033327
7	JH996517.1	1446383	0.92432	0.203846	0.720474	0.00289063	intron (ENSMOCT00000013369, intron 8 of 34)	16748	ENSMOCG00000010394	0.912308	0.000204229	Tnxb	tenascin XB [Source:NCBI gene;Acc:102002738]	ENSMUSG00000033327
7	JH996517.1	1453377	0.893442	0.0280171	0.865425	5.06e-10	intron (ENSMOCT00000013369, intron 5 of 34)	9754	ENSMOCG00000010394	0.912308	0.000204229	Tnxb	tenascin XB [Source:NCBI gene;Acc:102002738]	ENSMUSG00000033327
7	JH996517.1	1460878	0.0464423	0.789877	-0.743435	0.00956414	exon (ENSMOCT00000013369, exon 2 of 35)	2253	ENSMOCG00000010394	0.912308	0.000204229	Tnxb	tenascin XB [Source:NCBI gene;Acc:102002738]	ENSMUSG00000033327
7	JH996517.1	1462270	0.0469716	0.839828	-0.792857	0.000583111	exon (ENSMOCT00000013369, exon 2 of 35)	861	ENSMOCG00000010394	0.912308	0.000204229	Tnxb	tenascin XB [Source:NCBI gene;Acc:102002738]	ENSMUSG00000033327
7	JH996517.1	1462936	0.122802	0.723677	-0.600874	0.0250322	exon (ENSMOCT00000013369, exon 1 of 35)	195	ENSMOCG00000010394	0.912308	0.000204229	Tnxb	tenascin XB [Source:NCBI gene;Acc:102002738]	ENSMUSG00000033327
2	JH996522.1	691184	0.854839	0.0370537	0.817785	5.57e-06	intron (ENSMOCT00000019151, intron 1 of 10)	11225	ENSMOCG00000014589	-0.173713	0.0361272	Pak3	p21 (RAC1) activated kinase 3 [Source:NCBI gene;Acc:101999957]	ENSMUSG00000031284
1	JH996528.1	472067	0.74052	0.0334185	0.707101	0.0422451	intron (ENSMOCT00000002136, intron 1 of 3)	1728	ENSMOCG00000001594	-0.294129	0.0288944		NADH:ubiquinone oxidoreductase subunit A11 [Source:NCBI gene;Acc:102001262]	ENSMUSG00000002379
4	JH996529.1	36821	0.0740864	0.862719	-0.788632	0.0022868	intron (ENSMOCT00000019245, intron 22 of 25)	15099	ENSMOCG00000014654	0.293783	0.0117802	Itga7	integrin subunit alpha 7 [Source:NCBI gene;Acc:101990888]	ENSMUSG00000025348
5	JH996529.1	70567	0.775569	0.0570495	0.718519	0.0262142	exon (ENSMOCT00000015110, exon 3 of 4)	4738	ENSMOCG00000011765	0.468099	5.77e-05	Rdh5	biogenesis of lysosomal organelles complex 1 subunit 1 [Source:NCBI gene;Acc:101991629]	ENSMUSG00000025350
4	JH996529.1	73530	0.845671	0.0582573	0.787414	0.00184182	exon (ENSMOCT00000003474, exon 5 of 7)	1919	ENSMOCG00000002590	0.31686	0.0196354	Cd63	CD63 molecule [Source:NCBI gene;Acc:101992199]	ENSMUSG00000025351
8	JH996532.1	499682	0.0458564	0.748229	-0.702373	0.0398328	intron (ENSMOCT00000017265, intron 1 of 4)	2280	ENSMOCG00000013288	2.17444	4.98e-05	Kl	klotho [Source:NCBI gene;Acc:102000235]	ENSMUSG00000058488
5	JH996536.1	339215	0.0730657	0.853763	-0.780697	0.00365497	intron (ENSMOCT00000000917, intron 1 of 1)	16334	ENSMOCG00000000691	0.437642	0.0205982	Kcnk3	potassium two pore domain channel subfamily K member 3 [Source:NCBI gene;Acc:102000980]	ENSMUSG00000049265
5	JH996536.1	358154	0.88614	0.242517	0.643622	0.0198817	exon (ENSMOCT00000000917, exon 2 of 2)	35273	ENSMOCG00000000691	0.437642	0.0205982	Kcnk3	potassium two pore domain channel subfamily K member 3 [Source:NCBI gene;Acc:102000980]	ENSMUSG00000049265
5	JH996536.1	358155	0.805531	0.0504094	0.755121	0.00479768	exon (ENSMOCT00000000917, exon 2 of 2)	35274	ENSMOCG00000000691	0.437642	0.0205982	Kcnk3	potassium two pore domain channel subfamily K member 3 [Source:NCBI gene;Acc:102000980]	ENSMUSG00000049265
2	JH996536.1	593228	0.886796	0.0676263	0.81917	0.000445228	exon (ENSMOCT00000021091, exon 7 of 7)	49398	ENSMOCG00000015943	-0.125568	0.0145625	Mapre3	microtubule associated protein RP/EB family member 3 [Source:NCBI gene;Acc:102002079]	ENSMUSG00000029166
1	JH996538.1	393676	0.0730657	0.791848	-0.718782	0.0328958	exon (ENSMOCT00000002601, exon 17 of 18)	24618	ENSMOCG00000001922	-0.24672	0.0269969	Prkcg	protein kinase C gamma [Source:NCBI gene;Acc:101995736]	ENSMUSG00000078816
1	JH996541.1	106263	0.832491	0.171644	0.660847	0.00841687	intron (ENSMOCT00000025895, intron 2 of 16)	45564	ENSMOCG00000019203	-0.262952	0.00812095	Prkcb	protein kinase C beta [Source:NCBI gene;Acc:101982475]	ENSMUSG00000052889
1	JH996541.1	125294	0.876987	0.0565281	0.820459	0.000162484	intron (ENSMOCT00000025895, intron 2 of 16)	64595	ENSMOCG00000019203	-0.262952	0.00812095	Prkcb	protein kinase C beta [Source:NCBI gene;Acc:101982475]	ENSMUSG00000052889
1	JH996541.1	189078	0.756381	0.0318306	0.72455	0.0281201	intron (ENSMOCT00000025895, intron 2 of 16)	128379	ENSMOCG00000019203	-0.262952	0.00812095	Prkcb	protein kinase C beta [Source:NCBI gene;Acc:101982475]	ENSMUSG00000052889
1	JH996541.1	197612	0.900501	0.267718	0.632782	0.0219889	intron (ENSMOCT00000025895, intron 2 of 16)	136913	ENSMOCG00000019203	-0.262952	0.00812095	Prkcb	protein kinase C beta [Source:NCBI gene;Acc:101982475]	ENSMUSG00000052889
1	JH996541.1	324555	0.043756	0.696374	-0.652618	0.0232724	intron (ENSMOCT00000025895, intron 9 of 16)	263856	ENSMOCG00000019203	-0.262952	0.00812095	Prkcb	protein kinase C beta [Source:NCBI gene;Acc:101982475]	ENSMUSG00000052889
1	JH996541.1	516161	0.919334	0.0384044	0.88093	2.71e-10	intron (ENSMOCT00000005675, intron 1 of 2)	73941	ENSMOCG00000004311	-0.249684	0.0117187	Cacng3	calcium voltage-gated channel auxiliary subunit gamma 3 [Source:NCBI gene;Acc:101980336]	ENSMUSG00000066189
1	JH996541.1	529963	0.240841	0.905888	-0.665047	0.00657182	intron (ENSMOCT00000005671, intron 2 of 3)	88327	ENSMOCG00000004311	-0.249684	0.0117187	Cacng3	calcium voltage-gated channel auxiliary subunit gamma 3 [Source:NCBI gene;Acc:101980336]	ENSMUSG00000066189
1	JH996550.1	238058	0.088679	0.89067	-0.801991	6.3e-06	intron (ENSMOCT00000000936, intron 1 of 17)	4112	ENSMOCG00000000699	-0.181999	0.00708217	Prkci	protein kinase C iota [Source:NCBI gene;Acc:101987866]	ENSMUSG00000037643
1	JH996565.1	485412	0.0700101	0.856993	-0.786983	0.00249509	intron (ENSMOCT00000000776, intron 1 of 8)	78634	ENSMOCG00000000589	-0.198852	0.0251128			ENSMUSG00000021314
2	LG1	2340271	0.304244	0.896458	-0.592213	0.0147717	intron (ENSMOCT00000007273, intron 1 of 11)	6429	ENSMOCG00000005573	-0.132369	0.0299657	Celf5	CUGBP Elav-like family member 5 [Source:NCBI gene;Acc:101999720]	ENSMUSG00000034818
2	LG1	2351015	0.916457	0.197833	0.718624	0.00175742	exon (ENSMOCT00000007273, exon 6 of 12)	17173	ENSMOCG00000005573	-0.132369	0.0299657	Celf5	CUGBP Elav-like family member 5 [Source:NCBI gene;Acc:101999720]	ENSMUSG00000034818
2	LG1	2351050	0.916457	0.19773	0.718726	0.00174746	intron (ENSMOCT00000007273, intron 6 of 11)	17208	ENSMOCG00000005573	-0.132369	0.0299657	Celf5	CUGBP Elav-like family member 5 [Source:NCBI gene;Acc:101999720]	ENSMUSG00000034818
2	LG1	2352187	0.0396838	0.853481	-0.813797	0.000104761	intron (ENSMOCT00000007273, intron 8 of 11)	18345	ENSMOCG00000005573	-0.132369	0.0299657	Celf5	CUGBP Elav-like family member 5 [Source:NCBI gene;Acc:101999720]	ENSMUSG00000034818
2	LG1	2352972	0.62412	0.01824	0.60588	0.00500166	intron (ENSMOCT00000007273, intron 8 of 11)	19130	ENSMOCG00000005573	-0.132369	0.0299657	Celf5	CUGBP Elav-like family member 5 [Source:NCBI gene;Acc:101999720]	ENSMUSG00000034818
6	LG1	2892538	0.716024	0.061653	0.654371	0.0250523	TTS (ENSMOCT00000025122)	21784	ENSMOCG00000018694	0.645974	0.0380411	Tmprss9	transmembrane protease, serine 9 [Source:MGI Symbol;Acc:MGI:3612246]	ENSMUSG00000059406
6	LG1	2904351	0.754019	0.0403931	0.713626	0.0348125	intron (ENSMOCT00000025122, intron 9 of 17)	9971	ENSMOCG00000018694	0.645974	0.0380411	Tmprss9	transmembrane protease, serine 9 [Source:MGI Symbol;Acc:MGI:3612246]	ENSMUSG00000059406
6	LG1	2904370	0.754019	0.0403931	0.713626	0.0348125	intron (ENSMOCT00000025122, intron 9 of 17)	9952	ENSMOCG00000018694	0.645974	0.0380411	Tmprss9	transmembrane protease, serine 9 [Source:MGI Symbol;Acc:MGI:3612246]	ENSMUSG00000059406
6	LG1	2904392	0.754019	0.0403931	0.713626	0.0348125	intron (ENSMOCT00000025122, intron 9 of 17)	9930	ENSMOCG00000018694	0.645974	0.0380411	Tmprss9	transmembrane protease, serine 9 [Source:MGI Symbol;Acc:MGI:3612246]	ENSMUSG00000059406
6	LG1	2905373	0.572455	0.117559	0.454896	0.0106459	intron (ENSMOCT00000025122, intron 8 of 17)	8949	ENSMOCG00000018694	0.645974	0.0380411	Tmprss9	transmembrane protease, serine 9 [Source:MGI Symbol;Acc:MGI:3612246]	ENSMUSG00000059406
6	LG1	2905458	0.0852348	0.894169	-0.808934	0.00225044	intron (ENSMOCT00000025122, intron 8 of 17)	8864	ENSMOCG00000018694	0.645974	0.0380411	Tmprss9	transmembrane protease, serine 9 [Source:MGI Symbol;Acc:MGI:3612246]	ENSMUSG00000059406
6	LG1	2908399	0.0473813	0.862624	-0.815243	0.000104885	exon (ENSMOCT00000025122, exon 6 of 18)	5923	ENSMOCG00000018694	0.645974	0.0380411	Tmprss9	transmembrane protease, serine 9 [Source:MGI Symbol;Acc:MGI:3612246]	ENSMUSG00000059406
1	LG1	3243684	0.0545919	0.855849	-0.801257	0.000457266	intron (ENSMOCT00000025323, intron 1 of 1)	7324	ENSMOCG00000018828	-0.211903	0.0102485	Klf16	Kruppel like factor 16 [Source:NCBI gene;Acc:101994023]	ENSMUSG00000035397
1	LG1	3244360	0.889217	0.226668	0.66255	0.014661	exon (ENSMOCT00000025323, exon 2 of 2)	8000	ENSMOCG00000018828	-0.211903	0.0102485	Klf16	Kruppel like factor 16 [Source:NCBI gene;Acc:101994023]	ENSMUSG00000035397
1	LG1	3244496	0.0852348	0.798726	-0.713492	0.0326361	exon (ENSMOCT00000025323, exon 2 of 2)	8136	ENSMOCG00000018828	-0.211903	0.0102485	Klf16	Kruppel like factor 16 [Source:NCBI gene;Acc:101994023]	ENSMUSG00000035397
7	LG1	3452024	0.17096	0.887886	-0.716926	0.00644445	intron (ENSMOCT00000022778, intron 5 of 11)	2875	ENSMOCG00000017103	0.800169	0.00855755	Adamtsl5	ADAMTS like 5 [Source:NCBI gene;Acc:101997466]	ENSMUSG00000043822
7	LG1	3455796	0.840536	0.0727539	0.767782	0.0067886	TTS (ENSMOCT00000022778)	6647	ENSMOCG00000017103	0.800169	0.00855755	Adamtsl5	ADAMTS like 5 [Source:NCBI gene;Acc:101997466]	ENSMUSG00000043822
3	LG1	3834705	0.0694275	0.773184	-0.703757	0.0436183	intron (ENSMOCT00000011240, intron 8 of 9)	6146	ENSMOCG00000008731	0.234009	0.0199262	Wdr18	WD repeat domain 18 [Source:NCBI gene;Acc:101982028]	ENSMUSG00000035754
2	LG1	4026431	0.86583	0.18235	0.68348	0.0219062	exon (ENSMOCT00000028548, exon 4 of 9)	4408	ENSMOCG00000021023	-0.15534	0.0108005	Rnf126	ring finger protein 126 [Source:NCBI gene;Acc:101985826]	ENSMUSG00000035890
8	LG1	20644817	0.828136	0.0641597	0.763976	0.00607964	exon (ENSMOCT00000003664, exon 7 of 7)	135505	ENSMOCG00000002726	1.22705	0.000993294	Nwd2	NACHT and WD repeat domain containing 2 [Source:NCBI gene;Acc:101981469]	ENSMUSG00000090061
8	LG1	22846631	0.867737	0.065741	0.801996	0.000935417	intron (ENSMOCT00000028761, intron 2 of 5)	53789	ENSMOCG00000021170	1.2919	0.00321306	Rbm47	RNA binding motif protein 47 [Source:NCBI gene;Acc:101990056]	ENSMUSG00000070780
8	LG1	22889499	0.0713679	0.775103	-0.703735	0.0442176	intron (ENSMOCT00000028761, intron 1 of 5)	10921	ENSMOCG00000021170	1.2919	0.00321306	Rbm47	RNA binding motif protein 47 [Source:NCBI gene;Acc:101990056]	ENSMUSG00000070780
8	LG1	22894507	0.901485	0.284388	0.617097	0.0305014	intron (ENSMOCT00000028761, intron 1 of 5)	5913	ENSMOCG00000021170	1.2919	0.00321306	Rbm47	RNA binding motif protein 47 [Source:NCBI gene;Acc:101990056]	ENSMUSG00000070780
3	LG1	30952394	0.837944	0.0367809	0.801163	0.000365855	exon (ENSMOCT00000015560, exon 3 of 23)	11664	ENSMOCG00000012103	0.217946	0.019513	Pdgfra	platelet derived growth factor receptor alpha [Source:NCBI gene;Acc:101985732]	ENSMUSG00000029231
3	LG1	30952400	0.837944	0.0367809	0.801163	0.000365855	exon (ENSMOCT00000015560, exon 3 of 23)	11670	ENSMOCG00000012103	0.217946	0.019513	Pdgfra	platelet derived growth factor receptor alpha [Source:NCBI gene;Acc:101985732]	ENSMUSG00000029231
4	LG1	31363345	0.0461818	0.874242	-0.82806	3.09e-05	intron (ENSMOCT00000009870, intron 1 of 20)	6480	ENSMOCG00000007652	0.370936	0.00644055	Kit	KIT proto-oncogene, receptor tyrosine kinase [Source:NCBI gene;Acc:101986191]	ENSMUSG00000005672
4	LG1	31364082	0.137486	0.865612	-0.728126	0.00257886	intron (ENSMOCT00000009870, intron 1 of 20)	7217	ENSMOCG00000007652	0.370936	0.00644055	Kit	KIT proto-oncogene, receptor tyrosine kinase [Source:NCBI gene;Acc:101986191]	ENSMUSG00000005672
4	LG1	31380554	0.106302	0.851185	-0.744883	0.00294673	intron (ENSMOCT00000009870, intron 1 of 20)	23689	ENSMOCG00000007652	0.370936	0.00644055	Kit	KIT proto-oncogene, receptor tyrosine kinase [Source:NCBI gene;Acc:101986191]	ENSMUSG00000005672
3	LG1	42309456	0.0888575	0.855757	-0.766899	0.010839	intron (ENSMOCT00000028918, intron 5 of 25)	140507	ENSMOCG00000021273	0.201084	0.0341681	Slc4a4	solute carrier family 4 member 4 [Source:NCBI gene;Acc:101995968]	ENSMUSG00000060961
6	LG1	45912507	0.846736	0.0727539	0.773982	0.00488989	intron (ENSMOCT00000010329, intron 2 of 12)	11295	ENSMOCG00000007993	0.586186	0.00888536	Shroom3	shroom family member 3 [Source:NCBI gene;Acc:101984769]	ENSMUSG00000029381
6	LG1	45918586	0.0418581	0.763486	-0.721628	0.0254327	intron (ENSMOCT00000010329, intron 3 of 12)	17374	ENSMOCG00000007993	0.586186	0.00888536	Shroom3	shroom family member 3 [Source:NCBI gene;Acc:101984769]	ENSMUSG00000029381
6	LG1	45920697	0.0730657	0.790195	-0.717129	0.0340965	exon (ENSMOCT00000010321, exon 4 of 15)	23015	ENSMOCG00000007993	0.586186	0.00888536	Shroom3	shroom family member 3 [Source:NCBI gene;Acc:101984769]	ENSMUSG00000029381
6	LG1	45922297	0.903446	0.290766	0.612681	0.0290323	exon (ENSMOCT00000010321, exon 5 of 15)	24615	ENSMOCG00000007993	0.586186	0.00888536	Shroom3	shroom family member 3 [Source:NCBI gene;Acc:101984769]	ENSMUSG00000029381
6	LG1	45922674	0.690226	0.0217103	0.668516	0.00355267	exon (ENSMOCT00000010321, exon 5 of 15)	24992	ENSMOCG00000007993	0.586186	0.00888536	Shroom3	shroom family member 3 [Source:NCBI gene;Acc:101984769]	ENSMUSG00000029381
6	LG1	45922838	0.209594	0.904209	-0.694614	0.00822091	exon (ENSMOCT00000010321, exon 6 of 15)	25156	ENSMOCG00000007993	0.586186	0.00888536	Shroom3	shroom family member 3 [Source:NCBI gene;Acc:101984769]	ENSMUSG00000029381
6	LG1	45922852	0.209594	0.904209	-0.694614	0.00822091	exon (ENSMOCT00000010321, exon 6 of 15)	25170	ENSMOCG00000007993	0.586186	0.00888536	Shroom3	shroom family member 3 [Source:NCBI gene;Acc:101984769]	ENSMUSG00000029381
6	LG1	45923065	0.842146	0.0403931	0.801753	0.000358842	exon (ENSMOCT00000010321, exon 6 of 15)	25383	ENSMOCG00000007993	0.586186	0.00888536	Shroom3	shroom family member 3 [Source:NCBI gene;Acc:101984769]	ENSMUSG00000029381
6	LG1	45923124	0.798443	0.0424619	0.755981	0.000476616	exon (ENSMOCT00000010321, exon 6 of 15)	25442	ENSMOCG00000007993	0.586186	0.00888536	Shroom3	shroom family member 3 [Source:NCBI gene;Acc:101984769]	ENSMUSG00000029381
6	LG1	45923449	0.831227	0.0589625	0.772264	0.00370912	exon (ENSMOCT00000010321, exon 6 of 15)	25767	ENSMOCG00000007993	0.586186	0.00888536	Shroom3	shroom family member 3 [Source:NCBI gene;Acc:101984769]	ENSMUSG00000029381
2	LG1	46068216	0.0267528	0.653966	-0.627213	0.0255638	intron (ENSMOCT00000019661, intron 1 of 9)	4174	ENSMOCG00000014932	-0.124293	0.0425579	Septin11	septin 11 [Source:NCBI gene;Acc:101985350]	ENSMUSG00000058013
6	LG1	47278164	0.935141	0.172918	0.762223	4.23e-05	intron (ENSMOCT00000023085, intron 2 of 12)	17642	ENSMOCG00000017318	0.597136	0.00184192	Anxa3	annexin A3 [Source:NCBI gene;Acc:101988269]	ENSMUSG00000029484
6	LG1	47278304	0.762872	0.0432401	0.719632	0.0296048	intron (ENSMOCT00000023085, intron 2 of 12)	17782	ENSMOCG00000017318	0.597136	0.00184192	Anxa3	annexin A3 [Source:NCBI gene;Acc:101988269]	ENSMUSG00000029484
5	LG1	49577893	0.0721665	0.874242	-0.802075	0.00146344	intron (ENSMOCT00000029378, intron 5 of 17)	443655	ENSMOCG00000021595	0.490226	0.0068383	Rasgef1b	RasGEF domain family member 1B [Source:NCBI gene;Acc:101992039]	ENSMUSG00000089809
5	LG1	49585164	0.0713679	0.837898	-0.76653	0.00569211	intron (ENSMOCT00000029378, intron 5 of 17)	436384	ENSMOCG00000021595	0.490226	0.0068383	Rasgef1b	RasGEF domain family member 1B [Source:NCBI gene;Acc:101992039]	ENSMUSG00000089809
5	LG1	49672390	0.890768	0.0676263	0.823142	0.000359177	intron (ENSMOCT00000029378, intron 4 of 17)	349158	ENSMOCG00000021595	0.490226	0.0068383	Rasgef1b	RasGEF domain family member 1B [Source:NCBI gene;Acc:101992039]	ENSMUSG00000089809
5	LG1	49778543	0.887537	0.0641597	0.823378	0.000260434	intron (ENSMOCT00000029378, intron 4 of 17)	243005	ENSMOCG00000021595	0.490226	0.0068383	Rasgef1b	RasGEF domain family member 1B [Source:NCBI gene;Acc:101992039]	ENSMUSG00000089809
5	LG1	49778574	0.887537	0.0641597	0.823378	0.000260434	intron (ENSMOCT00000029378, intron 4 of 17)	242974	ENSMOCG00000021595	0.490226	0.0068383	Rasgef1b	RasGEF domain family member 1B [Source:NCBI gene;Acc:101992039]	ENSMUSG00000089809
5	LG1	49855396	0.0608013	0.766282	-0.70548	0.0382326	intron (ENSMOCT00000029378, intron 4 of 17)	166152	ENSMOCG00000021595	0.490226	0.0068383	Rasgef1b	RasGEF domain family member 1B [Source:NCBI gene;Acc:101992039]	ENSMUSG00000089809
5	LG1	49938592	0.0936277	0.831305	-0.737677	0.0246814	intron (ENSMOCT00000029378, intron 1 of 17)	82956	ENSMOCG00000021595	0.490226	0.0068383	Rasgef1b	RasGEF domain family member 1B [Source:NCBI gene;Acc:101992039]	ENSMUSG00000089809
5	LG1	49938597	0.0936277	0.831305	-0.737677	0.0246814	intron (ENSMOCT00000029378, intron 1 of 17)	82951	ENSMOCG00000021595	0.490226	0.0068383	Rasgef1b	RasGEF domain family member 1B [Source:NCBI gene;Acc:101992039]	ENSMUSG00000089809
5	LG1	49979262	0.884814	0.0699146	0.814899	0.000671289	intron (ENSMOCT00000029378, intron 1 of 17)	42286	ENSMOCG00000021595	0.490226	0.0068383	Rasgef1b	RasGEF domain family member 1B [Source:NCBI gene;Acc:101992039]	ENSMUSG00000089809
5	LG1	49979300	0.884814	0.0699146	0.814899	0.000671289	intron (ENSMOCT00000029378, intron 1 of 17)	42248	ENSMOCG00000021595	0.490226	0.0068383	Rasgef1b	RasGEF domain family member 1B [Source:NCBI gene;Acc:101992039]	ENSMUSG00000089809
1	LG1	50332729	0.89867	0.0441644	0.854506	3.28e-07	intron (ENSMOCT00000002382, intron 6 of 6)	14189	ENSMOCG00000001764	-0.210591	0.0407718	Tmem150c	transmembrane protein 150C [Source:NCBI gene;Acc:101995382]	ENSMUSG00000050640
1	LG1	50335889	0.885139	0.124467	0.760672	0.00026126	intron (ENSMOCT00000002382, intron 5 of 6)	11029	ENSMOCG00000001764	-0.210591	0.0407718	Tmem150c	transmembrane protein 150C [Source:NCBI gene;Acc:101995382]	ENSMUSG00000050640
1	LG1	50341604	0.238246	0.847491	-0.609245	0.0241237	intron (ENSMOCT00000002382, intron 4 of 6)	5314	ENSMOCG00000001764	-0.210591	0.0407718	Tmem150c	transmembrane protein 150C [Source:NCBI gene;Acc:101995382]	ENSMUSG00000050640
5	LG1	55022528	0.879018	0.0628135	0.816204	0.000363028	intron (ENSMOCT00000024073, intron 1 of 1)	21665	ENSMOCG00000017993	0.432754	0.00275574	Lrrc8c	leucine rich repeat containing 8 VRAC subunit C [Source:NCBI gene;Acc:101997182]	ENSMUSG00000054720
5	LG1	55022529	0.83335	0.0589625	0.774388	0.00339925	intron (ENSMOCT00000024073, intron 1 of 1)	21666	ENSMOCG00000017993	0.432754	0.00275574	Lrrc8c	leucine rich repeat containing 8 VRAC subunit C [Source:NCBI gene;Acc:101997182]	ENSMUSG00000054720
4	LG1	56537770	0.735152	0.0244834	0.710669	0.00504016	intron (ENSMOCT00000012017, intron 3 of 14)	94621	ENSMOCG00000009350	0.38512	0.000133227	Tgfbr3	transforming growth factor beta receptor 3 [Source:NCBI gene;Acc:101985543]	ENSMUSG00000029287
4	LG1	56537810	0.735152	0.0244834	0.710669	0.00504016	intron (ENSMOCT00000012017, intron 3 of 14)	94581	ENSMOCG00000009350	0.38512	0.000133227	Tgfbr3	transforming growth factor beta receptor 3 [Source:NCBI gene;Acc:101985543]	ENSMUSG00000029287
4	LG1	56541129	0.890487	0.061653	0.828834	0.000144564	intron (ENSMOCT00000012017, intron 3 of 14)	91262	ENSMOCG00000009350	0.38512	0.000133227	Tgfbr3	transforming growth factor beta receptor 3 [Source:NCBI gene;Acc:101985543]	ENSMUSG00000029287
4	LG1	56543508	0.0688972	0.894214	-0.825317	0.000277274	intron (ENSMOCT00000012017, intron 3 of 14)	88883	ENSMOCG00000009350	0.38512	0.000133227	Tgfbr3	transforming growth factor beta receptor 3 [Source:NCBI gene;Acc:101985543]	ENSMUSG00000029287
4	LG1	56566328	0.912959	0.198659	0.7143	0.000348232	intron (ENSMOCT00000012017, intron 2 of 14)	66063	ENSMOCG00000009350	0.38512	0.000133227	Tgfbr3	transforming growth factor beta receptor 3 [Source:NCBI gene;Acc:101985543]	ENSMUSG00000029287
4	LG1	56610399	0.142157	0.830733	-0.688577	0.0110321	intron (ENSMOCT00000012017, intron 1 of 14)	21992	ENSMOCG00000009350	0.38512	0.000133227	Tgfbr3	transforming growth factor beta receptor 3 [Source:NCBI gene;Acc:101985543]	ENSMUSG00000029287
4	LG1	56613359	0.0766111	0.861902	-0.785291	0.00360812	intron (ENSMOCT00000012017, intron 1 of 14)	19032	ENSMOCG00000009350	0.38512	0.000133227	Tgfbr3	transforming growth factor beta receptor 3 [Source:NCBI gene;Acc:101985543]	ENSMUSG00000029287
2	LG10	1760445	0.0605019	0.795379	-0.734877	0.0199047	intron (ENSMOCT00000012896, intron 10 of 15)	232360	ENSMOCG00000010035	-0.133413	0.0284423	Ppp1r9a	protein phosphatase 1 regulatory subunit 9A [Source:NCBI gene;Acc:101998259]	ENSMUSG00000032827
7	LG10	3970101	0.0425156	0.856511	-0.813996	0.000103005	intron (ENSMOCT00000019291, intron 1 of 4)	957	ENSMOCG00000014686	0.818953	0.0336489	Tac1	tachykinin precursor 1 [Source:NCBI gene;Acc:101979426]	ENSMUSG00000061762
7	LG10	3970182	0.0339172	0.850766	-0.816849	9.09e-06	exon (ENSMOCT00000019285, exon 3 of 6)	1761	ENSMOCG00000014686	0.818953	0.0336489	Tac1	tachykinin precursor 1 [Source:NCBI gene;Acc:101979426]	ENSMUSG00000061762
8	LG10	10275849	0.0461895	0.748229	-0.70204	0.0393864	intron (ENSMOCT00000025114, intron 2 of 15)	141226	ENSMOCG00000018674	1.23923	0.00108585	Foxp2	forkhead box P2 [Source:MGI Symbol;Acc:MGI:2148705]	ENSMUSG00000029563
8	LG10	10371901	0.831328	0.053597	0.777731	0.00256228	intron (ENSMOCT00000025114, intron 15 of 15)	237278	ENSMOCG00000018674	1.23923	0.00108585	Foxp2	forkhead box P2 [Source:MGI Symbol;Acc:MGI:2148705]	ENSMUSG00000029563
3	LG10	12163803	0.0486926	0.65029	-0.601597	0.0233024	intron (ENSMOCT00000025918, intron 2 of 2)	2041	ENSMOCG00000019224	0.184865	0.0339246	Cav1	caveolin 1 [Source:NCBI gene;Acc:101991678]	ENSMUSG00000007655
8	LG10	16664233	0.828936	0.0727539	0.756182	0.00975966	exon (ENSMOCT00000029446, exon 4 of 4)	9716	ENSMOCG00000021643	1.07526	0.0321288	Wnt16	Wnt family member 16 [Source:NCBI gene;Acc:101998260]	ENSMUSG00000029671
7	LG2	3024373	0.840218	0.0452781	0.79494	0.00061016	intron (ENSMOCT00000024053, intron 4 of 10)	26440	ENSMOCG00000017972	0.778285	0.0447364	AI661453	expressed sequence AI661453 [Source:MGI Symbol;Acc:MGI:2146908]	ENSMUSG00000034382
7	LG2	3028026	0.0752561	0.7565	-0.681244	0.0109902	intron (ENSMOCT00000024053, intron 2 of 10)	22787	ENSMOCG00000017972	0.778285	0.0447364	AI661453	expressed sequence AI661453 [Source:MGI Symbol;Acc:MGI:2146908]	ENSMUSG00000034382
7	LG2	3041792	0.0706534	0.785236	-0.714583	0.0352388	intron (ENSMOCT00000024053, intron 1 of 10)	9021	ENSMOCG00000017972	0.778285	0.0447364	AI661453	expressed sequence AI661453 [Source:MGI Symbol;Acc:MGI:2146908]	ENSMUSG00000034382
7	LG2	3041808	0.0706534	0.785236	-0.714583	0.0352388	intron (ENSMOCT00000024053, intron 1 of 10)	9005	ENSMOCG00000017972	0.778285	0.0447364	AI661453	expressed sequence AI661453 [Source:MGI Symbol;Acc:MGI:2146908]	ENSMUSG00000034382
7	LG2	3045964	0.106216	0.826003	-0.719787	0.000627023	intron (ENSMOCT00000024053, intron 1 of 10)	4849	ENSMOCG00000017972	0.778285	0.0447364	AI661453	expressed sequence AI661453 [Source:MGI Symbol;Acc:MGI:2146908]	ENSMUSG00000034382
3	LG2	7062538	0.798649	0.0811338	0.717515	0.0150255	intron (ENSMOCT00000027328, intron 1 of 3)	46186	ENSMOCG00000020179	0.235375	0.0292149	Rcan2	regulator of calcineurin 2 [Source:NCBI gene;Acc:101998618]	ENSMUSG00000039601
5	LG2	25326472	0.88708	0.0240618	0.863018	2.14e-08	exon (ENSMOCT00000016664, exon 1 of 12)	33	ENSMOCG00000012872	0.483711	0.0249312	Il1r1	interleukin 1 receptor type 1 [Source:NCBI gene;Acc:101998157]	ENSMUSG00000026072
5	LG2	25365486	0.0782007	0.861122	-0.782921	0.00422366	intron (ENSMOCT00000016667, intron 1 of 10)	38772	ENSMOCG00000012872	0.483711	0.0249312	Il1r1	interleukin 1 receptor type 1 [Source:NCBI gene;Acc:101998157]	ENSMUSG00000026072
5	LG2	25365744	0.846148	0.0329	0.813248	0.000134916	intron (ENSMOCT00000016667, intron 1 of 10)	39030	ENSMOCG00000012872	0.483711	0.0249312	Il1r1	interleukin 1 receptor type 1 [Source:NCBI gene;Acc:101998157]	ENSMUSG00000026072
8	LG2	28334253	0.925784	0.260328	0.665456	0.0152654	intron (ENSMOCT00000022462, intron 1 of 3)	2765	ENSMOCG00000016888	2.87268	0.00081273	Ecrg4	ECRG4 augurin precursor [Source:NCBI gene;Acc:101978927]	ENSMUSG00000026051
7	LG2	30109894	0.0713679	0.838179	-0.766811	0.00576702	intron (ENSMOCT00000031361, intron 30 of 39)	73668	ENSMOCG00000022932	1.00503	0.00711631	Col4a4	collagen type IV alpha 4 chain [Source:NCBI gene;Acc:101990831]	ENSMUSG00000067158
1	LG2	45327274	0.886545	0.0676263	0.818919	0.000431009	intron (ENSMOCT00000027486, intron 9 of 23)	84641	ENSMOCG00000020282	-0.197724	0.0153873	Bcr	BCR activator of RhoGEF and GTPase [Source:NCBI gene;Acc:101979316]	ENSMUSG00000009681
4	LG2	45779890	0.874002	0.0556148	0.818387	0.00011698	exon (ENSMOCT00000010103, exon 4 of 15)	2532	ENSMOCG00000007836	0.309544	0.0480645	Susd2	sushi domain containing 2 [Source:NCBI gene;Acc:101982703]	ENSMUSG00000006342
6	LG2	46650460	0.187937	0.89226	-0.704323	0.00484656	TTS (ENSMOCT00000009220)	26067	ENSMOCG00000007120	0.724556	0.00144231	Col6a2	collagen type VI alpha 2 chain [Source:NCBI gene;Acc:101992041]	ENSMUSG00000020241
6	LG2	46650461	0.207481	0.887308	-0.679827	0.000965806	TTS (ENSMOCT00000009220)	26066	ENSMOCG00000007120	0.724556	0.00144231	Col6a2	collagen type VI alpha 2 chain [Source:NCBI gene;Acc:101992041]	ENSMUSG00000020241
7	LG2	46758039	0.0526793	0.900085	-0.847406	2.69e-06	exon (ENSMOCT00000020662, exon 32 of 35)	15204	ENSMOCG00000015635	1.06942	0.000296134	Col6a1	collagen type VI alpha 1 chain [Source:NCBI gene;Acc:101992327]	ENSMUSG00000001119
5	LG2	47052400	0.111082	0.832446	-0.721364	0.00310825	intron (ENSMOCT00000011365, intron 2 of 5)	4992	ENSMOCG00000008838	0.476364	0.0025369	Slc19a1	solute carrier family 19 member 1 [Source:NCBI gene;Acc:101993068]	ENSMUSG00000001436
6	LG2	47075406	0.814011	0.0530891	0.760922	0.00525822	exon (ENSMOCT00000026491, exon 30 of 41)	47093	ENSMOCG00000019606	0.604171	0.0313569	Col18a1	collagen type XVIII alpha 1 chain [Source:NCBI gene;Acc:101993346]	ENSMUSG00000001435
6	LG2	47102903	0.764519	0.0641597	0.700359	0.0407961	intron (ENSMOCT00000026509, intron 2 of 35)	19567	ENSMOCG00000019606	0.604171	0.0313569	Col18a1	collagen type XVIII alpha 1 chain [Source:NCBI gene;Acc:101993346]	ENSMUSG00000001435
6	LG2	47108243	0.0434276	0.898139	-0.854711	3.21e-07	intron (ENSMOCT00000026498, intron 2 of 41)	65449	ENSMOCG00000019606	0.604171	0.0313569	Col18a1	collagen type XVIII alpha 1 chain [Source:NCBI gene;Acc:101993346]	ENSMUSG00000001435
6	LG2	47108267	0.0434276	0.898139	-0.854711	3.21e-07	intron (ENSMOCT00000026498, intron 2 of 41)	65425	ENSMOCG00000019606	0.604171	0.0313569	Col18a1	collagen type XVIII alpha 1 chain [Source:NCBI gene;Acc:101993346]	ENSMUSG00000001435
6	LG2	47121983	0.838626	0.0763654	0.762261	0.00916222	exon (ENSMOCT00000026491, exon 1 of 41)	516	ENSMOCG00000019606	0.604171	0.0313569	Col18a1	collagen type XVIII alpha 1 chain [Source:NCBI gene;Acc:101993346]	ENSMUSG00000001435
6	LG2	47121992	0.838626	0.0763654	0.762261	0.00916222	exon (ENSMOCT00000026491, exon 1 of 41)	507	ENSMOCG00000019606	0.604171	0.0313569	Col18a1	collagen type XVIII alpha 1 chain [Source:NCBI gene;Acc:101993346]	ENSMUSG00000001435
6	LG2	47134513	0.871987	0.0300538	0.841933	1.59e-06	intron (ENSMOCT00000026498, intron 2 of 41)	39179	ENSMOCG00000019606	0.604171	0.0313569	Col18a1	collagen type XVIII alpha 1 chain [Source:NCBI gene;Acc:101993346]	ENSMUSG00000001435
6	LG2	47154333	0.0694275	0.776872	-0.707445	0.0405184	intron (ENSMOCT00000026498, intron 2 of 41)	19359	ENSMOCG00000019606	0.604171	0.0313569	Col18a1	collagen type XVIII alpha 1 chain [Source:NCBI gene;Acc:101993346]	ENSMUSG00000001435
6	LG2	47163214	0.83744	0.0421453	0.795295	0.000217053	intron (ENSMOCT00000026498, intron 2 of 41)	10478	ENSMOCG00000019606	0.604171	0.0313569	Col18a1	collagen type XVIII alpha 1 chain [Source:NCBI gene;Acc:101993346]	ENSMUSG00000001435
6	LG2	47163524	0.0730657	0.854588	-0.781523	0.00352697	intron (ENSMOCT00000026498, intron 2 of 41)	10168	ENSMOCG00000019606	0.604171	0.0313569	Col18a1	collagen type XVIII alpha 1 chain [Source:NCBI gene;Acc:101993346]	ENSMUSG00000001435
6	LG2	47163585	0.0888575	0.835894	-0.747036	0.0173902	intron (ENSMOCT00000026498, intron 2 of 41)	10107	ENSMOCG00000019606	0.604171	0.0313569	Col18a1	collagen type XVIII alpha 1 chain [Source:NCBI gene;Acc:101993346]	ENSMUSG00000001435
6	LG2	49486933	0.806954	0.0628135	0.744141	0.0114241	intron (ENSMOCT00000026064, intron 93 of 93)	226563	ENSMOCG00000019275	0.731632	0.0136502	Dnah8	dynein, axonemal, heavy chain 8 [Source:MGI Symbol;Acc:MGI:107714]	ENSMUSG00000033826
6	LG2	49612281	0.756514	0.037322	0.719192	0.000346832	intron (ENSMOCT00000026064, intron 54 of 93)	101215	ENSMOCG00000019275	0.731632	0.0136502	Dnah8	dynein, axonemal, heavy chain 8 [Source:MGI Symbol;Acc:MGI:107714]	ENSMUSG00000033826
6	LG2	49633032	0.0706534	0.790195	-0.719541	0.0316143	intron (ENSMOCT00000026064, intron 37 of 93)	80464	ENSMOCG00000019275	0.731632	0.0136502	Dnah8	dynein, axonemal, heavy chain 8 [Source:MGI Symbol;Acc:MGI:107714]	ENSMUSG00000033826
2	LG2	52742790	0.891846	0.033388	0.858458	1.04e-07	intron (ENSMOCT00000019996, intron 1 of 4)	15748	ENSMOCG00000015183	-0.13461	0.00934903	Nudt3	diphosphoinositol polyphosphate phosphohydrolase 1 [Source:NCBI gene;Acc:101982704]	ENSMUSG00000024213
5	LG2	52889970	0.0521149	0.861508	-0.809393	0.000122446	intron (ENSMOCT00000024436, intron 1 of 8)	23112	ENSMOCG00000018236	0.458227	0.0234842	Grm4	glutamate metabotropic receptor 4 [Source:NCBI gene;Acc:101983912]	ENSMUSG00000063239
5	LG2	52894593	0.836723	0.061653	0.77507	0.00300606	intron (ENSMOCT00000024436, intron 1 of 8)	27735	ENSMOCG00000018236	0.458227	0.0234842	Grm4	glutamate metabotropic receptor 4 [Source:NCBI gene;Acc:101983912]	ENSMUSG00000063239
5	LG2	52897011	0.913241	0.284327	0.628914	0.0243134	exon (ENSMOCT00000024432, exon 3 of 11)	40561	ENSMOCG00000018236	0.458227	0.0234842	Grm4	glutamate metabotropic receptor 4 [Source:NCBI gene;Acc:101983912]	ENSMUSG00000063239
5	LG2	52897012	0.351458	0.918973	-0.567515	0.0238196	exon (ENSMOCT00000024432, exon 3 of 11)	40562	ENSMOCG00000018236	0.458227	0.0234842	Grm4	glutamate metabotropic receptor 4 [Source:NCBI gene;Acc:101983912]	ENSMUSG00000063239
5	LG2	52897696	0.0322222	0.736463	-0.704241	0.0406189	intron (ENSMOCT00000024436, intron 2 of 8)	30838	ENSMOCG00000018236	0.458227	0.0234842	Grm4	glutamate metabotropic receptor 4 [Source:NCBI gene;Acc:101983912]	ENSMUSG00000063239
5	LG2	52930313	0.888668	0.126795	0.761873	0.00041345	intron (ENSMOCT00000024436, intron 5 of 8)	63455	ENSMOCG00000018236	0.458227	0.0234842	Grm4	glutamate metabotropic receptor 4 [Source:NCBI gene;Acc:101983912]	ENSMUSG00000063239
5	LG2	52931650	0.894274	0.0877023	0.806572	0.00357019	intron (ENSMOCT00000024436, intron 7 of 8)	64792	ENSMOCG00000018236	0.458227	0.0234842	Grm4	glutamate metabotropic receptor 4 [Source:NCBI gene;Acc:101983912]	ENSMUSG00000063239
5	LG2	52932560	0.828936	0.0560517	0.772885	0.00338141	intron (ENSMOCT00000024436, intron 7 of 8)	65702	ENSMOCG00000018236	0.458227	0.0234842	Grm4	glutamate metabotropic receptor 4 [Source:NCBI gene;Acc:101983912]	ENSMUSG00000063239
5	LG2	52937987	0.0408179	0.806146	-0.765328	0.0033076	exon (ENSMOCT00000024432, exon 10 of 11)	81537	ENSMOCG00000018236	0.458227	0.0234842	Grm4	glutamate metabotropic receptor 4 [Source:NCBI gene;Acc:101983912]	ENSMUSG00000063239
5	LG2	52947267	0.68864	0.0354334	0.653207	0.0237283	intron (ENSMOCT00000024436, intron 8 of 8)	80409	ENSMOCG00000018236	0.458227	0.0234842	Grm4	glutamate metabotropic receptor 4 [Source:NCBI gene;Acc:101983912]	ENSMUSG00000063239
4	LG2	53247636	0.274233	0.865475	-0.591242	0.0267339	intron (ENSMOCT00000022739, intron 9 of 57)	33075	ENSMOCG00000017037	0.346286	0.0157974	Itpr3	inositol 1,4,5-trisphosphate receptor type 3 [Source:NCBI gene;Acc:101985265]	ENSMUSG00000042644
4	LG2	53247922	0.266991	0.927935	-0.660944	0.0204414	intron (ENSMOCT00000022739, intron 8 of 57)	32789	ENSMOCG00000017037	0.346286	0.0157974	Itpr3	inositol 1,4,5-trisphosphate receptor type 3 [Source:NCBI gene;Acc:101985265]	ENSMUSG00000042644
4	LG2	53265540	0.0766111	0.920634	-0.844023	0.000213434	intron (ENSMOCT00000022739, intron 1 of 57)	15171	ENSMOCG00000017037	0.346286	0.0157974	Itpr3	inositol 1,4,5-trisphosphate receptor type 3 [Source:NCBI gene;Acc:101985265]	ENSMUSG00000042644
2	LG2	53381405	0.0730657	0.856775	-0.783709	0.00328795	exon (ENSMOCT00000029822, exon 19 of 19)	29083	ENSMOCG00000021904	-0.17651	0.00663919	Syngap1	synaptic Ras GTPase activating protein 1 [Source:NCBI gene;Acc:101986396]	ENSMUSG00000067629
2	LG2	53457356	0.884518	0.202243	0.682275	0.00988755	exon (ENSMOCT00000009260, exon 3 of 8)	2131	ENSMOCG00000007154	-0.126815	0.0472964	Daxx	death domain associated protein [Source:NCBI gene;Acc:101987710]	ENSMUSG00000002307
8	LG3	168402	0.850111	0.237033	0.613078	0.0324486	intron (ENSMOCT00000002159, intron 4 of 25)	14489	ENSMOCG00000001571	1.86247	9.1e-05	Enpp2	ectonucleotide pyrophosphatase/phosphodiesterase 2 [Source:NCBI gene;Acc:102000272]	ENSMUSG00000022425
8	LG3	217950	0.74828	0.025335	0.722945	0.0307554	intron (ENSMOCT00000002156, intron 20 of 25)	64037	ENSMOCG00000001571	1.86247	9.1e-05	Enpp2	ectonucleotide pyrophosphatase/phosphodiesterase 2 [Source:NCBI gene;Acc:102000272]	ENSMUSG00000022425
8	LG3	646374	0.811295	0.216001	0.595295	0.0149331	intron (ENSMOCT00000025827, intron 1 of 4)	10793	ENSMOCG00000019162	1.45911	0.000194768	Tnfrsf11b	TNF receptor superfamily member 11b [Source:NCBI gene;Acc:102002308]	ENSMUSG00000063727
8	LG3	650176	0.88614	0.043498	0.842642	2.87e-06	intron (ENSMOCT00000025827, intron 1 of 4)	14595	ENSMOCG00000019162	1.45911	0.000194768	Tnfrsf11b	TNF receptor superfamily member 11b [Source:NCBI gene;Acc:102002308]	ENSMUSG00000063727
6	LG3	26466778	0.840438	0.0628135	0.777624	0.00336863	intron (ENSMOCT00000028098, intron 15 of 16)	187864	ENSMOCG00000020731	0.678905	0.0459922	Sntg2	syntrophin gamma 2 [Source:NCBI gene;Acc:101998250]	ENSMUSG00000020672
6	LG3	26470023	0.0465134	0.767523	-0.72101	0.00135866	intron (ENSMOCT00000028098, intron 14 of 16)	184619	ENSMOCG00000020731	0.678905	0.0459922	Sntg2	syntrophin gamma 2 [Source:NCBI gene;Acc:101998250]	ENSMUSG00000020672
6	LG3	26470293	0.0675565	0.858344	-0.790787	0.00190026	intron (ENSMOCT00000028098, intron 14 of 16)	184349	ENSMOCG00000020731	0.678905	0.0459922	Sntg2	syntrophin gamma 2 [Source:NCBI gene;Acc:101998250]	ENSMUSG00000020672
3	LG3	28669909	0.907735	0.061653	0.846082	3.52e-05	exon (ENSMOCT00000001872, exon 16 of 31)	19750	ENSMOCG00000001344	0.259502	0.00836378	Notch3	notch 3 [Source:MGI Symbol;Acc:MGI:99460]	ENSMUSG00000038146
6	LG3	36115203	0.841221	0.0432065	0.798014	0.000504618	intron (ENSMOCT00000026578, intron 4 of 6)	35591	ENSMOCG00000019678	0.606118	0.0246542	Galm	galactose mutarotase [Source:NCBI gene;Acc:101985631]	ENSMUSG00000035473
6	LG3	36115261	0.84194	0.0432065	0.798733	0.000479939	intron (ENSMOCT00000026578, intron 4 of 6)	35533	ENSMOCG00000019678	0.606118	0.0246542	Galm	galactose mutarotase [Source:NCBI gene;Acc:101985631]	ENSMUSG00000035473
6	LG3	36129866	0.032674	0.753355	-0.720681	0.0200986	intron (ENSMOCT00000026578, intron 3 of 6)	20928	ENSMOCG00000019678	0.606118	0.0246542	Galm	galactose mutarotase [Source:NCBI gene;Acc:101985631]	ENSMUSG00000035473
6	LG3	36135005	0.0664961	0.791795	-0.725299	0.00419632	intron (ENSMOCT00000026578, intron 2 of 6)	15789	ENSMOCG00000019678	0.606118	0.0246542	Galm	galactose mutarotase [Source:NCBI gene;Acc:101985631]	ENSMUSG00000035473
7	LG3	40758376	0.050671	0.81719	-0.766519	0.000281109	intron (ENSMOCT00000007243, intron 3 of 18)	155524	ENSMOCG00000005504	0.861116	0.0189463	Pde1c	phosphodiesterase 1C [Source:NCBI gene;Acc:101996335]	ENSMUSG00000004347
7	LG3	40789811	0.132619	0.860627	-0.728009	0.0027991	intron (ENSMOCT00000007243, intron 3 of 18)	186959	ENSMOCG00000005504	0.861116	0.0189463	Pde1c	phosphodiesterase 1C [Source:NCBI gene;Acc:101996335]	ENSMUSG00000004347
8	LG3	41846533	0.857127	0.0606416	0.796486	0.000989915	exon (ENSMOCT00000021249, exon 2 of 4)	9167	ENSMOCG00000016051	1.4838	0.00745831	Aqp1	aquaporin 1 (Colton blood group) [Source:NCBI gene;Acc:101998991]	ENSMUSG00000004655
8	LG3	41852444	0.050525	0.781451	-0.730926	0.0190662	intron (ENSMOCT00000021249, intron 1 of 3)	3256	ENSMOCG00000016051	1.4838	0.00745831	Aqp1	aquaporin 1 (Colton blood group) [Source:NCBI gene;Acc:101998991]	ENSMUSG00000004655
8	LG3	41852477	0.050525	0.781451	-0.730926	0.0190662	intron (ENSMOCT00000021249, intron 1 of 3)	3223	ENSMOCG00000016051	1.4838	0.00745831	Aqp1	aquaporin 1 (Colton blood group) [Source:NCBI gene;Acc:101998991]	ENSMUSG00000004655
8	LG3	41852487	0.050525	0.781451	-0.730926	0.0190662	intron (ENSMOCT00000021249, intron 1 of 3)	3213	ENSMOCG00000016051	1.4838	0.00745831	Aqp1	aquaporin 1 (Colton blood group) [Source:NCBI gene;Acc:101998991]	ENSMUSG00000004655
6	LG3	43900642	0.837891	0.0325289	0.805362	6.36e-08	intron (ENSMOCT00000029226, intron 10 of 11)	62648	ENSMOCG00000021500	0.641539	0.0411583	Cpvl	carboxypeptidase vitellogenic like [Source:NCBI gene;Acc:101981578]	ENSMUSG00000052955
3	LG4	146397	0.178008	0.870499	-0.692491	0.0125034	intron (ENSMOCT00000023434, intron 6 of 61)	95267	ENSMOCG00000017522	0.266206	0.00382508	Lama2	laminin, alpha 2 [Source:MGI Symbol;Acc:MGI:99912]	ENSMUSG00000019899
4	LG4	7034436	0.0694275	0.836915	-0.767487	0.00434574	intron (ENSMOCT00000025634, intron 4 of 27)	82589	ENSMOCG00000019021	0.336916	0.00117052	Map3k5	mitogen-activated protein kinase kinase kinase 5 [Source:NCBI gene;Acc:101995472]	ENSMUSG00000071369
4	LG4	7072017	0.0684123	0.755782	-0.68737	0.0132402	intron (ENSMOCT00000025634, intron 1 of 27)	45008	ENSMOCG00000019021	0.336916	0.00117052	Map3k5	mitogen-activated protein kinase kinase kinase 5 [Source:NCBI gene;Acc:101995472]	ENSMUSG00000071369
6	LG4	8060677	0.827699	0.0641597	0.76354	0.00599225	TTS (ENSMOCT00000008219)	10204	ENSMOCG00000006328	0.661006	0.00462698	Tnfaip3	TNF alpha induced protein 3 [Source:NCBI gene;Acc:101998059]	ENSMUSG00000019850
6	LG4	13157221	0.769765	0.0628135	0.706951	0.0430667	intron (ENSMOCT00000027021, intron 1 of 13)	35783	ENSMOCG00000019963	0.695563	0.000174508	Phactr2	phosphatase and actin regulator 2 [Source:MGI Symbol;Acc:MGI:2446138]	ENSMUSG00000062866
6	LG4	13157270	0.769765	0.0628135	0.706951	0.0430667	intron (ENSMOCT00000027021, intron 1 of 13)	35832	ENSMOCG00000019963	0.695563	0.000174508	Phactr2	phosphatase and actin regulator 2 [Source:MGI Symbol;Acc:MGI:2446138]	ENSMUSG00000062866
6	LG4	13157293	0.769765	0.0628135	0.706951	0.0430667	intron (ENSMOCT00000027021, intron 1 of 13)	35855	ENSMOCG00000019963	0.695563	0.000174508	Phactr2	phosphatase and actin regulator 2 [Source:MGI Symbol;Acc:MGI:2446138]	ENSMUSG00000062866
6	LG4	13229639	0.0683062	0.603827	-0.53552	0.0189955	intron (ENSMOCT00000027024, intron 1 of 12)	28662	ENSMOCG00000019963	0.695563	0.000174508	Phactr2	phosphatase and actin regulator 2 [Source:MGI Symbol;Acc:MGI:2446138]	ENSMUSG00000062866
3	LG4	14081550	0.0919347	0.738883	-0.646949	0.014601	intron (ENSMOCT00000015802, intron 1 of 23)	42554	ENSMOCG00000012287	0.20594	0.0375028		utrophin [Source:NCBI gene;Acc:101983280]	ENSMUSG00000019820
3	LG4	14141776	0.851504	0.0877023	0.763802	0.0136476	intron (ENSMOCT00000015802, intron 3 of 23)	102780	ENSMOCG00000012287	0.20594	0.0375028		utrophin [Source:NCBI gene;Acc:101983280]	ENSMUSG00000019820
3	LG4	14164966	0.0706534	0.781451	-0.710798	0.0381676	intron (ENSMOCT00000015802, intron 4 of 23)	125970	ENSMOCG00000012287	0.20594	0.0375028		utrophin [Source:NCBI gene;Acc:101983280]	ENSMUSG00000019820
3	LG4	14164980	0.0706534	0.781451	-0.710798	0.0381676	intron (ENSMOCT00000015802, intron 4 of 23)	125984	ENSMOCG00000012287	0.20594	0.0375028		utrophin [Source:NCBI gene;Acc:101983280]	ENSMUSG00000019820
3	LG4	14164993	0.0706534	0.781451	-0.710798	0.0381676	intron (ENSMOCT00000015802, intron 4 of 23)	125997	ENSMOCG00000012287	0.20594	0.0375028		utrophin [Source:NCBI gene;Acc:101983280]	ENSMUSG00000019820
3	LG4	14165046	0.0706534	0.781451	-0.710798	0.0381676	intron (ENSMOCT00000015802, intron 4 of 23)	126050	ENSMOCG00000012287	0.20594	0.0375028		utrophin [Source:NCBI gene;Acc:101983280]	ENSMUSG00000019820
7	LG4	16004860	0.911578	0.284331	0.627247	0.0272314	exon (ENSMOCT00000031026, exon 19 of 37)	73963	ENSMOCG00000022714	0.949343	0.0237139			ENSMUSG00000050994
7	LG4	16045477	0.343382	0.956027	-0.612644	0.0168317	intron (ENSMOCT00000031026, intron 36 of 36)	114580	ENSMOCG00000022714	0.949343	0.0237139			ENSMUSG00000050994
2	LG4	17729478	0.756381	0.0346409	0.72174	0.0295919	intron (ENSMOCT00000000805, intron 1 of 16)	2662	ENSMOCG00000000602	-0.146746	0.00741288	Strn4	striatin, calmodulin binding protein 4 [Source:MGI Symbol;Acc:MGI:2142346]	ENSMUSG00000030374
2	LG4	23055057	0.0823891	0.893848	-0.811459	0.00164316	exon (ENSMOCT00000022860, exon 1 of 20)	709	ENSMOCG00000017151	-0.148816	0.0345661	Sipa1l3	signal induced proliferation associated 1 like 3 [Source:NCBI gene;Acc:101989591]	ENSMUSG00000030583
2	LG4	23068166	0.953277	0.211474	0.741803	0.000221902	exon (ENSMOCT00000022860, exon 5 of 20)	13818	ENSMOCG00000017151	-0.148816	0.0345661	Sipa1l3	signal induced proliferation associated 1 like 3 [Source:NCBI gene;Acc:101989591]	ENSMUSG00000030583
2	LG4	23138390	0.0730657	0.785236	-0.712171	0.0378529	TTS (ENSMOCT00000022860)	84042	ENSMOCG00000017151	-0.148816	0.0345661	Sipa1l3	signal induced proliferation associated 1 like 3 [Source:NCBI gene;Acc:101989591]	ENSMUSG00000030583
7	LG4	43792207	0.60843	0.0330168	0.575413	0.0222114	exon (ENSMOCT00000017694, exon 2 of 2)	2305	ENSMOCG00000013581	0.827345	0.00333839	Fzd5	frizzled class receptor 5 [Source:NCBI gene;Acc:101999361]	ENSMUSG00000045005
4	LG4	46043857	0.852513	0.234774	0.617739	0.0321235	intron (ENSMOCT00000028691, intron 21 of 21)	617309	ENSMOCG00000021107	0.39158	0.000587408	Pard3b	par-3 family cell polarity regulator beta [Source:NCBI gene;Acc:101982807]	ENSMUSG00000052062
4	LG4	46229433	0.76029	0.128279	0.632011	0.015183	intron (ENSMOCT00000028691, intron 18 of 21)	431733	ENSMOCG00000021107	0.39158	0.000587408	Pard3b	par-3 family cell polarity regulator beta [Source:NCBI gene;Acc:101982807]	ENSMUSG00000052062
4	LG4	46622724	0.843713	0.0641597	0.779553	0.00322991	intron (ENSMOCT00000028691, intron 2 of 21)	38442	ENSMOCG00000021107	0.39158	0.000587408	Pard3b	par-3 family cell polarity regulator beta [Source:NCBI gene;Acc:101982807]	ENSMUSG00000052062
4	LG4	46709623	0.759056	0.0641597	0.694897	0.0403428	intron (ENSMOCT00000028687, intron 2 of 21)	343046	ENSMOCG00000021107	0.39158	0.000587408	Pard3b	par-3 family cell polarity regulator beta [Source:NCBI gene;Acc:101982807]	ENSMUSG00000052062
4	LG4	55552507	0.868773	0.12714	0.741633	0.00137973	intron (ENSMOCT00000011877, intron 2 of 19)	2647	ENSMOCG00000009223	0.295793	0.00531366	Obsl1	obscurin like cytoskeletal adaptor 1 [Source:NCBI gene;Acc:101981216]	ENSMUSG00000026211
5	LG4	55690951	0.891589	0.223999	0.667591	0.0380154	intron (ENSMOCT00000021660, intron 1 of 8)	1010	ENSMOCG00000016327	0.496688	0.00905217	Des	desmin [Source:NCBI gene;Acc:101983284]	ENSMUSG00000026208
7	LG4	56069082	0.0684123	0.821636	-0.753224	0.00129347	exon (ENSMOCT00000026215, exon 2 of 32)	1897	ENSMOCG00000019421	0.830645	0.0293515	Cfap65	cilia and flagella associated protein 65 [Source:NCBI gene;Acc:101982710]	ENSMUSG00000047021
7	LG4	56093179	0.892684	0.0326361	0.860048	7.27e-08	exon (ENSMOCT00000026215, exon 26 of 32)	25994	ENSMOCG00000019421	0.830645	0.0293515	Cfap65	cilia and flagella associated protein 65 [Source:NCBI gene;Acc:101982710]	ENSMUSG00000047021
7	LG4	56223854	0.75007	0.0352334	0.714837	0.00166014	intron (ENSMOCT00000023838, intron 1 of 3)	2038	ENSMOCG00000017824	0.784438	0.00280481	Wnt6	Wnt family member 6 [Source:NCBI gene;Acc:101992786]	ENSMUSG00000033227
3	LG4	57040224	0.882254	0.296139	0.586115	0.010107	intron (ENSMOCT00000023755, intron 4 of 32)	91678	ENSMOCG00000017753	0.262326	0.00279672	Tns1	tensin 1 [Source:NCBI gene;Acc:102001111]	ENSMUSG00000055322
3	LG4	57099166	0.0823891	0.858349	-0.77596	0.0063957	intron (ENSMOCT00000023755, intron 18 of 32)	150620	ENSMOCG00000017753	0.262326	0.00279672	Tns1	tensin 1 [Source:NCBI gene;Acc:102001111]	ENSMUSG00000055322
5	LG4	58199156	0.867879	0.0359879	0.831891	8.54e-06	intron (ENSMOCT00000004321, intron 1 of 3)	4295	ENSMOCG00000003217	0.558289	0.00510239	Igfbp5	insulin like growth factor binding protein 5 [Source:NCBI gene;Acc:102002390]	ENSMUSG00000026185
6	LG4	60972286	0.84764	0.0512183	0.796421	0.000752488	TTS (ENSMOCT00000015886)	7206	ENSMOCG00000012323	0.618945	0.00500053	Col6a3	collagen type VI alpha 3 chain [Source:NCBI gene;Acc:101994218]	ENSMUSG00000048126
6	LG4	61005173	0.892324	0.315074	0.57725	0.0146776	intron (ENSMOCT00000015878, intron 19 of 39)	40093	ENSMOCG00000012323	0.618945	0.00500053	Col6a3	collagen type VI alpha 3 chain [Source:NCBI gene;Acc:101994218]	ENSMUSG00000048126
6	LG4	61020625	0.843793	0.0552125	0.78858	0.000629331	intron (ENSMOCT00000015878, intron 36 of 39)	55545	ENSMOCG00000012323	0.618945	0.00500053	Col6a3	collagen type VI alpha 3 chain [Source:NCBI gene;Acc:101994218]	ENSMUSG00000048126
5	LG4	61600040	0.863123	0.0582573	0.804865	0.000554118	intron (ENSMOCT00000014927, intron 1 of 1)	2984	ENSMOCG00000011622	0.460404	0.0270474	Ackr3	atypical chemokine receptor 3 [Source:NCBI gene;Acc:101994803]	ENSMUSG00000044337
8	LG4	61688874	0.0504413	0.857227	-0.806786	0.000228576	intron (ENSMOCT00000001549, intron 6 of 17)	27036	ENSMOCG00000001121	1.42378	0.0224797	Iqca	IQ motif containing with AAA domain [Source:MGI Symbol;Acc:MGI:1922168]	ENSMUSG00000026301
1	LG4	64087103	0.0740864	0.856636	-0.78255	0.00315051	intron (ENSMOCT00000013570, intron 7 of 12)	22792	ENSMOCG00000010548	-0.862092	0.0376711	Sag	S-antigen, retina and pineal gland (arrestin) [Source:MGI Symbol;Acc:MGI:98227]	ENSMUSG00000056055
1	LG4	64091571	0.881861	0.0606416	0.821219	0.000222172	intron (ENSMOCT00000013570, intron 5 of 12)	18324	ENSMOCG00000010548	-0.862092	0.0376711	Sag	S-antigen, retina and pineal gland (arrestin) [Source:MGI Symbol;Acc:MGI:98227]	ENSMUSG00000056055
1	LG4	64100140	0.0425809	0.773184	-0.730603	0.0197843	intron (ENSMOCT00000013570, intron 2 of 12)	9755	ENSMOCG00000010548	-0.862092	0.0376711	Sag	S-antigen, retina and pineal gland (arrestin) [Source:MGI Symbol;Acc:MGI:98227]	ENSMUSG00000056055
4	LG5	1185706	0.832658	0.0606416	0.772016	0.00392184	exon (ENSMOCT00000017154, exon 2 of 9)	63229	ENSMOCG00000013208	0.314184	0.00913395	Zfp704	zinc finger protein 704 [Source:NCBI gene;Acc:101999910]	ENSMUSG00000040209
1	LG5	16087177	0.0730657	0.711498	-0.638432	0.035734	intron (ENSMOCT00000002746, intron 1 of 3)	14408	ENSMOCG00000002043	-0.188267	0.0316726			ENSMUSG00000048960
6	LG5	17198520	0.806989	0.187284	0.619706	0.00807663	TTS (ENSMOCT00000022643)	35507	ENSMOCG00000017010	0.56652	0.0156934	Ppp1r42	protein phosphatase 1 regulatory subunit 42 [Source:NCBI gene;Acc:101979130]	ENSMUSG00000025916
1	LG5	17586114	0.0800938	0.807265	-0.727171	0.0256862	intron (ENSMOCT00000026853, intron 4 of 5)	22706	ENSMOCG00000019849	-0.23124	0.0483213	Vxn	vexin [Source:NCBI gene;Acc:101980650]	ENSMUSG00000067879
1	LG5	17607865	0.796926	0.114744	0.682183	0.00644549	intron (ENSMOCT00000026853, intron 1 of 5)	955	ENSMOCG00000019849	-0.23124	0.0483213	Vxn	vexin [Source:NCBI gene;Acc:101980650]	ENSMUSG00000067879
2	LG5	38688170	0.0643351	0.766282	-0.701947	0.0415023	TTS (ENSMOCT00000023978)	5494	ENSMOCG00000017921	-0.149184	0.0374847	Tesk1	testis associated actin remodelling kinase 1 [Source:NCBI gene;Acc:101979320]	ENSMUSG00000028458
6	LG5	42135332	0.769765	0.0560517	0.713713	0.0363521	intron (ENSMOCT00000013947, intron 2 of 10)	2356	ENSMOCG00000010861	0.572766	0.0491886	Galnt12	polypeptide N-acetylgalactosaminyltransferase 12 [Source:MGI Symbol;Acc:MGI:2444664]	ENSMUSG00000039774
6	LG5	42135358	0.769765	0.0560517	0.713713	0.0363521	intron (ENSMOCT00000013947, intron 2 of 10)	2382	ENSMOCG00000010861	0.572766	0.0491886	Galnt12	polypeptide N-acetylgalactosaminyltransferase 12 [Source:MGI Symbol;Acc:MGI:2444664]	ENSMUSG00000039774
6	LG5	42150767	0.840258	0.0582573	0.782001	0.0023829	intron (ENSMOCT00000013947, intron 7 of 10)	17791	ENSMOCG00000010861	0.572766	0.0491886	Galnt12	polypeptide N-acetylgalactosaminyltransferase 12 [Source:MGI Symbol;Acc:MGI:2444664]	ENSMUSG00000039774
6	LG5	42153460	0.0470359	0.794731	-0.747696	0.0112606	intron (ENSMOCT00000013947, intron 7 of 10)	20484	ENSMOCG00000010861	0.572766	0.0491886	Galnt12	polypeptide N-acetylgalactosaminyltransferase 12 [Source:MGI Symbol;Acc:MGI:2444664]	ENSMUSG00000039774
1	LG5	60407108	0.0721665	0.883699	-0.811532	0.000851871	exon (ENSMOCT00000025999, exon 6 of 6)	18683	ENSMOCG00000019280	-0.257691	0.0408348	2610301B20Rik	linkage group 5 C8orf37 homolog [Source:NCBI gene;Acc:101993647]	ENSMUSG00000059482
1	LG5	60407272	0.046314	0.752839	-0.706525	0.036186	exon (ENSMOCT00000025999, exon 6 of 6)	18847	ENSMOCG00000019280	-0.257691	0.0408348	2610301B20Rik	linkage group 5 C8orf37 homolog [Source:NCBI gene;Acc:101993647]	ENSMUSG00000059482
3	LG7_11	632883	0.0697284	0.766282	-0.696553	0.0352424	intron (ENSMOCT00000005124, intron 5 of 9)	18932	ENSMOCG00000003842	0.228064	0.00528552	Slc20a2	solute carrier family 20 member 2 [Source:NCBI gene;Acc:101989503]	ENSMUSG00000037656
8	LG7_11	1397882	0.930492	0.232183	0.698308	0.000792552	intron (ENSMOCT00000018450, intron 1 of 2)	3793	ENSMOCG00000014116	1.7856	0.000579321	Sfrp1	secreted frizzled related protein 1 [Source:NCBI gene;Acc:101993648]	ENSMUSG00000031548
8	LG7_11	1397931	0.796815	0.172761	0.624054	0.00525459	intron (ENSMOCT00000018450, intron 1 of 2)	3842	ENSMOCG00000014116	1.7856	0.000579321	Sfrp1	secreted frizzled related protein 1 [Source:NCBI gene;Acc:101993648]	ENSMUSG00000031548
8	LG7_11	1399751	0.28777	0.914197	-0.626427	0.0271309	exon (ENSMOCT00000018450, exon 2 of 3)	5662	ENSMOCG00000014116	1.7856	0.000579321	Sfrp1	secreted frizzled related protein 1 [Source:NCBI gene;Acc:101993648]	ENSMUSG00000031548
8	LG7_11	1403901	0.754019	0.0402765	0.713743	0.034795	intron (ENSMOCT00000018450, intron 2 of 2)	9812	ENSMOCG00000014116	1.7856	0.000579321	Sfrp1	secreted frizzled related protein 1 [Source:NCBI gene;Acc:101993648]	ENSMUSG00000031548
8	LG7_11	1410765	0.926005	0.123326	0.802679	3.43e-06	intron (ENSMOCT00000018450, intron 2 of 2)	16676	ENSMOCG00000014116	1.7856	0.000579321	Sfrp1	secreted frizzled related protein 1 [Source:NCBI gene;Acc:101993648]	ENSMUSG00000031548
3	LG7_11	4595488	0.0675565	0.771093	-0.703537	0.0433094	intron (ENSMOCT00000004069, intron 2 of 15)	7174	ENSMOCG00000003017	0.186144	0.04745	Adgra2	adhesion G protein-coupled receptor A2 [Source:NCBI gene;Acc:101981113]	ENSMUSG00000031486
3	LG7_11	4614336	0.913201	0.237082	0.676119	0.00480716	exon (ENSMOCT00000004064, exon 6 of 19)	26022	ENSMOCG00000003017	0.186144	0.04745	Adgra2	adhesion G protein-coupled receptor A2 [Source:NCBI gene;Acc:101981113]	ENSMUSG00000031486
3	LG7_11	4624961	0.83713	0.0389402	0.79819	0.000472224	exon (ENSMOCT00000004064, exon 19 of 19)	36647	ENSMOCG00000003017	0.186144	0.04745	Adgra2	adhesion G protein-coupled receptor A2 [Source:NCBI gene;Acc:101981113]	ENSMUSG00000031486
3	LG7_11	4624964	0.83713	0.0389402	0.79819	0.000472224	exon (ENSMOCT00000004064, exon 19 of 19)	36650	ENSMOCG00000003017	0.186144	0.04745	Adgra2	adhesion G protein-coupled receptor A2 [Source:NCBI gene;Acc:101981113]	ENSMUSG00000031486
3	LG7_11	4624967	0.83713	0.0389402	0.79819	0.000472224	exon (ENSMOCT00000004064, exon 19 of 19)	36653	ENSMOCG00000003017	0.186144	0.04745	Adgra2	adhesion G protein-coupled receptor A2 [Source:NCBI gene;Acc:101981113]	ENSMUSG00000031486
3	LG7_11	4625086	0.0440207	0.779555	-0.735534	0.0124379	exon (ENSMOCT00000004064, exon 19 of 19)	36772	ENSMOCG00000003017	0.186144	0.04745	Adgra2	adhesion G protein-coupled receptor A2 [Source:NCBI gene;Acc:101981113]	ENSMUSG00000031486
5	LG7_11	8294034	0.0659033	0.768804	-0.7029	0.0434677	intron (ENSMOCT00000018671, intron 1 of 12)	796858	ENSMOCG00000014264	0.448054	0.0146567	Nrg1	neuregulin 1 [Source:NCBI gene;Acc:101986776]	ENSMUSG00000062991
5	LG7_11	8445708	0.0603959	0.760362	-0.699966	0.0429206	intron (ENSMOCT00000018671, intron 1 of 12)	645184	ENSMOCG00000014264	0.448054	0.0146567	Nrg1	neuregulin 1 [Source:NCBI gene;Acc:101986776]	ENSMUSG00000062991
5	LG7_11	8445719	0.0603959	0.760362	-0.699966	0.0429206	intron (ENSMOCT00000018671, intron 1 of 12)	645173	ENSMOCG00000014264	0.448054	0.0146567	Nrg1	neuregulin 1 [Source:NCBI gene;Acc:101986776]	ENSMUSG00000062991
5	LG7_11	8638214	0.182746	0.896076	-0.71333	0.000852717	intron (ENSMOCT00000018671, intron 1 of 12)	452678	ENSMOCG00000014264	0.448054	0.0146567	Nrg1	neuregulin 1 [Source:NCBI gene;Acc:101986776]	ENSMUSG00000062991
5	LG7_11	8778760	0.670108	0.0547046	0.615403	0.0296326	intron (ENSMOCT00000018671, intron 1 of 12)	312132	ENSMOCG00000014264	0.448054	0.0146567	Nrg1	neuregulin 1 [Source:NCBI gene;Acc:101986776]	ENSMUSG00000062991
5	LG7_11	9038707	0.905227	0.0606416	0.844585	3.41e-05	intron (ENSMOCT00000018671, intron 1 of 12)	52185	ENSMOCG00000014264	0.448054	0.0146567	Nrg1	neuregulin 1 [Source:NCBI gene;Acc:101986776]	ENSMUSG00000062991
5	LG7_11	9744799	0.733066	0.0727539	0.660312	0.0332595	intron (ENSMOCT00000018297, intron 6 of 6)	130723	ENSMOCG00000014009	0.513989	0.0191346	Rbpms	RNA binding protein, mRNA processing factor [Source:NCBI gene;Acc:101989597]	ENSMUSG00000031586
5	LG7_11	9744897	0.0852348	0.792493	-0.707258	0.0414057	intron (ENSMOCT00000018297, intron 6 of 6)	130625	ENSMOCG00000014009	0.513989	0.0191346	Rbpms	RNA binding protein, mRNA processing factor [Source:NCBI gene;Acc:101989597]	ENSMUSG00000031586
5	LG7_11	9752255	0.0327606	0.923239	-0.890478	8.7e-13	intron (ENSMOCT00000018297, intron 5 of 6)	123267	ENSMOCG00000014009	0.513989	0.0191346	Rbpms	RNA binding protein, mRNA processing factor [Source:NCBI gene;Acc:101989597]	ENSMUSG00000031586
5	LG7_11	9752290	0.0327606	0.923239	-0.890478	8.7e-13	intron (ENSMOCT00000018297, intron 5 of 6)	123232	ENSMOCG00000014009	0.513989	0.0191346	Rbpms	RNA binding protein, mRNA processing factor [Source:NCBI gene;Acc:101989597]	ENSMUSG00000031586
5	LG7_11	9752296	0.0327606	0.923239	-0.890478	8.7e-13	intron (ENSMOCT00000018297, intron 5 of 6)	123226	ENSMOCG00000014009	0.513989	0.0191346	Rbpms	RNA binding protein, mRNA processing factor [Source:NCBI gene;Acc:101989597]	ENSMUSG00000031586
5	LG7_11	9831803	0.0852348	0.833933	-0.748699	0.0149624	intron (ENSMOCT00000018297, intron 1 of 6)	43719	ENSMOCG00000014009	0.513989	0.0191346	Rbpms	RNA binding protein, mRNA processing factor [Source:NCBI gene;Acc:101989597]	ENSMUSG00000031586
5	LG7_11	9860374	0.0713679	0.824396	-0.753028	0.00886732	intron (ENSMOCT00000018297, intron 1 of 6)	15148	ENSMOCG00000014009	0.513989	0.0191346	Rbpms	RNA binding protein, mRNA processing factor [Source:NCBI gene;Acc:101989597]	ENSMUSG00000031586
5	LG7_11	9860385	0.0713679	0.824396	-0.753028	0.00886732	intron (ENSMOCT00000018297, intron 1 of 6)	15137	ENSMOCG00000014009	0.513989	0.0191346	Rbpms	RNA binding protein, mRNA processing factor [Source:NCBI gene;Acc:101989597]	ENSMUSG00000031586
2	LG7_11	11753469	0.803272	0.0401213	0.76315	0.00365	intron (ENSMOCT00000006107, intron 1 of 5)	4914	ENSMOCG00000004666	-0.165262	0.018727	Prag1	PEAK1 related, kinase-activating pseudokinase 1 [Source:NCBI gene;Acc:101993841]	ENSMUSG00000050271
2	LG7_11	11761239	0.828788	0.127491	0.701296	0.0133026	intron (ENSMOCT00000006107, intron 3 of 5)	12684	ENSMOCG00000004666	-0.165262	0.018727	Prag1	PEAK1 related, kinase-activating pseudokinase 1 [Source:NCBI gene;Acc:101993841]	ENSMUSG00000050271
3	LG7_11	15365563	0.926339	0.21111	0.71523	0.0147698	exon (ENSMOCT00000018274, exon 10 of 10)	49202	ENSMOCG00000013996	0.254187	0.0208223		microtubule associated scaffold protein 1 [Source:NCBI gene;Acc:101999730]	ENSMUSG00000045636
4	LG7_11	18461613	0.0800938	0.863925	-0.783831	0.00448423	intron (ENSMOCT00000019906, intron 1 of 26)	9682	ENSMOCG00000015108	0.326735	0.0362912	Fat1	FAT atypical cadherin 1 [Source:NCBI gene;Acc:101979224]	ENSMUSG00000070047
4	LG7_11	18551864	0.841197	0.0763654	0.764831	0.00846648	TTS (ENSMOCT00000019906)	99933	ENSMOCG00000015108	0.326735	0.0362912	Fat1	FAT atypical cadherin 1 [Source:NCBI gene;Acc:101979224]	ENSMUSG00000070047
3	LG8	647796	0.878843	0.199414	0.679429	0.0262833	exon (ENSMOCT00000021599, exon 9 of 19)	7199	ENSMOCG00000016283	0.256607	0.0310929	Helz2	helicase with zinc finger 2 [Source:NCBI gene;Acc:102000449]	ENSMUSG00000027580
1	LG8	772026	0.052631	0.776872	-0.724241	0.0231126	intron (ENSMOCT00000014775, intron 10 of 13)	39939	ENSMOCG00000011486	-0.191116	0.00128291	Kcnq2	potassium voltage-gated channel subfamily Q member 2 [Source:NCBI gene;Acc:102002599]	ENSMUSG00000016346
6	LG8	831589	0.912787	0.284605	0.628182	0.0267788	exon (ENSMOCT00000006238, exon 5 of 6)	10832	ENSMOCG00000004769	0.611466	0.011169	Chrna4	cholinergic receptor nicotinic alpha 4 subunit [Source:NCBI gene;Acc:101981033]	ENSMUSG00000027577
2	LG8	1740986	0.854002	0.0420594	0.811943	0.000115538	intron (ENSMOCT00000028555, intron 2 of 14)	1291	ENSMOCG00000021030	-0.141135	0.0356108	Osbpl2	oxysterol binding protein like 2 [Source:NCBI gene;Acc:101988083]	ENSMUSG00000039050
2	LG8	3517186	0.833936	0.124651	0.709285	0.00711464	intron (ENSMOCT00000024874, intron 8 of 11)	50959	ENSMOCG00000018527	-0.133078	0.0363509	Phactr3	phosphatase and actin regulator 3 [Source:NCBI gene;Acc:101992049]	ENSMUSG00000027525
2	LG8	3517192	0.833936	0.124651	0.709285	0.00711464	intron (ENSMOCT00000024874, intron 8 of 11)	50953	ENSMOCG00000018527	-0.133078	0.0363509	Phactr3	phosphatase and actin regulator 3 [Source:NCBI gene;Acc:101992049]	ENSMUSG00000027525
2	LG8	3556022	0.0782007	0.793353	-0.715152	0.0375281	exon (ENSMOCT00000024866, exon 3 of 12)	11442	ENSMOCG00000018527	-0.133078	0.0363509	Phactr3	phosphatase and actin regulator 3 [Source:NCBI gene;Acc:101992049]	ENSMUSG00000027525
2	LG8	3556190	0.137534	0.866083	-0.728549	0.00364401	intron (ENSMOCT00000024874, intron 3 of 11)	11955	ENSMOCG00000018527	-0.133078	0.0363509	Phactr3	phosphatase and actin regulator 3 [Source:NCBI gene;Acc:101992049]	ENSMUSG00000027525
2	LG8	3631539	0.0823891	0.859547	-0.777158	0.00615811	intron (ENSMOCT00000024869, intron 1 of 12)	67536	ENSMOCG00000018527	-0.133078	0.0363509	Phactr3	phosphatase and actin regulator 3 [Source:NCBI gene;Acc:101992049]	ENSMUSG00000027525
2	LG8	3664580	0.0276957	0.736463	-0.708768	0.037882	intron (ENSMOCT00000024869, intron 1 of 12)	34495	ENSMOCG00000018527	-0.133078	0.0363509	Phactr3	phosphatase and actin regulator 3 [Source:NCBI gene;Acc:101992049]	ENSMUSG00000027525
2	LG8	3664825	0.0752561	0.897189	-0.821933	0.000587362	intron (ENSMOCT00000024869, intron 1 of 12)	34250	ENSMOCG00000018527	-0.133078	0.0363509	Phactr3	phosphatase and actin regulator 3 [Source:NCBI gene;Acc:101992049]	ENSMUSG00000027525
2	LG8	3664839	0.0752561	0.897189	-0.821933	0.000587362	intron (ENSMOCT00000024869, intron 1 of 12)	34236	ENSMOCG00000018527	-0.133078	0.0363509	Phactr3	phosphatase and actin regulator 3 [Source:NCBI gene;Acc:101992049]	ENSMUSG00000027525
6	LG8	5838429	0.0392861	0.771093	-0.731807	0.0167494	intron (ENSMOCT00000021867, intron 1 of 6)	1411	ENSMOCG00000016476	0.619156	0.0104508	Bmp7	bone morphogenetic protein 7 [Source:NCBI gene;Acc:102002600]	ENSMUSG00000008999
6	LG8	5858175	0.755236	0.0392123	0.716023	0.0331462	intron (ENSMOCT00000021867, intron 1 of 6)	21157	ENSMOCG00000016476	0.619156	0.0104508	Bmp7	bone morphogenetic protein 7 [Source:NCBI gene;Acc:102002600]	ENSMUSG00000008999
6	LG8	5872974	0.0706534	0.879672	-0.809019	0.000745514	intron (ENSMOCT00000021867, intron 2 of 6)	35956	ENSMOCG00000016476	0.619156	0.0104508	Bmp7	bone morphogenetic protein 7 [Source:NCBI gene;Acc:102002600]	ENSMUSG00000008999
6	LG8	5907662	0.832173	0.100833	0.731341	0.00888675	exon (ENSMOCT00000021867, exon 7 of 7)	70644	ENSMOCG00000016476	0.619156	0.0104508	Bmp7	bone morphogenetic protein 7 [Source:NCBI gene;Acc:102002600]	ENSMUSG00000008999
2	LG8	11346525	0.0845084	0.700646	-0.616138	0.0210354	exon (ENSMOCT00000001613, exon 1 of 2)	410	ENSMOCG00000001197	-0.14724	0.043702	Kcnb1	potassium voltage-gated channel subfamily B member 1 [Source:NCBI gene;Acc:101992337]	ENSMUSG00000050556
2	LG8	11353572	0.691805	0.0239276	0.667877	0.00331015	intron (ENSMOCT00000001613, intron 1 of 1)	7457	ENSMOCG00000001197	-0.14724	0.043702	Kcnb1	potassium voltage-gated channel subfamily B member 1 [Source:NCBI gene;Acc:101992337]	ENSMUSG00000050556
2	LG8	11410242	0.0413443	0.831262	-0.789918	0.000680769	intron (ENSMOCT00000001613, intron 1 of 1)	64127	ENSMOCG00000001197	-0.14724	0.043702	Kcnb1	potassium voltage-gated channel subfamily B member 1 [Source:NCBI gene;Acc:101992337]	ENSMUSG00000050556
7	LG8	12774070	0.0282157	0.507774	-0.479558	0.0153727	intron (ENSMOCT00000018154, intron 7 of 13)	54466	ENSMOCG00000013910	0.91793	0.000997665	Eya2	EYA transcriptional coactivator and phosphatase 2 [Source:NCBI gene;Acc:101996539]	ENSMUSG00000017897
7	LG8	12774076	0.156461	0.839353	-0.682891	0.00950528	intron (ENSMOCT00000018154, intron 7 of 13)	54460	ENSMOCG00000013910	0.91793	0.000997665	Eya2	EYA transcriptional coactivator and phosphatase 2 [Source:NCBI gene;Acc:101996539]	ENSMUSG00000017897
7	LG8	12811242	0.835397	0.0576231	0.777774	0.00283134	intron (ENSMOCT00000018154, intron 5 of 13)	17294	ENSMOCG00000013910	0.91793	0.000997665	Eya2	EYA transcriptional coactivator and phosphatase 2 [Source:NCBI gene;Acc:101996539]	ENSMUSG00000017897
7	LG8	12969954	0.0739757	0.905849	-0.831874	8.5e-08	exon (ENSMOCT00000024119, exon 2 of 5)	1090	ENSMOCG00000018022	0.758798	0.00249625	Slc2a10	solute carrier family 2 member 10 [Source:NCBI gene;Acc:101996815]	ENSMUSG00000027661
3	LG8	13647729	0.857455	0.0727539	0.784701	0.00375249	intron (ENSMOCT00000019825, intron 8 of 13)	12293	ENSMOCG00000015057	0.226509	0.00423537	Pltp	phospholipid transfer protein [Source:NCBI gene;Acc:102002499]	ENSMUSG00000017754
1	LG8	14114066	0.771851	0.033404	0.738447	0.0135676	exon (ENSMOCT00000006768, exon 5 of 12)	4636	ENSMOCG00000005171	-0.410798	0.0422415	Rbpjl	recombination signal binding protein for immunoglobulin kappa J region like [Source:NCBI gene;Acc:101986404]	ENSMUSG00000017007
8	LG8	19950268	0.816217	0.0727539	0.743463	0.0127967	intron (ENSMOCT00000004041, intron 11 of 14)	17047	ENSMOCG00000003013	1.0899	0.00527586	Lbp	lipopolysaccharide binding protein [Source:NCBI gene;Acc:101982420]	ENSMUSG00000016024
8	LG8	19953829	0.0721665	0.835417	-0.763251	0.00651614	exon (ENSMOCT00000004041, exon 9 of 15)	13486	ENSMOCG00000003013	1.0899	0.00527586	Lbp	lipopolysaccharide binding protein [Source:NCBI gene;Acc:101982420]	ENSMUSG00000016024
1	LG8	20303770	0.776322	0.0597518	0.71657	0.0238315	exon (ENSMOCT00000002875, exon 4 of 4)	29627	ENSMOCG00000002148	-0.234866	0.0494319	Vstm2l	V-set and transmembrane domain containing 2 like [Source:NCBI gene;Acc:101983735]	ENSMUSG00000037843
2	LG8	20765482	0.759455	0.0357239	0.723731	0.0278337	intron (ENSMOCT00000003422, intron 1 of 13)	388	ENSMOCG00000002554	-0.143912	0.0257932	Src	SRC proto-oncogene, non-receptor tyrosine kinase [Source:NCBI gene;Acc:101984880]	ENSMUSG00000027646
1	LG8	21451350	0.035481	0.756018	-0.720537	0.00245304	intron (ENSMOCT00000029279, intron 7 of 9)	49897	ENSMOCG00000021531	-0.230366	0.000433828	Dlgap4	DLG associated protein 4 [Source:NCBI gene;Acc:101990275]	ENSMUSG00000061689
1	LG8	21492341	0.823356	0.0570495	0.766306	0.00455556	exon (ENSMOCT00000029265, exon 7 of 13)	96645	ENSMOCG00000021531	-0.230366	0.000433828	Dlgap4	DLG associated protein 4 [Source:NCBI gene;Acc:101990275]	ENSMUSG00000061689
1	LG8	21492351	0.797169	0.0570495	0.740119	0.00507714	exon (ENSMOCT00000029265, exon 7 of 13)	96635	ENSMOCG00000021531	-0.230366	0.000433828	Dlgap4	DLG associated protein 4 [Source:NCBI gene;Acc:101990275]	ENSMUSG00000061689
1	LG8	21492368	0.823356	0.0570495	0.766306	0.00455556	exon (ENSMOCT00000029265, exon 7 of 13)	96618	ENSMOCG00000021531	-0.230366	0.000433828	Dlgap4	DLG associated protein 4 [Source:NCBI gene;Acc:101990275]	ENSMUSG00000061689
1	LG8	21492386	0.797169	0.0570495	0.740119	0.00507714	exon (ENSMOCT00000029265, exon 7 of 13)	96600	ENSMOCG00000021531	-0.230366	0.000433828	Dlgap4	DLG associated protein 4 [Source:NCBI gene;Acc:101990275]	ENSMUSG00000061689
1	LG8	21533718	0.91394	0.236905	0.677035	0.00416043	intron (ENSMOCT00000029265, intron 2 of 12)	55268	ENSMOCG00000021531	-0.230366	0.000433828	Dlgap4	DLG associated protein 4 [Source:NCBI gene;Acc:101990275]	ENSMUSG00000061689
2	LG8	24286656	0.870551	0.237525	0.633027	0.0168524	exon (ENSMOCT00000025960, exon 2 of 5)	2318	ENSMOCG00000019255	-0.134454	0.0392096	Snph	syntaphilin [Source:NCBI gene;Acc:101982809]	ENSMUSG00000027457
3	LG9	2820260	0.806402	0.0811338	0.725268	0.0266952	exon (ENSMOCT00000014634, exon 3 of 4)	5363	ENSMOCG00000011397	0.168913	0.0386915	Rgmb	repulsive guidance molecule family member B [Source:MGI Symbol;Acc:MGI:1916049]	ENSMUSG00000048027
3	LG9	2820417	0.767017	0.0328222	0.734195	0.0213124	exon (ENSMOCT00000014634, exon 3 of 4)	5520	ENSMOCG00000011397	0.168913	0.0386915	Rgmb	repulsive guidance molecule family member B [Source:MGI Symbol;Acc:MGI:1916049]	ENSMUSG00000048027
6	LG9	4339686	0.293691	0.822793	-0.529102	0.0194153	intron (ENSMOCT00000009902, intron 1 of 12)	9482	ENSMOCG00000007672	0.712983	0.0470145	Smoc2	SPARC related modular calcium binding 2 [Source:MGI Symbol;Acc:MGI:1929881]	ENSMUSG00000023886
5	LG9	7844325	0.759455	0.0511169	0.708338	0.0407419	intron (ENSMOCT00000025132, intron 4 of 4)	317347	ENSMOCG00000018703	0.515958	0.0343349	Pacrg	PARK2 co-regulated [Source:MGI Symbol;Acc:MGI:1916560]	ENSMUSG00000037196
5	LG9	7860510	0.809146	0.0582573	0.750889	0.0019308	intron (ENSMOCT00000025132, intron 4 of 4)	301162	ENSMOCG00000018703	0.515958	0.0343349	Pacrg	PARK2 co-regulated [Source:MGI Symbol;Acc:MGI:1916560]	ENSMUSG00000037196
5	LG9	7860573	0.887293	0.0582573	0.829036	0.000102403	intron (ENSMOCT00000025132, intron 4 of 4)	301099	ENSMOCG00000018703	0.515958	0.0343349	Pacrg	PARK2 co-regulated [Source:MGI Symbol;Acc:MGI:1916560]	ENSMUSG00000037196
5	LG9	7946432	0.0700101	0.878544	-0.808534	0.000788928	intron (ENSMOCT00000025132, intron 2 of 4)	215240	ENSMOCG00000018703	0.515958	0.0343349	Pacrg	PARK2 co-regulated [Source:MGI Symbol;Acc:MGI:1916560]	ENSMUSG00000037196
7	LG9	9797463	0.0444625	0.792493	-0.74803	0.00810777	intron (ENSMOCT00000012454, intron 1 of 10)	29855	ENSMOCG00000009699	0.856717	0.00041308	Slc22a3	solute carrier family 22 member 3 [Source:NCBI gene;Acc:101995189]	ENSMUSG00000023828
7	LG9	9797496	0.0752561	0.792493	-0.717236	0.0292941	intron (ENSMOCT00000012454, intron 1 of 10)	29822	ENSMOCG00000009699	0.856717	0.00041308	Slc22a3	solute carrier family 22 member 3 [Source:NCBI gene;Acc:101995189]	ENSMUSG00000023828
7	LG9	9826781	0.926029	0.315484	0.610545	0.0210725	intron (ENSMOCT00000012454, intron 1 of 10)	537	ENSMOCG00000009699	0.856717	0.00041308	Slc22a3	solute carrier family 22 member 3 [Source:NCBI gene;Acc:101995189]	ENSMUSG00000023828
2	LG9	10334852	0.0721665	0.870337	-0.798171	0.00153615	intron (ENSMOCT00000028887, intron 2 of 4)	1167	ENSMOCG00000021263	-0.151047	0.0392403	Sod2	superoxide dismutase 2 [Source:NCBI gene;Acc:101997772]	ENSMUSG00000006818
1	LG9	11460271	0.871373	0.0165385	0.854835	1.85e-08	TTS (ENSMOCT00000027172)	100374	ENSMOCG00000020054	-0.405773	0.00175934	Synj2	synaptojanin 2 [Source:NCBI gene;Acc:102000928]	ENSMUSG00000023805
1	LG9	11486592	0.0402679	0.797172	-0.756904	0.00824752	intron (ENSMOCT00000027205, intron 8 of 12)	17641	ENSMOCG00000020054	-0.405773	0.00175934	Synj2	synaptojanin 2 [Source:NCBI gene;Acc:102000928]	ENSMUSG00000023805
2	LG9	11728750	0.834219	0.0676263	0.766593	0.00592204	intron (ENSMOCT00000014050, intron 8 of 8)	249178	ENSMOCG00000010952	-0.14408	0.0486013	Zdhhc14	zinc finger DHHC-type containing 14 [Source:NCBI gene;Acc:102001394]	ENSMUSG00000034265
2	LG9	11728778	0.834219	0.0699146	0.764305	0.00688648	intron (ENSMOCT00000014050, intron 8 of 8)	249150	ENSMOCG00000010952	-0.14408	0.0486013	Zdhhc14	zinc finger DHHC-type containing 14 [Source:NCBI gene;Acc:102001394]	ENSMUSG00000034265
2	LG9	11789877	0.879181	0.271675	0.607506	0.0238466	intron (ENSMOCT00000014050, intron 2 of 8)	188051	ENSMOCG00000010952	-0.14408	0.0486013	Zdhhc14	zinc finger DHHC-type containing 14 [Source:NCBI gene;Acc:102001394]	ENSMUSG00000034265
2	LG9	11853472	0.795874	0.0214138	0.77446	0.00292661	intron (ENSMOCT00000014050, intron 1 of 8)	124456	ENSMOCG00000010952	-0.14408	0.0486013	Zdhhc14	zinc finger DHHC-type containing 14 [Source:NCBI gene;Acc:102001394]	ENSMUSG00000034265
2	LG9	11907845	0.853201	0.0628135	0.790388	0.00190254	intron (ENSMOCT00000014050, intron 1 of 8)	70083	ENSMOCG00000010952	-0.14408	0.0486013	Zdhhc14	zinc finger DHHC-type containing 14 [Source:NCBI gene;Acc:102001394]	ENSMUSG00000034265
2	LG9	11960045	0.89981	0.28205	0.617759	0.0033312	intron (ENSMOCT00000014050, intron 1 of 8)	17883	ENSMOCG00000010952	-0.14408	0.0486013	Zdhhc14	zinc finger DHHC-type containing 14 [Source:NCBI gene;Acc:102001394]	ENSMUSG00000034265
5	LG9	24869950	0.848221	0.0314095	0.816811	9.74e-05	intron (ENSMOCT00000009520, intron 6 of 38)	56670	ENSMOCG00000007325	0.550921	4.36e-05	Lama4	laminin subunit alpha 4 [Source:NCBI gene;Acc:101995190]	ENSMUSG00000019846
1	LG9	28711673	0.0498606	0.921448	-0.871587	3.46e-08	intron (ENSMOCT00000026310, intron 6 of 6)	167654	ENSMOCG00000019494	-0.199426	0.00174569	Sobp	sine oculis binding protein homolog [Source:NCBI gene;Acc:101985077]	ENSMUSG00000038248
1	LG9	28727291	0.83713	0.061653	0.775477	0.00351719	exon (ENSMOCT00000026310, exon 6 of 7)	152036	ENSMOCG00000019494	-0.199426	0.00174569	Sobp	sine oculis binding protein homolog [Source:NCBI gene;Acc:101985077]	ENSMUSG00000038248
1	LG9	28727950	0.0706534	0.890663	-0.82001	0.00043278	exon (ENSMOCT00000026310, exon 6 of 7)	151377	ENSMOCG00000019494	-0.199426	0.00174569	Sobp	sine oculis binding protein homolog [Source:NCBI gene;Acc:101985077]	ENSMUSG00000038248
1	LG9	28728521	0.0324891	0.924745	-0.892255	3.95e-13	exon (ENSMOCT00000026310, exon 6 of 7)	150806	ENSMOCG00000019494	-0.199426	0.00174569	Sobp	sine oculis binding protein homolog [Source:NCBI gene;Acc:101985077]	ENSMUSG00000038248
1	LG9	28784599	0.0675565	0.826082	-0.758526	0.00677953	intron (ENSMOCT00000026310, intron 4 of 6)	94728	ENSMOCG00000019494	-0.199426	0.00174569	Sobp	sine oculis binding protein homolog [Source:NCBI gene;Acc:101985077]	ENSMUSG00000038248
1	LG9	28844526	0.890446	0.0676263	0.82282	0.000366001	intron (ENSMOCT00000026310, intron 3 of 6)	34801	ENSMOCG00000019494	-0.199426	0.00174569	Sobp	sine oculis binding protein homolog [Source:NCBI gene;Acc:101985077]	ENSMUSG00000038248
1	LG9	28844556	0.890446	0.0676263	0.82282	0.000366001	intron (ENSMOCT00000026310, intron 3 of 6)	34771	ENSMOCG00000019494	-0.199426	0.00174569	Sobp	sine oculis binding protein homolog [Source:NCBI gene;Acc:101985077]	ENSMUSG00000038248
2	LG9	39804014	0.168317	0.831364	-0.663047	0.00251544	exon (ENSMOCT00000018764, exon 6 of 7)	48424	ENSMOCG00000014327	-0.141202	0.0125074	Soga3	SOGA family member 3 [Source:NCBI gene;Acc:101988574]	ENSMUSG00000038916
2	LG9	39804035	0.120142	0.713303	-0.593161	0.007579	exon (ENSMOCT00000018764, exon 6 of 7)	48403	ENSMOCG00000014327	-0.141202	0.0125074	Soga3	SOGA family member 3 [Source:NCBI gene;Acc:101988574]	ENSMUSG00000038916
4	X	5438949	0.240345	0.89854	-0.658195	0.0133039	intron (ENSMOCT00000009534, intron 9 of 29)	125653	ENSMOCG00000007304	0.296983	0.00011113	Tenm1	teneurin transmembrane protein 1 [Source:NCBI gene;Acc:101980640]	ENSMUSG00000016150
4	X	5449424	0.777298	0.0647312	0.712567	0.00111989	intron (ENSMOCT00000009534, intron 9 of 29)	136128	ENSMOCG00000007304	0.296983	0.00011113	Tenm1	teneurin transmembrane protein 1 [Source:NCBI gene;Acc:101980640]	ENSMUSG00000016150
5	X	10263374	0.845051	0.0559162	0.789135	0.00117181	intron (ENSMOCT00000026193, intron 6 of 7)	285425	ENSMOCG00000019423	0.548912	0.00651532	Gpc3	glypican 3 [Source:NCBI gene;Acc:101994299]	ENSMUSG00000055653
5	X	10323149	0.0852348	0.845801	-0.760567	0.0110399	intron (ENSMOCT00000026193, intron 3 of 7)	225650	ENSMOCG00000019423	0.548912	0.00651532	Gpc3	glypican 3 [Source:NCBI gene;Acc:101994299]	ENSMUSG00000055653
5	X	10368803	0.0700101	0.87324	-0.80323	0.00088691	intron (ENSMOCT00000026193, intron 2 of 7)	179996	ENSMOCG00000019423	0.548912	0.00651532	Gpc3	glypican 3 [Source:NCBI gene;Acc:101994299]	ENSMUSG00000055653
5	X	10373393	0.0892684	0.631391	-0.542123	0.023238	intron (ENSMOCT00000026193, intron 2 of 7)	175406	ENSMOCG00000019423	0.548912	0.00651532	Gpc3	glypican 3 [Source:NCBI gene;Acc:101994299]	ENSMUSG00000055653
5	X	10447690	0.79328	0.0484676	0.744812	0.00859859	intron (ENSMOCT00000026193, intron 2 of 7)	101109	ENSMOCG00000019423	0.548912	0.00651532	Gpc3	glypican 3 [Source:NCBI gene;Acc:101994299]	ENSMUSG00000055653
1	X	11739759	0.0662294	0.766282	-0.700052	0.0433763	TTS (ENSMOCT00000019510)	47166	ENSMOCG00000014841	-0.213327	0.00176555		uncharacterized LOC101994300 [Source:NCBI gene;Acc:101994300]	ENSMUSG00000051851
6	X	13990810	0.0517765	0.752839	-0.701063	0.0407246	intron (ENSMOCT00000027837, intron 2 of 3)	7332	ENSMOCG00000020544	0.590645	0.00431551	Zic3	Zic family member 3 [Source:NCBI gene;Acc:101983720]	ENSMUSG00000067860
1	X	41972573	0.914145	0.248919	0.665226	0.00910463	intron (ENSMOCT00000000808, intron 2 of 16)	260280	ENSMOCG00000000587	-0.193631	0.0224212	Frmpd4	FERM and PDZ domain containing 4 [Source:NCBI gene;Acc:101981930]	ENSMUSG00000049176
1	X	42049424	0.890801	0.237072	0.653729	0.0101103	intron (ENSMOCT00000000808, intron 4 of 16)	337131	ENSMOCG00000000587	-0.193631	0.0224212	Frmpd4	FERM and PDZ domain containing 4 [Source:NCBI gene;Acc:101981930]	ENSMUSG00000049176
1	X	42095517	0.212606	0.878135	-0.665528	0.0227409	intron (ENSMOCT00000000808, intron 7 of 16)	383224	ENSMOCG00000000587	-0.193631	0.0224212	Frmpd4	FERM and PDZ domain containing 4 [Source:NCBI gene;Acc:101981930]	ENSMUSG00000049176
3	X	49707914	0.753345	0.0565281	0.696817	0.0235435	TTS (ENSMOCT00000027675)	337730	ENSMOCG00000020425	0.186714	0.0425176	Sh3kbp1	SH3 domain containing kinase binding protein 1 [Source:NCBI gene;Acc:101979211]	ENSMUSG00000040990
3	X	49974532	0.837415	0.0379182	0.799496	0.000419944	intron (ENSMOCT00000027682, intron 2 of 17)	71310	ENSMOCG00000020425	0.186714	0.0425176	Sh3kbp1	SH3 domain containing kinase binding protein 1 [Source:NCBI gene;Acc:101979211]	ENSMUSG00000040990
6	X	61245279	0.85038	0.0384044	0.811975	0.000152809	intron (ENSMOCT00000029790, intron 2 of 14)	34610	ENSMOCG00000021878	0.723369	0.00448289	Efhc2	EF-hand domain containing 2 [Source:NCBI gene;Acc:101991200]	ENSMUSG00000025038

## Sheet: Attacker_vs_Parental Promoter
DNA methylation									RNA transcription
Quantile	Chromosome	Position	Group 1 Methylation	Group 2 Methylation	Methylation Difference	Pvalue	Annotation	Distance to TSS	Ensembl Gene ID PV	Log2FC	PValue	Gene Symbol	Gene Description	Ensembl Gene ID MM
2	1	124136104	0.910504	0.112747	0.797757	0.0238205	promoter-TSS (ENSMOCT00000017958)	-1455	ENSMOCG00000013745	0.229611	0.0107768	Tmem131l	transmembrane 131 like [Source:NCBI gene;Acc:101998816]	ENSMUSG00000033767
2	2	5797165	0.0307453	0.8012	-0.770455	9.65e-05	promoter-TSS (ENSMOCT00000016569)	-1042	ENSMOCG00000012761	0.350034	0.0375423	Cit	citron [Source:MGI Symbol;Acc:MGI:105313]	ENSMUSG00000029516
2	2	5797427	0.86994	0.113257	0.756683	0.000604496	promoter-TSS (ENSMOCT00000016565)	-780	ENSMOCG00000012761	0.350034	0.0375423	Cit	citron [Source:MGI Symbol;Acc:MGI:105313]	ENSMUSG00000029516
3	2	10349558	0.757462	0.0280171	0.729445	0.0251284	promoter-TSS (ENSMOCT00000011180)	-734	ENSMOCG00000008690	0.524832	0.0228471	Tmem132c	transmembrane protein 132C [Source:NCBI gene;Acc:101980838]	ENSMUSG00000034324
4	2	12883169	0.876322	0.0548407	0.821481	0.00013962	promoter-TSS (ENSMOCT00000015594)	-820	ENSMOCG00000012111	1.20339	0.00821602	Dnah10	dynein axonemal heavy chain 10 [Source:NCBI gene;Acc:101992531]	ENSMUSG00000038011
2	2	20399495	0.0271883	0.756843	-0.729655	0.0223105	promoter-TSS (ENSMOCT00000004287)	-592	ENSMOCG00000003183	0.355881	0.026265	Trim56	tripartite motif containing 56 [Source:NCBI gene;Acc:101999101]	ENSMUSG00000043279
1	2	40580115	0.84692	0.0606416	0.786279	0.0021138	promoter-TSS (ENSMOCT00000014041)	-1448	ENSMOCG00000010948	-0.472956	0.00205706	Apod	apolipoprotein D [Source:NCBI gene;Acc:101997988]	ENSMUSG00000022548
1	4	25711295	0.878726	0.061653	0.817073	0.000307951	promoter-TSS (ENSMOCT00000028778)	-954	ENSMOCG00000021183	-0.673603	0.02518	Sdr42e1	short chain dehydrogenase/reductase family 42E, member 1 [Source:NCBI gene;Acc:101986528]	ENSMUSG00000034308
2	4	32642383	0.0235175	0.771093	-0.747576	0.0134639	promoter-TSS (ENSMOCT00000020043)	-268	ENSMOCG00000015220	0.404137	0.0381971	Trim67	tripartite motif containing 67 [Source:NCBI gene;Acc:101982157]	ENSMUSG00000036913
2	4	33251666	0.42984	0.0204616	0.409378	0.000307499	promoter-TSS (ENSMOCT00000015993)	-296	ENSMOCG00000012417	0.267379	0.00788996	Sipa1l2	signal induced proliferation associated 1 like 2 [Source:NCBI gene;Acc:101984245]	ENSMUSG00000001995
2	4	33251704	0.4388	0.0204336	0.418366	0.000168978	promoter-TSS (ENSMOCT00000015993)	-334	ENSMOCG00000012417	0.267379	0.00788996	Sipa1l2	signal induced proliferation associated 1 like 2 [Source:NCBI gene;Acc:101984245]	ENSMUSG00000001995
4	4	45538442	0.573949	0.024808	0.549141	0.0139213	promoter-TSS (ENSMOCT00000019102)	-489	ENSMOCG00000014563	1.48065	0.000466539		argininosuccinate synthase 1 [Source:NCBI gene;Acc:101989335]	ENSMUSG00000076441
4	4	88659460	0.240655	0.885496	-0.644841	0.0121818	promoter-TSS (ENSMOCT00000002475)	-1728	ENSMOCG00000001838	0.885842	0.0133175	Ppp1r1c	protein phosphatase 1 regulatory inhibitor subunit 1C [Source:NCBI gene;Acc:101982443]	ENSMUSG00000034683
1	5	39364725	0.0396282	0.639378	-0.59975	0.0294774	promoter-TSS (ENSMOCT00000000971)	-320	ENSMOCG00000000708	-0.150703	0.0235502	Dscaml1	DS cell adhesion molecule like 1 [Source:NCBI gene;Acc:101997416]	ENSMUSG00000032087
4	5	59849530	0.748317	0.0379182	0.710399	0.0289059	promoter-TSS (ENSMOCT00000004167)	-218	ENSMOCG00000003044	1.028	7.95e-06	Col12a1	collagen type XII alpha 1 chain [Source:NCBI gene;Acc:101990394]	ENSMUSG00000032332
3	5	67714890	0.759056	0.065741	0.693315	0.0421482	promoter-TSS (ENSMOCT00000014382)	-737	ENSMOCG00000011190	0.787551	4.84e-06	Cgnl1	cingulin like 1 [Source:NCBI gene;Acc:101987661]	ENSMUSG00000032232
2	5	80466385	0.843375	0.177857	0.665517	0.00848525	promoter-TSS (ENSMOCT00000026630)	-1298	ENSMOCG00000019704	0.496697	0.0255818			ENSMUSG00000057969
1	6	12474135	0.813765	0.0763654	0.7374	0.0164773	promoter-TSS (ENSMOCT00000006279)	-178	ENSMOCG00000004583	0.162481	0.00453217	Clasp1	cytoplasmic linker associated protein 1 [Source:NCBI gene;Acc:101993214]	ENSMUSG00000064302
1	6	12474170	0.813765	0.0763654	0.7374	0.0164773	promoter-TSS (ENSMOCT00000006279)	-213	ENSMOCG00000004583	0.162481	0.00453217	Clasp1	cytoplasmic linker associated protein 1 [Source:NCBI gene;Acc:101993214]	ENSMUSG00000064302
1	6	12474179	0.813765	0.0763654	0.7374	0.0164773	promoter-TSS (ENSMOCT00000006279)	-222	ENSMOCG00000004583	0.162481	0.00453217	Clasp1	cytoplasmic linker associated protein 1 [Source:NCBI gene;Acc:101993214]	ENSMUSG00000064302
1	6	12474185	0.813765	0.0811338	0.732631	0.0209937	promoter-TSS (ENSMOCT00000006279)	-228	ENSMOCG00000004583	0.162481	0.00453217	Clasp1	cytoplasmic linker associated protein 1 [Source:NCBI gene;Acc:101993214]	ENSMUSG00000064302
2	7	11410839	0.0422235	0.857933	-0.815709	9.02e-05	promoter-TSS (ENSMOCT00000002504)	-180	ENSMOCG00000001867	0.388705	0.0202644	Emp2	epithelial membrane protein 2 [Source:NCBI gene;Acc:101997051]	ENSMUSG00000022505
1	8	3736680	0.767261	0.0239583	0.743302	0.0124073	promoter-TSS (ENSMOCT00000007648)	-143	ENSMOCG00000005883	-0.263811	0.0436026	Dkk3	dickkopf WNT signaling pathway inhibitor 3 [Source:NCBI gene;Acc:101998584]	ENSMUSG00000030772
4	8	35342283	0.0289855	0.775103	-0.746117	0.0132479	promoter-TSS (ENSMOCT00000002148)	-1731	ENSMOCG00000001604	0.897391	0.00055773	Igf2	insulin like growth factor 2 [Source:NCBI gene;Acc:101987600]	ENSMUSG00000048583
2	8	54308216	0.814593	0.0433535	0.771239	0.00262785	promoter-TSS (ENSMOCT00000015041)	-1019	ENSMOCG00000011710	0.26996	0.0411231	Pgm5	phosphoglucomutase 5 [Source:NCBI gene;Acc:101985239]	ENSMUSG00000041731
3	10	47564266	0.834419	0.0457323	0.788687	0.000934791	promoter-TSS (ENSMOCT00000022439)	-1434	ENSMOCG00000016876	0.771141	0.0017883	Wnt4	Wnt family member 4 [Source:NCBI gene;Acc:101979100]	ENSMUSG00000036856
1	10	80382024	0.0730657	0.781451	-0.708386	0.0408806	promoter-TSS (ENSMOCT00000018322)	-1799	ENSMOCG00000014027	-0.182219	0.0169759	Kcnab2	potassium voltage-gated channel subfamily A regulatory beta subunit 2 [Source:NCBI gene;Acc:101990996]	ENSMUSG00000028931
3	15	26684809	0.067967	0.773184	-0.705217	0.0419821	promoter-TSS (ENSMOCT00000002462)	-646	ENSMOCG00000001832	0.578848	0.000491008	Shisal1	shisa like 1 [Source:NCBI gene;Acc:101987130]	ENSMUSG00000062760
3	15	26684818	0.067967	0.773184	-0.705217	0.0419821	promoter-TSS (ENSMOCT00000002462)	-637	ENSMOCG00000001832	0.578848	0.000491008	Shisal1	shisa like 1 [Source:NCBI gene;Acc:101987130]	ENSMUSG00000062760
1	15	29484600	0.826048	0.0973273	0.728721	0.0385568	promoter-TSS (ENSMOCT00000021302)	-92	ENSMOCG00000016067	-0.14115	0.0123247	Adgrb1	adhesion G protein-coupled receptor B1 [Source:MGI Symbol;Acc:MGI:1933736]	ENSMUSG00000034730
1	15	43805543	0.0400857	0.785236	-0.745151	0.0126862	promoter-TSS (ENSMOCT00000024126)	-1554	ENSMOCG00000018027	0.139385	0.0316003	Derl1	derlin 1 [Source:NCBI gene;Acc:101988146]	ENSMUSG00000022365
2	16	2392558	0.181108	0.841907	-0.660799	0.035432	promoter-TSS (ENSMOCT00000018005)	-818	ENSMOCG00000013804	0.34079	0.0126001	Slc39a12	solute carrier family 39 member 12 [Source:NCBI gene;Acc:101980629]	ENSMUSG00000036949
2	16	2392624	0.838954	0.0877023	0.751252	0.018216	promoter-TSS (ENSMOCT00000018005)	-752	ENSMOCG00000013804	0.34079	0.0126001	Slc39a12	solute carrier family 39 member 12 [Source:NCBI gene;Acc:101980629]	ENSMUSG00000036949
1	16	9834738	0.712262	0.0385376	0.673725	0.0146531	promoter-TSS (ENSMOCT00000025234)	-1015	ENSMOCG00000018764	0.137163	0.0262545	Epas1	endothelial PAS domain protein 1 [Source:NCBI gene;Acc:102000711]	ENSMUSG00000024140
3	16	37322313	0.0936277	0.846564	-0.752936	0.0180305	promoter-TSS (ENSMOCT00000008356)	-1094	ENSMOCG00000006436	0.698674	0.000399117	Foxc1	forkhead box C1 [Source:NCBI gene;Acc:101994005]	ENSMUSG00000050295
1	16	46588125	0.831086	0.0347518	0.796335	0.000505787	promoter-TSS (ENSMOCT00000014040)	-1838	ENSMOCG00000010940	-0.19181	0.0155609	Phactr1	phosphatase and actin regulator 1 [Source:NCBI gene;Acc:101992409]	ENSMUSG00000054728
3	17	12931081	0.838046	0.0641597	0.773887	0.00404445	promoter-TSS (ENSMOCT00000023699)	-1443	ENSMOCG00000017730	0.56229	0.00802074	Pnoc	prepronociceptin [Source:NCBI gene;Acc:101980724]	ENSMUSG00000045731
2	18	31245991	0.240835	0.8794	-0.638565	0.00706262	promoter-TSS (ENSMOCT00000017551)	-829	ENSMOCG00000013476	0.344884	0.0409729	Stk32a	serine/threonine kinase 32A [Source:NCBI gene;Acc:101990429]	ENSMUSG00000039954
2	18	31246441	0.0700101	0.835894	-0.765884	0.00556076	promoter-TSS (ENSMOCT00000017551)	-379	ENSMOCG00000013476	0.344884	0.0409729	Stk32a	serine/threonine kinase 32A [Source:NCBI gene;Acc:101990429]	ENSMUSG00000039954
3	19	45838653	0.0706534	0.858962	-0.788309	0.00243403	promoter-TSS (ENSMOCT00000010221)	-1123	ENSMOCG00000007932	0.702713	0.0144514	Dap	death associated protein [Source:NCBI gene;Acc:101992690]	ENSMUSG00000039168
4	21	19919648	0.839878	0.0353227	0.804555	0.000265242	promoter-TSS (ENSMOCT00000015599)	-1042	ENSMOCG00000012146	1.13808	0.000139789	Synpo2	synaptopodin 2 [Source:NCBI gene;Acc:101997647]	ENSMUSG00000050315
3	JH996431.1	38256571	0.799475	0.0362051	0.76327	0.00294121	promoter-TSS (ENSMOCT00000018094)	-64	ENSMOCG00000013868	0.630193	0.00394028	Tnfrsf1a	TNF receptor superfamily member 1A [Source:NCBI gene;Acc:101998355]	ENSMUSG00000030341
1	JH996436.1	12999377	0.0454749	0.84836	-0.802885	1.21e-05	promoter-TSS (ENSMOCT00000027853)	-1670	ENSMOCG00000020553	-0.204247	0.0333427	Pold2	DNA polymerase delta 2, accessory subunit [Source:NCBI gene;Acc:101992252]	ENSMUSG00000020471
4	JH996461.1	1744647	0.0457492	0.858344	-0.812595	0.000124681	promoter-TSS (ENSMOCT00000012802)	-203	ENSMOCG00000009976	0.983234	0.0211213		gasdermin A [Source:NCBI gene;Acc:101980017]	ENSMUSG00000017204
2	JH996490.1	767310	0.832173	0.163027	0.669147	0.0104785	promoter-TSS (ENSMOCT00000022216)	-1108	ENSMOCG00000016724	0.426185	0.00323031	Slc16a1	solute carrier family 16 member 1 [Source:NCBI gene;Acc:102002348]	ENSMUSG00000032902
2	JH996490.1	767529	0.852978	0.0151645	0.837814	3.67e-08	promoter-TSS (ENSMOCT00000022216)	-889	ENSMOCG00000016724	0.426185	0.00323031	Slc16a1	solute carrier family 16 member 1 [Source:NCBI gene;Acc:102002348]	ENSMUSG00000032902
2	JH996490.1	767540	0.852978	0.0562831	0.796695	1.7e-06	promoter-TSS (ENSMOCT00000022216)	-878	ENSMOCG00000016724	0.426185	0.00323031	Slc16a1	solute carrier family 16 member 1 [Source:NCBI gene;Acc:102002348]	ENSMUSG00000032902
1	JH996565.1	564597	0.820766	0.141757	0.679009	0.0148546	promoter-TSS (ENSMOCT00000000776)	-551	ENSMOCG00000000589	-0.198852	0.0251128			ENSMUSG00000021314
3	LG1	3448638	0.0688972	0.771093	-0.702196	0.0448225	promoter-TSS (ENSMOCT00000022778)	-511	ENSMOCG00000017103	0.800169	0.00855755	Adamtsl5	ADAMTS like 5 [Source:NCBI gene;Acc:101997466]	ENSMUSG00000043822
4	LG1	23076912	0.823658	0.0240674	0.799591	0.000442866	promoter-TSS (ENSMOCT00000031295)	-396	ENSMOCG00000022890	0.870455	0.0147417	Nsun7	NOP2/Sun RNA methyltransferase family member 7 [Source:NCBI gene;Acc:101990543]	ENSMUSG00000029206
4	LG1	54435982	0.24444	0.883473	-0.639033	0.0276609	promoter-TSS (ENSMOCT00000002150)	-1945	ENSMOCG00000001601	0.863657	0.0257319			ENSMUSG00000029304
4	LG1	54435988	0.24444	0.883473	-0.639033	0.0276609	promoter-TSS (ENSMOCT00000002150)	-1939	ENSMOCG00000001601	0.863657	0.0257319			ENSMUSG00000029304
3	LG2	45731200	0.0766111	0.78634	-0.709729	0.0411215	promoter-TSS (ENSMOCT00000031231)	-999	ENSMOCG00000022852	0.532374	0.00605922	Ggt5	gamma-glutamyltransferase 5 [Source:NCBI gene;Acc:101982410]	ENSMUSG00000006344
3	LG3	18172489	0.0656345	0.853232	-0.787597	0.00203701	promoter-TSS (ENSMOCT00000016541)	-139	ENSMOCG00000012793	0.714483	0.00542296	Osr1	odd-skipped related transcription factor 1 [Source:NCBI gene;Acc:101998523]	ENSMUSG00000048387
4	LG3	42052037	0.925544	0.0226846	0.90286	1e-16	promoter-TSS (ENSMOCT00000026637)	-374	ENSMOCG00000019712	0.989206	0.00671561	Crhr2	corticotropin releasing hormone receptor 2 [Source:NCBI gene;Acc:102000275]	ENSMUSG00000003476
4	LG7_11	25829867	0.76505	0.0310996	0.73395	0.0218139	promoter-TSS (ENSMOCT00000019513)	-571	ENSMOCG00000014844	0.908803	0.000156026	Aga	aspartylglucosaminidase [Source:NCBI gene;Acc:101991120]	ENSMUSG00000031521
4	LG7_11	25829870	0.76505	0.0310996	0.73395	0.0218139	promoter-TSS (ENSMOCT00000019513)	-568	ENSMOCG00000014844	0.908803	0.000156026	Aga	aspartylglucosaminidase [Source:NCBI gene;Acc:101991120]	ENSMUSG00000031521
4	LG7_11	25829874	0.76505	0.0310996	0.73395	0.0218139	promoter-TSS (ENSMOCT00000019513)	-564	ENSMOCG00000014844	0.908803	0.000156026	Aga	aspartylglucosaminidase [Source:NCBI gene;Acc:101991120]	ENSMUSG00000031521
4	LG7_11	25829917	0.76505	0.0310996	0.73395	0.0218139	promoter-TSS (ENSMOCT00000019513)	-521	ENSMOCG00000014844	0.908803	0.000156026	Aga	aspartylglucosaminidase [Source:NCBI gene;Acc:101991120]	ENSMUSG00000031521
2	LG8	13632812	0.0730657	0.867488	-0.794422	0.0021308	promoter-TSS (ENSMOCT00000019824)	-1899	ENSMOCG00000015057	0.226509	0.00423537	Pltp	phospholipid transfer protein [Source:NCBI gene;Acc:102002499]	ENSMUSG00000017754

## Sheet: Attacker_vs_Father Gene-body
DNA methylation									RNA transcription
Quantile	Chromosome	Position	Group 1 Methylation	Group 2 Methylation	Methylation Difference	Pvalue	Annotation	Distance to TSS	Ensembl Gene ID PV	Log2FC	PValue	Gene Symbol	Gene Description	Ensembl Gene ID MM
6	1	9000287	0.756232	0.0315788	0.724653	0.000736724	intron (ENSMOCT00000023008, intron 22 of 32)	41714	ENSMOCG00000017244	0.427958	0.0266345	Lrrc9	leucine rich repeat containing 9 [Source:NCBI gene;Acc:101998445]	ENSMUSG00000021090
6	1	9028597	0.031322	0.754703	-0.723381	0.026538	intron (ENSMOCT00000023008, intron 10 of 32)	13404	ENSMOCG00000017244	0.427958	0.0266345	Lrrc9	leucine rich repeat containing 9 [Source:NCBI gene;Acc:101998445]	ENSMUSG00000021090
6	1	11052281	0.0782103	0.856144	-0.777934	0.00532773	intron (ENSMOCT00000025912, intron 1 of 19)	1211	ENSMOCG00000019214	0.444061	0.0172374	Pygl	glycogen phosphorylase L [Source:NCBI gene;Acc:101981120]	ENSMUSG00000021069
6	1	11071356	0.0915299	0.863268	-0.771738	0.0114534	intron (ENSMOCT00000025912, intron 5 of 19)	20286	ENSMOCG00000019214	0.444061	0.0172374	Pygl	glycogen phosphorylase L [Source:NCBI gene;Acc:101981120]	ENSMUSG00000021069
6	1	11071385	0.0915299	0.863268	-0.771738	0.0114534	intron (ENSMOCT00000025912, intron 5 of 19)	20315	ENSMOCG00000019214	0.444061	0.0172374	Pygl	glycogen phosphorylase L [Source:NCBI gene;Acc:101981120]	ENSMUSG00000021069
6	1	11084703	0.810318	0.033717	0.776602	0.00211369	intron (ENSMOCT00000025912, intron 19 of 19)	33633	ENSMOCG00000019214	0.444061	0.0172374	Pygl	glycogen phosphorylase L [Source:NCBI gene;Acc:101981120]	ENSMUSG00000021069
7	1	19153714	0.0635316	0.768616	-0.705084	0.0426202	intron (ENSMOCT00000028967, intron 1 of 6)	19105	ENSMOCG00000021316	0.609739	0.00133133	Slc8a3	solute carrier family 8 member A3 [Source:NCBI gene;Acc:101981589]	ENSMUSG00000079055
8	1	22512584	0.0552886	0.785343	-0.730055	0.0218927	intron (ENSMOCT00000017597, intron 1 of 3)	14820	ENSMOCG00000013518	0.872155	0.0019643	Syndig1l	synapse differentiation inducing 1 like [Source:NCBI gene;Acc:101997673]	ENSMUSG00000071234
1	1	22965397	0.835425	0.0630089	0.772416	0.00440701	exon (ENSMOCT00000028279, exon 7 of 11)	12751	ENSMOCG00000020851	-0.301819	0.00515248	Rps6kl1	ribosomal protein S6 kinase like 1 [Source:NCBI gene;Acc:102000090]	ENSMUSG00000019235
1	1	22977961	0.855007	0.0537892	0.801218	0.000496989	intron (ENSMOCT00000028279, intron 1 of 10)	187	ENSMOCG00000020851	-0.301819	0.00515248	Rps6kl1	ribosomal protein S6 kinase like 1 [Source:NCBI gene;Acc:102000090]	ENSMUSG00000019235
7	1	24927168	0.0438598	0.683041	-0.639181	0.0229863	intron (ENSMOCT00000008056, intron 3 of 3)	3689	ENSMOCG00000006198	0.842833	0.00883775	Ngb	neuroglobin [Source:NCBI gene;Acc:101985371]	ENSMUSG00000021032
7	1	24927179	0.0438598	0.683041	-0.639181	0.0229863	intron (ENSMOCT00000008056, intron 3 of 3)	3678	ENSMOCG00000006198	0.842833	0.00883775	Ngb	neuroglobin [Source:NCBI gene;Acc:101985371]	ENSMUSG00000021032
1	1	24999217	0.843603	0.0630089	0.780594	0.00318245	exon (ENSMOCT00000029447, exon 6 of 6)	27357	ENSMOCG00000021644	-0.321271	0.00217729	Tmed8	transmembrane p24 trafficking protein family member 8 [Source:NCBI gene;Acc:101986786]	ENSMUSG00000034111
6	1	37540173	0.759185	0.0520107	0.707174	0.00716305	intron (ENSMOCT00000021166, intron 4 of 10)	14903	ENSMOCG00000015990	0.568253	0.0246871	Fbln5	fibulin 5 [Source:NCBI gene;Acc:101978941]	ENSMUSG00000021186
6	1	38108591	0.89796	0.0499255	0.848035	9.83e-06	intron (ENSMOCT00000027727, intron 6 of 6)	41021	ENSMOCG00000020469	0.482669	0.0254891		Ras and Rab interactor 3 [Source:NCBI gene;Acc:101982145]	ENSMUSG00000044456
8	1	38946633	0.856216	0.0630089	0.793208	0.00183489	intron (ENSMOCT00000016080, intron 3 of 4)	27592	ENSMOCG00000012482	1.86804	0.000410614	Prima1	proline rich membrane anchor 1 [Source:NCBI gene;Acc:101986024]	ENSMUSG00000041669
8	1	38946645	0.856216	0.0630089	0.793208	0.00183489	intron (ENSMOCT00000016080, intron 3 of 4)	27580	ENSMOCG00000012482	1.86804	0.000410614	Prima1	proline rich membrane anchor 1 [Source:NCBI gene;Acc:101986024]	ENSMUSG00000041669
8	1	38946665	0.856216	0.0630089	0.793208	0.00183489	intron (ENSMOCT00000016080, intron 3 of 4)	27560	ENSMOCG00000012482	1.86804	0.000410614	Prima1	proline rich membrane anchor 1 [Source:NCBI gene;Acc:101986024]	ENSMUSG00000041669
2	1	43702514	0.0318064	0.784005	-0.752199	0.0109929	exon (ENSMOCT00000020524, exon 9 of 9)	21479	ENSMOCG00000015554	-0.234743	0.0476764	Hhipl1	HHIP like 1 [Source:NCBI gene;Acc:101999640]	ENSMUSG00000021260
4	1	46782449	0.0763492	0.859918	-0.783569	0.00405036	intron (ENSMOCT00000023760, intron 6 of 8)	16749	ENSMOCG00000017772	0.226623	0.0187131	Traf3	TNF receptor associated factor 3 [Source:NCBI gene;Acc:101987169]	ENSMUSG00000021277
4	1	46790734	0.549312	0.0167381	0.532574	0.010773	exon (ENSMOCT00000023758, exon 12 of 12)	60002	ENSMOCG00000017772	0.226623	0.0187131	Traf3	TNF receptor associated factor 3 [Source:NCBI gene;Acc:101987169]	ENSMUSG00000021277
3	1	48791360	0.0580365	0.935816	-0.877779	4.36e-14	intron (ENSMOCT00000026068, intron 1 of 19)	5384	ENSMOCG00000019316	-0.128163	0.0424363	Mta1	metastasis associated 1 [Source:NCBI gene;Acc:102002694]	ENSMUSG00000021144
3	1	48823614	0.0393231	0.754703	-0.715379	0.0313123	TTS (ENSMOCT00000026070)	28541	ENSMOCG00000019316	-0.128163	0.0424363	Mta1	metastasis associated 1 [Source:NCBI gene;Acc:102002694]	ENSMUSG00000021144
3	1	48823638	0.0393231	0.754703	-0.715379	0.0313123	TTS (ENSMOCT00000026070)	28565	ENSMOCG00000019316	-0.128163	0.0424363	Mta1	metastasis associated 1 [Source:NCBI gene;Acc:102002694]	ENSMUSG00000021144
3	1	61324996	0.760282	0.0547029	0.70558	0.0438819	TTS (ENSMOCT00000030825)	90416	ENSMOCG00000022578	0.164229	0.0227802	Heatr5a	HEAT repeat containing 5A [Source:NCBI gene;Acc:101981126]	ENSMUSG00000035181
7	1	74463392	0.803666	0.0675895	0.736077	0.0167695	intron (ENSMOCT00000024496, intron 4 of 4)	679582	ENSMOCG00000018275	0.644819	0.0203026	Immp2l	inner mitochondrial membrane peptidase subunit 2 [Source:NCBI gene;Acc:101979711]	ENSMUSG00000056899
7	1	74590853	0.758458	0.0675895	0.690868	0.0281789	intron (ENSMOCT00000024496, intron 3 of 4)	552121	ENSMOCG00000018275	0.644819	0.0203026	Immp2l	inner mitochondrial membrane peptidase subunit 2 [Source:NCBI gene;Acc:101979711]	ENSMUSG00000056899
7	1	74590895	0.758458	0.0675895	0.690868	0.0281789	intron (ENSMOCT00000024496, intron 3 of 4)	552079	ENSMOCG00000018275	0.644819	0.0203026	Immp2l	inner mitochondrial membrane peptidase subunit 2 [Source:NCBI gene;Acc:101979711]	ENSMUSG00000056899
7	1	74590902	0.758458	0.0675895	0.690868	0.0281789	intron (ENSMOCT00000024496, intron 3 of 4)	552072	ENSMOCG00000018275	0.644819	0.0203026	Immp2l	inner mitochondrial membrane peptidase subunit 2 [Source:NCBI gene;Acc:101979711]	ENSMUSG00000056899
7	1	74981176	0.286451	0.93619	-0.649738	0.0179447	intron (ENSMOCT00000024496, intron 2 of 4)	161798	ENSMOCG00000018275	0.644819	0.0203026	Immp2l	inner mitochondrial membrane peptidase subunit 2 [Source:NCBI gene;Acc:101979711]	ENSMUSG00000056899
2	1	79014074	0.0486238	0.754703	-0.706079	0.0374807	exon (ENSMOCT00000028066, exon 9 of 12)	38282	ENSMOCG00000020705	-0.162955	0.0498932	Bzw2	basic leucine zipper and W2 domains 2 [Source:NCBI gene;Acc:101986613]	ENSMUSG00000020547
3	1	89920565	0.069637	0.791871	-0.722234	0.0309002	exon (ENSMOCT00000029736, exon 5 of 5)	61768	ENSMOCG00000021848	-0.148897	0.0141835	Nceh1	neutral cholesterol ester hydrolase 1 [Source:NCBI gene;Acc:102000558]	ENSMUSG00000027698
4	1	90206106	0.848965	0.0587346	0.790231	0.0017672	intron (ENSMOCT00000024173, intron 5 of 24)	129991	ENSMOCG00000018057	0.288221	0.00239192	Fndc3b	fibronectin type III domain containing 3B [Source:NCBI gene;Acc:102001400]	ENSMUSG00000039286
4	1	90247461	0.0597197	0.762533	-0.702813	0.041764	intron (ENSMOCT00000024173, intron 2 of 24)	88636	ENSMOCG00000018057	0.288221	0.00239192	Fndc3b	fibronectin type III domain containing 3B [Source:NCBI gene;Acc:102001400]	ENSMUSG00000039286
4	1	90272991	0.848334	0.0547029	0.793631	0.00128271	intron (ENSMOCT00000024173, intron 2 of 24)	63106	ENSMOCG00000018057	0.288221	0.00239192	Fndc3b	fibronectin type III domain containing 3B [Source:NCBI gene;Acc:102001400]	ENSMUSG00000039286
4	1	90306619	0.830207	0.104607	0.7256	0.0310287	intron (ENSMOCT00000024173, intron 1 of 24)	29478	ENSMOCG00000018057	0.288221	0.00239192	Fndc3b	fibronectin type III domain containing 3B [Source:NCBI gene;Acc:102001400]	ENSMUSG00000039286
5	1	103281287	0.707052	0.047938	0.659114	0.00704123	exon (ENSMOCT00000019300, exon 20 of 24)	120715	ENSMOCG00000014700	0.306376	0.0191707	Frem2	FRAS1 related extracellular matrix 2 [Source:NCBI gene;Acc:101997882]	ENSMUSG00000037016
5	1	103337245	0.815611	0.0339409	0.78167	0.00140121	intron (ENSMOCT00000019300, intron 4 of 23)	64757	ENSMOCG00000014700	0.306376	0.0191707	Frem2	FRAS1 related extracellular matrix 2 [Source:NCBI gene;Acc:101997882]	ENSMUSG00000037016
5	1	103373729	0.136387	0.895017	-0.758629	0.0056874	intron (ENSMOCT00000019300, intron 2 of 23)	28273	ENSMOCG00000014700	0.306376	0.0191707	Frem2	FRAS1 related extracellular matrix 2 [Source:NCBI gene;Acc:101997882]	ENSMUSG00000037016
5	1	103398270	0.258148	0.928042	-0.669894	0.00356437	exon (ENSMOCT00000019300, exon 1 of 24)	3732	ENSMOCG00000014700	0.306376	0.0191707	Frem2	FRAS1 related extracellular matrix 2 [Source:NCBI gene;Acc:101997882]	ENSMUSG00000037016
5	1	103400799	0.567586	0.0223549	0.545231	0.0107057	exon (ENSMOCT00000019300, exon 1 of 24)	1203	ENSMOCG00000014700	0.306376	0.0191707	Frem2	FRAS1 related extracellular matrix 2 [Source:NCBI gene;Acc:101997882]	ENSMUSG00000037016
4	1	103885727	0.775568	0.101662	0.673907	0.0151187	intron (ENSMOCT00000030067, intron 2 of 10)	49895	ENSMOCG00000022081	0.220703	0.0149393	Trpc4	transient receptor potential cation channel subfamily C member 4 [Source:NCBI gene;Acc:101998727]	ENSMUSG00000027748
8	1	122662277	0.0846281	0.779381	-0.694753	0.0269466	intron (ENSMOCT00000004071, intron 7 of 8)	42764	ENSMOCG00000003033	0.864493	0.000337148	Gucy1a1	guanylate cyclase 1 soluble subunit alpha 1 [Source:NCBI gene;Acc:101995112]	ENSMUSG00000033910
2	1	122872255	0.070421	0.784005	-0.713584	0.037496	intron (ENSMOCT00000029927, intron 5 of 13)	11991	ENSMOCG00000021981	-0.175989	0.00973094	Map9	microtubule associated protein 9 [Source:NCBI gene;Acc:101995405]	ENSMUSG00000033900
2	1	122880679	0.892101	0.0508283	0.841273	2.12e-05	intron (ENSMOCT00000029927, intron 13 of 13)	20415	ENSMOCG00000021981	-0.175989	0.00973094	Map9	microtubule associated protein 9 [Source:NCBI gene;Acc:101995405]	ENSMUSG00000033900
2	1	122880684	0.892101	0.0508283	0.841273	2.12e-05	intron (ENSMOCT00000029927, intron 13 of 13)	20420	ENSMOCG00000021981	-0.175989	0.00973094	Map9	microtubule associated protein 9 [Source:NCBI gene;Acc:101995405]	ENSMUSG00000033900
2	1	122880720	0.790601	0.0508283	0.739773	0.00242009	intron (ENSMOCT00000029927, intron 13 of 13)	20456	ENSMOCG00000021981	-0.175989	0.00973094	Map9	microtubule associated protein 9 [Source:NCBI gene;Acc:101995405]	ENSMUSG00000033900
4	1	124016192	0.915949	0.32849	0.587459	0.0278218	exon (ENSMOCT00000017951, exon 36 of 36)	118457	ENSMOCG00000013745	0.210086	0.0290169	Tmem131l	transmembrane 131 like [Source:NCBI gene;Acc:101998816]	ENSMUSG00000033767
4	1	124017048	0.883154	0.0630089	0.820145	0.000328268	intron (ENSMOCT00000017958, intron 32 of 33)	117601	ENSMOCG00000013745	0.210086	0.0290169	Tmem131l	transmembrane 131 like [Source:NCBI gene;Acc:101998816]	ENSMUSG00000033767
4	1	124036557	0.86013	0.19519	0.66494	0.0198656	intron (ENSMOCT00000017958, intron 20 of 33)	98092	ENSMOCG00000013745	0.210086	0.0290169	Tmem131l	transmembrane 131 like [Source:NCBI gene;Acc:101998816]	ENSMUSG00000033767
4	1	124038931	0.860683	0.0587346	0.801948	0.000973065	intron (ENSMOCT00000017958, intron 18 of 33)	95718	ENSMOCG00000013745	0.210086	0.0290169	Tmem131l	transmembrane 131 like [Source:NCBI gene;Acc:101998816]	ENSMUSG00000033767
4	1	124541945	0.071304	0.77759	-0.706286	0.0436918	intron (ENSMOCT00000021259, intron 2 of 8)	19973	ENSMOCG00000016057	0.236757	0.038083		ADP ribosylation factor interacting protein 1 [Source:NCBI gene;Acc:102000559]	ENSMUSG00000102805
5	1	125844818	0.816495	0.170689	0.645806	0.00648004	exon (ENSMOCT00000016668, exon 1 of 15)	580	ENSMOCG00000012871	0.404247	0.00730381	Sh3d19	SH3 domain containing 19 [Source:NCBI gene;Acc:102002881]	ENSMUSG00000028082
5	1	125852415	0.0763492	0.8053	-0.728951	0.0211754	intron (ENSMOCT00000016670, intron 1 of 15)	8177	ENSMOCG00000012871	0.404247	0.00730381	Sh3d19	SH3 domain containing 19 [Source:NCBI gene;Acc:102002881]	ENSMUSG00000028082
5	1	125852427	0.0782103	0.8053	-0.72709	0.0229264	intron (ENSMOCT00000016670, intron 1 of 15)	8189	ENSMOCG00000012871	0.404247	0.00730381	Sh3d19	SH3 domain containing 19 [Source:NCBI gene;Acc:102002881]	ENSMUSG00000028082
5	1	125852462	0.0804675	0.8053	-0.724833	0.0252164	intron (ENSMOCT00000016670, intron 1 of 15)	8224	ENSMOCG00000012871	0.404247	0.00730381	Sh3d19	SH3 domain containing 19 [Source:NCBI gene;Acc:102002881]	ENSMUSG00000028082
6	2	4391690	0.357254	0.937245	-0.57999	0.0245174	intron (ENSMOCT00000002290, intron 1 of 2)	6659	ENSMOCG00000001700	0.537816	0.00443041	Fam222a	family with sequence similarity 222 member A [Source:NCBI gene;Acc:101988766]	ENSMUSG00000041930
6	2	4421182	0.839101	0.0577067	0.781394	0.0025707	intron (ENSMOCT00000002290, intron 2 of 2)	36151	ENSMOCG00000001700	0.537816	0.00443041	Fam222a	family with sequence similarity 222 member A [Source:NCBI gene;Acc:101988766]	ENSMUSG00000041930
6	2	4425367	0.0561191	0.90488	-0.84876	2.62e-08	intron (ENSMOCT00000002290, intron 2 of 2)	40336	ENSMOCG00000001700	0.537816	0.00443041	Fam222a	family with sequence similarity 222 member A [Source:NCBI gene;Acc:101988766]	ENSMUSG00000041930
6	2	4427178	0.853538	0.0383168	0.815221	8.69e-05	exon (ENSMOCT00000002290, exon 3 of 3)	42147	ENSMOCG00000001700	0.537816	0.00443041	Fam222a	family with sequence similarity 222 member A [Source:NCBI gene;Acc:101988766]	ENSMUSG00000041930
4	2	8122577	0.611034	0.0251083	0.585926	0.029751	intron (ENSMOCT00000027701, intron 5 of 10)	61952	ENSMOCG00000020447	0.187784	0.0161874	Fbxw8	F-box and WD repeat domain containing 8 [Source:NCBI gene;Acc:101985565]	ENSMUSG00000032867
1	2	13534720	0.739945	0.036614	0.703331	0.0450519	intron (ENSMOCT00000030350, intron 1 of 3)	2588	ENSMOCG00000022272	-0.388995	0.000433724	Vps37b	VPS37B subunit of ESCRT-I [Source:NCBI gene;Acc:102000201]	ENSMUSG00000066278
2	2	18898585	0.839106	0.0650495	0.774057	0.00453904	intron (ENSMOCT00000006639, intron 4 of 15)	19135	ENSMOCG00000005039	-0.197789	0.0325567	Rimbp2	RIMS binding protein 2 [Source:NCBI gene;Acc:101988768]	ENSMUSG00000029420
2	2	18898647	0.839106	0.0650495	0.774057	0.00453904	exon (ENSMOCT00000006635, exon 5 of 18)	19073	ENSMOCG00000005039	-0.197789	0.0325567	Rimbp2	RIMS binding protein 2 [Source:NCBI gene;Acc:101988768]	ENSMUSG00000029420
3	2	20179783	0.752772	0.0316267	0.721145	0.00265737	intron (ENSMOCT00000008405, intron 3 of 5)	39726	ENSMOCG00000006473	0.151846	0.0407942	Tpst1	tyrosylprotein sulfotransferase 1 [Source:NCBI gene;Acc:101995708]	ENSMUSG00000034118
5	2	34618746	0.81017	0.0568115	0.753359	0.00768871	intron (ENSMOCT00000003004, intron 5 of 7)	191457	ENSMOCG00000002241	0.340753	0.0119948	Lpp	LIM domain containing preferred translocation partner in lipoma [Source:NCBI gene;Acc:101984509]	ENSMUSG00000033306
[truncated: 1,089 more rows]

## Sheet: Attacker_vs_Father Promoter
DNA methylation									RNA transcription
[truncated: 45 more rows]

## Sheet: Parental vs Father Genebody
DNA methylation									RNA transcription
[truncated: 976 more rows]

[truncated: 3 more sheets: Parental vs Father Promoter, Father vs Mother Genebody, Father vs Mother Promoter]
